# Supplementary material for: Hierarchical Uniform Supramolecular Conjugated Spherulites with Suppression of Defect Emission
Source: iScience. 2019 Jun 8;16:399–409. doi: 10.1016/j.isci.2019.06.002 (PMC6593144; doi:10.1016/j.isci.2019.06.002)
Supplement: Data S1. CIF file of DHSFX-SFXSO, Related to Figure 2 [file mmc2.zip › DHSFX-SFXSO.cif]

data_170322nj_0m_sq_sq
_audit_creation_date              2019-05-20
_audit_creation_method
;
Olex2 1.2-alpha
(compiled 2017.05.22 svn.r3414 for OlexSys, GUI svn.r5347)
;
_shelx_SHELXL_version_number      '2016/6'
_publ_contact_author_address      ?
_publ_contact_author_email        ?
_publ_contact_author_id_orcid     ?
_publ_contact_author_name         ''
_publ_contact_author_phone        ?
_publ_section_references
;
Dolomanov, O.V., Bourhis, L.J., Gildea, R.J, Howard, J.A.K. & Puschmann, H.
 (2009), J. Appl. Cryst. 42, 339-341.

Sheldrick, G.M. (2008). Acta Cryst. A64, 112-122.

Sheldrick, G.M. (2015). Acta Cryst. C71, 3-8.
;
_chemical_name_common             ?
_chemical_name_systematic         ?
_chemical_formula_moiety          'C99 H92 O8 S'
_chemical_formula_sum             'C99 H92 O8 S'
_chemical_formula_weight          1441.78
_chemical_melting_point           ?
loop_
  _atom_type_symbol
  _atom_type_description
  _atom_type_scat_dispersion_real
  _atom_type_scat_dispersion_imag
  _atom_type_scat_source
 'C' 'C' 0.0181 0.0091 'International Tables Vol C Tables 4.2.6.8 and 6.1.1.4'
 'H' 'H' 0.0000 0.0000 'International Tables Vol C Tables 4.2.6.8 and 6.1.1.4'
 'O' 'O' 0.0492 0.0322 'International Tables Vol C Tables 4.2.6.8 and 6.1.1.4'
 'S' 'S' 0.3331 0.5567 'International Tables Vol C Tables 4.2.6.8 and 6.1.1.4'

_shelx_space_group_comment
;
The symmetry employed for this shelxl refinement is uniquely defined
by the following loop, which should always be used as a source of
symmetry information in preference to the above space-group names.
They are only intended as comments.
;
_space_group_crystal_system       'monoclinic'
_space_group_IT_number            13
_space_group_name_H-M_alt         'P 1 2/n 1'
_space_group_name_Hall            '-P 2yac'
loop_
  _space_group_symop_operation_xyz
 'x, y, z'
 '-x+1/2, y, -z+1/2'
 '-x, -y, -z'
 'x-1/2, -y, z-1/2'

_cell_length_a                    24.7839(15)
_cell_length_b                    10.9378(6)
_cell_length_c                    32.4523(18)
_cell_angle_alpha                 90
_cell_angle_beta                  110.920(3)
_cell_angle_gamma                 90
_cell_volume                      8217.3(8)
_cell_formula_units_Z             4
_cell_measurement_reflns_used     9919
_cell_measurement_temperature     173
_cell_measurement_theta_max       66.379
_cell_measurement_theta_min       2.916
_shelx_estimated_absorpt_T_max    ?
_shelx_estimated_absorpt_T_min    ?
_exptl_absorpt_coefficient_mu     0.796
_exptl_absorpt_correction_T_max   0.1643
_exptl_absorpt_correction_T_min   0.0596
_exptl_absorpt_correction_type    multi-scan
_exptl_absorpt_process_details
'SADABS-2016/2 (Bruker,2016/2) was used for absorption correction. wR2(int) was 0.1416 before and 0.0693 after correction. The Ratio of minimum to maximum transmission is 0.3628. The \l/2 correction factor is Not present.'
_exptl_absorpt_special_details    ?
_exptl_crystal_colour             colourless
_exptl_crystal_colour_primary     colourless
_exptl_crystal_density_diffrn     1.165
_exptl_crystal_density_meas       ?
_exptl_crystal_density_method     ?
_exptl_crystal_description        prism
_exptl_crystal_F_000              3064
_exptl_crystal_size_max           0.14
_exptl_crystal_size_mid           0.11
_exptl_crystal_size_min           0.06
_exptl_transmission_factor_max    ?
_exptl_transmission_factor_min    ?
_diffrn_reflns_av_R_equivalents   0.0682
_diffrn_reflns_av_unetI/netI      0.0450
_diffrn_reflns_Laue_measured_fraction_full 0.986
_diffrn_reflns_Laue_measured_fraction_max 0.986
_diffrn_reflns_limit_h_max        29
_diffrn_reflns_limit_h_min        -27
_diffrn_reflns_limit_k_max        13
_diffrn_reflns_limit_k_min        -13
_diffrn_reflns_limit_l_max        37
_diffrn_reflns_limit_l_min        -38
_diffrn_reflns_number             64053
_diffrn_reflns_point_group_measured_fraction_full 0.986
_diffrn_reflns_point_group_measured_fraction_max 0.986
_diffrn_reflns_theta_full         66.718
_diffrn_reflns_theta_max          66.718
_diffrn_reflns_theta_min          2.785
_diffrn_ambient_temperature       173.01
_diffrn_detector_area_resol_mean  ?
_diffrn_measured_fraction_theta_full 0.986
_diffrn_measured_fraction_theta_max 0.986
_diffrn_measurement_device_type   'Bruker APEX-II CCD'
_diffrn_measurement_method        '\f and \w scans'
_diffrn_radiation_type            CuK\a
_diffrn_radiation_wavelength      1.54178
_diffrn_source                    ?
_diffrn_standards_number          0
_reflns_Friedel_coverage          0.000
_reflns_Friedel_fraction_full     .
_reflns_Friedel_fraction_max      .
_reflns_number_gt                 8018
_reflns_number_total              14353
_reflns_special_details
;
 Reflections were merged by SHELXL according to the crystal
 class for the calculation of statistics and refinement.
 
 Structure factors included contributions from the .fab file.
 
 _reflns_Friedel_fraction is defined as the number of unique
 Friedel pairs measured divided by the number that would be
 possible theoretically, ignoring centric projections and
 systematic absences.
;
_reflns_threshold_expression      'I > 2\s(I)'
_computing_cell_refinement        'SAINT v8.37A (Bruker, 2015)'
_computing_data_collection        ?
_computing_data_reduction         'SAINT v8.37A (Bruker, 2015)'
_computing_molecular_graphics     'Olex2 (Dolomanov et al., 2009)'
_computing_publication_material   'Olex2 (Dolomanov et al., 2009)'
_computing_structure_refinement   'ShelXL (Sheldrick, 2015)'
_computing_structure_solution     'ShelXS (Sheldrick, 2008)'
_refine_diff_density_max          0.478
_refine_diff_density_min          -0.273
_refine_diff_density_rms          0.054
_refine_ls_extinction_coef        .
_refine_ls_extinction_method      none
_refine_ls_goodness_of_fit_ref    1.024
_refine_ls_hydrogen_treatment     constr
_refine_ls_matrix_type            full
_refine_ls_number_parameters      977
_refine_ls_number_reflns          14353
_refine_ls_number_restraints      33
_refine_ls_R_factor_all           0.1335
_refine_ls_R_factor_gt            0.0868
_refine_ls_restrained_S_all       1.028
_refine_ls_shift/su_max           0.001
_refine_ls_shift/su_mean          0.000
_refine_ls_structure_factor_coef  Fsqd
_refine_ls_weighting_details
'w=1/[\s^2^(Fo^2^)+(0.1692P)^2^+1.8293P] where P=(Fo^2^+2Fc^2^)/3'
_refine_ls_weighting_scheme       calc
_refine_ls_wR_factor_gt           0.2502
_refine_ls_wR_factor_ref          0.2973
_refine_special_details           ?
_olex2_refinement_description
;
1. Fixed Uiso
 At 1.2 times of:
  All C(H) groups, All C(H,H) groups
 At 1.5 times of:
  All C(H,H,H) groups
2. Restrained distances
 C4AA-C3 = C3-C6AA = C6AA-C1
 1.5 with sigma of 0.02
 C4AA-C6AA = C3-C1 = C6AA-C89
 2.5 with sigma of 0.04
3. Rigid bond restraints
 C3, C4AA, C6AA
 with sigma for 1-2 distances of 0.001 and sigma for 1-3 distances of 0.001
4. Uiso/Uaniso restraints and constraints
Uanis(C101) \\sim Ueq, Uanis(C1AA) \\sim Ueq, Uanis(C0AA) \\sim Ueq: with sigma
of 0.02 and sigma for terminal atoms of 0.01
Uanis(C6AA) \\sim Ueq: with sigma of 0.002 and sigma for terminal atoms of 0.001
5.a Secondary CH2 refined with riding coordinates:
 C18(H18A,H18B), C28(H28A,H28B), C38(H38A,H38B), C62(H62A,H62B), C78(H78A,
 H78B), C79(H79A,H79B), C82(H82A,H82B), C84(H84A,H84B), C85(H85A,H85B),
 C86(H86A,H86B), C89(H89A,H89B), C93(H93A,H93B), C94(H94A,H94B), C98(H98A,H98B),
  C100(H10A,H10B), C101(H10C,H10D), C0AA(H0AA,H0AB), C1(H1A,H1B), C3(H3A,H3B),
 C6AA(H6AA,H6AB)
5.b Aromatic/amide H refined with riding coordinates:
 C8AA(H8AA), C17(H17), C2AA(H2AA), C24(H24), C27(H27), C29(H29), C30(H30),
 C31(H31), C32(H32), C35(H35), C41(H41), C42(H42), C44(H44), C45(H45), C46(H46),
  C47(H47), C48(H48), C49(H49), C50(H50), C51(H51), C52(H52), C53(H53),
 C54(H54), C55(H55), C57(H57), C60(H60), C63(H63), C69(H69), C73(H73), C76(H76),
  C77(H77), C81(H81), C83(H83), C87(H87), C88(H88), C90(H90), C91(H91),
 C95(H95), C96(H96), C97(H97)
5.c Idealised Me refined as rotating group:
 C92(H92A,H92B,H92C), C105(H10E,H10F,H10G), C1AA(H1AA,H1AB,H1AC), C4AA(H4AA,
 H4AB,H4AC)
;
_atom_sites_solution_hydrogens    geom
_atom_sites_solution_primary      direct
_atom_sites_solution_secondary    ?
loop_
  _atom_site_label
  _atom_site_type_symbol
  _atom_site_fract_x
  _atom_site_fract_y
  _atom_site_fract_z
  _atom_site_U_iso_or_equiv
  _atom_site_adp_type
  _atom_site_occupancy
  _atom_site_site_symmetry_order
  _atom_site_calc_flag
  _atom_site_refinement_flags_posn
  _atom_site_refinement_flags_adp
  _atom_site_refinement_flags_occupancy
  _atom_site_disorder_assembly
  _atom_site_disorder_group
 S1 S 0.56136(6) 0.28477(9) 0.87652(4) 0.0918(4) Uani 1 1 d . . . . .
 O1AA O 0.20329(15) 0.2602(2) 0.82572(8) 0.0935(9) Uani 1 1 d . . . . .
 O2 O 0.14448(15) 0.4006(2) 0.67724(8) 0.0919(8) Uani 1 1 d . . . . .
 C8AA C 0.30878(19) 0.6277(3) 0.87093(11) 0.0736(10) Uani 1 1 d . . . . .
 H8AA H 0.325430 0.559520 0.861785 0.088 Uiso 1 1 calc R . . . .
 C5AA C 0.3385(2) 0.7352(3) 0.88167(11) 0.0769(10) Uani 1 1 d . . . . .
 C5 C 0.39644(19) 0.7499(3) 0.87683(12) 0.0770(10) Uani 1 1 d . . . . .
 O2AA O 0.27162(19) 0.0828(3) 0.96475(10) 0.1203(13) Uani 1 1 d . . . . .
 C7 C 0.1602(2) 0.5645(3) 0.86763(12) 0.0801(11) Uani 1 1 d . . . . .
 C8 C 0.5046(2) 0.7833(3) 0.86991(13) 0.0825(11) Uani 1 1 d . . . . .
 C9 C 0.19909(18) 0.4776(3) 0.81161(12) 0.0758(10) Uani 1 1 d . . . . .
 C10 C 0.48609(19) 0.6661(3) 0.87663(12) 0.0757(10) Uani 1 1 d . . . . .
 C11 C 0.2550(2) 0.6184(3) 0.87336(11) 0.0736(10) Uani 1 1 d . . . . .
 C3AA C 0.51796(18) 0.3714(3) 0.83177(12) 0.0785(10) Uani 1 1 d . . . . .
 O13 O 0.5348(2) 0.1694(3) 0.87673(11) 0.1268(13) Uani 1 1 d . . . . .
 C14 C 0.2297(2) 0.7172(3) 0.88737(12) 0.0796(11) Uani 1 1 d . . . . .
 C15 C 0.54986(17) 0.4945(3) 0.92008(12) 0.0726(9) Uani 1 1 d . . . . .
 C16 C 0.21329(18) 0.5113(3) 0.86024(12) 0.0754(10) Uani 1 1 d . . . . .
 C17 C 0.2583(2) 0.4064(4) 0.93443(13) 0.0880(12) Uani 1 1 d . . . . .
 H17 H 0.265391 0.485098 0.947699 0.106 Uiso 1 1 calc R . . . .
 C18 C 0.1350(2) 0.2798(3) 0.66065(12) 0.0842(11) Uani 1 1 d . . . . .
 H18A H 0.106881 0.237490 0.671046 0.101 Uiso 1 1 calc R . . . .
 H18B H 0.171581 0.233009 0.670721 0.101 Uiso 1 1 calc R . . . .
 C19 C 0.5813(2) 0.6518(3) 0.87620(12) 0.0791(10) Uani 1 1 d . . . . .
 C2AA C 0.43323(18) 0.6495(3) 0.88061(12) 0.0736(10) Uani 1 1 d . . . . .
 H2AA H 0.421559 0.570148 0.885917 0.088 Uiso 1 1 calc R . . . .
 C21 C 0.19332(19) 0.3583(3) 0.79725(12) 0.0774(10) Uani 1 1 d . . . . .
 O22 O 0.61917(17) 0.2843(4) 0.87579(12) 0.1247(13) Uani 1 1 d . . . . .
 C23 C 0.23455(18) 0.3983(3) 0.88859(12) 0.0766(10) Uani 1 1 d . . . . .
 C24 C 0.4679(2) 0.8826(3) 0.86491(14) 0.0893(12) Uani 1 1 d . . . . .
 H24 H 0.479405 0.961835 0.859329 0.107 Uiso 1 1 calc R . . . .
 C25 C 0.1645(2) 0.4196(4) 0.72208(12) 0.0828(11) Uani 1 1 d . . . . .
 C26 C 0.53174(18) 0.5695(3) 0.87779(12) 0.0755(10) Uani 1 1 d . . . . .
 C27 C 0.17637(19) 0.3277(3) 0.75297(12) 0.0808(10) Uani 1 1 d . . . . .
 H27 H 0.173010 0.244398 0.744102 0.097 Uiso 1 1 calc R . . . .
 C28 C 0.1019(2) 0.1678(4) 0.58820(13) 0.0937(13) Uani 1 1 d . . . . .
 H28A H 0.073125 0.121619 0.596660 0.112 Uiso 1 1 calc R . . . .
 H28B H 0.138606 0.121384 0.598862 0.112 Uiso 1 1 calc R . . . .
 C29 C 0.1880(2) 0.5679(3) 0.77931(13) 0.0879(12) Uani 1 1 d . . . . .
 H29 H 0.192106 0.651246 0.788073 0.105 Uiso 1 1 calc R . . . .
 C30 C 0.3146(2) 0.8328(3) 0.89756(12) 0.0831(11) Uani 1 1 d . . . . .
 H30 H 0.336119 0.906282 0.906416 0.100 Uiso 1 1 calc R . . . .
 C31 C 0.6358(2) 0.6177(4) 0.87987(13) 0.0855(11) Uani 1 1 d . . . . .
 H31 H 0.647159 0.534281 0.884124 0.103 Uiso 1 1 calc R . . . .
 C32 C 0.1713(2) 0.5403(4) 0.73543(13) 0.0894(12) Uani 1 1 d . . . . .
 H32 H 0.164395 0.603861 0.714226 0.107 Uiso 1 1 calc R . . . .
 C33 C 0.2259(2) 0.2823(3) 0.87047(12) 0.0810(10) Uani 1 1 d . . . . .
 C34 C 0.1711(2) 0.6843(4) 0.88334(13) 0.0835(11) Uani 1 1 d . . . . .
 C35 C 0.5566(2) 0.5525(4) 0.95954(13) 0.0876(12) Uani 1 1 d . . . . .
 H35 H 0.548516 0.637453 0.959307 0.105 Uiso 1 1 calc R . . . .
 C36 C 0.6750(2) 0.7079(4) 0.87726(14) 0.0903(12) Uani 1 1 d . . . . .
 C37 C 0.56194(18) 0.3695(3) 0.92250(13) 0.0775(10) Uani 1 1 d . . . . .
 C38 C 0.1114(2) 0.2900(4) 0.61066(13) 0.0855(11) Uani 1 1 d . . . . .
 H38A H 0.074245 0.334909 0.601275 0.103 Uiso 1 1 calc R . . . .
 H38B H 0.138725 0.337962 0.601150 0.103 Uiso 1 1 calc R . . . .
 C39 C 0.2607(2) 0.1902(4) 0.94173(14) 0.0945(13) Uani 1 1 d . . . . .
 C40 C 0.50969(17) 0.4950(3) 0.83462(12) 0.0754(10) Uani 1 1 d . . . . .
 C41 C 0.2721(2) 0.3047(4) 0.96129(14) 0.0949(13) Uani 1 1 d . . . . .
 H41 H 0.288891 0.312821 0.992434 0.114 Uiso 1 1 calc R . . . .
 C42 C 0.4147(2) 0.8647(3) 0.86812(14) 0.0883(12) Uani 1 1 d . . . . .
 H42 H 0.389458 0.932602 0.864299 0.106 Uiso 1 1 calc R . . . .
 C43 C 0.5632(2) 0.7741(3) 0.86992(13) 0.0851(11) Uani 1 1 d . . . . .
 C44 C 0.1279(3) 0.7511(4) 0.89106(15) 0.0987(14) Uani 1 1 d . . . . .
 H44 H 0.134804 0.832971 0.901374 0.118 Uiso 1 1 calc R . . . .
 C45 C 0.2396(2) 0.1786(4) 0.89669(13) 0.0917(13) Uani 1 1 d . . . . .
 H45 H 0.234432 0.099772 0.883532 0.110 Uiso 1 1 calc R . . . .
 C46 C 0.4800(2) 0.5559(4) 0.79521(14) 0.0907(12) Uani 1 1 d . . . . .
 H46 H 0.473497 0.641368 0.796034 0.109 Uiso 1 1 calc R . . . .
 C47 C 0.2612(2) 0.8245(3) 0.90055(13) 0.0846(11) Uani 1 1 d . . . . .
 H47 H 0.245734 0.891184 0.911503 0.101 Uiso 1 1 calc R . . . .
 C48 C 0.6562(2) 0.8301(4) 0.87051(15) 0.0956(13) Uani 1 1 d . . . . .
 H48 H 0.682445 0.891062 0.868489 0.115 Uiso 1 1 calc R . . . .
 C49 C 0.6017(2) 0.8643(4) 0.86675(15) 0.0938(13) Uani 1 1 d . . . . .
 H49 H 0.590055 0.947460 0.862092 0.113 Uiso 1 1 calc R . . . .
 C50 C 0.4965(2) 0.3092(4) 0.79146(15) 0.0946(13) Uani 1 1 d . . . . .
 H50 H 0.502171 0.223594 0.790273 0.114 Uiso 1 1 calc R . . . .
 C51 C 0.4673(2) 0.3732(5) 0.75366(15) 0.0996(14) Uani 1 1 d . . . . .
 H51 H 0.452236 0.331613 0.726204 0.120 Uiso 1 1 calc R . . . .
 C52 C 0.4598(2) 0.4970(5) 0.75549(14) 0.0995(13) Uani 1 1 d . . . . .
 H52 H 0.440734 0.541644 0.729203 0.119 Uiso 1 1 calc R . . . .
 C53 C 0.5746(2) 0.4908(4) 0.99902(14) 0.0984(13) Uani 1 1 d . . . . .
 H53 H 0.579837 0.533947 1.025576 0.118 Uiso 1 1 calc R . . . .
 C54 C 0.5792(2) 0.3055(4) 0.96237(14) 0.0906(12) Uani 1 1 d . . . . .
 H54 H 0.586646 0.220217 0.963036 0.109 Uiso 1 1 calc R . . . .
 C55 C 0.1081(2) 0.5101(4) 0.86121(14) 0.0901(12) Uani 1 1 d . . . . .
 H55 H 0.101410 0.427644 0.851561 0.108 Uiso 1 1 calc R . . . .
 O56 O 0.9213(2) 0.9482(4) 1.11437(17) 0.1537(17) Uani 1 1 d . . . . .
 C57 C 0.5851(2) 0.3672(4) 1.00047(15) 0.0976(13) Uani 1 1 d . . . . .
 H57 H 0.596469 0.324718 1.027788 0.117 Uiso 1 1 calc R . . . .
 O58 O 0.9298(3) 1.0344(4) 0.97774(17) 0.1659(19) Uani 1 1 d . . . . .
 C59 C 0.7368(2) 0.6746(4) 0.88349(16) 0.1004(14) Uani 1 1 d . . . . .
 C60 C 0.7801(2) 0.7560(5) 0.90556(16) 0.0988(13) Uani 1 1 d . . . . .
 H60 H 0.771045 0.834805 0.913576 0.119 Uiso 1 1 calc R . . . .
 C61 C 0.9114(3) 0.9038(6) 1.07206(19) 0.1146(16) Uani 1 1 d . . . . .
 C62 C 0.0812(3) 0.1760(4) 0.53848(14) 0.0990(14) Uani 1 1 d . . . . .
 H62A H 0.107765 0.230011 0.530190 0.119 Uiso 1 1 calc R . . . .
 H62B H 0.042545 0.214684 0.527668 0.119 Uiso 1 1 calc R . . . .
 C63 C 0.0653(2) 0.5775(5) 0.86902(16) 0.1052(14) Uani 1 1 d . . . . .
 H63 H 0.028799 0.541088 0.864329 0.126 Uiso 1 1 calc R . . . .
 C64 C 0.9158(3) 0.9468(6) 1.00213(19) 0.1163(16) Uani 1 1 d . . . . .
 C65 C 0.8371(2) 0.7202(5) 0.91576(17) 0.0996(13) Uani 1 1 d . . . . .
 C66 C 0.8986(2) 0.9037(5) 0.91440(18) 0.1082(15) Uani 1 1 d . . . . .
 C67 C 0.8919(2) 0.7927(5) 0.94021(17) 0.1060(14) Uani 1 1 d . . . . .
 C68 C 0.9169(3) 1.0144(6) 0.9334(2) 0.1223(18) Uani 1 1 d . . . . .
 C69 C 0.7494(3) 0.5668(6) 0.87048(18) 0.1118(16) Uani 1 1 d . . . . .
 H69 H 0.718534 0.515115 0.853796 0.134 Uiso 1 1 calc R . . . .
 C70 C 0.9117(3) 1.1067(7) 0.8664(2) 0.137(2) Uani 1 1 d . . . . .
 O71 O 0.9166(3) 1.2134(5) 0.8448(2) 0.177(2) Uani 1 1 d . . . . .
 C72 C 0.8958(2) 0.8327(5) 0.98619(17) 0.1026(14) Uani 1 1 d . . . . .
 C73 C 0.8045(3) 0.5267(5) 0.8799(2) 0.1209(18) Uani 1 1 d . . . . .
 H73 H 0.811833 0.448137 0.870613 0.145 Uiso 1 1 calc R . . . .
 C74 C 0.8503(3) 0.6042(5) 0.90377(18) 0.1081(15) Uani 1 1 d . . . . .
 C75 C 0.9382(3) 0.6942(6) 0.9435(2) 0.1135(16) Uani 1 1 d . . . . .
 C76 C 0.0754(3) 0.6976(5) 0.88365(18) 0.1098(16) Uani 1 1 d . . . . .
 H76 H 0.045529 0.743037 0.888540 0.132 Uiso 1 1 calc R . . . .
 C77 C 0.9465(3) 0.4884(7) 0.9202(2) 0.1290(19) Uani 1 1 d . . . . .
 H77 H 0.929672 0.416624 0.904301 0.155 Uiso 1 1 calc R . . . .
 C78 C 0.2885(4) 0.0891(5) 1.01152(17) 0.154(3) Uani 1 1 d . . . . .
 H78A H 0.257992 0.128119 1.020033 0.185 Uiso 1 1 calc R . . . .
 H78B H 0.324724 0.136388 1.024480 0.185 Uiso 1 1 calc R . . . .
 C79 C 0.2974(4) -0.0438(6) 1.0269(2) 0.145(2) Uani 1 1 d . . . . .
 H79A H 0.319194 -0.088129 1.011234 0.174 Uiso 1 1 calc R . . . .
 H79B H 0.319980 -0.047176 1.058938 0.174 Uiso 1 1 calc R . . . .
 C80 C 0.9131(3) 0.5884(6) 0.9213(2) 0.1136(16) Uani 1 1 d . . . . .
 C81 C 0.9235(3) 0.9830(6) 1.0447(2) 0.1313(19) Uani 1 1 d . . . . .
 H81 H 0.937132 1.062872 1.054619 0.158 Uiso 1 1 calc R . . . .
 C82 C 0.0775(4) 0.0536(5) 0.51536(18) 0.155(3) Uani 1 1 d . . . . .
 H82A H 0.116342 0.016100 0.524629 0.186 Uiso 1 1 calc R . . . .
 H82B H 0.051914 -0.002088 0.524056 0.186 Uiso 1 1 calc R . . . .
 C83 C 0.9228(3) 1.1152(6) 0.9097(3) 0.143(2) Uani 1 1 d . . . . .
 H83 H 0.934956 1.191077 0.924271 0.171 Uiso 1 1 calc R . . . .
 C84 C 0.9289(4) 0.8641(7) 1.1454(3) 0.174(3) Uani 1 1 d . . . . .
 H84A H 0.956915 0.801320 1.143861 0.208 Uiso 1 1 calc R . . . .
 H84B H 0.891963 0.823580 1.142269 0.208 Uiso 1 1 calc R . . . .
 C85 C 0.2478(4) -0.2476(7) 1.0220(3) 0.154(3) Uani 1 1 d . . . . .
 H85A H 0.261248 -0.278675 0.998655 0.184 Uiso 1 1 calc R . . . .
 H85B H 0.277580 -0.268136 1.050856 0.184 Uiso 1 1 calc R . . . .
 C86 C 0.2415(4) -0.1005(7) 1.0177(2) 0.153(3) Uani 1 1 d . . . . .
 H86A H 0.215651 -0.078627 0.987457 0.184 Uiso 1 1 calc R . . . .
 H86B H 0.223934 -0.069445 1.038649 0.184 Uiso 1 1 calc R . . . .
 C87 C 0.8898(3) 0.7910(6) 1.0575(2) 0.1221(18) Uani 1 1 d . . . . .
 H87 H 0.880202 0.736186 1.076508 0.146 Uiso 1 1 calc R . . . .
 C88 C 0.8817(3) 0.7568(6) 1.0143(2) 0.1204(17) Uani 1 1 d . . . . .
 H88 H 0.865972 0.678472 1.004049 0.145 Uiso 1 1 calc R . . . .
 C89 C 0.9076(6) 1.3399(10) 0.7846(4) 0.215(5) Uani 1 1 d D . . . .
 H89A H 0.945976 1.368331 0.804415 0.258 Uiso 1 1 calc R . . . .
 H89B H 0.908221 1.337811 0.754231 0.258 Uiso 1 1 calc R . . . .
 C90 C 1.0301(3) 0.6012(9) 0.9649(3) 0.141(2) Uani 1 1 d . . . . .
 H90 H 1.070765 0.604068 0.979607 0.170 Uiso 1 1 calc R . . . .
 C91 C 0.9973(3) 0.7018(7) 0.9659(2) 0.1263(19) Uani 1 1 d . . . . .
 H91 H 1.014608 0.773890 0.981333 0.152 Uiso 1 1 calc R . . . .
 C92 C 0.0542(5) 0.0699(6) 0.4660(2) 0.200(5) Uani 1 1 d . . . . .
 H92A H 0.018152 0.116789 0.457303 0.299 Uiso 1 1 calc GR . . . .
 H92B H 0.046670 -0.010495 0.451756 0.299 Uiso 1 1 calc GR . . . .
 H92C H 0.082553 0.113824 0.456970 0.299 Uiso 1 1 calc GR . . . .
 C93 C 0.8983(5) 1.2129(9) 0.7975(3) 0.191(4) Uani 1 1 d . . . . .
 H93A H 0.856965 1.190179 0.784230 0.229 Uiso 1 1 calc R . . . .
 H93B H 0.921299 1.153771 0.787597 0.229 Uiso 1 1 calc R . . . .
 C94 C 0.9125(9) 1.0041(13) 1.1991(4) 0.285(9) Uani 1 1 d . . . . .
 H94A H 0.879206 0.949473 1.195211 0.342 Uiso 1 1 calc R . . . .
 H94B H 0.899485 1.069309 1.176564 0.342 Uiso 1 1 calc R . . . .
 C95 C 0.8860(4) 0.8997(7) 0.8691(2) 0.154(3) Uani 1 1 d . . . . .
 H95 H 0.871807 0.825630 0.853787 0.185 Uiso 1 1 calc R . . . .
 C96 C 0.8935(4) 0.9982(8) 0.8459(2) 0.161(3) Uani 1 1 d . . . . .
 H96 H 0.885763 0.990815 0.815181 0.193 Uiso 1 1 calc R . . . .
 C97 C 1.0050(4) 0.4965(8) 0.9430(3) 0.139(2) Uani 1 1 d . . . . .
 H97 H 1.028740 0.427769 0.943615 0.167 Uiso 1 1 calc R . . . .
 C98 C 0.1965(5) -0.3065(9) 1.0184(3) 0.207(5) Uani 1 1 d . . . . .
 H98A H 0.164920 -0.274192 0.992341 0.249 Uiso 1 1 calc R . . . .
 H98B H 0.186958 -0.287833 1.044850 0.249 Uiso 1 1 calc R . . . .
 C100 C 0.9542(6) 0.9399(9) 1.1921(3) 0.212(5) Uani 1 1 d . . . . .
 H10A H 0.971140 0.881796 1.216759 0.254 Uiso 1 1 calc R . . . .
 H10B H 0.985130 0.996064 1.191347 0.254 Uiso 1 1 calc R . . . .
 C101 C 0.8749(8) 1.1170(18) 1.2446(5) 0.295(7) Uani 1 1 d . U . . .
 H10C H 0.889295 1.168563 1.271375 0.354 Uiso 1 1 calc R . . . .
 H10D H 0.862288 1.175012 1.219494 0.354 Uiso 1 1 calc R . . . .
 C105 C 0.1999(4) -0.4449(7) 1.0139(3) 0.184(3) Uani 1 1 d . . . . .
 H10E H 0.191224 -0.466070 0.982836 0.276 Uiso 1 1 calc GR . . . .
 H10F H 0.171835 -0.484430 1.024476 0.276 Uiso 1 1 calc GR . . . .
 H10G H 0.238910 -0.473122 1.031463 0.276 Uiso 1 1 calc GR . . . .
 C1AA C 0.8190(7) 1.0643(14) 1.2457(5) 0.277(7) Uani 1 1 d . U . . .
 H1AA H 0.827609 0.995376 1.266344 0.416 Uiso 1 1 calc GR . . . .
 H1AB H 0.795219 1.035966 1.216150 0.416 Uiso 1 1 calc GR . . . .
 H1AC H 0.798088 1.127393 1.255378 0.416 Uiso 1 1 calc GR . . . .
 C0AA C 0.9294(9) 1.0586(15) 1.2416(5) 0.292(7) Uani 1 1 d . U . . .
 H0AA H 0.959540 1.121328 1.245155 0.350 Uiso 1 1 calc R . . . .
 H0AB H 0.944858 0.996071 1.264945 0.350 Uiso 1 1 calc R . . . .
 C1 C 0.8664(7) 1.4240(12) 0.7858(5) 0.257(6) Uani 1 1 d D . . . .
 H1A H 0.870227 1.429961 0.817186 0.309 Uiso 1 1 calc R . . . .
 H1B H 0.828526 1.385226 0.770190 0.309 Uiso 1 1 calc R . . . .
 C3 C 0.9113(10) 1.610(2) 0.7663(13) 0.55(2) Uani 1 1 d D U . . .
 H3A H 0.920262 1.565069 0.743050 0.663 Uiso 1 1 calc R . . . .
 H3B H 0.942775 1.590702 0.794480 0.663 Uiso 1 1 calc R . . . .
 C4AA C 0.9181(9) 1.7485(18) 0.7575(6) 0.362(8) Uani 1 1 d D U . . .
 H4AA H 0.900074 1.765183 0.725872 0.542 Uiso 1 1 calc GR . . . .
 H4AB H 0.959193 1.769490 0.767511 0.542 Uiso 1 1 calc GR . . . .
 H4AC H 0.899188 1.797796 0.773700 0.542 Uiso 1 1 calc GR . . . .
 C6AA C 0.8610(12) 1.556(2) 0.7688(12) 0.525(15) Uani 1 1 d D U . . .
 H6AA H 0.830843 1.557474 0.738971 0.630 Uiso 1 1 calc R . . . .
 H6AB H 0.847214 1.607001 0.788146 0.630 Uiso 1 1 calc R . . . .

loop_
  _atom_site_aniso_label
  _atom_site_aniso_U_11
  _atom_site_aniso_U_22
  _atom_site_aniso_U_33
  _atom_site_aniso_U_23
  _atom_site_aniso_U_13
  _atom_site_aniso_U_12
 S1 0.1223(10) 0.0608(5) 0.0860(7) -0.0040(4) 0.0294(6) 0.0075(5)
 O1AA 0.151(3) 0.0603(14) 0.0662(15) 0.0015(11) 0.0348(16) 0.0045(15)
 O2 0.142(3) 0.0626(14) 0.0661(15) -0.0009(11) 0.0317(15) -0.0080(15)
 C8AA 0.100(3) 0.0579(19) 0.0587(19) 0.0033(14) 0.0234(19) 0.0055(18)
 C5AA 0.118(3) 0.0493(17) 0.0608(19) 0.0028(14) 0.028(2) 0.0052(18)
 C5 0.107(3) 0.0497(17) 0.067(2) -0.0011(14) 0.021(2) -0.0011(18)
 O2AA 0.203(4) 0.0684(17) 0.0738(18) 0.0093(13) 0.030(2) 0.017(2)
 C7 0.111(3) 0.069(2) 0.060(2) 0.0032(16) 0.029(2) 0.009(2)
 C8 0.105(3) 0.061(2) 0.080(2) -0.0012(17) 0.032(2) -0.011(2)
 C9 0.101(3) 0.0592(19) 0.068(2) -0.0003(15) 0.0310(19) 0.0005(18)
 C10 0.103(3) 0.0512(17) 0.066(2) -0.0016(14) 0.021(2) -0.0053(18)
 C11 0.107(3) 0.0551(18) 0.0591(19) 0.0015(14) 0.030(2) -0.0008(18)
 C3AA 0.093(3) 0.066(2) 0.072(2) -0.0060(16) 0.024(2) -0.0102(19)
 O13 0.209(4) 0.0559(16) 0.102(2) -0.0050(14) 0.039(2) -0.011(2)
 C14 0.113(3) 0.060(2) 0.066(2) 0.0031(15) 0.032(2) 0.012(2)
 C15 0.085(2) 0.0556(18) 0.067(2) -0.0015(15) 0.0145(17) -0.0087(16)
 C16 0.099(3) 0.0619(19) 0.063(2) -0.0005(15) 0.0263(19) -0.0037(18)
 C17 0.122(3) 0.063(2) 0.075(2) 0.0016(17) 0.029(2) -0.001(2)
 C18 0.122(3) 0.064(2) 0.065(2) 0.0020(16) 0.032(2) 0.004(2)
 C19 0.096(3) 0.064(2) 0.072(2) -0.0026(16) 0.023(2) -0.010(2)
 C2AA 0.099(3) 0.0499(17) 0.068(2) 0.0004(14) 0.0249(19) -0.0094(17)
 C21 0.102(3) 0.062(2) 0.069(2) 0.0029(16) 0.031(2) 0.0028(18)
 O22 0.125(3) 0.140(3) 0.108(2) -0.003(2) 0.040(2) 0.047(2)
 C23 0.098(3) 0.063(2) 0.067(2) 0.0045(15) 0.0262(19) 0.0010(18)
 C24 0.118(4) 0.0506(19) 0.098(3) 0.0052(18) 0.037(3) -0.003(2)
 C25 0.117(3) 0.069(2) 0.063(2) 0.0013(16) 0.033(2) -0.005(2)
 C26 0.092(3) 0.0567(19) 0.072(2) 0.0004(15) 0.0219(19) -0.0085(17)
 C27 0.114(3) 0.0599(19) 0.071(2) -0.0039(16) 0.036(2) -0.0033(19)
 C28 0.136(4) 0.066(2) 0.076(2) 0.0036(18) 0.034(2) -0.009(2)
 C29 0.129(4) 0.058(2) 0.072(2) -0.0020(16) 0.030(2) -0.004(2)
 C30 0.122(4) 0.0518(18) 0.071(2) -0.0017(15) 0.029(2) -0.004(2)
 C31 0.105(3) 0.063(2) 0.081(2) -0.0021(17) 0.023(2) -0.012(2)
 C32 0.133(4) 0.065(2) 0.069(2) 0.0014(17) 0.035(2) -0.006(2)
 C33 0.111(3) 0.062(2) 0.067(2) 0.0011(16) 0.029(2) 0.0034(19)
 C34 0.111(3) 0.068(2) 0.074(2) 0.0019(17) 0.037(2) 0.009(2)
 C35 0.116(3) 0.060(2) 0.073(2) -0.0020(17) 0.017(2) -0.003(2)
 C36 0.100(3) 0.084(3) 0.083(3) -0.005(2) 0.028(2) -0.016(2)
 C37 0.087(3) 0.0596(19) 0.077(2) 0.0024(16) 0.0190(19) -0.0057(17)
 C38 0.116(3) 0.066(2) 0.069(2) 0.0036(16) 0.027(2) 0.001(2)
 C39 0.137(4) 0.065(2) 0.075(2) 0.0085(18) 0.029(2) 0.010(2)
 C40 0.090(3) 0.063(2) 0.070(2) -0.0037(16) 0.0250(19) -0.0087(18)
 C41 0.129(4) 0.075(2) 0.069(2) 0.0045(18) 0.021(2) 0.006(2)
 C42 0.118(4) 0.055(2) 0.088(3) 0.0017(17) 0.032(2) 0.004(2)
 C43 0.112(3) 0.060(2) 0.079(2) -0.0008(17) 0.028(2) -0.014(2)
 C44 0.131(4) 0.082(3) 0.089(3) -0.002(2) 0.046(3) 0.015(3)
 C45 0.141(4) 0.058(2) 0.071(2) 0.0000(16) 0.031(2) 0.009(2)
 C46 0.112(3) 0.074(2) 0.079(3) -0.0008(19) 0.026(2) 0.002(2)
 C47 0.123(4) 0.0554(19) 0.077(2) -0.0023(16) 0.038(2) 0.008(2)
 C48 0.118(4) 0.070(2) 0.098(3) -0.002(2) 0.037(3) -0.024(2)
 C49 0.119(4) 0.064(2) 0.097(3) 0.0049(19) 0.037(3) -0.011(2)
 C50 0.124(4) 0.072(2) 0.086(3) -0.018(2) 0.036(3) -0.006(2)
 C51 0.115(4) 0.105(3) 0.073(3) -0.019(2) 0.025(2) -0.007(3)
 C52 0.125(4) 0.098(3) 0.067(2) -0.004(2) 0.023(2) 0.007(3)
 C53 0.131(4) 0.080(3) 0.071(2) -0.0049(19) 0.020(2) 0.000(2)
 C54 0.112(3) 0.061(2) 0.087(3) 0.0093(19) 0.022(2) 0.000(2)
 C55 0.110(3) 0.087(3) 0.077(2) -0.002(2) 0.038(2) -0.003(3)
 O56 0.213(5) 0.125(3) 0.145(4) 0.016(3) 0.091(3) 0.027(3)
 C57 0.119(4) 0.084(3) 0.075(3) 0.012(2) 0.016(2) 0.003(2)
 O58 0.247(6) 0.131(3) 0.141(4) -0.015(3) 0.094(4) -0.063(4)
 C59 0.122(4) 0.073(3) 0.094(3) -0.004(2) 0.024(3) -0.015(3)
 C60 0.113(4) 0.087(3) 0.101(3) 0.000(2) 0.043(3) -0.009(3)
 C61 0.127(4) 0.114(4) 0.106(4) -0.012(3) 0.047(3) 0.012(3)
 C62 0.143(4) 0.074(2) 0.074(2) 0.0010(19) 0.031(3) -0.004(2)
 C63 0.114(4) 0.122(4) 0.087(3) -0.001(3) 0.044(3) -0.001(3)
 C64 0.130(4) 0.120(4) 0.107(4) -0.003(3) 0.052(3) -0.016(3)
 C65 0.104(4) 0.093(3) 0.106(3) 0.001(2) 0.043(3) -0.010(3)
 C66 0.108(4) 0.111(4) 0.108(4) -0.001(3) 0.042(3) -0.024(3)
 C67 0.110(4) 0.109(4) 0.105(3) 0.003(3) 0.045(3) -0.013(3)
 C68 0.139(5) 0.125(4) 0.110(4) -0.002(3) 0.052(3) -0.028(4)
 C69 0.106(4) 0.123(4) 0.111(4) -0.020(3) 0.043(3) 0.006(3)
 C70 0.160(6) 0.127(5) 0.133(5) 0.015(4) 0.062(4) -0.039(4)
 O71 0.218(5) 0.164(5) 0.167(5) 0.027(3) 0.089(4) -0.047(4)
 C72 0.099(3) 0.105(3) 0.103(3) 0.006(3) 0.036(3) -0.011(3)
 C73 0.149(5) 0.089(3) 0.137(5) -0.013(3) 0.067(4) -0.014(3)
 C74 0.125(4) 0.102(4) 0.113(4) -0.001(3) 0.061(3) -0.005(3)
 C75 0.116(4) 0.122(4) 0.117(4) 0.014(3) 0.058(3) -0.009(3)
 C76 0.132(5) 0.101(4) 0.108(4) -0.002(3) 0.057(3) 0.017(3)
 C77 0.138(6) 0.131(5) 0.137(5) 0.014(4) 0.072(4) 0.013(4)
 C78 0.280(9) 0.081(3) 0.078(3) 0.010(2) 0.035(4) -0.006(4)
 C79 0.207(7) 0.105(4) 0.097(4) 0.020(3) 0.021(4) 0.002(4)
 C80 0.123(4) 0.113(4) 0.120(4) 0.010(3) 0.062(3) 0.006(3)
 C81 0.164(6) 0.116(4) 0.125(5) -0.003(4) 0.066(4) -0.014(4)
 C82 0.276(9) 0.078(3) 0.088(3) -0.002(2) 0.037(4) 0.016(4)
 C83 0.183(6) 0.116(5) 0.147(6) 0.008(4) 0.082(5) -0.040(4)
 C84 0.228(9) 0.109(5) 0.191(8) 0.034(5) 0.083(7) 0.012(5)
 C85 0.181(7) 0.137(6) 0.136(5) 0.021(4) 0.047(5) -0.036(5)
 C86 0.187(7) 0.174(7) 0.094(4) 0.011(4) 0.044(4) -0.071(6)
 C87 0.146(5) 0.118(4) 0.111(4) 0.016(3) 0.058(4) -0.001(4)
 C88 0.131(4) 0.123(4) 0.111(4) 0.002(3) 0.047(3) -0.022(3)
 C89 0.262(12) 0.177(9) 0.247(11) 0.070(9) 0.141(10) 0.013(9)
 C90 0.123(5) 0.182(8) 0.136(5) 0.026(5) 0.067(4) 0.011(6)
 C91 0.111(5) 0.161(6) 0.118(4) 0.021(4) 0.055(4) 0.001(4)
 C92 0.375(14) 0.097(4) 0.084(4) -0.010(3) 0.030(5) 0.032(6)
 C93 0.234(10) 0.202(9) 0.156(7) 0.039(6) 0.095(7) -0.037(7)
 C94 0.51(3) 0.199(12) 0.156(9) -0.004(8) 0.135(13) 0.067(14)
 C95 0.200(7) 0.156(6) 0.109(4) -0.004(4) 0.058(4) -0.067(5)
 C96 0.212(8) 0.157(7) 0.117(5) 0.010(4) 0.063(5) -0.051(6)
 C97 0.150(7) 0.149(6) 0.143(6) 0.028(5) 0.081(5) 0.027(5)
 C98 0.252(11) 0.166(8) 0.155(7) 0.034(6) 0.012(7) -0.052(8)
 C100 0.383(17) 0.131(7) 0.151(7) -0.001(5) 0.132(9) -0.001(8)
 C101 0.330(15) 0.312(16) 0.223(12) 0.041(11) 0.073(11) 0.071(13)
 C105 0.227(9) 0.124(6) 0.219(9) 0.009(6) 0.101(7) -0.032(6)
 C1AA 0.284(10) 0.263(10) 0.291(10) -0.026(8) 0.111(8) -0.022(8)
 C0AA 0.383(16) 0.249(13) 0.238(12) -0.044(10) 0.104(12) 0.059(12)
 C1 0.331(17) 0.173(10) 0.305(16) 0.075(10) 0.161(13) 0.065(11)
 C3 0.40(2) 0.423(19) 0.81(6) 0.21(3) 0.19(3) 0.187(19)
 C4AA 0.48(3) 0.375(16) 0.247(16) 0.015(15) 0.153(17) 0.139(15)
 C6AA 0.525(15) 0.525(15) 0.526(15) 0.001(2) 0.188(6) -0.001(2)

_geom_special_details
;
 All esds (except the esd in the dihedral angle between two l.s. planes)
 are estimated using the full covariance matrix.  The cell esds are taken
 into account individually in the estimation of esds in distances, angles
 and torsion angles; correlations between esds in cell parameters are only
 used when they are defined by crystal symmetry.  An approximate (isotropic)
 treatment of cell esds is used for estimating esds involving l.s. planes.
;
loop_
  _geom_bond_atom_site_label_1
  _geom_bond_atom_site_label_2
  _geom_bond_distance
  _geom_bond_site_symmetry_2
  _geom_bond_publ_flag
 S1 C3AA 1.746(4) . ?
 S1 O13 1.424(4) . ?
 S1 O22 1.441(4) . ?
 S1 C37 1.752(4) . ?
 O1AA C21 1.379(4) . ?
 O1AA C33 1.378(5) . ?
 O2 C18 1.415(4) . ?
 O2 C25 1.375(4) . ?
 C8AA C5AA 1.365(5) . ?
 C8AA C11 1.367(6) . ?
 C5AA C5 1.508(6) . ?
 C5AA C30 1.406(6) . ?
 C5 C2AA 1.404(5) . ?
 C5 C42 1.397(5) . ?
 O2AA C39 1.367(5) . ?
 O2AA C78 1.425(6) . ?
 C7 C16 1.534(6) . ?
 C7 C34 1.397(6) . ?
 C7 C55 1.366(6) . ?
 C8 C10 1.405(5) . ?
 C8 C24 1.389(6) . ?
 C8 C43 1.455(6) . ?
 C9 C16 1.535(5) . ?
 C9 C21 1.375(5) . ?
 C9 C29 1.394(5) . ?
 C10 C2AA 1.374(6) . ?
 C10 C26 1.539(6) . ?
 C11 C14 1.404(5) . ?
 C11 C16 1.518(5) . ?
 C3AA C40 1.375(5) . ?
 C3AA C50 1.400(6) . ?
 C14 C34 1.456(6) . ?
 C14 C47 1.390(6) . ?
 C15 C26 1.522(5) . ?
 C15 C35 1.385(5) . ?
 C15 C37 1.395(5) . ?
 C16 C23 1.518(5) . ?
 C17 C23 1.394(5) . ?
 C17 C41 1.379(6) . ?
 C18 C38 1.520(5) . ?
 C19 C26 1.538(6) . ?
 C19 C31 1.366(6) . ?
 C19 C43 1.402(6) . ?
 C21 C27 1.387(5) . ?
 C23 C33 1.383(5) . ?
 C24 C42 1.373(6) . ?
 C25 C27 1.375(5) . ?
 C25 C32 1.381(5) . ?
 C26 C40 1.542(5) . ?
 C28 C38 1.500(6) . ?
 C28 C62 1.511(6) . ?
 C29 C32 1.367(5) . ?
 C30 C47 1.364(6) . ?
 C31 C36 1.408(6) . ?
 C33 C45 1.386(5) . ?
 C34 C44 1.392(7) . ?
 C35 C53 1.374(6) . ?
 C36 C48 1.406(7) . ?
 C36 C59 1.516(7) . ?
 C37 C54 1.397(6) . ?
 C39 C41 1.386(6) . ?
 C39 C45 1.371(6) . ?
 C40 C46 1.396(6) . ?
 C43 C49 1.401(6) . ?
 C44 C76 1.368(8) . ?
 C46 C52 1.366(6) . ?
 C48 C49 1.366(7) . ?
 C50 C51 1.373(7) . ?
 C51 C52 1.370(7) . ?
 C53 C57 1.374(6) . ?
 C54 C57 1.370(6) . ?
 C55 C63 1.388(7) . ?
 O56 C61 1.393(7) . ?
 O56 C84 1.327(8) . ?
 O58 C64 1.364(7) . ?
 O58 C68 1.376(7) . ?
 C59 C60 1.381(7) . ?
 C59 C69 1.327(7) . ?
 C60 C65 1.387(7) . ?
 C61 C81 1.347(8) . ?
 C61 C87 1.362(8) . ?
 C62 C82 1.521(7) . ?
 C63 C76 1.389(8) . ?
 C64 C72 1.374(8) . ?
 C64 C81 1.385(8) . ?
 C65 C67 1.527(7) . ?
 C65 C74 1.400(7) . ?
 C66 C67 1.517(7) . ?
 C66 C68 1.361(8) . ?
 C66 C95 1.390(8) . ?
 C67 C72 1.524(7) . ?
 C67 C75 1.549(8) . ?
 C68 C83 1.383(8) . ?
 C69 C73 1.360(8) . ?
 C70 O71 1.390(8) . ?
 C70 C83 1.332(9) . ?
 C70 C96 1.357(10) . ?
 O71 C93 1.436(10) . ?
 C72 C88 1.367(7) . ?
 C73 C74 1.407(8) . ?
 C74 C80 1.463(8) . ?
 C75 C80 1.387(8) . ?
 C75 C91 1.388(8) . ?
 C77 C80 1.380(8) . ?
 C77 C97 1.376(10) . ?
 C78 C79 1.527(8) . ?
 C79 C86 1.449(10) . ?
 C82 C92 1.505(8) . ?
 C84 C100 1.643(13) . ?
 C85 C86 1.618(10) . ?
 C85 C98 1.392(12) . ?
 C87 C88 1.395(8) . ?
 C89 C93 1.493(12) . ?
 C89 C1 1.385(14) . ?
 C90 C91 1.375(10) . ?
 C90 C97 1.373(10) . ?
 C94 C100 1.333(17) . ?
 C94 C0AA 1.422(16) . ?
 C95 C96 1.364(9) . ?
 C98 C105 1.526(12) . ?
 C101 C1AA 1.51(2) . ?
 C101 C0AA 1.53(2) . ?
 C1 C6AA 1.531(16) . ?
 C3 C4AA 1.560(16) . ?
 C3 C6AA 1.410(18) . ?

loop_
  _geom_angle_atom_site_label_1
  _geom_angle_atom_site_label_2
  _geom_angle_atom_site_label_3
  _geom_angle
  _geom_angle_site_symmetry_1
  _geom_angle_site_symmetry_3
  _geom_angle_publ_flag
 C3AA S1 C37 103.68(19) . . ?
 O13 S1 C3AA 109.7(2) . . ?
 O13 S1 O22 117.4(3) . . ?
 O13 S1 C37 109.2(2) . . ?
 O22 S1 C3AA 108.0(2) . . ?
 O22 S1 C37 108.1(2) . . ?
 C33 O1AA C21 118.5(3) . . ?
 C25 O2 C18 119.5(3) . . ?
 C5AA C8AA C11 119.9(4) . . ?
 C8AA C5AA C5 120.9(3) . . ?
 C8AA C5AA C30 119.2(4) . . ?
 C30 C5AA C5 119.9(4) . . ?
 C2AA C5 C5AA 121.3(3) . . ?
 C42 C5 C5AA 120.4(4) . . ?
 C42 C5 C2AA 118.3(4) . . ?
 C39 O2AA C78 117.8(4) . . ?
 C34 C7 C16 110.3(4) . . ?
 C55 C7 C16 128.8(4) . . ?
 C55 C7 C34 120.9(4) . . ?
 C10 C8 C43 108.5(4) . . ?
 C24 C8 C10 119.6(4) . . ?
 C24 C8 C43 131.8(4) . . ?
 C21 C9 C16 122.3(3) . . ?
 C21 C9 C29 116.6(3) . . ?
 C29 C9 C16 120.9(3) . . ?
 C8 C10 C26 110.6(4) . . ?
 C2AA C10 C8 120.7(4) . . ?
 C2AA C10 C26 128.6(3) . . ?
 C8AA C11 C14 121.2(4) . . ?
 C8AA C11 C16 128.4(3) . . ?
 C14 C11 C16 110.3(4) . . ?
 C40 C3AA S1 122.7(3) . . ?
 C40 C3AA C50 121.6(4) . . ?
 C50 C3AA S1 115.4(3) . . ?
 C11 C14 C34 109.1(4) . . ?
 C47 C14 C11 118.9(4) . . ?
 C47 C14 C34 132.0(4) . . ?
 C35 C15 C26 119.1(3) . . ?
 C35 C15 C37 116.4(3) . . ?
 C37 C15 C26 124.5(3) . . ?
 C7 C16 C9 110.9(3) . . ?
 C11 C16 C7 101.5(3) . . ?
 C11 C16 C9 110.9(3) . . ?
 C23 C16 C7 110.2(3) . . ?
 C23 C16 C9 109.3(3) . . ?
 C23 C16 C11 113.8(3) . . ?
 C41 C17 C23 122.6(4) . . ?
 O2 C18 C38 106.6(3) . . ?
 C31 C19 C26 127.9(4) . . ?
 C31 C19 C43 121.9(4) . . ?
 C43 C19 C26 110.2(4) . . ?
 C10 C2AA C5 120.0(3) . . ?
 O1AA C21 C27 114.9(3) . . ?
 C9 C21 O1AA 122.6(3) . . ?
 C9 C21 C27 122.4(3) . . ?
 C17 C23 C16 121.2(3) . . ?
 C33 C23 C16 121.5(3) . . ?
 C33 C23 C17 117.0(3) . . ?
 C42 C24 C8 119.1(4) . . ?
 O2 C25 C32 115.7(3) . . ?
 C27 C25 O2 124.3(3) . . ?
 C27 C25 C32 120.0(4) . . ?
 C10 C26 C40 108.8(3) . . ?
 C15 C26 C10 111.7(3) . . ?
 C15 C26 C19 111.3(3) . . ?
 C15 C26 C40 115.4(3) . . ?
 C19 C26 C10 100.7(3) . . ?
 C19 C26 C40 107.9(3) . . ?
 C25 C27 C21 119.1(3) . . ?
 C38 C28 C62 113.6(3) . . ?
 C32 C29 C9 122.1(4) . . ?
 C47 C30 C5AA 121.5(4) . . ?
 C19 C31 C36 119.1(4) . . ?
 C29 C32 C25 119.7(4) . . ?
 O1AA C33 C23 123.5(3) . . ?
 O1AA C33 C45 115.0(3) . . ?
 C23 C33 C45 121.6(4) . . ?
 C7 C34 C14 108.8(4) . . ?
 C44 C34 C7 119.8(5) . . ?
 C44 C34 C14 131.4(4) . . ?
 C53 C35 C15 121.9(4) . . ?
 C31 C36 C59 120.7(4) . . ?
 C48 C36 C31 118.5(5) . . ?
 C48 C36 C59 120.8(4) . . ?
 C15 C37 S1 122.3(3) . . ?
 C15 C37 C54 122.1(4) . . ?
 C54 C37 S1 115.5(3) . . ?
 C28 C38 C18 112.8(3) . . ?
 O2AA C39 C41 123.9(4) . . ?
 O2AA C39 C45 115.4(4) . . ?
 C45 C39 C41 120.7(4) . . ?
 C3AA C40 C26 124.6(3) . . ?
 C3AA C40 C46 116.7(3) . . ?
 C46 C40 C26 118.7(3) . . ?
 C17 C41 C39 118.4(4) . . ?
 C24 C42 C5 122.2(4) . . ?
 C19 C43 C8 109.5(4) . . ?
 C49 C43 C8 131.0(4) . . ?
 C49 C43 C19 119.5(5) . . ?
 C76 C44 C34 119.3(5) . . ?
 C39 C45 C33 119.7(4) . . ?
 C52 C46 C40 122.3(4) . . ?
 C30 C47 C14 119.1(4) . . ?
 C49 C48 C36 122.5(4) . . ?
 C48 C49 C43 118.6(4) . . ?
 C51 C50 C3AA 119.4(4) . . ?
 C52 C51 C50 120.1(4) . . ?
 C46 C52 C51 119.9(4) . . ?
 C57 C53 C35 120.6(4) . . ?
 C57 C54 C37 119.2(4) . . ?
 C7 C55 C63 118.9(5) . . ?
 C84 O56 C61 115.7(6) . . ?
 C54 C57 C53 119.7(4) . . ?
 C64 O58 C68 118.9(5) . . ?
 C60 C59 C36 118.4(4) . . ?
 C69 C59 C36 120.8(5) . . ?
 C69 C59 C60 120.7(6) . . ?
 C59 C60 C65 118.6(5) . . ?
 C81 C61 O56 115.0(6) . . ?
 C81 C61 C87 120.4(6) . . ?
 C87 C61 O56 124.5(6) . . ?
 C28 C62 C82 114.3(4) . . ?
 C55 C63 C76 120.6(5) . . ?
 O58 C64 C72 123.5(5) . . ?
 O58 C64 C81 113.9(6) . . ?
 C72 C64 C81 122.6(6) . . ?
 C60 C65 C67 128.2(5) . . ?
 C60 C65 C74 120.6(5) . . ?
 C74 C65 C67 111.2(5) . . ?
 C68 C66 C67 123.1(5) . . ?
 C68 C66 C95 114.8(6) . . ?
 C95 C66 C67 122.1(5) . . ?
 C65 C67 C75 100.0(5) . . ?
 C66 C67 C65 112.4(4) . . ?
 C66 C67 C72 109.2(5) . . ?
 C66 C67 C75 111.8(4) . . ?
 C72 C67 C65 113.0(4) . . ?
 C72 C67 C75 110.2(5) . . ?
 O58 C68 C83 115.1(6) . . ?
 C66 C68 O58 122.0(5) . . ?
 C66 C68 C83 122.8(6) . . ?
 C59 C69 C73 123.1(6) . . ?
 C83 C70 O71 116.8(7) . . ?
 C83 C70 C96 119.0(6) . . ?
 C96 C70 O71 124.1(7) . . ?
 C70 O71 C93 119.0(7) . . ?
 C64 C72 C67 121.2(5) . . ?
 C88 C72 C64 116.4(5) . . ?
 C88 C72 C67 122.4(5) . . ?
 C69 C73 C74 118.6(6) . . ?
 C65 C74 C73 118.4(6) . . ?
 C65 C74 C80 108.7(5) . . ?
 C73 C74 C80 132.9(6) . . ?
 C80 C75 C67 111.1(5) . . ?
 C80 C75 C91 121.1(6) . . ?
 C91 C75 C67 127.8(6) . . ?
 C44 C76 C63 120.5(5) . . ?
 C97 C77 C80 117.5(7) . . ?
 O2AA C78 C79 104.8(4) . . ?
 C86 C79 C78 108.9(7) . . ?
 C75 C80 C74 108.7(5) . . ?
 C77 C80 C74 130.4(6) . . ?
 C77 C80 C75 120.8(6) . . ?
 C61 C81 C64 119.3(6) . . ?
 C92 C82 C62 110.7(5) . . ?
 C70 C83 C68 120.5(7) . . ?
 O56 C84 C100 104.8(7) . . ?
 C98 C85 C86 113.3(8) . . ?
 C79 C86 C85 110.6(7) . . ?
 C61 C87 C88 119.4(6) . . ?
 C72 C88 C87 121.8(6) . . ?
 C1 C89 C93 114.8(10) . . ?
 C97 C90 C91 121.2(7) . . ?
 C90 C91 C75 117.5(7) . . ?
 O71 C93 C89 106.0(9) . . ?
 C100 C94 C0AA 114.1(16) . . ?
 C96 C95 C66 122.4(7) . . ?
 C70 C96 C95 120.5(7) . . ?
 C90 C97 C77 121.8(7) . . ?
 C85 C98 C105 112.8(10) . . ?
 C94 C100 C84 111.1(12) . . ?
 C1AA C101 C0AA 132.8(18) . . ?
 C94 C0AA C101 106.0(16) . . ?
 C89 C1 C6AA 125.8(16) . . ?
 C6AA C3 C4AA 125(2) . . ?
 C3 C6AA C1 117(2) . . ?

_shelx_res_file
;
TITL 170322NJ_0m in P2/n #13
    170322nj_0m_sq_sq.res
    created by SHELXL-2016/6 at 09:10:16 on 20-May-2019
REM reset to P2/n #13
CELL 1.54178 24.7839 10.9378 32.4523 90 110.9204 90
ZERR 4 0.0015 0.0006 0.0018 0 0.0029 0
LATT 1
SYMM 0.5-X,+Y,0.5-Z
SFAC C H O S
UNIT 396 368 32 4
DFIX 1.5 C4AA C3 C3 C6AA C6AA C1
DFIX 2.5 0.04 C4AA C6AA C3 C1 C6AA C89
DELU 0.001 0.001 C3 C4AA C6AA
ISOR 0.02 0.01 C101 C1AA C0AA
ISOR 0.002 0.001 C6AA

L.S. 10 0 46
PLAN  20
TEMP -100.14
BOND
ABIN
fmap 2
acta
REM <olex2.extras>
REM <HklSrc "%.\\170322NJ_0m.hkl">
REM </olex2.extras>

WGHT    0.169200    1.829300
FVAR       0.05386
S1    4    0.561365    0.284768    0.876521    11.00000    0.12231    0.06076 =
         0.08597   -0.00402    0.02942    0.00752
O1AA  3    0.203293    0.260237    0.825718    11.00000    0.15088    0.06029 =
         0.06621    0.00147    0.03481    0.00449
O2    3    0.144478    0.400614    0.677244    11.00000    0.14235    0.06261 =
         0.06606   -0.00085    0.03167   -0.00803
C8AA  1    0.308777    0.627724    0.870934    11.00000    0.10007    0.05786 =
         0.05872    0.00328    0.02342    0.00546
AFIX  43
H8AA  2    0.325430    0.559520    0.861785    11.00000   -1.20000
AFIX   0
C5AA  1    0.338517    0.735163    0.881670    11.00000    0.11767    0.04929 =
         0.06077    0.00276    0.02832    0.00515
C5    1    0.396443    0.749882    0.876829    11.00000    0.10712    0.04973 =
         0.06650   -0.00110    0.02150   -0.00109
O2AA  3    0.271618    0.082786    0.964748    11.00000    0.20251    0.06840 =
         0.07379    0.00925    0.02954    0.01745
C7    1    0.160162    0.564461    0.867629    11.00000    0.11099    0.06862 =
         0.05983    0.00321    0.02941    0.00906
C8    1    0.504630    0.783335    0.869913    11.00000    0.10517    0.06134 =
         0.07989   -0.00125    0.03178   -0.01093
C9    1    0.199086    0.477577    0.811605    11.00000    0.10058    0.05916 =
         0.06829   -0.00028    0.03102    0.00050
C10   1    0.486092    0.666120    0.876630    11.00000    0.10313    0.05117 =
         0.06554   -0.00156    0.02126   -0.00529
C11   1    0.254976    0.618371    0.873363    11.00000    0.10683    0.05508 =
         0.05906    0.00152    0.02968   -0.00084
C3AA  1    0.517957    0.371413    0.831767    11.00000    0.09296    0.06627 =
         0.07201   -0.00605    0.02437   -0.01020
O13   3    0.534838    0.169384    0.876727    11.00000    0.20899    0.05592 =
         0.10197   -0.00498    0.03901   -0.01141
C14   1    0.229713    0.717187    0.887373    11.00000    0.11348    0.05993 =
         0.06576    0.00308    0.03230    0.01193
C15   1    0.549861    0.494467    0.920075    11.00000    0.08491    0.05559 =
         0.06709   -0.00151    0.01451   -0.00869
C16   1    0.213287    0.511334    0.860244    11.00000    0.09946    0.06192 =
         0.06275   -0.00054    0.02633   -0.00368
C17   1    0.258342    0.406433    0.934432    11.00000    0.12176    0.06251 =
         0.07462    0.00161    0.02881   -0.00090
AFIX  43
H17   2    0.265391    0.485098    0.947699    11.00000   -1.20000
AFIX   0
C18   1    0.134968    0.279780    0.660650    11.00000    0.12176    0.06442 =
         0.06539    0.00200    0.03217    0.00363
AFIX  23
H18A  2    0.106881    0.237490    0.671046    11.00000   -1.20000
H18B  2    0.171581    0.233009    0.670721    11.00000   -1.20000
AFIX   0
C19   1    0.581273    0.651762    0.876197    11.00000    0.09553    0.06372 =
         0.07214   -0.00256    0.02263   -0.01037
C2AA  1    0.433227    0.649517    0.880609    11.00000    0.09918    0.04993 =
         0.06782    0.00041    0.02494   -0.00935
AFIX  43
H2AA  2    0.421559    0.570148    0.885917    11.00000   -1.20000
AFIX   0
C21   1    0.193320    0.358309    0.797253    11.00000    0.10193    0.06190 =
         0.06851    0.00288    0.03077    0.00278
O22   3    0.619167    0.284270    0.875787    11.00000    0.12460    0.14004 =
         0.10838   -0.00271    0.04019    0.04746
C23   1    0.234546    0.398344    0.888591    11.00000    0.09753    0.06280 =
         0.06691    0.00445    0.02619    0.00101
C24   1    0.467887    0.882587    0.864906    11.00000    0.11784    0.05057 =
         0.09820    0.00522    0.03700   -0.00265
AFIX  43
H24   2    0.479405    0.961835    0.859329    11.00000   -1.20000
AFIX   0
C25   1    0.164478    0.419564    0.722077    11.00000    0.11668    0.06877 =
         0.06348    0.00127    0.03295   -0.00522
C26   1    0.531739    0.569486    0.877795    11.00000    0.09220    0.05669 =
         0.07164    0.00038    0.02188   -0.00848
C27   1    0.176366    0.327682    0.752973    11.00000    0.11413    0.05989 =
         0.07056   -0.00394    0.03562   -0.00330
AFIX  43
H27   2    0.173010    0.244398    0.744102    11.00000   -1.20000
AFIX   0
C28   1    0.101916    0.167841    0.588199    11.00000    0.13582    0.06639 =
         0.07600    0.00364    0.03436   -0.00946
AFIX  23
H28A  2    0.073125    0.121619    0.596660    11.00000   -1.20000
H28B  2    0.138606    0.121384    0.598862    11.00000   -1.20000
AFIX   0
C29   1    0.187961    0.567857    0.779309    11.00000    0.12878    0.05818 =
         0.07189   -0.00200    0.03003   -0.00413
AFIX  43
H29   2    0.192106    0.651246    0.788073    11.00000   -1.20000
AFIX   0
C30   1    0.314610    0.832847    0.897563    11.00000    0.12196    0.05182 =
         0.07056   -0.00168    0.02851   -0.00429
AFIX  43
H30   2    0.336119    0.906282    0.906416    11.00000   -1.20000
AFIX   0
C31   1    0.635822    0.617684    0.879868    11.00000    0.10469    0.06324 =
         0.08056   -0.00212    0.02334   -0.01176
AFIX  43
H31   2    0.647159    0.534281    0.884124    11.00000   -1.20000
AFIX   0
C32   1    0.171278    0.540280    0.735432    11.00000    0.13333    0.06481 =
         0.06935    0.00137    0.03515   -0.00584
AFIX  43
H32   2    0.164395    0.603861    0.714226    11.00000   -1.20000
AFIX   0
C33   1    0.225916    0.282275    0.870467    11.00000    0.11066    0.06244 =
         0.06738    0.00110    0.02864    0.00339
C34   1    0.171130    0.684271    0.883344    11.00000    0.11115    0.06825 =
         0.07422    0.00195    0.03688    0.00889
C35   1    0.556590    0.552497    0.959541    11.00000    0.11593    0.06045 =
         0.07253   -0.00202    0.01672   -0.00318
AFIX  43
H35   2    0.548516    0.637453    0.959307    11.00000   -1.20000
AFIX   0
C36   1    0.675025    0.707879    0.877257    11.00000    0.09979    0.08435 =
         0.08263   -0.00546    0.02764   -0.01626
C37   1    0.561938    0.369501    0.922496    11.00000    0.08743    0.05962 =
         0.07698    0.00237    0.01904   -0.00570
C38   1    0.111356    0.289985    0.610657    11.00000    0.11596    0.06609 =
         0.06927    0.00358    0.02685    0.00112
AFIX  23
H38A  2    0.074245    0.334909    0.601275    11.00000   -1.20000
H38B  2    0.138725    0.337962    0.601150    11.00000   -1.20000
AFIX   0
C39   1    0.260689    0.190243    0.941732    11.00000    0.13701    0.06467 =
         0.07486    0.00850    0.02947    0.00978
C40   1    0.509694    0.495017    0.834622    11.00000    0.09020    0.06301 =
         0.06999   -0.00368    0.02505   -0.00870
C41   1    0.272059    0.304674    0.961288    11.00000    0.12900    0.07466 =
         0.06941    0.00447    0.02107    0.00564
AFIX  43
H41   2    0.288891    0.312821    0.992434    11.00000   -1.20000
AFIX   0
C42   1    0.414684    0.864699    0.868120    11.00000    0.11806    0.05493 =
         0.08776    0.00168    0.03158    0.00409
AFIX  43
H42   2    0.389458    0.932602    0.864299    11.00000   -1.20000
AFIX   0
C43   1    0.563192    0.774073    0.869915    11.00000    0.11217    0.05992 =
         0.07852   -0.00078    0.02819   -0.01390
C44   1    0.127903    0.751087    0.891063    11.00000    0.13095    0.08157 =
         0.08880   -0.00177    0.04560    0.01543
AFIX  43
H44   2    0.134804    0.832971    0.901374    11.00000   -1.20000
AFIX   0
C45   1    0.239614    0.178570    0.896690    11.00000    0.14095    0.05834 =
         0.07053    0.00004    0.03141    0.00888
AFIX  43
H45   2    0.234432    0.099772    0.883532    11.00000   -1.20000
AFIX   0
C46   1    0.479963    0.555943    0.795207    11.00000    0.11230    0.07447 =
         0.07862   -0.00084    0.02571    0.00156
AFIX  43
H46   2    0.473497    0.641368    0.796034    11.00000   -1.20000
AFIX   0
C47   1    0.261199    0.824496    0.900552    11.00000    0.12287    0.05541 =
         0.07726   -0.00228    0.03792    0.00822
AFIX  43
H47   2    0.245734    0.891184    0.911503    11.00000   -1.20000
AFIX   0
C48   1    0.656218    0.830054    0.870509    11.00000    0.11756    0.07023 =
         0.09816   -0.00207    0.03731   -0.02409
AFIX  43
H48   2    0.682445    0.891062    0.868489    11.00000   -1.20000
AFIX   0
C49   1    0.601667    0.864273    0.866752    11.00000    0.11929    0.06412 =
         0.09660    0.00494    0.03695   -0.01081
AFIX  43
H49   2    0.590055    0.947460    0.862092    11.00000   -1.20000
AFIX   0
C50   1    0.496534    0.309246    0.791457    11.00000    0.12413    0.07199 =
         0.08628   -0.01824    0.03577   -0.00584
AFIX  43
H50   2    0.502171    0.223594    0.790273    11.00000   -1.20000
AFIX   0
C51   1    0.467308    0.373188    0.753659    11.00000    0.11465    0.10469 =
         0.07279   -0.01942    0.02517   -0.00660
AFIX  43
H51   2    0.452236    0.331613    0.726204    11.00000   -1.20000
AFIX   0
C52   1    0.459849    0.496954    0.755490    11.00000    0.12451    0.09812 =
         0.06691   -0.00370    0.02318    0.00681
AFIX  43
H52   2    0.440734    0.541644    0.729203    11.00000   -1.20000
AFIX   0
C53   1    0.574603    0.490768    0.999024    11.00000    0.13090    0.08007 =
         0.07077   -0.00491    0.01962    0.00017
AFIX  43
H53   2    0.579837    0.533947    1.025576    11.00000   -1.20000
AFIX   0
C54   1    0.579157    0.305516    0.962365    11.00000    0.11205    0.06118 =
         0.08715    0.00931    0.02175   -0.00028
AFIX  43
H54   2    0.586646    0.220217    0.963036    11.00000   -1.20000
AFIX   0
C55   1    0.108145    0.510126    0.861209    11.00000    0.10964    0.08726 =
         0.07705   -0.00156    0.03788   -0.00289
AFIX  43
H55   2    0.101410    0.427644    0.851561    11.00000   -1.20000
AFIX   0
O56   3    0.921252    0.948193    1.114367    11.00000    0.21288    0.12529 =
         0.14517    0.01580    0.09124    0.02729
C57   1    0.585117    0.367185    1.000474    11.00000    0.11913    0.08371 =
         0.07494    0.01208    0.01625    0.00270
AFIX  43
H57   2    0.596469    0.324718    1.027788    11.00000   -1.20000
AFIX   0
O58   3    0.929767    1.034443    0.977739    11.00000    0.24663    0.13053 =
         0.14076   -0.01546    0.09377   -0.06290
C59   1    0.736823    0.674633    0.883489    11.00000    0.12198    0.07324 =
         0.09437   -0.00434    0.02447   -0.01500
C60   1    0.780109    0.756018    0.905559    11.00000    0.11269    0.08697 =
         0.10084   -0.00029    0.04314   -0.00928
AFIX  43
H60   2    0.771045    0.834805    0.913576    11.00000   -1.20000
AFIX   0
C61   1    0.911450    0.903822    1.072057    11.00000    0.12723    0.11443 =
         0.10631   -0.01169    0.04692    0.01206
C62   1    0.081214    0.176043    0.538475    11.00000    0.14279    0.07385 =
         0.07373    0.00101    0.03060   -0.00375
AFIX  23
H62A  2    0.107765    0.230011    0.530190    11.00000   -1.20000
H62B  2    0.042545    0.214684    0.527668    11.00000   -1.20000
AFIX   0
C63   1    0.065322    0.577477    0.869023    11.00000    0.11365    0.12154 =
         0.08693   -0.00071    0.04375   -0.00082
AFIX  43
H63   2    0.028799    0.541088    0.864329    11.00000   -1.20000
AFIX   0
C64   1    0.915793    0.946812    1.002127    11.00000    0.12993    0.11958 =
         0.10720   -0.00346    0.05190   -0.01564
C65   1    0.837094    0.720230    0.915764    11.00000    0.10436    0.09287 =
         0.10583    0.00088    0.04283   -0.01039
C66   1    0.898578    0.903675    0.914402    11.00000    0.10848    0.11136 =
         0.10774   -0.00084    0.04232   -0.02357
C67   1    0.891893    0.792677    0.940208    11.00000    0.10972    0.10867 =
         0.10514    0.00258    0.04519   -0.01301
C68   1    0.916872    1.014374    0.933373    11.00000    0.13867    0.12495 =
         0.10989   -0.00176    0.05248   -0.02763
C69   1    0.749427    0.566761    0.870483    11.00000    0.10562    0.12289 =
         0.11092   -0.01991    0.04340    0.00561
AFIX  43
H69   2    0.718534    0.515115    0.853796    11.00000   -1.20000
AFIX   0
C70   1    0.911738    1.106655    0.866441    11.00000    0.15954    0.12707 =
         0.13304    0.01540    0.06182   -0.03892
O71   3    0.916624    1.213391    0.844814    11.00000    0.21751    0.16378 =
         0.16738    0.02672    0.08901   -0.04659
C72   1    0.895813    0.832698    0.986187    11.00000    0.09926    0.10541 =
         0.10336    0.00642    0.03633   -0.01069
C73   1    0.804476    0.526715    0.879921    11.00000    0.14933    0.08890 =
         0.13741   -0.01313    0.06696   -0.01359
AFIX  43
H73   2    0.811833    0.448137    0.870613    11.00000   -1.20000
AFIX   0
C74   1    0.850300    0.604179    0.903771    11.00000    0.12454    0.10211 =
         0.11312   -0.00112    0.06118   -0.00460
C75   1    0.938152    0.694157    0.943539    11.00000    0.11555    0.12182 =
         0.11687    0.01393    0.05839   -0.00853
C76   1    0.075371    0.697645    0.883650    11.00000    0.13214    0.10101 =
         0.10769   -0.00187    0.05667    0.01736
AFIX  43
H76   2    0.045529    0.743037    0.888540    11.00000   -1.20000
AFIX   0
C77   1    0.946469    0.488380    0.920216    11.00000    0.13784    0.13089 =
         0.13696    0.01399    0.07182    0.01287
AFIX  43
H77   2    0.929672    0.416624    0.904301    11.00000   -1.20000
AFIX   0
C78   1    0.288517    0.089102    1.011519    11.00000    0.27973    0.08060 =
         0.07784    0.01048    0.03537   -0.00602
AFIX  23
H78A  2    0.257992    0.128119    1.020033    11.00000   -1.20000
H78B  2    0.324724    0.136388    1.024480    11.00000   -1.20000
AFIX   0
C79   1    0.297434   -0.043779    1.026893    11.00000    0.20658    0.10486 =
         0.09718    0.02010    0.02077    0.00195
AFIX  23
H79A  2    0.319194   -0.088129    1.011234    11.00000   -1.20000
H79B  2    0.319980   -0.047176    1.058938    11.00000   -1.20000
AFIX   0
C80   1    0.913057    0.588389    0.921339    11.00000    0.12271    0.11320 =
         0.12009    0.01041    0.06190    0.00602
C81   1    0.923495    0.983013    1.044748    11.00000    0.16413    0.11598 =
         0.12535   -0.00309    0.06582   -0.01449
AFIX  43
H81   2    0.937132    1.062872    1.054619    11.00000   -1.20000
AFIX   0
C82   1    0.077475    0.053643    0.515363    11.00000    0.27558    0.07792 =
         0.08750   -0.00211    0.03678    0.01625
AFIX  23
H82A  2    0.116342    0.016100    0.524629    11.00000   -1.20000
H82B  2    0.051914   -0.002088    0.524056    11.00000   -1.20000
AFIX   0
C83   1    0.922845    1.115183    0.909654    11.00000    0.18311    0.11634 =
         0.14690    0.00822    0.08188   -0.03963
AFIX  43
H83   2    0.934956    1.191077    0.924271    11.00000   -1.20000
AFIX   0
C84   1    0.928947    0.864118    1.145432    11.00000    0.22765    0.10854 =
         0.19137    0.03444    0.08325    0.01176
AFIX  23
H84A  2    0.956915    0.801320    1.143861    11.00000   -1.20000
H84B  2    0.891963    0.823580    1.142269    11.00000   -1.20000
AFIX   0
C85   1    0.247783   -0.247581    1.021974    11.00000    0.18051    0.13662 =
         0.13579    0.02090    0.04675   -0.03597
AFIX  23
H85A  2    0.261248   -0.278675    0.998655    11.00000   -1.20000
H85B  2    0.277580   -0.268136    1.050856    11.00000   -1.20000
AFIX   0
C86   1    0.241495   -0.100492    1.017666    11.00000    0.18730    0.17402 =
         0.09375    0.01113    0.04400   -0.07097
AFIX  23
H86A  2    0.215651   -0.078627    0.987457    11.00000   -1.20000
H86B  2    0.223934   -0.069445    1.038649    11.00000   -1.20000
AFIX   0
C87   1    0.889758    0.791021    1.057459    11.00000    0.14616    0.11841 =
         0.11120    0.01618    0.05761   -0.00140
AFIX  43
H87   2    0.880202    0.736186    1.076508    11.00000   -1.20000
AFIX   0
C88   1    0.881701    0.756751    1.014252    11.00000    0.13090    0.12290 =
         0.11062    0.00185    0.04693   -0.02233
AFIX  43
H88   2    0.865972    0.678472    1.004049    11.00000   -1.20000
AFIX   0
C89   1    0.907575    1.339877    0.784550    11.00000    0.26214    0.17658 =
         0.24666    0.06994    0.14076    0.01280
AFIX  23
H89A  2    0.945976    1.368331    0.804415    11.00000   -1.20000
H89B  2    0.908221    1.337811    0.754231    11.00000   -1.20000
AFIX   0
C90   1    1.030066    0.601157    0.964893    11.00000    0.12321    0.18210 =
         0.13575    0.02610    0.06721    0.01134
AFIX  43
H90   2    1.070765    0.604068    0.979607    11.00000   -1.20000
AFIX   0
C91   1    0.997345    0.701802    0.965903    11.00000    0.11112    0.16107 =
         0.11838    0.02125    0.05512    0.00097
AFIX  43
H91   2    1.014608    0.773890    0.981333    11.00000   -1.20000
AFIX   0
C92   1    0.054179    0.069855    0.466044    11.00000    0.37511    0.09710 =
         0.08372   -0.00952    0.02958    0.03175
AFIX 137
H92A  2    0.018152    0.116789    0.457303    11.00000   -1.50000
H92B  2    0.046670   -0.010495    0.451756    11.00000   -1.50000
H92C  2    0.082553    0.113824    0.456970    11.00000   -1.50000
AFIX   0
C93   1    0.898258    1.212921    0.797532    11.00000    0.23401    0.20202 =
         0.15638    0.03900    0.09523   -0.03703
AFIX  23
H93A  2    0.856965    1.190179    0.784230    11.00000   -1.20000
H93B  2    0.921299    1.153771    0.787597    11.00000   -1.20000
AFIX   0
C94   1    0.912517    1.004127    1.199132    11.00000    0.51099    0.19940 =
         0.15608   -0.00351    0.13463    0.06721
AFIX  23
H94A  2    0.879206    0.949473    1.195211    11.00000   -1.20000
H94B  2    0.899485    1.069309    1.176564    11.00000   -1.20000
AFIX   0
C95   1    0.886046    0.899653    0.869130    11.00000    0.20049    0.15597 =
         0.10905   -0.00356    0.05849   -0.06714
AFIX  43
H95   2    0.871807    0.825630    0.853787    11.00000   -1.20000
AFIX   0
C96   1    0.893458    0.998199    0.845926    11.00000    0.21238    0.15729 =
         0.11689    0.00976    0.06279   -0.05089
AFIX  43
H96   2    0.885763    0.990815    0.815181    11.00000   -1.20000
AFIX   0
C97   1    1.005011    0.496464    0.943005    11.00000    0.14963    0.14854 =
         0.14335    0.02784    0.08053    0.02683
AFIX  43
H97   2    1.028740    0.427769    0.943615    11.00000   -1.20000
AFIX   0
C98   1    0.196517   -0.306493    1.018395    11.00000    0.25162    0.16592 =
         0.15504    0.03416    0.01185   -0.05245
AFIX  23
H98A  2    0.164920   -0.274192    0.992341    11.00000   -1.20000
H98B  2    0.186958   -0.287833    1.044850    11.00000   -1.20000
AFIX   0
C100  1    0.954170    0.939948    1.192133    11.00000    0.38273    0.13080 =
         0.15121   -0.00073    0.13213   -0.00139
AFIX  23
H10A  2    0.971140    0.881796    1.216759    11.00000   -1.20000
H10B  2    0.985130    0.996064    1.191347    11.00000   -1.20000
AFIX   0
C101  1    0.874859    1.117046    1.244567    11.00000    0.32978    0.31194 =
         0.22302    0.04054    0.07339    0.07067
AFIX  23
H10C  2    0.889295    1.168563    1.271375    11.00000   -1.20000
H10D  2    0.862288    1.175012    1.219494    11.00000   -1.20000
AFIX   0
C105  1    0.199926   -0.444915    1.013889    11.00000    0.22661    0.12414 =
         0.21888    0.00873    0.10078   -0.03233
AFIX 137
H10E  2    0.191224   -0.466070    0.982836    11.00000   -1.50000
H10F  2    0.171835   -0.484430    1.024476    11.00000   -1.50000
H10G  2    0.238910   -0.473122    1.031463    11.00000   -1.50000
AFIX   0
C1AA  1    0.819036    1.064309    1.245710    11.00000    0.28396    0.26312 =
         0.29123   -0.02595    0.11105   -0.02151
AFIX 137
H1AA  2    0.827609    0.995376    1.266344    11.00000   -1.50000
H1AB  2    0.795219    1.035966    1.216150    11.00000   -1.50000
H1AC  2    0.798088    1.127393    1.255378    11.00000   -1.50000
AFIX   0
C0AA  1    0.929407    1.058638    1.241641    11.00000    0.38295    0.24860 =
         0.23752   -0.04438    0.10379    0.05944
AFIX  23
H0AA  2    0.959540    1.121328    1.245155    11.00000   -1.20000
H0AB  2    0.944858    0.996071    1.264945    11.00000   -1.20000
AFIX   0
C1    1    0.866436    1.424044    0.785831    11.00000    0.33132    0.17324 =
         0.30541    0.07482    0.16067    0.06521
AFIX  23
H1A   2    0.870227    1.429961    0.817186    11.00000   -1.20000
H1B   2    0.828526    1.385226    0.770190    11.00000   -1.20000
AFIX   0
C3    1    0.911331    1.610130    0.766294    11.00000    0.40488    0.42322 =
         0.80571    0.20543    0.18581    0.18696
AFIX  23
H3A   2    0.920262    1.565069    0.743050    11.00000   -1.20000
H3B   2    0.942775    1.590702    0.794480    11.00000   -1.20000
AFIX   0
C4AA  1    0.918073    1.748513    0.757530    11.00000    0.48206    0.37506 =
         0.24650    0.01454    0.15313    0.13935
AFIX 137
H4AA  2    0.900074    1.765183    0.725872    11.00000   -1.50000
H4AB  2    0.959193    1.769490    0.767511    11.00000   -1.50000
H4AC  2    0.899188    1.797796    0.773700    11.00000   -1.50000
AFIX   0
C6AA  1    0.861029    1.555662    0.768803    11.00000    0.52547    0.52516 =
         0.52557    0.00074    0.18780   -0.00114
AFIX  23
H6AA  2    0.830843    1.557474    0.738971    11.00000   -1.20000
H6AB  2    0.847214    1.607001    0.788146    11.00000   -1.20000
AFIX   0
HKLF 4


REM  170322NJ_0m in P2/n #13
REM R1 =  0.0868 for    8018 Fo > 4sig(Fo)  and  0.1335 for all   14353 data
REM    977 parameters refined using     33 restraints

END

WGHT      0.1693      1.7443

REM Highest difference peak  0.478,  deepest hole -0.273,  1-sigma level  0.054
Q1    1   0.5880  0.2199  0.8767  11.00000  0.05    0.48
Q2    1   0.7582  0.6477  0.8667  11.00000  0.05    0.42
Q3    1   0.8939  1.5655  0.7939  11.00000  0.05    0.39
Q4    1   0.8902  1.5942  0.7486  11.00000  0.05    0.37
Q5    1   0.7984  1.6266  0.7632  11.00000  0.05    0.36
Q6    1   0.5286  0.2390  0.8819  11.00000  0.05    0.32
Q7    1   0.9609  0.9657  1.1497  11.00000  0.05    0.31
Q8    1   0.7500  1.1014  1.2500  10.50000  0.05    0.31
Q9    1   0.7601  1.0722  1.2181  11.00000  0.05    0.30
Q10   1   0.7500  1.0262  1.2500  10.50000  0.05    0.30
Q11   1   0.2315 -0.0127  1.0195  11.00000  0.05    0.28
Q12   1   0.9047  1.8778  0.7488  11.00000  0.05    0.28
Q13   1   0.2545 -0.3668  1.0201  11.00000  0.05    0.28
Q14   1   0.8755  0.9950  1.2345  11.00000  0.05    0.28
Q15   1   0.2905 -0.1482  1.0260  11.00000  0.05    0.27
Q16   1   1.0106  1.1405  1.2501  11.00000  0.05    0.27
Q17   1   0.9904  1.0646  1.2429  11.00000  0.05    0.26
Q18   1   0.2332  0.0859  1.0031  11.00000  0.05    0.26
Q19   1   0.3081  0.6904  0.8740  11.00000  0.05    0.25
Q20   1   0.9277  0.8331  1.1105  11.00000  0.05    0.25
;
_shelx_res_checksum               52128
_shelx_hkl_file
;
   2   0   0   10.51    0.41
   3   0   0    0.07    0.05
   4   0   0    4.26    0.22
   5   0   0   -0.01    0.07
   6   0   0  490.62   18.15
   7   0   0   -0.03    0.10
   8   0   0   15.42    0.68
   9   0   0    0.03    0.16
  10   0   0    2.34    0.14
 -10   0   0    2.62    0.18
 -11   0   0    0.00    0.08
  11   0   0    0.04    0.05
  11   0   0    0.14    0.26
  12   0   0   38.61    1.43
  12   0   0   37.48    1.62
 -12   0   0   38.00    1.44
 -13   0   0    0.05    0.07
 -13   0   0   -0.03    0.08
  13   0   0   -0.05    0.42
  13   0   0   -0.04    0.05
  14   0   0   -0.28    0.61
 -14   0   0    0.06    0.08
 -14   0   0    0.12    0.07
  14   0   0   -0.05    0.06
 -15   0   0    0.06    0.09
 -15   0   0    0.00    0.06
  15   0   0    0.06    0.07
 -16   0   0    0.85    0.09
 -16   0   0    1.25    0.16
  17   0   0   -0.11    0.09
 -17   0   0    0.03    0.06
 -17   0   0   -0.09    0.09
  17   0   0    0.03    0.07
  18   0   0    0.04    0.07
 -18   0   0   -0.09    0.10
 -18   0   0   -0.07    0.06
  18   0   0    0.00    0.10
  19   0   0    0.07    0.08
 -19   0   0   -0.05    0.12
  19   0   0   -0.02    0.10
  20   0   0   -0.01    0.08
 -20   0   0   -0.01    0.13
  20   0   0    0.01    0.11
 -21   0   0   -0.04    0.11
  21   0   0    0.03    0.09
  21   0   0    0.02    0.06
  22   0   0    0.07    0.06
  22   0   0    0.03    0.08
 -22   0   0    0.22    0.12
  23   0   0   -0.07    0.07
  23   0   0    0.04    0.06
  24   0   0   -0.02    0.07
  24   0   0    0.01    0.06
  25   0   0   -0.03    0.05
  25   0   0   -0.03    0.06
  26   0   0    0.04    0.07
  26   0   0    0.01    0.06
  27   0   0   -0.05    0.06
  27   0   0    0.05    0.06
   0  -1   0   88.60    3.32
   0   1   0   90.64    3.31
   0   1   0   88.28    3.32
   1  -1   0   28.17    1.03
  -1  -1   0   27.27    1.04
  -1  -1   0   24.49    1.03
   1   1   0   27.61    1.02
   1   1   0   27.84    1.04
  -2  -1   0    0.43    0.09
   2   1   0    0.47    0.09
  -3  -1   0    3.57    0.22
   3   1   0    3.56    0.22
  -4  -1   0   46.78    1.83
   4   1   0   49.10    1.84
  -5  -1   0   19.64    0.82
   5   1   0   21.04    0.85
  -6  -1   0  176.71    6.71
   6   1   0  183.84    6.74
  -7  -1   0   29.60    1.18
   7  -1   0   30.73    1.17
   7   1   0   29.52    1.22
   8  -1   0    2.19    0.21
   8   1   0    2.57    0.29
   9  -1   0    1.32    0.18
  -9  -1   0    1.59    0.17
   9   1   0    1.51    0.22
   9   1   0    1.42    0.12
  10  -1   0   13.86    0.65
 -10  -1   0   13.84    0.54
  10   1   0   13.91    0.72
  10   1   0   12.89    0.53
  11  -1   0    2.28    0.37
  11  -1   0    2.57    0.15
 -11  -1   0    2.80    0.16
 -11   1   0    2.57    0.20
  11   1   0    2.35    0.37
  11   1   0    2.76    0.15
 -12  -1   0    0.96    0.12
  12  -1   0    0.25    0.31
  12  -1   0    0.78    0.10
 -12   1   0    0.60    0.11
  12   1   0    0.84    0.39
  12   1   0    0.84    0.09
  13  -1   0    0.00    0.06
 -13  -1   0   -0.03    0.07
  13  -1   0    0.77    0.40
 -13  -1   0    0.12    0.07
 -13   1   0    0.01    0.07
 -13   1   0   -0.05    0.09
  13   1   0    0.04    0.52
  14  -1   0    0.14    0.06
 -14  -1   0    0.26    0.08
  14  -1   0    0.31    0.58
 -14  -1   0    0.24    0.07
 -14   1   0    0.27    0.11
 -14   1   0    0.25    0.07
  14   1   0    0.23    0.07
  14   1   0    0.25    0.09
 -15  -1   0    0.06    0.07
  15  -1   0    0.12    0.06
 -15  -1   0    0.13    0.08
  15   1   0    0.07    0.10
  15   1   0    0.02    0.06
 -15   1   0    0.16    0.06
  16  -1   0    1.93    0.14
 -16  -1   0    1.92    0.16
  16   1   0    2.18    0.15
  16   1   0    2.10    0.17
 -16   1   0    1.75    0.13
 -16   1   0    1.86    0.21
  17  -1   0    2.10    0.15
 -17  -1   0    1.83    0.16
 -17   1   0    1.77    0.13
  17   1   0    1.87    0.18
  17   1   0    2.07    0.16
 -17   1   0    1.89    0.22
 -18  -1   0   -0.09    0.09
  18   1   0    0.04    0.11
 -18   1   0    0.02    0.13
 -18   1   0   -0.11    0.06
  18   1   0    0.03    0.08
 -19  -1   0   -0.05    0.10
  19  -1   0    0.12    0.08
  19  -1   0    0.03    0.10
 -19   1   0   -0.03    0.06
 -19   1   0    0.11    0.15
  19   1   0    0.03    0.08
  19   1   0    0.13    0.11
 -20  -1   0   -0.13    0.11
  20  -1   0   -0.09    0.08
  20  -1   0   -0.11    0.10
  20   1   0    0.06    0.11
 -20   1   0    0.05    0.16
  20   1   0   -0.12    0.08
 -20   1   0   -0.05    0.06
  21  -1   0    0.02    0.07
 -21  -1   0    0.10    0.09
  21  -1   0   -0.17    0.08
  21   1   0    0.01    0.09
  21   1   0    0.08    0.06
  22  -1   0    0.02    0.08
  22  -1   0    0.04    0.06
 -22  -1   0    0.12    0.10
  22   1   0    0.08    0.06
  22   1   0    0.20    0.07
 -23  -1   0    0.10    0.10
  23  -1   0    0.11    0.08
  23  -1   0    0.00    0.06
  23   1   0    0.05    0.06
  23   1   0    0.13    0.07
  24  -1   0    0.08    0.07
 -24  -1   0    0.28    0.12
  24  -1   0   -0.08    0.06
  24   1   0    0.03    0.07
  24   1   0    0.00    0.06
  25  -1   0    0.06    0.07
  25  -1   0    0.00    0.05
  25   1   0    0.01    0.06
  25   1   0   -0.04    0.07
  26  -1   0   -0.03    0.07
  26  -1   0    0.09    0.05
  26   1   0    0.08    0.06
  26   1   0    0.04    0.08
  27  -1   0    0.11    0.06
  27  -1   0   -0.01    0.07
  27   1   0   -0.14    0.08
  27   1   0    0.01    0.06
   0  -2   0   37.64    1.47
   0  -2   0   36.86    1.44
   0   2   0   39.43    1.44
   0   2   0   37.17    1.47
   1  -2   0    3.10    0.24
  -1  -2   0    2.90    0.18
   1  -2   0    3.21    0.20
  -1   2   0    2.97    0.18
   1   2   0    2.68    0.22
   1   2   0    2.65    0.18
  -2  -2   0   41.92    1.62
   2  -2   0   44.12    1.60
   2  -2   0   40.81    1.61
   2   2   0   40.76    1.59
   2   2   0   40.87    1.63
   3  -2   0  123.32    4.61
  -3  -2   0  118.74    4.62
   3   2   0  128.07    4.59
   3   2   0  122.05    4.63
  -4  -2   0    8.85    0.46
   4   2   0    9.54    0.48
   4   2   0    9.64    0.43
  -5  -2   0    8.34    0.44
   5   2   0    8.29    0.46
  -6  -2   0    3.56    0.29
   6   2   0    4.35    0.34
  -7  -2   0    2.53    0.26
  -8  -2   0   24.53    0.97
  -8  -2   0   26.86    1.07
   8   2   0   26.67    1.13
   8   2   0   24.56    0.97
  -9  -2   0   21.53    0.82
  -9  -2   0   22.09    0.81
  -9  -2   0   20.24    0.91
   9   2   0   21.57    1.03
   9   2   0   21.55    0.82
   9   2   0   21.24    0.83
  10  -2   0    0.56    0.16
 -10  -2   0    0.34    0.17
 -10  -2   0    0.33    0.06
 -10  -2   0    0.30    0.07
  10   2   0    0.26    0.06
  10   2   0    0.33    0.09
  10   2   0    0.35    0.30
 -11  -2   0    0.48    0.08
  11  -2   0    0.50    0.22
 -11  -2   0    0.64    0.08
  11   2   0    0.74    0.10
  11   2   0    0.56    0.08
 -11   2   0    0.47    0.19
  11   2   0    0.58    0.38
 -12  -2   0    1.13    0.12
  12  -2   0    1.27    0.31
  12  -2   0    1.10    0.12
 -12  -2   0    1.19    0.10
 -12   2   0    1.46    0.22
  12   2   0    1.15    0.15
  12   2   0    1.09    0.12
  12   2   0    0.50    0.48
 -13  -2   0    0.14    0.07
 -13  -2   0    0.14    0.07
  13  -2   0    0.17    0.06
  13  -2   0    0.06    0.41
  13   2   0    0.16    0.08
 -13   2   0    0.05    0.06
 -13   2   0    0.07    0.13
  13   2   0    0.15    0.07
  14  -2   0    1.32    0.63
  14   2   0    0.04    0.06
 -14   2   0    0.04    0.06
 -14   2   0    0.21    0.14
  14   2   0    0.09    0.08
 -15  -2   0   -0.02    0.07
  15  -2   0    0.01    0.06
  15   2   0    0.00    0.09
 -15   2   0   -0.02    0.14
 -15   2   0   -0.04    0.06
  15   2   0    0.05    0.07
  16  -2   0    0.70    0.08
 -16  -2   0    0.83    0.13
  16   2   0    1.04    0.13
  16   2   0    0.82    0.12
 -16   2   0    0.98    0.15
 -16   2   0    0.77    0.10
  17  -2   0    0.05    0.07
 -17  -2   0   -0.04    0.08
 -17   2   0   -0.16    0.19
 -17   2   0   -0.01    0.06
  17   2   0    0.03    0.07
  17   2   0   -0.03    0.10
 -18  -2   0    2.04    0.16
  18  -2   0    1.57    0.14
 -18   2   0    1.60    0.13
  18   2   0    1.94    0.15
  18   2   0    1.79    0.18
 -19  -2   0    0.93    0.11
 -19   2   0    0.75    0.10
  19   2   0    1.00    0.14
  19   2   0    0.79    0.14
  20  -2   0    0.34    0.09
 -20  -2   0    0.28    0.10
  20  -2   0    0.44    0.11
  20   2   0    0.10    0.11
  20   2   0    0.39    0.10
  21  -2   0    0.56    0.08
 -21  -2   0    0.53    0.09
  21  -2   0    0.79    0.12
 -21   2   0    0.35    0.07
  21   2   0    0.39    0.09
  21   2   0    0.48    0.08
 -22  -2   0    0.04    0.08
  22  -2   0   -0.01    0.08
  22  -2   0   -0.03    0.06
  22   2   0    0.02    0.06
  22   2   0    0.04    0.08
  23  -2   0   -0.04    0.06
 -23  -2   0   -0.10    0.08
  23  -2   0   -0.16    0.07
  23   2   0    0.01    0.07
  23   2   0   -0.03    0.06
  24  -2   0   -0.07    0.07
  24  -2   0   -0.03    0.06
 -24  -2   0    0.15    0.09
  24   2   0    0.06    0.07
  24   2   0    0.03    0.07
  25  -2   0    0.03    0.07
  25  -2   0   -0.04    0.05
 -25  -2   0    0.03    0.11
  25   2   0    0.09    0.06
  25   2   0    0.11    0.07
  26  -2   0    0.09    0.07
  26  -2   0    0.16    0.08
  26   2   0    0.14    0.08
  26   2   0    0.13    0.09
  27  -2   0    0.05    0.05
  27  -2   0   -0.04    0.09
  27   2   0    0.07    0.06
   0  -3   0    0.64    0.13
   0  -3   0    0.80    0.18
   0   3   0    0.94    0.12
   0   3   0    1.00    0.17
  -1  -3   0    0.45    0.12
  -1  -3   0    0.38    0.17
   1  -3   0    0.47    0.14
   1  -3   0    0.42    0.18
  -1   3   0    0.34    0.09
   1   3   0    0.51    0.10
   1   3   0    0.39    0.15
   2  -3   0    1.41    0.21
  -2  -3   0    1.63    0.27
   2  -3   0    1.45    0.22
   2   3   0    1.60    0.22
   2   3   0    1.30    0.18
   3  -3   0   21.33    0.89
  -3  -3   0   20.75    0.92
   3  -3   0   21.78    0.91
   3   3   0   22.03    0.94
   3   3   0   20.89    0.86
   4  -3   0    3.67    0.31
  -4  -3   0    2.88    0.30
   4  -3   0    3.53    0.29
   4   3   0    2.99    0.23
   4   3   0    2.95    0.32
   5  -3   0    1.56    0.21
  -5  -3   0    1.95    0.26
   5   3   0    2.06    0.31
   5   3   0    1.46    0.21
  -6  -3   0    0.07    0.06
  -6  -3   0    0.15    0.16
   6  -3   0   -0.16    0.16
   6   3   0    0.11    0.13
   6   3   0    0.23    0.20
  -7  -3   0   27.20    1.04
   7  -3   0   27.08    1.17
  -7  -3   0   27.62    1.16
  -7  -3   0   28.44    1.03
   7   3   0   27.90    1.05
   7   3   0   25.46    1.13
   7   3   0   27.28    1.23
  -8  -3   0    8.36    0.49
  -8  -3   0    8.11    0.31
  -8  -3   0    7.52    0.33
   8  -3   0    8.09    0.53
   8   3   0    7.88    0.59
   8   3   0    7.72    0.47
   8   3   0    7.45    0.33
   8   3   0    7.45    0.35
  -9  -3   0    1.84    0.11
  -9  -3   0    1.98    0.27
  -9  -3   0    1.91    0.13
   9  -3   0    2.21    0.33
   9   3   0    1.53    0.34
   9   3   0    1.68    0.16
   9   3   0    1.64    0.13
   9   3   0    1.68    0.27
 -10  -3   0    1.59    0.13
  10  -3   0    1.41    0.34
 -10  -3   0    1.68    0.10
 -10  -3   0    1.46    0.27
  10   3   0    1.76    0.43
  10   3   0    1.49    0.16
  10   3   0    1.44    0.31
  10   3   0    1.57    0.13
 -11  -3   0    3.05    0.41
 -11  -3   0    2.39    0.15
 -11  -3   0    2.41    0.12
  11  -3   0    1.92    0.38
  11  -3   0    2.19    0.31
  11   3   0    1.59    0.49
  11   3   0    2.24    0.15
  11   3   0    1.57    0.37
  11   3   0    2.16    0.18
  12  -3   0    1.76    0.36
 -12  -3   0    2.17    0.11
 -12  -3   0    2.18    0.14
  12  -3   0    1.70    0.49
 -12   3   0    1.67    0.12
  12   3   0    2.06    0.14
  12   3   0    2.01    0.17
  12   3   0    1.04    0.48
  13  -3   0    0.09    0.52
  13  -3   0    0.04    0.08
 -13  -3   0    0.06    0.06
  13  -3   0    0.41    0.48
 -13  -3   0    0.06    0.05
  13   3   0    0.10    0.09
 -13   3   0    0.06    0.05
  13   3   0    0.02    0.07
 -14  -3   0    2.87    0.18
 -14  -3   0    3.63    0.19
  14  -3   0    3.69    0.21
  14   3   0    3.68    0.23
  14   3   0    3.46    0.19
 -14   3   0    3.73    0.17
 -15  -3   0    0.04    0.07
  15  -3   0   -0.04    0.07
 -15   3   0   -0.02    0.05
  15   3   0    0.02    0.07
  15   3   0   -0.03    0.09
 -16  -3   0    0.97    0.13
  16  -3   0    0.93    0.12
 -16   3   0    1.15    0.10
  16   3   0    1.05    0.14
  16   3   0    1.08    0.13
 -17  -3   0    0.12    0.08
  17  -3   0    0.10    0.07
  17   3   0    0.07    0.10
 -17   3   0    0.13    0.06
  17   3   0    0.14    0.08
 -18  -3   0    0.09    0.08
  18  -3   0    0.00    0.07
  18   3   0    0.01    0.08
  18   3   0    0.02    0.10
 -18   3   0    0.10    0.06
  19  -3   0    0.62    0.09
 -19  -3   0    0.93    0.14
 -19   3   0    0.61    0.08
  19   3   0    0.63    0.10
  19   3   0    0.72    0.13
  20  -3   0    1.12    0.11
 -20  -3   0    0.97    0.12
 -20   3   0    0.83    0.10
  20   3   0    0.96    0.12
  20   3   0    1.10    0.14
 -21  -3   0    0.05    0.07
  21  -3   0    0.02    0.06
  21  -3   0    0.16    0.08
  21   3   0    0.08    0.07
 -21   3   0   -0.04    0.06
  21   3   0    0.04    0.08
  22  -3   0    0.00    0.06
 -22  -3   0    0.00    0.07
  22  -3   0   -0.09    0.07
  22   3   0   -0.05    0.07
 -22   3   0    0.02    0.06
  22   3   0   -0.03    0.06
  23  -3   0    0.04    0.06
 -23  -3   0   -0.01    0.07
  23  -3   0    0.17    0.08
  23   3   0   -0.06    0.07
  23   3   0   -0.01    0.08
  24  -3   0    0.02    0.05
 -24  -3   0    0.00    0.08
  24  -3   0   -0.06    0.08
  24   3   0    0.02    0.10
  24   3   0   -0.01    0.06
 -25  -3   0    0.09    0.09
  25  -3   0    0.03    0.05
  25  -3   0    0.02    0.08
  25   3   0   -0.03    0.05
  26  -3   0    0.04    0.05
  26  -3   0    0.11    0.09
  26   3   0   -0.19    0.08
  26   3   0    0.08    0.05
   0  -4   0    3.50    0.27
   0  -4   0    3.31    0.37
   0   4   0    3.52    0.24
  -1  -4   0    0.84    0.23
   1  -4   0    0.84    0.21
   1  -4   0    0.76    0.16
  -1  -4   0    0.49    0.13
   1   4   0    0.66    0.12
   1   4   0    0.54    0.19
   2  -4   0    3.77    0.33
  -2  -4   0    3.71    0.38
   2  -4   0    4.14    0.39
   2   4   0    3.67    0.36
   2   4   0    4.12    0.27
  -3  -4   0    5.65    0.44
   3  -4   0    6.42    0.45
   3  -4   0    6.24    0.40
   3   4   0    6.12    0.46
  -4  -4   0    0.47    0.19
   4  -4   0    0.85    0.23
   4  -4   0    0.45    0.19
   4   4   0    0.62    0.24
   4   4   0    0.55    0.14
  -5  -4   0    0.72    0.09
   5  -4   0    0.88    0.22
  -5  -4   0    0.73    0.23
   5  -4   0    0.87    0.24
   5   4   0    0.92    0.27
   5   4   0    0.64    0.11
   5   4   0    0.54    0.16
   6  -4   0    0.38    0.20
  -6  -4   0    0.39    0.06
  -6  -4   0    0.54    0.22
   6  -4   0    0.74    0.25
   6   4   0    0.21    0.18
   6   4   0    0.44    0.27
   6   4   0    0.51    0.10
   7  -4   0    5.42    0.49
   7  -4   0    5.30    0.47
  -7  -4   0    4.70    0.21
  -7  -4   0    4.17    0.46
   7   4   0    4.73    0.50
   7   4   0    5.37    0.25
   7   4   0    4.05    0.54
  -8  -4   0    1.14    0.09
  -8  -4   0    1.16    0.12
   8  -4   0    1.71    0.34
  -8  -4   0    1.27    0.28
   8  -4   0    1.01    0.30
   8   4   0    1.29    0.15
   8   4   0    1.53    0.37
   8   4   0    1.50    0.29
  -9  -4   0    0.56    0.08
  -9  -4   0    0.42    0.26
   9  -4   0    0.91    0.36
  -9  -4   0    0.66    0.09
   9  -4   0    1.40    0.35
   9   4   0   -0.02    0.29
   9   4   0    0.50    0.47
   9   4   0    0.70    0.10
   9   4   0    0.69    0.10
  10  -4   0    3.08    0.48
 -10  -4   0    2.06    0.13
 -10  -4   0    2.11    0.36
  10   4   0    2.23    0.16
  10   4   0    2.38    0.18
 -10   4   0    2.00    0.18
  10   4   0    2.21    0.38
 -11  -4   0    1.44    0.10
  11  -4   0    1.10    0.51
 -11  -4   0    1.77    0.39
 -11  -4   0    1.35    0.13
 -11   4   0    1.44    0.11
  11   4   0    1.68    0.16
  11   4   0    1.04    0.52
  11   4   0    1.33    0.14
 -12  -4   0    3.71    0.17
 -12  -4   0    3.62    0.19
 -12  -4   0    2.78    0.46
  12  -4   0    4.09    0.73
 -12   4   0    3.44    0.17
  12   4   0    3.92    0.23
  12   4   0    3.65    0.20
 -13  -4   0    0.16    0.05
 -13  -4   0    0.22    0.07
  13   4   0    0.29    0.08
 -13   4   0    0.12    0.05
  13   4   0    0.19    0.09
 -14  -4   0    0.99    0.13
 -14  -4   0    0.95    0.09
 -14   4   0    1.00    0.09
  14   4   0    0.74    0.10
  14   4   0    0.94    0.13
 -15  -4   0   -0.03    0.05
 -15  -4   0    0.04    0.07
  15  -4   0    0.00    0.08
 -15   4   0    0.06    0.05
  15   4   0   -0.04    0.10
  15   4   0   -0.02    0.08
  16  -4   0    0.49    0.09
 -16  -4   0    0.68    0.09
 -16  -4   0    0.59    0.09
  16   4   0    0.60    0.13
 -16   4   0    0.64    0.09
  16   4   0    0.62    0.11
  17  -4   0    0.08    0.08
 -17  -4   0   -0.04    0.07
 -17   4   0    0.05    0.06
  17   4   0   -0.07    0.11
  17   4   0   -0.11    0.09
 -18  -4   0    3.14    0.19
  18  -4   0    2.51    0.17
 -18   4   0    2.96    0.15
  18   4   0    2.70    0.21
  18   4   0    2.73    0.22
 -19  -4   0    0.07    0.08
 -19   4   0   -0.03    0.05
  19   4   0   -0.03    0.09
 -20  -4   0   -0.03    0.06
  20   4   0   -0.01    0.09
 -20   4   0    0.02    0.06
  20   4   0    0.03    0.07
  21  -4   0    0.20    0.08
  21  -4   0    0.19    0.06
 -21  -4   0    0.13    0.06
  21   4   0    0.01    0.11
  21   4   0    0.20    0.08
 -21   4   0    0.08    0.06
 -22  -4   0    0.05    0.06
  22  -4   0    0.06    0.06
  22  -4   0   -0.05    0.07
  22   4   0   -0.02    0.07
 -22   4   0    0.01    0.04
  23  -4   0    0.02    0.05
  23  -4   0    0.11    0.08
 -23  -4   0    0.09    0.07
  23   4   0   -0.10    0.05
  24  -4   0    0.06    0.05
 -24  -4   0    0.13    0.07
  24  -4   0    0.11    0.09
  24   4   0    0.01    0.06
  24   4   0   -0.09    0.07
  25  -4   0   -0.10    0.05
 -25  -4   0    0.21    0.08
  25   4   0    0.00    0.08
  26  -4   0    0.02    0.05
  26   4   0    0.03    0.05
   0  -5   0   22.93    0.90
   0  -5   0   22.45    1.04
   0   5   0   18.24    0.88
   1  -5   0    0.03    0.26
  -1  -5   0    0.18    0.26
   1  -5   0    0.20    0.18
  -1  -5   0    0.12    0.15
   1   5   0    0.16    0.10
   1   5   0   -0.31    0.27
   1   5   0    0.13    0.15
   2  -5   0    0.42    0.20
   2  -5   0    0.27    0.25
  -2  -5   0    0.42    0.29
   2   5   0    0.40    0.10
   2   5   0    0.47    0.16
   2   5   0    0.13    0.29
  -3  -5   0    0.24    0.07
  -3  -5   0    0.18    0.27
   3  -5   0    0.03    0.26
   3  -5   0    0.14    0.21
   3   5   0    0.15    0.09
   3   5   0   -0.14    0.18
   3   5   0    0.10    0.28
  -4  -5   0    2.72    0.37
   4  -5   0    3.10    0.49
   4  -5   0    2.78    0.33
  -4  -5   0    2.52    0.14
   4   5   0    2.55    0.41
   4   5   0    2.19    0.35
   4   5   0    2.57    0.18
   5  -5   0   14.61    0.76
  -5  -5   0   14.43    0.53
   5  -5   0   13.78    0.81
  -5  -5   0   14.00    0.78
   5   5   0   13.94    0.56
   5   5   0   10.99    0.81
   6  -5   0    0.04    0.29
   6  -5   0    0.14    0.31
  -6  -5   0   -0.03    0.27
  -6  -5   0    0.16    0.05
   6   5   0   -0.10    0.43
   6   5   0    0.01    0.31
   6   5   0    0.21    0.09
  -7  -5   0    1.04    0.35
   7  -5   0    1.68    0.38
  -7  -5   0    1.14    0.10
   7  -5   0    1.20    0.39
   7   5   0    1.15    0.15
   7   5   0    1.34    0.30
  -8  -5   0    7.72    0.67
   8  -5   0    6.04    0.99
  -8  -5   0    7.23    0.34
   8  -5   0    8.51    0.77
  -8  -5   0    7.55    0.31
   8   5   0    7.39    0.68
   8   5   0    8.10    0.35
  -8   5   0    7.29    0.32
  -9  -5   0    0.11    0.05
   9  -5   0    0.44    0.48
   9  -5   0   -0.13    0.49
  -9  -5   0    0.12    0.07
  -9  -5   0    0.05    0.39
   9   5   0    0.11    0.09
  -9   5   0    0.13    0.06
   9   5   0    0.45    0.45
 -10  -5   0    2.39    0.52
  10  -5   0    3.24    0.67
 -10  -5   0    2.89    0.17
  10  -5   0    3.18    0.61
 -10  -5   0    2.78    0.14
  10   5   0    2.50    0.20
 -10   5   0    2.88    0.15
  10   5   0    2.69    0.61
 -11  -5   0    0.14    0.07
  11  -5   0   -0.12    0.68
 -11  -5   0    0.11    0.05
  11  -5   0    0.51    0.74
  11   5   0    0.11    0.09
 -11   5   0    0.20    0.05
 -12  -5   0    0.42    0.08
 -12  -5   0    0.44    0.06
  12   5   0    0.26    0.10
 -12   5   0    0.43    0.06
 -13  -5   0    0.11    0.08
 -13  -5   0    0.16    0.05
  13   5   0    0.07    0.10
 -13   5   0    0.12    0.05
 -14  -5   0    0.94    0.09
 -14  -5   0    1.11    0.14
 -14   5   0    1.06    0.09
  14   5   0    0.85    0.14
 -15  -5   0    0.10    0.08
 -15  -5   0    0.05    0.05
 -15   5   0    0.18    0.05
  15   5   0    0.01    0.11
 -16  -5   0    0.16    0.05
 -16  -5   0    0.13    0.08
  16   5   0    0.07    0.11
 -16   5   0    0.13    0.05
  17  -5   0    0.14    0.10
 -17  -5   0    0.12    0.07
 -17  -5   0    0.16    0.08
 -17   5   0    0.25    0.06
  17   5   0    0.21    0.12
  18  -5   0    0.76    0.12
 -18  -5   0    1.21    0.12
 -18   5   0    1.10    0.10
  18   5   0    0.91    0.14
  19  -5   0   -0.01    0.07
 -19  -5   0    0.04    0.06
 -19   5   0   -0.02    0.05
  19   5   0   -0.13    0.07
 -20  -5   0   -0.04    0.06
  20  -5   0    0.09    0.07
  20   5   0    0.12    0.07
 -20   5   0    0.05    0.06
  20   5   0   -0.07    0.15
  21  -5   0    0.02    0.08
  21  -5   0   -0.01    0.06
 -21  -5   0    0.07    0.06
  21   5   0    0.03    0.07
  21   5   0    0.16    0.11
 -21   5   0    0.02    0.04
 -22  -5   0    0.05    0.06
  22  -5   0    0.14    0.06
  22  -5   0   -0.13    0.09
  22   5   0    0.01    0.06
 -22   5   0    0.00    0.04
  23  -5   0    0.02    0.06
 -23  -5   0   -0.12    0.06
  23   5   0    0.07    0.06
  24  -5   0    0.06    0.06
 -24  -5   0    0.06    0.06
 -25  -5   0    0.02    0.07
  25  -5   0   -0.09    0.06
  25   5   0   -0.06    0.05
   0  -6   0    0.07    0.23
   0  -6   0    0.47    0.37
   0   6   0    0.17    0.12
   0   6   0    0.13    0.09
   1  -6   0    2.98    0.44
  -1  -6   0    2.44    0.18
  -1  -6   0    3.65    0.48
   1  -6   0    2.37    0.43
   1   6   0    2.81    0.19
  -1   6   0    2.87    0.19
  -1   6   0    3.39    0.25
   2  -6   0   11.54    0.83
  -2  -6   0   11.17    0.45
   2  -6   0   11.86    0.67
  -2  -6   0   11.63    0.83
   2   6   0   11.40    0.48
  -2   6   0   10.76    0.47
  -2   6   0   10.38    0.47
   2   6   0   12.60    0.61
  -3  -6   0    7.74    0.73
   3  -6   0    6.93    0.73
   3  -6   0    7.43    0.59
  -3  -6   0    7.92    0.31
   3   6   0    8.11    0.35
   3   6   0    7.69    0.54
  -3   6   0    6.17    0.33
  -4  -6   0    2.83    0.15
   4  -6   0    3.10    0.49
   4  -6   0    2.44    0.41
  -4  -6   0    2.81    0.47
  -4   6   0    2.88    0.19
   4   6   0    2.96    0.19
   4   6   0    3.07    0.34
  -5  -6   0    0.41    0.40
   5  -6   0   -0.50    0.40
   5  -6   0    0.04    0.44
   5   6   0   -0.07    0.33
  -5   6   0    0.16    0.08
   5   6   0    0.25    0.09
   6  -6   0   -0.72    0.50
  -6  -6   0   -0.05    0.04
   6  -6   0   -0.60    0.48
  -6  -6   0   -0.10    0.44
  -6   6   0   -0.02    0.07
   6   6   0   -0.81    0.40
   6   6   0    0.02    0.09
  -7  -6   0   -0.58    0.48
   7  -6   0    0.28    0.57
  -7  -6   0    0.17    0.08
  -7  -6   0    0.16    0.05
   7  -6   0    0.46    0.55
  -7   6   0    0.16    0.07
   7   6   0    0.06    0.09
  -8  -6   0    1.61    0.14
   8  -6   0    1.50    0.67
   8  -6   0    1.70    0.68
  -8  -6   0    1.64    0.11
  -8   6   0    1.46    0.12
   8   6   0    1.89    0.17
   9  -6   0    1.32    0.77
  -9  -6   0    0.02    0.07
  -9  -6   0   -0.01    0.05
   9  -6   0   -0.53    0.84
  -9   6   0    0.00    0.05
   9   6   0    0.09    0.09
 -10  -6   0    1.64    0.11
  10  -6   0    0.72    1.06
 -10  -6   0    1.76    0.15
  10   6   0    1.74    0.18
 -10   6   0    1.51    0.12
 -11  -6   0    1.33    0.14
 -11  -6   0    1.36    0.11
  11   6   0    1.36    0.17
 -11   6   0    1.46    0.11
 -12  -6   0    0.38    0.09
 -12  -6   0    0.28    0.06
  12   6   0    0.35    0.11
 -12   6   0    0.27    0.06
 -13  -6   0    0.10    0.08
 -13  -6   0    0.01    0.05
 -13   6   0    0.08    0.05
  13   6   0    0.01    0.10
 -14  -6   0    0.00    0.05
 -14  -6   0    0.00    0.08
  14   6   0    0.03    0.10
 -14   6   0    0.07    0.05
 -15  -6   0    0.10    0.08
 -15  -6   0    0.11    0.05
 -15   6   0    0.04    0.05
  15   6   0    0.00    0.10
 -16  -6   0    0.39    0.09
 -16  -6   0    0.23    0.06
 -16   6   0    0.24    0.05
  16   6   0    0.40    0.12
 -17  -6   0    0.03    0.04
 -17  -6   0   -0.03    0.06
  17   6   0    0.05    0.08
 -17   6   0    0.10    0.05
 -18  -6   0    0.02    0.06
 -18   6   0    0.01    0.05
  18   6   0    0.02    0.07
 -19  -6   0   -0.01    0.05
 -19   6   0    0.15    0.06
  19   6   0   -0.03    0.07
  20  -6   0   -0.10    0.08
  20  -6   0   -0.11    0.11
 -20  -6   0   -0.03    0.05
 -20   6   0    0.04    0.04
  20   6   0   -0.06    0.07
 -21  -6   0   -0.10    0.05
  21  -6   0   -0.16    0.07
 -21   6   0    0.04    0.04
  21   6   0    0.04    0.06
 -22  -6   0    0.09    0.06
  22  -6   0    0.07    0.07
  22   6   0    0.09    0.06
 -22   6   0    0.04    0.04
  23  -6   0   -0.06    0.07
 -23  -6   0    0.13    0.07
  23   6   0   -0.06    0.08
 -24  -6   0   -0.05    0.06
  24  -6   0   -0.19    0.07
  24   6   0    0.02    0.05
   0  -7   0    2.21    0.67
   0   7   0    1.89    0.17
   0   7   0    1.94    0.16
  -1  -7   0   -0.41    0.62
  -1  -7   0    0.27    0.08
   1  -7   0    0.94    0.63
  -1   7   0    0.35    0.10
   1   7   0    0.29    0.10
  -1   7   0    0.22    0.08
   1   7   0    0.30    0.10
  -2  -7   0    1.18    0.12
   2  -7   0   -0.11    0.65
  -2  -7   0    1.10    0.65
  -2   7   0    1.11    0.13
  -3  -7   0    0.11    0.06
  -3  -7   0    0.96    0.72
   3  -7   0   -0.42    0.65
  -3   7   0    0.09    0.08
   3   7   0    0.17    0.10
  -4  -7   0    3.51    0.17
   4  -7   0    3.45    0.79
  -4   7   0    3.45    0.19
   4   7   0    3.29    0.22
   5  -7   0    1.60    0.76
  -5  -7   0    0.85    0.09
   5   7   0    1.09    0.16
  -5   7   0    0.98    0.11
   6  -7   0    1.24    0.87
  -6  -7   0    0.33    0.08
  -6  -7   0    0.26    0.06
  -6   7   0    0.26    0.07
   6   7   0    0.23    0.10
  -7  -7   0    1.41    0.11
  -7  -7   0    1.57    0.15
  -7   7   0    1.35    0.12
   7   7   0    1.45    0.16
  -8  -7   0    0.01    0.05
  -8  -7   0    0.01    0.08
   8   7   0    0.15    0.10
  -8   7   0    0.00    0.06
  -9  -7   0    0.01    0.05
  -9  -7   0   -0.01    0.08
   9   7   0    0.17    0.10
  -9   7   0   -0.03    0.05
 -10  -7   0    1.60    0.16
 -10  -7   0    1.40    0.11
 -10   7   0    1.57    0.11
  10   7   0    1.58    0.18
 -11  -7   0    0.33    0.09
 -11  -7   0    0.28    0.06
 -11   7   0    0.26    0.06
  11   7   0    0.40    0.11
 -12  -7   0    0.07    0.05
 -12  -7   0    0.02    0.08
 -12   7   0    0.10    0.05
  12   7   0    0.06    0.10
 -13  -7   0    0.42    0.09
 -13  -7   0    0.38    0.06
  13   7   0    0.54    0.12
 -13   7   0    0.34    0.06
 -14  -7   0    0.22    0.08
 -14  -7   0    0.09    0.05
 -14   7   0    0.06    0.05
  14   7   0    0.17    0.12
 -15  -7   0    0.32    0.05
 -15  -7   0    0.33    0.08
  15   7   0    0.30    0.10
 -15   7   0    0.33    0.05
 -16  -7   0    0.00    0.03
 -16  -7   0    0.03    0.06
  16   7   0    0.04    0.08
 -16   7   0    0.07    0.05
 -17  -7   0   -0.01    0.04
 -17  -7   0    0.05    0.06
 -17   7   0   -0.06    0.05
  17   7   0    0.05    0.07
 -18  -7   0   -0.04    0.05
  18   7   0    0.04    0.08
 -18   7   0    0.02    0.04
 -19  -7   0    0.04    0.05
  19   7   0    0.04    0.07
 -19   7   0    0.06    0.04
 -20  -7   0    0.09    0.05
 -20   7   0    0.12    0.04
  20   7   0    0.12    0.07
 -21  -7   0    0.03    0.05
  21   7   0    0.04    0.06
 -21   7   0    0.11    0.04
 -22  -7   0    0.02    0.05
  22   7   0   -0.05    0.06
 -23  -7   0   -0.06    0.06
  23   7   0   -0.09    0.05
   0  -8   0    0.00    0.08
   0   8   0    0.09    0.07
   0   8   0    0.13    0.10
  -1  -8   0    0.02    0.07
  -1   8   0    0.00    0.07
   1   8   0   -0.04    0.11
   1   8   0    0.07    0.07
  -2  -8   0    0.49    0.07
   2   8   0    0.53    0.11
  -2   8   0    0.36    0.08
   2   8   0    0.34    0.09
  -3  -8   0    0.01    0.05
  -3   8   0    0.00    0.07
   3   8   0   -0.01    0.09
   3   8   0    0.13    0.10
  -4  -8   0    0.46    0.07
   4   8   0    0.57    0.12
  -4   8   0    0.50    0.08
  -5  -8   0    1.88    0.16
  -5  -8   0    1.62    0.12
   5   8   0    1.75    0.19
  -5   8   0    1.82    0.13
  -6  -8   0    0.19    0.08
  -6  -8   0    0.07    0.05
  -6   8   0    0.24    0.07
   6   8   0    0.02    0.11
  -7  -8   0    0.59    0.10
  -7  -8   0    0.53    0.07
  -7   8   0    0.60    0.08
   7   8   0    0.65    0.13
  -8  -8   0    0.18    0.08
  -8  -8   0   -0.01    0.05
  -8   8   0    0.12    0.05
   8   8   0    0.11    0.11
  -9  -8   0    1.00    0.14
  -9  -8   0    0.84    0.10
  -9   8   0    0.88    0.09
   9   8   0    0.78    0.13
 -10  -8   0    0.48    0.10
 -10  -8   0    0.48    0.07
 -10   8   0    0.64    0.09
  10   8   0    0.63    0.13
 -11  -8   0    0.14    0.09
 -11  -8   0   -0.01    0.05
  11   8   0   -0.04    0.10
 -11   8   0    0.01    0.05
 -12  -8   0    1.12    0.15
 -12  -8   0    1.03    0.12
 -12   8   0    0.94    0.08
  12   8   0    0.60    0.18
 -13  -8   0    0.57    0.08
 -13  -8   0    0.43    0.06
 -13   8   0    0.41    0.06
  13   8   0    0.37    0.09
 -14  -8   0    0.00    0.06
 -14  -8   0    0.01    0.04
 -14   8   0   -0.02    0.05
  14   8   0    0.05    0.08
 -15  -8   0    0.42    0.05
 -15  -8   0    0.35    0.07
  15   8   0    0.32    0.08
 -15   8   0    0.59    0.07
 -16  -8   0    0.04    0.04
 -16  -8   0   -0.03    0.06
 -16   8   0    0.04    0.03
  16   8   0    0.13    0.08
 -17  -8   0    0.02    0.05
 -17  -8   0    0.07    0.04
  17   8   0    0.02    0.08
 -17   8   0    0.08    0.03
 -18  -8   0   -0.03    0.05
 -18   8   0   -0.01    0.03
  18   8   0   -0.02    0.07
 -19  -8   0   -0.09    0.05
  19   8   0    0.00    0.07
 -19   8   0    0.01    0.04
 -20  -8   0    0.01    0.05
  20   8   0   -0.02    0.06
 -21  -8   0   -0.09    0.05
  21   8   0   -0.02    0.07
   0  -9   0    5.49    0.25
   0   9   0    5.60    0.26
   1  -9   0    1.81    0.15
  -1  -9   0    1.83    0.18
  -1  -9   0    1.93    0.13
  -1   9   0    1.90    0.14
   1   9   0    1.63    0.14
  -2  -9   0    0.43    0.07
  -2  -9   0    0.48    0.10
   2   9   0    0.43    0.09
   2   9   0    0.38    0.13
  -2   9   0    0.47    0.08
  -3  -9   0   -0.11    0.09
  -3  -9   0   -0.02    0.06
   3   9   0   -0.04    0.12
  -3   9   0   -0.05    0.06
   3   9   0    0.10    0.07
  -4  -9   0    0.00    0.09
  -4  -9   0    0.02    0.06
  -4   9   0    0.02    0.06
   4   9   0    0.07    0.08
   4   9   0    0.11    0.11
  -5  -9   0    0.41    0.09
  -5  -9   0    0.39    0.07
  -5   9   0    0.39    0.07
   5   9   0    0.52    0.10
   5   9   0    0.43    0.12
  -6  -9   0    0.56    0.07
  -6  -9   0    0.70    0.10
  -6   9   0    0.84    0.10
   6   9   0    0.63    0.13
  -7  -9   0    0.61    0.07
  -7  -9   0    0.70    0.10
  -7   9   0    0.80    0.09
   7   9   0    0.64    0.13
  -8  -9   0   -0.05    0.11
   8   9   0   -0.15    0.12
  -8   9   0   -0.01    0.05
  -9  -9   0    1.20    0.09
  -9  -9   0    1.37    0.12
   9   9   0    1.15    0.15
  -9   9   0    1.27    0.10
 -10  -9   0    0.76    0.11
 -10  -9   0    0.52    0.07
  10   9   0    0.48    0.10
 -10   9   0    0.64    0.08
 -11  -9   0    0.00    0.06
 -11  -9   0    0.00    0.03
 -11   9   0    0.07    0.05
  11   9   0    0.04    0.09
 -12  -9   0    0.23    0.07
  12   9   0    0.27    0.09
 -13  -9   0    0.33    0.04
 -13  -9   0    0.31    0.07
  13   9   0    0.31    0.09
 -14  -9   0    0.07    0.06
 -14  -9   0    0.01    0.03
 -14   9   0    0.05    0.03
  14   9   0    0.11    0.08
 -15  -9   0    0.03    0.06
 -15  -9   0   -0.06    0.03
 -15   9   0   -0.03    0.03
  15   9   0   -0.12    0.08
 -16  -9   0   -0.01    0.03
 -16  -9   0   -0.02    0.06
 -16   9   0    0.01    0.03
  16   9   0   -0.05    0.08
 -17  -9   0    0.03    0.04
 -17  -9   0    0.07    0.05
 -17   9   0    0.12    0.03
  17   9   0    0.04    0.08
 -18  -9   0    0.02    0.06
  18   9   0    0.14    0.07
 -18   9   0    0.09    0.04
  19   9   0    0.02    0.08
   0 -10   0    0.56    0.06
   0  10   0    0.56    0.08
  -1 -10   0    0.03    0.05
   1 -10   0   -0.07    0.06
  -1 -10   0    0.08    0.10
   1  10   0    0.05    0.06
  -1  10   0   -0.01    0.06
   2 -10   0   -0.19    0.09
  -2 -10   0    0.01    0.08
  -2 -10   0    0.02    0.05
   2  10   0    0.07    0.06
  -2  10   0    0.05    0.06
  -3 -10   0    0.08    0.05
  -3 -10   0    0.01    0.07
   3  10   0    0.04    0.06
  -3  10   0    0.08    0.06
  -4 -10   0    0.34    0.05
  -4 -10   0    0.26    0.07
  -4  10   0    0.35    0.06
   4  10   0    0.33    0.08
  -5 -10   0    0.80    0.08
  -5 -10   0    0.94    0.12
   5  10   0    0.96    0.11
   5  10   0    0.78    0.11
  -5  10   0    1.10    0.10
  -6 -10   0    0.17    0.07
   6  10   0    0.15    0.07
   6  10   0    0.07    0.10
  -6  10   0    0.21    0.05
  -7 -10   0    0.09    0.04
  -7 -10   0    0.19    0.07
   7  10   0    0.14    0.09
  -7  10   0    0.21    0.05
   7  10   0    0.16    0.07
  -8 -10   0    0.79    0.11
  -8 -10   0    0.44    0.06
  -8  10   0    0.51    0.07
   8  10   0    0.43    0.08
   8  10   0    0.63    0.10
  -9 -10   0    0.02    0.03
  -9 -10   0    0.13    0.07
   9  10   0   -0.01    0.09
   9  10   0    0.06    0.07
  -9  10   0    0.06    0.07
 -10 -10   0    0.24    0.07
 -10 -10   0    0.10    0.04
  10  10   0    0.20    0.08
 -10  10   0    0.20    0.04
  10  10   0    0.12    0.08
 -11 -10   0    0.15    0.04
 -11 -10   0    0.36    0.07
  11  10   0    0.21    0.09
 -11  10   0    0.23    0.04
  11  10   0    0.21    0.06
 -12 -10   0    0.11    0.06
 -12 -10   0   -0.02    0.03
  12  10   0   -0.07    0.05
  12  10   0   -0.10    0.09
 -12  10   0    0.05    0.03
 -13 -10   0    0.01    0.03
 -13 -10   0   -0.02    0.06
 -13  10   0    0.06    0.03
  13  10   0   -0.11    0.09
  13  10   0   -0.06    0.05
 -14 -10   0    0.03    0.03
 -14 -10   0    0.09    0.06
 -14  10   0    0.00    0.03
  14  10   0   -0.06    0.05
  14  10   0   -0.18    0.09
 -15 -10   0    0.13    0.06
 -15 -10   0    0.18    0.06
 -15  10   0    0.13    0.03
  15  10   0    0.13    0.04
  15  10   0    0.04    0.09
 -16 -10   0   -0.05    0.06
 -16 -10   0   -0.01    0.04
  16  10   0   -0.04    0.09
  16  10   0    0.01    0.04
 -16  10   0    0.02    0.04
 -17 -10   0    0.07    0.07
  17  10   0   -0.01    0.03
   0 -11   0    0.31    0.06
   0  11   0    0.39    0.07
   1 -11   0    0.07    0.05
  -1 -11   0    0.03    0.04
  -1  11   0    0.00    0.04
   1  11   0    0.09    0.05
  -2 -11   0    0.44    0.05
   2 -11   0    0.36    0.06
  -2  11   0    0.42    0.06
   2  11   0    0.31    0.06
  -3 -11   0    0.17    0.04
  -3  11   0    0.24    0.05
   3  11   0    0.20    0.05
  -4 -11   0   -0.01    0.04
   4  11   0   -0.01    0.04
  -4  11   0    0.05    0.04
  -5 -11   0    0.98    0.16
  -5 -11   0    1.18    0.08
  -5  11   0    1.23    0.08
   5  11   0    1.19    0.09
  -6 -11   0   -0.04    0.09
  -6 -11   0    0.01    0.03
   6  11   0    0.08    0.04
  -6  11   0    0.09    0.03
  -7 -11   0   -0.09    0.09
  -7  11   0    0.01    0.03
   7  11   0    0.05    0.04
  -8 -11   0    0.20    0.08
  -8 -11   0    0.09    0.03
   8  11   0    0.07    0.04
  -8  11   0    0.06    0.03
  -9 -11   0    0.11    0.03
  -9 -11   0    0.18    0.08
  -9  11   0    0.20    0.03
   9  11   0    0.17    0.05
 -10 -11   0    0.11    0.08
 -10 -11   0    0.05    0.03
  10  11   0    0.07    0.04
 -10  11   0    0.12    0.03
 -11 -11   0    0.14    0.03
 -11 -11   0    0.11    0.10
  11  11   0    0.07    0.04
 -11  11   0    0.10    0.03
 -12 -11   0    0.09    0.08
 -12 -11   0    0.01    0.03
 -12  11   0   -0.02    0.03
  12  11   0    0.01    0.04
 -13 -11   0   -0.02    0.03
 -13 -11   0    0.01    0.08
  13  11   0    0.00    0.03
 -13  11   0   -0.07    0.03
 -14 -11   0    0.06    0.08
 -14 -11   0    0.04    0.03
  14  11   0    0.02    0.03
   0 -12   0   -0.02    0.06
   0  12   0    0.07    0.03
   1 -12   0    0.05    0.05
  -1 -12   0    0.04    0.05
  -1  12   0    0.10    0.03
   1  12   0    0.09    0.03
  -2 -12   0    0.28    0.04
   2 -12   0    0.41    0.09
  -2  12   0    0.28    0.04
   2  12   0    0.17    0.04
  -3 -12   0    0.09    0.04
  -3  12   0    0.07    0.03
   3  12   0    0.00    0.03
  -4 -12   0   -0.01    0.03
  -4  12   0    0.05    0.03
   4  12   0    0.07    0.03
  -5 -12   0    0.03    0.03
   5  12   0    0.02    0.03
  -5  12   0    0.03    0.03
  -6 -12   0    0.04    0.03
  -6  12   0    0.04    0.03
   6  12   0    0.10    0.04
  -7 -12   0    0.10    0.05
  -7  12   0    0.09    0.03
   7  12   0    0.08    0.03
  -8 -12   0    0.16    0.03
  -8  12   0    0.17    0.03
   8  12   0    0.10    0.03
  -9 -12   0    0.02    0.03
  -9  12   0   -0.01    0.03
   9  12   0    0.04    0.03
 -10 -12   0    0.03    0.03
  10  12   0    0.01    0.03
   0  13   0    0.11    0.03
   1  13   0    0.11    0.03
  -1  13   0    0.14    0.03
  27   0  -1   -0.10    0.06
  26   0  -1    0.08    0.07
  26   0  -1    0.05    0.06
  25   0  -1    0.04    0.06
  25   0  -1    0.08    0.07
  24   0  -1    0.02    0.06
  24   0  -1    0.12    0.06
  23   0  -1    0.01    0.07
  23   0  -1    0.14    0.06
 -22   0   1    0.00    0.12
  22   0  -1    0.01    0.08
  22   0  -1   -0.04    0.06
  21   0  -1    0.00    0.09
 -21   0   1    0.06    0.18
  21   0  -1   -0.08    0.12
  20   0  -1    0.00    0.10
 -20   0   1   -0.03    0.13
  20   0  -1    0.13    0.08
  19   0  -1    0.41    0.09
 -19   0   1    0.34    0.12
  19   0  -1    0.44    0.12
 -18   0   1    0.02    0.11
  18   0  -1    0.07    0.07
  18   0  -1    0.02    0.10
 -18   0   1    0.03    0.07
 -17   0   1    0.27    0.10
  16   0  -1   -0.02    0.06
 -16   0   1    0.00    0.06
 -16   0   1   -0.08    0.09
  15   0  -1    0.17    0.06
 -15   0   1    0.13    0.07
 -14   0   1    0.07    0.06
  14   0  -1    0.03    0.06
 -14   0   1    0.03    0.08
 -13   0   1    2.21    0.16
  13   0  -1    2.46    0.14
  13   0  -1    2.52    0.42
 -13   0   1    2.21    0.15
 -12   0   1    0.10    0.08
  12   0  -1   -0.03    0.05
  12   0  -1    0.31    0.30
 -11   0   1    1.02    0.13
  11   0  -1    1.10    0.10
  11   0  -1    0.90    0.27
  10   0  -1    0.26    0.19
   9   0  -1   16.20    0.73
   8   0  -1   -0.01    0.11
   7   0  -1   81.59    3.09
   6   0  -1    0.40    0.11
   5   0  -1    2.35    0.17
   4   0  -1    0.00    0.05
   3   0  -1    1.42    0.10
  -1   0  -1   19.80    0.75
   1   0   1   20.57    0.76
   2   0   1    0.08    0.04
   3   0   1  169.24    6.53
  -3   0  -1  183.20    6.52
   4   0   1    0.10    0.06
   5   0   1   76.66    2.88
   6   0   1    0.05    0.11
   7   0   1   33.52    1.33
   8   0   1   -0.07    0.13
   9   0   1   16.91    0.77
  10   0   1    0.06    0.20
 -10   0  -1    0.05    0.08
  10   0   1    0.07    0.06
  11   0   1   11.14    0.68
 -11   0  -1   12.42    0.48
  11   0   1   11.70    0.47
  12   0   1    0.94    0.35
 -13   0  -1    0.58    0.09
  13   0   1    0.41    0.08
  13   0   1    0.95    0.48
 -13   0  -1    0.48    0.09
 -14   0  -1    0.01    0.07
  14   0   1    0.01    0.06
  14   0   1    0.14    0.68
 -15   0  -1    0.49    0.08
 -15   0  -1    0.49    0.10
 -16   0  -1   -0.01    0.09
  16   0   1    0.01    0.07
  16   0   1   -0.09    0.09
 -16   0  -1   -0.05    0.07
 -17   0  -1    0.43    0.11
  17   0   1    0.40    0.08
  17   0   1    0.41    0.11
 -17   0  -1    0.21    0.08
 -18   0  -1    0.00    0.11
  18   0   1    0.09    0.08
  18   0   1    0.05    0.10
  19   0   1    0.06    0.10
  19   0   1    0.09    0.08
 -19   0  -1   -0.11    0.11
  20   0   1    0.05    0.11
  20   0   1    0.00    0.08
 -20   0  -1   -0.05    0.13
 -21   0  -1    0.31    0.11
  21   0   1    0.22    0.07
  22   0   1   -0.13    0.08
 -22   0  -1   -0.04    0.12
  22   0   1   -0.01    0.06
  23   0   1   -0.04    0.07
  23   0   1    0.02    0.06
 -23   0  -1    0.14    0.13
  24   0   1    0.00    0.07
  24   0   1    0.03    0.06
  25   0   1    0.00    0.06
  25   0   1    0.00    0.06
  26   0   1   -0.14    0.06
  26   0   1   -0.01    0.11
  27   0   1   -0.05    0.06
  27   0   1    0.17    0.06
  27  -1  -1    0.10    0.06
  27  -1  -1    0.01    0.07
  27   1  -1   -0.05    0.07
  27   1  -1    0.05    0.06
  26  -1  -1    0.03    0.06
  26  -1  -1   -0.08    0.07
  26   1  -1   -0.03    0.06
  26   1  -1    0.09    0.06
  25  -1  -1    0.01    0.07
  25  -1  -1    0.12    0.06
  25   1  -1    0.09    0.06
  25   1  -1   -0.01    0.06
 -24  -1   1   -0.11    0.13
  24  -1  -1   -0.12    0.07
  24  -1  -1    0.01    0.05
  24   1  -1   -0.05    0.07
  24   1  -1    0.00    0.06
  23  -1  -1    0.04    0.08
 -23  -1   1    0.16    0.11
  23  -1  -1    0.01    0.06
  23   1  -1    0.01    0.07
  23   1  -1   -0.09    0.06
 -22  -1   1    0.00    0.10
  22  -1  -1    0.13    0.07
  22  -1  -1    0.02    0.08
  22   1  -1    0.16    0.06
  22   1  -1    0.15    0.08
  21  -1  -1    0.03    0.08
  21  -1  -1   -0.06    0.06
  21   1  -1    0.05    0.06
  21   1  -1    0.10    0.09
 -20  -1   1    0.35    0.12
  20  -1  -1    0.42    0.09
  20  -1  -1    0.49    0.11
 -20   1   1    0.05    0.16
 -20   1   1    0.46    0.07
  20   1  -1    0.63    0.13
  20   1  -1    0.43    0.09
 -19  -1   1    0.14    0.10
  19   1  -1    0.26    0.08
 -19   1   1    0.18    0.15
 -19   1   1    0.11    0.07
  19   1  -1    0.08    0.11
  18  -1  -1   -0.01    0.07
 -18  -1   1   -0.06    0.09
 -18   1   1   -0.01    0.14
  18   1  -1    0.04    0.10
  18   1  -1    0.03    0.08
 -18   1   1   -0.07    0.06
 -17  -1   1    0.07    0.08
  17  -1  -1   -0.08    0.07
 -17   1   1    0.01    0.10
  17   1  -1    0.11    0.07
 -17   1   1    0.14    0.13
  17   1  -1    0.08    0.10
  16  -1  -1    0.07    0.06
 -16  -1   1   -0.13    0.07
  16   1  -1    0.10    0.09
 -16   1   1    0.03    0.12
 -16   1   1    0.02    0.06
  16   1  -1    0.00    0.06
 -15  -1   1    0.03    0.07
 -15  -1   1   -0.01    0.07
  15  -1  -1    0.05    0.05
  15   1  -1    0.01    0.06
 -15   1   1    0.04    0.10
  15   1  -1    0.01    0.09
 -15   1   1   -0.06    0.06
  14  -1  -1    0.27    0.54
 -14  -1   1    0.10    0.07
 -14  -1   1    0.05    0.07
 -14   1   1   -0.05    0.10
 -14   1   1    0.06    0.06
  13  -1  -1    5.83    0.25
 -13  -1   1    6.00    0.26
  13  -1  -1    5.72    0.65
 -13   1   1    5.75    0.28
 -13   1   1    5.57    0.25
  13   1  -1    5.56    0.26
  13   1  -1    6.13    0.81
 -12  -1   1    0.26    0.07
  12  -1  -1    0.45    0.06
  12  -1  -1    0.52    0.28
 -12   1   1    0.35    0.11
  12   1  -1    0.23    0.06
  12   1  -1    0.28    0.35
  11  -1  -1    2.08    0.13
  11  -1  -1    2.05    0.33
 -11  -1   1    2.33    0.15
  11   1  -1    2.23    0.13
  11   1  -1    2.51    0.34
  10  -1  -1   -0.04    0.15
 -10  -1   1    0.02    0.08
  10   1  -1    0.13    0.22
  10   1  -1    0.15    0.06
   9  -1  -1    3.43    0.26
   9   1  -1    2.81    0.15
   9   1  -1    2.70    0.33
   8  -1  -1    2.82    0.22
   8   1  -1    3.03    0.29
  -7  -1   1    0.27    0.11
   7   1  -1    0.62    0.16
  -6  -1   1    5.07    0.28
   6   1  -1    4.44    0.31
  -5  -1   1  237.25    8.58
   5   1  -1  225.04    8.60
  -4  -1   1   31.96    1.28
   4   1  -1   34.29    1.29
  -3  -1   1    1.41    0.16
   3   1  -1    1.50    0.16
   2  -1  -1   27.06    1.00
  -2  -1   1   24.41    0.99
   2   1  -1   25.41    0.99
  -1  -1   1  137.14    4.99
   1  -1  -1  140.07    4.99
   1   1  -1  130.09    4.99
  -1   1   1  130.45    4.99
   0  -1  -1    2.33    0.16
   0  -1   1    2.76    0.11
   0  -1   1    2.37    0.14
   0  -1  -1    2.28    0.14
   0   1  -1    2.35    0.13
   0   1   1    2.45    0.14
   0   1   1    2.50    0.15
  -1  -1  -1    1.70    0.12
  -1  -1  -1    1.76    0.15
   1   1   1    1.81    0.12
   1   1   1    1.79    0.14
   2   1   1   11.81    0.51
   2   1   1   12.14    0.49
   3   1   1  123.45    4.61
  -4  -1  -1   12.35    0.53
   4   1   1   12.44    0.55
  -5  -1  -1   81.29    3.07
   5   1   1   81.62    3.09
  -6  -1  -1    6.54    0.36
   6   1   1    7.79    0.41
  -7  -1  -1   26.00    1.06
   7  -1   1   26.59    1.05
   7   1   1   27.33    1.11
   8  -1   1    2.55    0.23
  -8  -1  -1    2.86    0.23
   8   1   1    2.40    0.31
  -9  -1  -1    0.02    0.07
   9  -1   1    0.01    0.13
   9   1   1   -0.05    0.06
   9   1   1    0.19    0.21
 -10  -1  -1    0.53    0.08
  10  -1   1    0.58    0.10
  10   1   1    0.31    0.25
 -10   1  -1    0.50    0.11
 -11  -1  -1    0.10    0.07
  11  -1   1    0.41    0.26
  11  -1   1    0.21    0.06
  11   1   1   -0.05    0.32
 -11   1  -1    0.04    0.09
 -12  -1  -1    8.59    0.36
  12  -1   1    8.71    0.67
  12  -1   1    8.18    0.35
  12   1   1    8.03    0.76
 -12   1  -1    8.15    0.37
  12   1   1    8.61    0.36
  12   1   1    9.27    0.38
  13  -1   1    0.31    0.43
  13  -1   1    0.33    0.07
 -13  -1  -1    0.30    0.08
 -13  -1  -1    0.33    0.08
  13   1   1    0.22    0.56
 -13   1  -1    0.38    0.10
  13   1   1    0.33    0.09
  13   1   1    0.31    0.07
 -13   1  -1    0.45    0.08
  14  -1   1    0.10    0.64
 -14  -1  -1    1.03    0.13
  14  -1   1    1.11    0.11
 -14   1  -1    1.01    0.16
  14   1   1    1.33    0.12
 -14   1  -1    1.05    0.11
  14   1   1    1.24    0.15
 -15  -1  -1    0.32    0.08
  15  -1   1    0.27    0.07
  15   1   1    0.21    0.07
  15   1   1    0.37    0.10
 -15   1  -1    0.26    0.07
 -15   1  -1    0.25    0.11
  16  -1   1    0.30    0.08
 -16  -1  -1    0.38    0.09
 -16   1  -1    0.34    0.07
  16   1   1    0.36    0.10
 -16   1  -1    0.34    0.12
  16   1   1    0.31    0.08
 -17  -1  -1    0.57    0.10
  17   1   1    0.45    0.09
 -17   1  -1    0.78    0.13
 -17   1  -1    0.53    0.08
  17   1   1    0.53    0.12
 -18  -1  -1    0.04    0.10
  18  -1   1    0.04    0.10
  18  -1   1    0.05    0.07
  18   1   1    0.07    0.10
 -18   1  -1   -0.15    0.12
 -18   1  -1   -0.02    0.06
  18   1   1   -0.03    0.07
 -19  -1  -1    0.39    0.10
  19  -1   1    0.35    0.12
  19  -1   1    0.24    0.09
  19   1   1    0.31    0.08
 -19   1  -1    0.19    0.07
 -19   1  -1    0.39    0.14
  19   1   1    0.19    0.12
 -20  -1  -1    0.19    0.11
  20  -1   1    0.38    0.12
  20  -1   1    0.29    0.09
  20   1   1    0.14    0.12
 -20   1  -1    0.30    0.16
  20   1   1    0.38    0.09
  21  -1   1    0.03    0.06
 -21  -1  -1    0.03    0.09
 -21   1  -1    0.37    0.14
  21   1   1    0.05    0.06
  21   1   1    0.03    0.08
 -22  -1  -1    0.02    0.09
  22  -1   1   -0.07    0.08
  22  -1   1    0.08    0.06
  22   1   1   -0.04    0.07
  22   1   1    0.08    0.06
  23  -1   1    0.10    0.06
  23  -1   1    0.00    0.08
 -23  -1  -1   -0.04    0.10
  23   1   1    0.10    0.06
  23   1   1   -0.04    0.07
 -24  -1  -1    0.04    0.12
  24  -1   1    0.00    0.06
  24   1   1    0.06    0.06
  24   1   1   -0.06    0.07
  25  -1   1    0.16    0.06
  25  -1   1    0.13    0.07
  25   1   1    0.03    0.06
  25   1   1   -0.11    0.06
  26  -1   1   -0.09    0.10
  26  -1   1    0.07    0.07
  26   1   1    0.00    0.06
  26   1   1   -0.03    0.07
  27  -1   1    0.03    0.08
  27  -1   1    0.02    0.06
  27   1   1    0.01    0.06
  27   1   1   -0.01    0.09
  27  -2  -1   -0.02    0.05
  27  -2  -1    0.13    0.07
  27   2  -1    0.03    0.06
  26  -2  -1   -0.04    0.07
  26  -2  -1    0.00    0.05
  26   2  -1   -0.13    0.09
  26   2  -1   -0.03    0.06
  25  -2  -1   -0.01    0.05
 -25  -2   1    0.15    0.12
  25  -2  -1   -0.02    0.07
  25   2  -1    0.09    0.07
  25   2  -1    0.03    0.07
  24  -2  -1    0.05    0.06
  24  -2  -1    0.07    0.08
 -24  -2   1   -0.03    0.10
  24   2  -1    0.05    0.07
  24   2  -1   -0.03    0.07
 -23  -2   1    0.08    0.09
  23  -2  -1   -0.11    0.07
  23  -2  -1   -0.04    0.06
  23   2  -1   -0.04    0.07
  23   2  -1   -0.02    0.07
 -22  -2   1    0.16    0.08
  22  -2  -1    0.00    0.08
  22  -2  -1    0.14    0.06
  22   2  -1    0.12    0.07
  22   2  -1    0.25    0.08
 -22   2   1    0.12    0.06
 -21  -2   1   -0.09    0.07
  21  -2  -1    0.06    0.08
  21  -2  -1    0.09    0.06
  21   2  -1   -0.03    0.06
  21   2  -1   -0.07    0.08
 -21   2   1   -0.06    0.06
 -20  -2   1    0.35    0.10
  20   2  -1    0.35    0.12
 -20   2   1    0.19    0.07
  20   2  -1    0.24    0.08
  19  -2  -1    0.10    0.08
 -19  -2   1    0.14    0.09
  19   2  -1    0.13    0.08
  19   2  -1    0.20    0.11
 -19   2   1    0.11    0.06
  18  -2  -1    0.71    0.09
 -18  -2   1    0.75    0.10
  18   2  -1    0.74    0.14
 -18   2   1    0.59    0.08
  18   2  -1    1.05    0.13
  17  -2  -1    0.09    0.07
 -17  -2   1    0.04    0.08
 -17   2   1    0.06    0.06
  17   2  -1    0.08    0.10
  17   2  -1    0.12    0.07
  16  -2  -1    0.90    0.11
 -16  -2   1    0.72    0.09
 -16   2   1    0.64    0.10
  16   2  -1    0.96    0.13
  16   2  -1    0.81    0.12
 -15  -2   1    0.03    0.07
  15  -2  -1    0.02    0.06
  15   2  -1    0.01    0.07
  15   2  -1    0.02    0.09
 -15   2   1    0.19    0.14
 -15   2   1    0.06    0.06
  14  -2  -1   -0.19    0.54
 -14  -2   1    0.03    0.07
  14  -2  -1    0.03    0.06
 -14   2   1    0.18    0.15
  14   2  -1    0.06    0.06
 -14   2   1    0.00    0.06
  14   2  -1    0.08    0.08
  13  -2  -1    1.62    0.12
 -13  -2   1    1.69    0.13
  13  -2  -1    2.02    0.39
 -13  -2   1    1.96    0.12
  13   2  -1    1.81    0.16
 -13   2   1    2.39    0.24
 -13   2   1    1.71    0.12
  13   2  -1    1.62    0.13
 -12  -2   1   12.04    0.45
 -12  -2   1   11.37    0.46
  12  -2  -1   11.07    0.45
  12  -2  -1   10.24    0.65
 -12   2   1   11.63    0.51
  12   2  -1   11.21    0.48
  12   2  -1   12.61    0.46
  12   2  -1   11.29    0.89
 -11  -2   1   13.40    0.51
  11  -2  -1   11.95    0.65
 -11  -2   1   12.97    0.52
  11   2  -1   13.39    0.54
  11   2  -1   12.03    0.82
  11   2  -1   14.19    0.52
 -10  -2   1    0.67    0.18
  10  -2  -1    0.78    0.17
 -10  -2   1    1.09    0.09
 -10  -2   1    0.96    0.12
  10   2  -1    1.50    0.30
  10   2  -1    0.73    0.11
  10   2  -1    0.93    0.11
  -9  -2   1    0.47    0.15
  -9  -2   1    0.21    0.08
  -9  -2   1    0.21    0.06
   9   2  -1    0.30    0.07
   9   2  -1    0.51    0.27
   9   2  -1    0.43    0.10
  -8  -2   1    0.18    0.13
   8   2  -1    0.20    0.10
   8   2  -1    0.06    0.20
  -7  -2   1   30.94    1.25
  -6  -2   1   29.37    1.19
   6   2  -1   29.88    1.23
   5  -2  -1   59.77    2.40
  -5  -2   1   64.55    2.39
   5   2  -1   62.74    2.42
  -4  -2   1    0.23    0.12
   4  -2  -1    0.12    0.13
   4   2  -1    0.07    0.11
  -3  -2   1   24.86    0.99
   3  -2  -1   25.44    0.99
   3   2  -1   22.84    0.95
   3   2  -1   24.53    1.00
  -2  -2   1    0.47    0.13
   2  -2  -1    0.45    0.14
   2  -2  -1    0.50    0.12
   2   2  -1    0.34    0.07
  -2   2   1    0.42    0.09
   2   2  -1    0.65    0.13
   1  -2  -1   18.58    0.80
  -1  -2   1   19.50    0.74
   1  -2  -1   19.57    0.78
   1   2  -1   19.49    0.79
   1   2  -1   19.99    0.75
  -1   2   1   18.78    0.77
   0  -2   1    3.85    0.21
   0  -2  -1    3.45    0.27
   0  -2  -1    3.21    0.22
   0  -2   1    3.51    0.25
   0   2   1    3.36    0.21
   0   2   1    3.16    0.24
   0   2  -1    3.65    0.23
   0   2  -1    3.94    0.18
   1  -2   1  104.88    3.79
   1  -2   1  106.89    3.77
  -1  -2  -1   96.44    3.77
  -1  -2  -1   98.76    3.80
   1   2   1  100.50    3.81
   1   2   1   99.10    3.78
   2  -2   1    3.44    0.23
  -2  -2  -1    4.07    0.28
   2  -2   1    3.69    0.25
   2   2   1    3.92    0.27
   2   2   1    4.10    0.23
  -3  -2  -1   24.05    1.03
   3   2   1   26.59    1.01
   3   2   1   25.09    1.04
  -4  -2  -1   21.33    0.89
   4   2   1   20.69    0.86
   4   2   1   21.32    0.91
  -5  -2  -1    0.13    0.14
   5   2   1    0.21    0.10
   5   2   1    0.27    0.15
  -6  -2  -1    9.27    0.48
   6   2   1    9.31    0.52
  -7  -2  -1    0.10    0.13
   7   2   1    0.18    0.23
  -8  -2  -1   11.88    0.53
  -8  -2  -1   10.64    0.41
  -8  -2  -1   10.10    0.42
   8   2   1    9.75    0.44
   8   2   1   10.24    0.42
   8   2   1   10.34    0.60
  -9  -2  -1    3.91    0.20
   9  -2   1    4.56    0.29
  -9  -2  -1    4.05    0.33
  -9  -2  -1    4.11    0.19
   9   2   1    4.06    0.20
   9   2   1    4.28    0.50
   9   2   1    4.32    0.22
 -10  -2  -1    6.24    0.26
 -10  -2  -1    6.50    0.28
 -10  -2  -1    5.83    0.41
  10   2   1    6.64    0.57
  10   2   1    6.32    0.29
  10   2   1    6.21    0.27
  11  -2   1    0.08    0.08
  11  -2   1   -0.30    0.23
 -11  -2  -1    0.03    0.06
 -11  -2  -1    0.20    0.05
  11   2   1    0.06    0.06
  11   2   1    0.17    0.09
 -11   2  -1    0.03    0.12
  11   2   1    0.12    0.39
 -12  -2  -1    0.06    0.07
 -12  -2  -1    0.15    0.05
  12  -2   1    0.06    0.07
  12  -2   1    0.32    0.34
  12   2   1    0.08    0.06
 -12   2  -1    0.13    0.12
  12   2   1    0.29    0.52
  12   2   1    0.09    0.11
 -13  -2  -1    0.76    0.11
  13  -2   1    0.69    0.47
  13  -2   1    0.75    0.08
 -13   2  -1    0.79    0.14
 -13   2  -1    0.74    0.10
  13   2   1    0.75    0.11
  13   2   1    0.78    0.12
  14  -2   1    0.19    0.06
 -14  -2  -1   -0.01    0.07
  14   2   1    0.10    0.09
  14   2   1   -0.05    0.06
 -14   2  -1    0.12    0.12
 -14   2  -1    0.14    0.06
  15  -2   1    0.16    0.06
 -15  -2  -1    0.23    0.08
 -15   2  -1    0.31    0.13
 -15   2  -1    0.25    0.06
  15   2   1    0.14    0.09
  15   2   1    0.29    0.07
  16  -2   1    0.49    0.08
 -16  -2  -1    0.53    0.09
 -16   2  -1    0.60    0.14
  16   2   1    0.73    0.12
  16   2   1    0.52    0.09
 -16   2  -1    0.53    0.07
 -17  -2  -1    0.09    0.08
  17  -2   1   -0.08    0.07
  17   2   1    0.09    0.07
 -17   2  -1   -0.01    0.06
  17   2   1    0.05    0.10
 -17   2  -1    0.19    0.16
 -18  -2  -1    0.02    0.08
 -18   2  -1   -0.13    0.17
  18   2   1    0.13    0.11
 -18   2  -1    0.06    0.06
  18   2   1    0.08    0.08
 -19  -2  -1    0.08    0.09
  19  -2   1   -0.02    0.08
  19  -2   1   -0.03    0.10
  19   2   1   -0.03    0.11
 -19   2  -1   -0.02    0.06
  19   2   1    0.05    0.08
 -20   2  -1    0.02    0.06
  21  -2   1   -0.03    0.08
 -21  -2  -1    0.16    0.07
  21  -2   1    0.03    0.06
  21   2   1    0.05    0.08
  21   2   1    0.00    0.06
  22  -2   1    0.04    0.08
  22  -2   1    0.01    0.06
 -22  -2  -1   -0.06    0.08
  22   2   1   -0.02    0.08
  22   2   1   -0.13    0.06
  23  -2   1    0.03    0.05
  23  -2   1    0.08    0.08
 -23  -2  -1    0.20    0.08
  23   2   1    0.09    0.07
  23   2   1    0.07    0.07
  24  -2   1    0.04    0.06
  24  -2   1   -0.17    0.07
 -24  -2  -1    0.08    0.09
  24   2   1   -0.01    0.07
  24   2   1    0.11    0.07
 -25  -2  -1    0.19    0.11
  25  -2   1   -0.03    0.05
  25   2   1    0.07    0.06
  25   2   1    0.16    0.12
  26  -2   1    0.13    0.08
  26  -2   1    0.00    0.05
  26   2   1    0.09    0.11
  26   2   1   -0.07    0.05
  27  -3  -1   -0.09    0.05
  27   3  -1   -0.05    0.06
  27   3  -1   -0.02    0.05
  26  -3  -1   -0.01    0.05
  26  -3  -1    0.13    0.08
  26   3  -1   -0.12    0.05
 -25  -3   1    0.11    0.09
  25  -3  -1    0.06    0.05
  25  -3  -1   -0.09    0.10
  25   3  -1    0.08    0.06
  24  -3  -1    0.04    0.07
  24  -3  -1   -0.01    0.05
 -24  -3   1   -0.09    0.07
  24   3  -1   -0.04    0.06
  24   3  -1    0.23    0.09
  23  -3  -1   -0.05    0.06
 -23  -3   1    0.10    0.07
  23  -3  -1   -0.04    0.07
  23   3  -1    0.04    0.08
  23   3  -1    0.04    0.07
 -22  -3   1    0.09    0.07
  22  -3  -1    0.04    0.07
  22  -3  -1    0.04    0.06
  22   3  -1    0.01    0.08
  22   3  -1    0.07    0.07
 -22   3   1   -0.04    0.06
  21  -3  -1    0.05    0.06
 -21  -3   1    0.12    0.07
  21  -3  -1    0.01    0.08
 -21   3   1   -0.11    0.06
  21   3  -1    0.04    0.08
  21   3  -1   -0.14    0.07
 -20   3   1    0.44    0.07
  20   3  -1    0.43    0.15
  19  -3  -1    0.03    0.07
 -19  -3   1   -0.11    0.08
  19   3  -1   -0.04    0.10
 -19   3   1    0.01    0.06
  19   3  -1   -0.03    0.09
  18  -3  -1    0.25    0.08
 -18  -3   1    0.20    0.08
  18   3  -1    0.02    0.11
  18   3  -1    0.12    0.08
 -18   3   1    0.11    0.06
  17  -3  -1    0.15    0.07
 -17  -3   1    0.13    0.08
  17   3  -1   -0.03    0.11
  17   3  -1    0.04    0.08
 -17   3   1   -0.02    0.06
  16  -3  -1   -0.06    0.06
 -16  -3   1   -0.07    0.07
  16   3  -1   -0.03    0.10
 -16   3   1   -0.02    0.10
  16   3  -1   -0.03    0.07
  15  -3  -1    0.63    0.08
 -15  -3   1    0.58    0.09
  15   3  -1    0.56    0.09
  15   3  -1    0.65    0.12
 -15   3   1    0.55    0.09
 -14  -3   1    1.93    0.14
  14  -3  -1    1.53    0.14
  14   3  -1    1.86    0.14
 -14   3   1    1.80    0.11
  14   3  -1    2.01    0.17
 -13  -3   1    0.17    0.07
  13  -3  -1   -0.44    0.44
 -13  -3   1    0.22    0.05
  13  -3  -1    0.15    0.08
  13  -3  -1   -0.35    0.47
  13   3  -1    0.22    0.07
  13   3  -1    0.16    0.09
 -12  -3   1    5.62    0.23
  12  -3  -1    5.17    0.71
 -12  -3   1    5.40    0.26
  12  -3  -1    4.81    0.53
  12   3  -1    5.61    0.25
  12   3  -1    5.56    0.28
 -12   3   1    5.33    0.23
  12   3  -1    4.20    0.49
 -11  -3   1   -0.28    0.22
  11  -3  -1    0.33    0.31
 -11  -3   1   -0.04    0.04
 -11  -3   1   -0.02    0.06
  11   3  -1    0.01    0.08
  11   3  -1    0.56    0.47
  11   3  -1    0.00    0.06
  11   3  -1   -0.21    0.32
  10  -3  -1    5.16    0.54
 -10  -3   1    5.69    0.23
 -10  -3   1    5.27    0.24
 -10  -3   1    5.23    0.44
  10   3  -1    5.08    0.24
  10   3  -1    4.99    0.48
  10   3  -1    5.10    0.66
  10   3  -1    5.25    0.27
  -9  -3   1   10.06    0.65
  -9  -3   1   11.54    0.46
  -9  -3   1   11.30    0.44
   9  -3  -1   11.63    0.67
   9   3  -1   11.60    0.46
   9   3  -1   11.78    0.48
   9   3  -1   11.40    0.72
   9   3  -1   11.43    0.61
  -8  -3   1    0.28    0.18
  -8  -3   1    0.13    0.07
  -8  -3   1    0.14    0.05
   8  -3  -1    0.37    0.21
   8   3  -1    0.20    0.09
   8   3  -1    0.02    0.27
  -7  -3   1    5.47    0.37
  -7  -3   1    4.83    0.21
   7  -3  -1    4.70    0.40
   7   3  -1    4.11    0.43
   7   3  -1    4.40    0.32
   7   3  -1    4.60    0.25
  -6  -3   1    0.81    0.19
   6  -3  -1    0.68    0.17
   6   3  -1    0.97    0.15
   6   3  -1    1.08    0.23
   5  -3  -1    0.91    0.18
  -5  -3   1    1.38    0.21
   5   3  -1    1.57    0.19
  -4  -3   1    0.84    0.18
   4  -3  -1    0.97    0.19
   4  -3  -1    1.00    0.19
   4   3  -1    1.05    0.16
   4   3  -1    1.01    0.19
   3  -3  -1    7.57    0.42
  -3  -3   1    7.68    0.44
   3  -3  -1    7.92    0.45
   3   3  -1    7.84    0.45
   3   3  -1    7.60    0.36
  -2  -3   1    9.62    0.51
   2  -3  -1   10.54    0.53
   2  -3  -1   10.19    0.48
   2   3  -1    9.45    0.43
   2   3  -1    9.76    0.51
  -2   3   1    9.63    0.45
  -1  -3   1    1.19    0.17
   1  -3  -1    1.42    0.22
   1  -3  -1    1.05    0.16
  -1  -3   1    1.34    0.21
   1   3  -1    1.38    0.22
   1   3  -1    1.36    0.14
  -1   3   1    1.34    0.17
   0  -3   1   35.24    1.40
   0  -3  -1   36.10    1.48
   0  -3  -1   38.56    1.43
   0  -3   1   37.38    1.47
   0   3   1   35.82    1.47
   0   3  -1   37.82    1.40
   0   3   1   36.09    1.42
   0   3  -1   35.86    1.46
   1  -3   1    2.93    0.30
  -1  -3  -1    2.93    0.32
   1  -3   1    3.21    0.24
  -1  -3  -1    3.06    0.24
   1   3   1    2.71    0.27
   1   3   1    3.05    0.23
   2  -3   1    8.21    0.39
  -2  -3  -1    7.16    0.44
  -2  -3  -1    7.47    0.37
   2  -3   1    7.62    0.42
   2   3   1    6.86    0.37
   2   3   1    6.89    0.43
   3  -3   1    1.83    0.25
   3  -3   1    2.05    0.23
  -3  -3  -1    2.08    0.30
   3   3   1    2.18    0.22
   3   3   1    2.24    0.29
   4  -3   1    1.28    0.19
   4  -3   1    1.46    0.19
  -4  -3  -1    1.30    0.20
   4   3   1    1.20    0.22
   4   3   1    1.14    0.15
   5  -3   1    2.12    0.27
  -5  -3  -1    2.38    0.29
   5  -3   1    1.88    0.23
   5   3   1    1.97    0.32
   5   3   1    2.67    0.24
  -6  -3  -1    3.77    0.34
  -6  -3  -1    4.03    0.18
   6  -3   1    4.20    0.36
  -6  -3  -1    3.88    0.20
   6   3   1    3.97    0.22
   6   3   1    4.24    0.32
   6   3   1    3.37    0.40
  -7  -3  -1    3.52    0.16
   7  -3   1    3.95    0.38
  -7  -3  -1    3.63    0.19
  -7  -3  -1    3.31    0.35
   7   3   1    2.61    0.34
   7   3   1    3.46    0.21
   7   3   1    3.59    0.47
  -8  -3  -1    0.41    0.08
  -8  -3  -1    0.43    0.06
  -8  -3  -1    0.56    0.19
   8   3   1    0.37    0.22
   8   3   1    0.37    0.08
   8   3   1    0.49    0.09
   8   3   1    0.84    0.29
  -9  -3  -1    2.82    0.14
  -9  -3  -1    2.37    0.38
  -9  -3  -1    2.74    0.16
   9   3   1    2.54    0.39
   9   3   1    2.94    0.42
   9   3   1    2.85    0.16
   9   3   1    2.81    0.19
 -10  -3  -1   -0.01    0.06
 -10  -3  -1    0.19    0.23
 -10  -3  -1    0.06    0.04
  10   3   1    0.14    0.07
  10   3   1    0.09    0.08
  10   3   1   -0.52    0.30
  10   3   1    0.60    0.41
 -10   3  -1   -0.28    0.20
 -11  -3  -1   -0.02    0.25
 -11  -3  -1    0.16    0.05
 -11  -3  -1    0.08    0.07
  11  -3   1   -0.04    0.27
  11   3   1    0.13    0.07
 -11   3  -1    0.27    0.17
  11   3   1    0.04    0.10
  11   3   1   -0.40    0.53
  11   3   1   -0.44    0.40
  12  -3   1   -0.02    0.38
  12  -3   1   -0.20    0.49
 -12  -3  -1   -0.08    0.31
 -12  -3  -1    0.18    0.07
  12   3   1    0.13    0.06
 -12   3  -1    0.02    0.17
 -12   3  -1    0.16    0.06
  12   3   1    0.24    0.09
  13  -3   1    1.14    0.14
 -13  -3  -1    1.22    0.09
  13  -3   1    2.18    0.66
 -13  -3  -1    1.28    0.12
  13   3   1    1.24    0.13
  13   3   1    1.29    0.16
 -13   3  -1    1.43    0.10
 -13   3  -1    1.66    0.19
 -14  -3  -1   -0.01    0.05
  14  -3   1    0.07    0.08
 -14  -3  -1    0.07    0.07
 -14   3  -1   -0.04    0.16
 -14   3  -1    0.03    0.05
  14   3   1    0.04    0.07
  14   3   1   -0.02    0.09
 -15  -3  -1    0.25    0.08
  15  -3   1    0.31    0.07
 -15   3  -1    0.35    0.06
  15   3   1    0.21    0.10
  15   3   1    0.22    0.08
  16  -3   1    0.66    0.08
 -16  -3  -1    0.72    0.10
  16   3   1    0.45    0.11
  16   3   1    0.82    0.10
 -16   3  -1    0.84    0.10
  17  -3   1    0.20    0.08
 -17  -3  -1    0.04    0.08
  17   3   1    0.07    0.08
  17   3   1   -0.05    0.10
 -17   3  -1   -0.01    0.06
 -18  -3  -1   -0.08    0.08
  18  -3   1   -0.05    0.08
  18   3   1    0.03    0.08
  18   3   1   -0.09    0.10
 -18   3  -1   -0.03    0.06
 -19  -3  -1   -0.01    0.08
 -19   3  -1    0.02    0.06
  19   3   1    0.05    0.09
  19   3   1    0.07    0.11
  20  -3   1    0.15    0.08
 -20  -3  -1    0.12    0.07
  20  -3   1    0.17    0.06
 -20   3  -1    0.19    0.06
  20   3   1    0.21    0.07
  20   3   1    0.15    0.09
 -21  -3  -1    0.09    0.07
  21  -3   1   -0.05    0.06
  21  -3   1    0.06    0.08
 -21   3  -1    0.07    0.06
  21   3   1    0.04    0.07
  21   3   1    0.01    0.07
 -22  -3  -1   -0.03    0.07
  22  -3   1   -0.05    0.06
  22  -3   1   -0.07    0.08
  22   3   1    0.02    0.07
  22   3   1    0.11    0.07
 -23  -3  -1    0.06    0.07
  23  -3   1    0.17    0.06
  23  -3   1    0.04    0.08
  23   3   1    0.14    0.08
  23   3   1    0.15    0.07
  24  -3   1   -0.10    0.08
  24  -3   1    0.04    0.05
 -24  -3  -1   -0.02    0.07
  24   3   1    0.27    0.11
  24   3   1   -0.07    0.06
  25  -3   1    0.09    0.09
  25  -3   1   -0.04    0.05
 -25  -3  -1    0.02    0.09
  25   3   1    0.03    0.06
  26  -3   1   -0.02    0.05
  26   3   1   -0.01    0.05
  26   3   1    0.04    0.05
  26  -4  -1    0.10    0.05
 -26  -4   1    0.12    0.15
  26   4  -1    0.07    0.05
  25  -4  -1    0.24    0.09
  25  -4  -1    0.00    0.08
 -25  -4   1    0.09    0.08
  25   4  -1   -0.02    0.09
  25   4  -1    0.01    0.05
  24  -4  -1   -0.04    0.05
 -24  -4   1    0.04    0.07
  24  -4  -1   -0.09    0.08
  24   4  -1    0.07    0.06
  24   4  -1   -0.08    0.07
  23  -4  -1    0.05    0.06
  23  -4  -1    0.04    0.07
 -23  -4   1    0.01    0.06
 -23   4   1   -0.05    0.04
  23   4  -1   -0.03    0.06
  22  -4  -1   -0.03    0.06
 -22  -4   1   -0.02    0.06
  22  -4  -1   -0.05    0.07
  22   4  -1   -0.08    0.07
 -22   4   1   -0.04    0.04
  21  -4  -1    0.09    0.06
 -21  -4   1   -0.07    0.06
  21   4  -1   -0.06    0.07
 -21   4   1    0.00    0.05
  21   4  -1    0.12    0.10
  20  -4  -1    0.25    0.06
 -20  -4   1    0.29    0.07
 -20   4   1    0.14    0.06
  20   4  -1    0.22    0.09
  20   4  -1    0.11    0.09
 -19  -4   1   -0.01    0.08
  19  -4  -1   -0.15    0.08
  19   4  -1    0.05    0.11
  19   4  -1   -0.05    0.11
 -19   4   1   -0.09    0.05
  18  -4  -1   -0.11    0.07
 -18  -4   1    0.00    0.08
  18   4  -1    0.03    0.11
 -18   4   1    0.06    0.05
  18   4  -1   -0.08    0.10
 -17  -4   1   -0.04    0.07
  17  -4  -1   -0.06    0.07
  17   4  -1    0.00    0.11
  17   4  -1    0.09    0.09
 -17   4   1    0.11    0.06
 -16  -4   1    1.69    0.11
  16  -4  -1    1.61    0.14
 -16  -4   1    2.06    0.15
  16   4  -1    1.63    0.19
 -16   4   1    1.84    0.12
  16   4  -1    1.85    0.17
  15  -4  -1    0.14    0.08
 -15  -4   1    0.15    0.08
 -15  -4   1    0.16    0.05
  15   4  -1    0.09    0.09
  15   4  -1    0.08    0.10
 -14  -4   1    0.12    0.07
 -14  -4   1    0.10    0.05
 -14   4   1    0.14    0.05
  14   4  -1    0.03    0.10
  14   4  -1    0.15    0.08
  13  -4  -1    0.69    1.05
 -12  -4   1    0.82    0.08
 -12  -4   1    1.00    0.12
 -12  -4   1    1.50    0.42
  12  -4  -1   -0.28    0.58
  12   4  -1    0.94    0.13
 -12   4   1    0.84    0.09
  12   4  -1    1.08    0.16
  12   4  -1   -0.13    0.63
  11  -4  -1    2.40    0.48
 -11  -4   1    3.40    0.41
 -11  -4   1    3.16    0.15
 -11  -4   1    3.17    0.18
 -11   4   1    3.01    0.16
  11   4  -1    3.35    0.21
  11   4  -1    3.24    0.47
  11   4  -1    2.89    0.18
 -10  -4   1    2.08    0.12
 -10  -4   1    1.76    0.35
 -10  -4   1    1.88    0.15
  10  -4  -1    2.80    0.46
 -10   4   1    2.32    0.18
  10   4  -1    2.22    0.37
  10   4  -1    1.75    0.16
  10   4  -1    1.93    0.18
  -9  -4   1    2.86    0.45
   9  -4  -1    3.52    0.56
  -9  -4   1    3.20    0.15
  -9  -4   1    2.80    0.17
   9   4  -1    3.29    0.20
   9   4  -1    2.24    0.44
   9   4  -1    3.28    0.23
   9   4  -1    3.11    0.46
  -8  -4   1    2.42    0.13
   8  -4  -1    2.61    0.36
   8  -4  -1    2.35    0.37
  -8  -4   1    2.46    0.39
   8   4  -1    2.42    0.43
   8   4  -1    2.69    0.19
   8   4  -1    3.01    0.40
  -7  -4   1    0.55    0.23
  -7  -4   1    0.51    0.06
   7  -4  -1    0.45    0.24
   7  -4  -1    0.63    0.26
   7   4  -1    0.79    0.20
   7   4  -1    0.55    0.09
   7   4  -1    0.89    0.30
  -6  -4   1    0.35    0.06
   6  -4  -1    0.46    0.24
   6  -4  -1    0.44    0.20
  -6  -4   1    0.59    0.22
   6   4  -1    0.28    0.10
   6   4  -1    0.54    0.26
   6   4  -1    0.60    0.17
   5  -4  -1   23.76    1.07
  -5  -4   1   23.19    0.91
   5  -4  -1   25.20    1.06
  -5  -4   1   24.72    1.06
   5   4  -1   23.19    0.99
   5   4  -1   24.18    1.12
   4  -4  -1   19.24    0.87
  -4  -4   1   19.10    0.89
   4  -4  -1   19.42    0.90
   4   4  -1   19.02    0.91
   4   4  -1   19.69    0.81
   3  -4  -1    7.54    0.50
   3  -4  -1    7.81    0.46
  -3  -4   1    7.87    0.49
   3   4  -1    8.03    0.39
   3   4  -1    7.84    0.49
  -2  -4   1   13.72    0.71
   2  -4  -1   14.23    0.67
   2  -4  -1   14.64    0.73
   2   4  -1   15.17    0.61
   2   4  -1   14.48    0.71
   1  -4  -1    8.92    0.55
   1  -4  -1    8.78    0.47
  -1  -4   1    9.26    0.53
  -1  -4   1    8.86    0.42
   1   4  -1    9.45    0.42
  -1   4   1    9.27    0.45
   0  -4  -1   19.40    0.85
   0  -4  -1   20.07    0.93
   0  -4   1   21.60    0.92
   0  -4   1   20.00    0.82
   0   4  -1   19.31    0.89
   0   4   1   20.56    0.84
   1  -4   1   12.46    0.62
   1  -4   1   10.85    0.53
  -1  -4  -1   11.83    0.64
  -1  -4  -1   12.02    0.54
   1   4   1   10.83    0.61
   1   4   1   11.69    0.54
   2  -4   1    1.01    0.18
  -2  -4  -1    0.92    0.25
  -2  -4  -1    1.18    0.16
   2  -4   1    1.47    0.25
   2   4   1    0.90    0.21
   2   4   1    1.31    0.16
  -3  -4  -1    7.32    0.49
   3  -4   1    6.63    0.41
   3  -4   1    6.42    0.46
   3   4   1    7.00    0.48
   3   4   1    7.13    0.40
   4  -4   1   15.51    0.76
   4  -4   1   15.95    0.73
  -4  -4  -1   17.28    0.62
  -4  -4  -1   15.88    0.78
   4   4   1   14.92    0.63
   4   4   1   14.50    0.81
   4   4   1   15.71    0.71
  -5  -4  -1   -0.01    0.05
   5  -4   1    0.34    0.22
  -5  -4  -1    0.38    0.22
   5  -4   1    0.02    0.18
   5   4   1    0.13    0.25
   5   4   1    0.12    0.17
   5   4   1    0.05    0.09
  -6  -4  -1    0.38    0.06
   6  -4   1    0.62    0.24
   6  -4   1    0.34    0.20
   6   4   1    0.39    0.09
   6   4   1   -0.46    0.28
  -7  -4  -1   11.84    0.49
  -7  -4  -1   11.81    0.69
  -7  -4  -1   12.95    0.48
   7  -4   1   12.79    0.68
   7  -4   1   12.42    0.71
   7   4   1   12.76    0.51
   7   4   1   12.41    0.67
   7   4   1   10.62    0.77
   8  -4   1    8.77    0.67
  -8  -4  -1    9.26    0.61
  -8  -4  -1    8.86    0.38
  -8  -4  -1    9.66    0.37
   8  -4   1    9.58    0.62
   8   4   1    8.99    0.75
   8   4   1    9.34    0.40
   8   4   1    9.77    0.66
  -9  -4  -1    3.27    0.16
   9  -4   1    4.07    0.48
   9  -4   1    3.38    0.42
  -9  -4  -1    3.19    0.18
  -9  -4  -1    3.56    0.49
   9   4   1    3.23    0.20
   9   4   1    3.55    0.21
   9   4   1    3.71    0.55
   9   4   1    1.93    0.48
 -10  -4  -1    4.14    0.58
 -10  -4  -1    4.29    0.21
  10  -4   1    5.44    0.75
 -10  -4  -1    4.08    0.20
  10  -4   1    4.60    0.63
  10   4   1    4.15    0.22
  10   4   1    3.87    0.28
  10   4   1    4.14    0.67
 -10   4  -1    4.81    0.23
  11  -4   1    1.91    0.57
 -11  -4  -1    2.09    0.42
  11  -4   1    1.29    0.50
 -11  -4  -1    2.07    0.11
 -11  -4  -1    1.94    0.14
 -11   4  -1    1.81    0.12
  11   4   1    2.13    0.16
  11   4   1    1.26    0.57
  11   4   1    2.26    0.17
 -12  -4  -1   -0.18    0.41
  12  -4   1   -0.25    0.68
  12  -4   1    0.02    0.61
  12   4   1    0.15    0.09
 -12   4  -1    0.16    0.06
  12   4   1    0.22    0.09
 -13  -4  -1   -0.01    0.04
 -13  -4  -1    0.01    0.07
  13   4   1   -0.03    0.09
 -13   4  -1   -0.03    0.05
  13   4   1   -0.07    0.08
 -14  -4  -1    0.32    0.05
 -14  -4  -1    0.34    0.08
  14   4   1    0.36    0.09
 -14   4  -1    0.32    0.06
  14   4   1    0.32    0.11
 -15  -4  -1    0.60    0.08
  15  -4   1    0.63    0.10
 -15  -4  -1    0.57    0.09
 -15   4  -1    0.74    0.09
  15   4   1    0.67    0.10
  15   4   1    0.69    0.12
 -16  -4  -1    0.04    0.08
  16  -4   1    0.14    0.08
  16   4   1    0.23    0.12
 -16   4  -1    0.05    0.06
  16   4   1    0.12    0.09
  17  -4   1    0.81    0.10
 -17  -4  -1    1.01    0.14
  17   4   1    1.14    0.16
  17   4   1    1.14    0.18
 -17   4  -1    0.82    0.10
 -18  -4  -1   -0.02    0.08
  18  -4   1   -0.01    0.08
  18   4   1   -0.01    0.10
 -18   4  -1    0.05    0.06
  18   4   1   -0.14    0.10
 -19  -4  -1    0.18    0.07
  19   4   1    0.25    0.09
  19   4   1    0.12    0.08
 -19   4  -1    0.27    0.06
  20  -4   1    0.05    0.08
 -20  -4  -1    0.11    0.06
  20  -4   1    0.23    0.06
  20   4   1    0.20    0.09
  20   4   1    0.09    0.08
 -20   4  -1    0.12    0.06
  21  -4   1    0.00    0.06
  21  -4   1    0.01    0.07
 -21  -4  -1    0.05    0.06
  21   4   1    0.20    0.17
  21   4   1   -0.01    0.07
 -21   4  -1    0.04    0.09
  22  -4   1   -0.04    0.08
 -22  -4  -1   -0.05    0.06
  22  -4   1   -0.08    0.06
 -22   4  -1    0.01    0.04
  22   4   1    0.04    0.06
  23  -4   1   -0.05    0.05
  23  -4   1    0.14    0.09
 -23  -4  -1   -0.09    0.06
  23   4   1    0.00    0.06
  24  -4   1   -0.02    0.05
 -24  -4  -1   -0.03    0.07
  24  -4   1   -0.18    0.10
  24   4   1   -0.07    0.05
  24   4   1    0.08    0.07
 -25  -4  -1    0.18    0.08
  25  -4   1   -0.01    0.05
  25   4   1    0.05    0.05
  25   4   1   -0.05    0.07
 -25  -5   1    0.07    0.07
  25   5  -1    0.05    0.05
 -24  -5   1   -0.07    0.08
  24  -5  -1   -0.06    0.05
  24   5  -1    0.04    0.05
  23  -5  -1    0.02    0.06
 -23  -5   1    0.06    0.06
 -23   5   1    0.02    0.04
  23   5  -1   -0.01    0.05
 -22  -5   1   -0.01    0.06
  22  -5  -1    0.04    0.06
  22  -5  -1    0.03    0.08
  22   5  -1    0.04    0.07
 -22   5   1    0.04    0.04
  21  -5  -1    0.05    0.07
  21  -5  -1    0.13    0.06
 -21  -5   1    0.12    0.06
  21   5  -1    0.18    0.07
 -21   5   1    0.20    0.04
  20  -5  -1    0.00    0.06
 -20  -5   1    0.15    0.06
  20   5  -1   -0.01    0.07
 -20   5   1    0.04    0.05
 -19  -5   1   -0.04    0.06
  19  -5  -1   -0.08    0.07
  19   5  -1   -0.16    0.07
 -19   5   1   -0.04    0.05
  18  -5  -1    0.32    0.10
 -18   5   1    0.40    0.06
  18   5  -1    0.43    0.21
 -17  -5   1    0.03    0.07
  17  -5  -1   -0.01    0.09
 -17  -5   1    0.03    0.06
 -17   5   1   -0.04    0.05
  17   5  -1   -0.02    0.11
 -16  -5   1    0.04    0.05
 -16  -5   1   -0.08    0.07
  16   5  -1   -0.15    0.11
 -16   5   1    0.07    0.05
 -15  -5   1    0.53    0.09
 -15  -5   1    0.62    0.08
 -15   5   1    0.66    0.08
  15   5  -1    0.66    0.13
 -14  -5   1    0.69    0.08
 -14  -5   1    0.86    0.10
  14   5  -1    0.76    0.13
 -14   5   1    0.84    0.09
 -13  -5   1   -0.03    0.05
 -13  -5   1    0.02    0.08
 -13   5   1    0.02    0.05
  13   5  -1   -0.02    0.10
 -12  -5   1    0.02    0.05
 -12  -5   1    0.14    0.07
 -12   5   1    0.11    0.05
  12   5  -1   -0.08    0.09
  11  -5  -1    0.05    0.71
  11  -5  -1   -0.20    0.66
 -11  -5   1    1.09    0.13
 -11  -5   1    0.66    0.09
  11   5  -1    0.79    0.11
 -11   5   1    0.94    0.09
  10  -5  -1    0.04    0.54
 -10  -5   1   -0.15    0.41
 -10  -5   1   -0.02    0.05
  10  -5  -1    0.17    0.56
 -10  -5   1    0.01    0.07
  10   5  -1   -0.06    0.53
  10   5  -1    0.10    0.09
 -10   5   1    0.04    0.06
  -9  -5   1    0.36    0.35
   9  -5  -1   -0.79    0.46
  -9  -5   1   -0.01    0.06
  -9  -5   1   -0.03    0.05
   9  -5  -1   -0.60    0.44
  -9   5   1    0.03    0.06
   9   5  -1    0.15    0.43
  -8  -5   1    0.62    0.33
   8  -5  -1    1.23    0.43
   8  -5  -1    0.45    0.41
  -8  -5   1    0.78    0.11
   8   5  -1    0.23    0.32
   8   5  -1    0.90    0.11
  -8   5   1    0.95    0.09
  -7  -5   1    1.11    0.34
  -7  -5   1    1.45    0.10
   7   5  -1    0.28    0.63
   7   5  -1    1.37    0.29
   7   5  -1    1.08    0.15
   6  -5  -1   20.85    1.06
   6  -5  -1   20.65    1.07
  -6  -5   1   21.49    1.03
  -6  -5   1   21.82    0.81
   6   5  -1   19.81    1.13
   6   5  -1   22.27    0.84
   6   5  -1   21.69    0.95
   5  -5  -1    7.27    0.61
  -5  -5   1    6.74    0.56
   5  -5  -1    7.22    0.58
  -5  -5   1    6.72    0.29
   5   5  -1    7.64    0.64
   5   5  -1    6.93    0.46
   5   5  -1    6.93    0.32
  -4  -5   1    6.62    0.56
   4  -5  -1    6.45    0.57
   4  -5  -1    5.84    0.52
  -4  -5   1    6.34    0.27
   4   5  -1    6.41    0.59
   4   5  -1    6.12    0.31
   4   5  -1    7.52    0.42
   3  -5  -1    1.03    0.25
  -3  -5   1    1.69    0.16
   3  -5  -1    2.16    0.36
  -3   5   1    1.02    0.15
   3   5  -1    1.67    0.31
   3   5  -1    1.49    0.18
   3   5  -1    1.18    0.17
  -2  -5   1    3.56    0.45
   2  -5  -1    3.31    0.36
   2  -5  -1    3.21    0.49
   2   5  -1    3.52    0.27
   2   5  -1    2.80    0.22
  -2   5   1    3.26    0.20
   2   5  -1    3.62    0.45
   1  -5  -1    2.07    0.34
  -1  -5   1    1.62    0.18
  -1  -5   1    1.50    0.30
   1  -5  -1    1.71    0.24
  -1   5   1    1.34    0.16
   1   5  -1    1.96    0.31
   0  -5   1    2.27    0.27
   0  -5  -1    2.22    0.24
   0  -5   1    1.89    0.31
   0  -5  -1    2.17    0.34
   0   5   1    1.79    0.28
   0   5   1    1.87    0.17
   1  -5   1    3.56    0.45
  -1  -5  -1    3.37    0.48
   1  -5   1    2.50    0.31
  -1  -5  -1    3.20    0.32
   1   5   1    3.54    0.33
   1   5   1    3.19    0.20
   1   5   1    3.48    0.46
   2  -5   1    0.62    0.19
   2  -5   1    0.76    0.27
  -2  -5  -1    0.29    0.43
   2   5   1    0.05    0.29
   2   5   1    0.48    0.18
   2   5   1    0.43    0.10
   3  -5   1    0.47    0.27
  -3  -5  -1    0.71    0.08
   3  -5   1    0.69    0.22
  -3  -5  -1    0.56    0.30
   3   5   1    0.62    0.10
   3   5   1    0.94    0.30
   3   5   1    0.76    0.21
   4  -5   1    0.72    0.25
   4  -5   1    0.93    0.30
  -4  -5  -1    0.87    0.31
  -4  -5  -1    0.67    0.10
   4   5   1    0.94    0.14
   4   5   1    0.09    0.34
   4   5   1    0.77    0.23
   5  -5   1    4.13    0.52
   5  -5   1    3.73    0.48
  -5  -5  -1    3.30    0.53
  -5  -5  -1    4.04    0.18
   5   5   1    4.09    0.22
   5   5   1    4.73    0.53
   6  -5   1    0.21    0.32
  -6  -5  -1    0.51    0.28
  -6  -5  -1    0.38    0.06
   6  -5   1    0.52    0.30
   6   5   1    0.63    0.10
   6   5   1    0.29    0.43
   6   5   1    0.63    0.27
  -7  -5  -1    1.15    0.34
  -7  -5  -1    1.23    0.12
  -7  -5  -1    1.28    0.10
   7  -5   1    0.89    0.38
   7  -5   1    0.81    0.36
   7   5   1    1.44    0.35
   7   5   1    1.31    0.15
  -8  -5  -1    1.98    0.15
  -8  -5  -1    2.72    0.44
   8  -5   1    3.00    0.48
  -8  -5  -1    2.26    0.13
   8  -5   1    1.97    0.47
   8   5   1    2.48    0.40
   8   5   1    2.34    0.20
  -8   5  -1    2.31    0.15
   9  -5   1    0.32    0.47
  -9  -5  -1    0.33    0.39
  -9  -5  -1    0.17    0.07
  -9  -5  -1    0.11    0.05
   9  -5   1    0.58    0.80
   9   5   1    0.24    0.09
  -9   5  -1   -0.04    0.06
   9   5   1    0.46    0.51
 -10  -5  -1    0.21    0.50
  10  -5   1   -0.46    0.62
 -10  -5  -1    0.11    0.05
  10  -5   1    0.10    0.60
 -10  -5  -1    0.28    0.07
  10   5   1    0.16    0.09
 -10   5  -1    0.12    0.06
  10   5   1    0.24    0.67
 -11  -5  -1    4.51    0.23
 -11  -5  -1    4.80    0.21
  11  -5   1    2.55    0.81
  11   5   1    4.32    0.26
 -11   5  -1    5.27    0.21
 -12  -5  -1    0.35    0.08
 -12  -5  -1    0.29    0.05
 -12   5  -1    0.31    0.06
  12   5   1    0.48    0.11
 -13  -5  -1    0.00    0.04
 -13  -5  -1    0.05    0.07
  13   5   1    0.05    0.10
 -13   5  -1    0.04    0.05
 -14  -5  -1    0.17    0.05
 -14  -5  -1    0.22    0.08
 -14   5  -1    0.19    0.05
  14   5   1    0.19    0.10
 -15  -5  -1    0.59    0.08
 -15  -5  -1    0.47    0.09
  15   5   1    0.42    0.12
 -15   5  -1    0.64    0.08
  16  -5   1   -0.04    0.12
 -16  -5  -1    0.13    0.05
 -16  -5  -1    0.01    0.08
  16   5   1   -0.04    0.10
 -16   5  -1    0.09    0.06
 -17  -5  -1    0.09    0.08
  17  -5   1    0.18    0.10
  17   5   1    0.20    0.12
 -17   5  -1    0.18    0.06
  18  -5   1    0.09    0.08
 -18  -5  -1    0.13    0.07
  18   5   1    0.12    0.08
 -18   5  -1    0.05    0.06
 -19  -5  -1   -0.03    0.06
  19   5   1   -0.07    0.07
 -19   5  -1   -0.05    0.06
  20  -5   1   -0.03    0.06
  20  -5   1   -0.03    0.08
 -20  -5  -1   -0.11    0.06
 -20   5  -1    0.01    0.08
  20   5   1    0.01    0.07
  20   5   1    0.14    0.10
 -21  -5  -1    0.00    0.06
  21  -5   1    0.01    0.06
  21  -5   1   -0.07    0.09
  21   5   1    0.23    0.10
  21   5   1    0.08    0.07
 -21   5  -1   -0.01    0.04
  22  -5   1   -0.01    0.06
 -22  -5  -1    0.09    0.06
  22   5   1    0.03    0.06
  22   5   1    0.06    0.10
 -22   5  -1    0.08    0.04
  23  -5   1    0.06    0.06
  23   5   1   -0.04    0.05
  24  -5   1   -0.08    0.06
 -24  -5  -1   -0.04    0.06
  24   5   1   -0.07    0.05
 -25  -5  -1    0.08    0.07
  25  -5   1   -0.06    0.06
  25   5   1    0.07    0.05
  24  -6  -1   -0.16    0.07
 -24  -6   1    0.00    0.06
  24   6  -1    0.07    0.05
 -23  -6   1   -0.04    0.06
  23  -6  -1   -0.10    0.07
  23   6  -1    0.02    0.05
 -23   6   1    0.00    0.04
  22  -6  -1   -0.12    0.14
 -22  -6   1    0.00    0.05
  22   6  -1   -0.01    0.06
 -22   6   1   -0.01    0.03
  21  -6  -1    0.25    0.07
 -21  -6   1   -0.03    0.05
  21  -6  -1   -0.10    0.09
 -21   6   1   -0.05    0.04
  21   6  -1   -0.02    0.07
 -20  -6   1    0.14    0.06
 -20   6   1    0.06    0.04
  20   6  -1    0.01    0.07
 -19  -6   1    0.12    0.05
  19  -6  -1    0.18    0.08
  19   6  -1    0.21    0.08
 -19   6   1    0.16    0.05
 -18  -6   1    0.06    0.06
 -18   6   1    0.11    0.05
  18   6  -1    0.09    0.08
 -17  -6   1    0.05    0.04
 -17  -6   1   -0.06    0.05
 -17   6   1   -0.06    0.05
  17   6  -1   -0.04    0.08
 -16  -6   1    2.19    0.17
 -16  -6   1    1.99    0.12
  16   6  -1    1.79    0.21
 -16   6   1    2.04    0.12
 -15  -6   1    0.03    0.08
 -15  -6   1    0.16    0.05
  15   6  -1    0.09    0.11
 -15   6   1    0.17    0.05
 -14  -6   1    0.64    0.10
 -14  -6   1    0.67    0.09
  14   6  -1    0.54    0.12
 -14   6   1    0.74    0.09
 -13  -6   1    0.66    0.10
 -13  -6   1    0.66    0.09
  13   6  -1    0.48    0.12
 -13   6   1    0.72    0.09
 -12  -6   1    1.56    0.16
 -12  -6   1    1.60    0.12
 -12   6   1    1.81    0.11
  12   6  -1    1.67    0.18
 -11  -6   1    0.75    0.10
 -11  -6   1    0.63    0.09
 -11   6   1    0.59    0.09
  11   6  -1    0.60    0.12
 -10  -6   1    0.49    0.06
  10  -6  -1   -0.60    0.96
 -10  -6   1    0.58    0.09
 -10   6   1    0.48    0.07
  10   6  -1    0.70    0.12
  -9  -6   1    0.19    0.08
   9  -6  -1   -1.58    0.73
   9  -6  -1   -0.18    0.72
   9   6  -1    0.16    0.09
  -8  -6   1    0.99    0.09
   8  -6  -1    0.06    0.64
  -8  -6   1    0.96    0.13
   8  -6  -1    0.67    0.67
  -8   6   1    0.74    0.11
   8   6  -1    1.07    0.15
  -7  -6   1    1.29    0.50
   7  -6  -1    0.90    0.57
  -7  -6   1    0.88    0.09
   7  -6  -1    0.48    0.54
   7   6  -1    0.99    0.15
  -7   6   1    0.84    0.11
  -6  -6   1    0.64    0.09
  -6  -6   1    0.14    0.42
   6  -6  -1    0.47    0.48
   6  -6  -1    0.91    0.49
   6   6  -1    0.78    0.11
  -6   6   1    0.57    0.09
   6   6  -1    0.69    0.41
   5  -6  -1   -0.07    0.41
   5  -6  -1   -0.73    0.42
  -5  -6   1    0.14    0.38
  -5  -6   1    0.14    0.06
  -5   6   1    0.17    0.08
   5   6  -1    0.26    0.09
   4  -6  -1    3.52    0.51
   4  -6  -1    2.90    0.40
  -4  -6   1    3.00    0.15
  -4  -6   1    2.65    0.44
   4   6  -1    3.23    0.42
  -4   6   1    2.49    0.18
   4   6  -1    2.51    0.18
   3  -6  -1   -0.07    0.39
  -3  -6   1    0.04    0.06
  -3  -6   1    0.17    0.36
   3  -6  -1    0.11    0.29
  -3   6   1    0.14    0.09
   3   6  -1    0.07    0.10
   2  -6  -1    0.21    0.28
  -2  -6   1    0.23    0.37
   2  -6  -1   -0.06    0.37
  -2  -6   1   -0.02    0.07
  -2   6   1    0.13    0.09
   2   6  -1   -0.56    0.45
   2   6  -1    0.10    0.10
  -2   6   1   -0.06    0.09
   1  -6  -1    1.74    0.29
  -1  -6   1    1.60    0.39
   1  -6  -1    2.39    0.43
   1   6  -1    1.48    0.16
  -1   6   1    1.28    0.17
  -1   6   1    1.53    0.15
   0  -6   1    2.30    0.36
   0  -6  -1    1.75    0.29
   0  -6   1    1.57    0.41
   0  -6  -1    2.41    0.46
   0   6  -1    1.83    0.17
   0   6   1    1.66    0.16
   1  -6   1    4.74    0.46
  -1  -6  -1    5.65    0.25
  -1  -6  -1    5.93    0.73
   1  -6   1    6.16    0.67
   1   6   1    5.29    0.48
  -1   6  -1    4.92    0.26
   1   6   1    5.59    0.27
   2  -6   1    0.37    0.26
   2  -6   1    0.43    0.37
  -2  -6  -1    0.42    0.39
  -2  -6  -1    0.24    0.07
   2   6   1    0.10    0.29
   2   6   1    0.43    0.10
   3  -6   1    0.01    0.39
   3  -6   1    0.20    0.30
  -3  -6  -1    0.03    0.40
  -3  -6  -1    0.17    0.06
  -3   6  -1    0.13    0.09
   3   6   1    0.05    0.08
  -4  -6  -1    5.04    0.73
   4  -6   1    4.78    0.61
  -4  -6  -1    4.80    0.21
   4  -6   1    4.67    0.71
  -4   6  -1    4.22    0.24
   4   6   1    4.87    0.25
   4   6   1    4.94    0.61
   5  -6   1    3.04    0.51
  -5  -6  -1    2.64    0.51
   5  -6   1    3.06    0.46
   5   6   1    2.66    0.18
  -5   6  -1    2.10    0.16
   5   6   1    3.78    0.44
  -6  -6  -1    0.61    0.07
  -6  -6  -1    0.73    0.09
  -6  -6  -1    0.34    0.48
   6  -6   1    1.13    0.49
   6   6   1   -0.29    0.46
   6   6   1    0.76    0.11
  -6   6  -1    0.64    0.09
  -7  -6  -1    0.20    0.07
   7  -6   1    0.22    0.56
  -7  -6  -1    0.24    0.05
  -7  -6  -1    0.33    0.52
   7  -6   1    0.13    0.56
   7   6   1    0.26    0.09
  -7   6  -1    0.11    0.07
   8  -6   1    0.52    0.70
   8  -6   1   -0.07    0.65
  -8  -6  -1    0.61    0.09
  -8  -6  -1    0.46    0.06
   8   6   1    0.62    0.11
  -8   6  -1    0.47    0.07
   9  -6   1    2.27    0.86
  -9  -6  -1    1.14    0.10
  -9  -6  -1    1.26    0.13
  -9   6  -1    1.25    0.11
   9   6   1    1.12    0.16
 -10  -6  -1    0.26    0.05
 -10  -6  -1    0.37    0.08
  10   6   1    0.36    0.10
 -10   6  -1    0.31    0.06
 -11  -6  -1   -0.05    0.07
 -11  -6  -1   -0.02    0.05
 -11   6  -1   -0.02    0.05
  11   6   1    0.06    0.10
 -12  -6  -1   -0.02    0.08
 -12  -6  -1   -0.04    0.05
  12   6   1   -0.07    0.09
 -12   6  -1    0.00    0.05
 -13  -6  -1    0.35    0.06
 -13  -6  -1    0.29    0.09
  13   6   1    0.35    0.11
 -13   6  -1    0.25    0.06
 -14  -6  -1    1.29    0.10
 -14  -6  -1    1.47    0.15
  14   6   1    1.43    0.18
 -14   6  -1    1.43    0.10
 -15  -6  -1    0.04    0.05
 -15  -6  -1   -0.03    0.07
 -15   6  -1    0.09    0.05
  15   6   1   -0.01    0.10
 -16  -6  -1    0.32    0.06
  16   6   1    0.37    0.21
 -16   6  -1    0.27    0.06
 -17  -6  -1    0.00    0.06
 -17  -6  -1    0.05    0.05
  17   6   1    0.03    0.08
 -17   6  -1   -0.02    0.05
 -18  -6  -1    0.06    0.06
  18   6   1    0.17    0.08
 -18   6  -1    0.10    0.05
  19  -6   1   -0.06    0.08
 -19  -6  -1    0.15    0.06
 -19   6  -1    0.19    0.04
  19   6   1    0.11    0.07
  20  -6   1    0.09    0.08
 -20  -6  -1    0.02    0.05
 -20   6  -1    0.08    0.04
  20   6   1    0.03    0.06
 -21  -6  -1    0.01    0.05
  21  -6   1   -0.05    0.07
  21   6   1   -0.01    0.06
 -21   6  -1    0.02    0.04
 -22  -6  -1    0.00    0.05
  22  -6   1   -0.04    0.08
 -22   6  -1    0.06    0.04
  22   6   1   -0.04    0.05
  23  -6   1   -0.10    0.07
 -23  -6  -1   -0.02    0.05
  23   6   1    0.07    0.05
 -24  -6  -1    0.07    0.06
  24   6   1    0.00    0.05
 -23  -7   1   -0.02    0.06
  23   7  -1    0.02    0.06
 -22  -7   1    0.01    0.12
 -22   7   1    0.05    0.04
  22   7  -1   -0.04    0.06
 -21  -7   1    0.10    0.05
 -21   7   1    0.04    0.03
  21   7  -1   -0.03    0.06
 -20  -7   1   -0.03    0.05
  20   7  -1    0.04    0.07
 -19  -7   1    0.15    0.05
 -19   7   1    0.02    0.04
  19   7  -1    0.04    0.07
 -18  -7   1    0.10    0.06
 -18  -7   1    0.03    0.05
  18   7  -1    0.04    0.08
 -18   7   1    0.06    0.05
 -17  -7   1    0.00    0.04
 -17  -7   1    0.01    0.05
 -17   7   1    0.04    0.05
  17   7  -1   -0.07    0.08
 -16  -7   1    0.23    0.07
 -16  -7   1    0.22    0.04
  16   7  -1    0.07    0.09
 -16   7   1    0.26    0.05
 -15  -7   1    0.04    0.04
 -15  -7   1    0.13    0.07
  15   7  -1    0.26    0.09
 -15   7   1    0.11    0.05
 -14  -7   1    0.16    0.05
 -14  -7   1    0.23    0.09
 -14   7   1    0.32    0.05
  14   7  -1    0.24    0.12
 -13  -7   1    0.22    0.06
 -13  -7   1    0.36    0.09
 -13   7   1    0.27    0.06
  13   7  -1    0.15    0.11
 -12  -7   1   -0.08    0.08
 -12  -7   1    0.00    0.05
 -12   7   1    0.05    0.05
  12   7  -1   -0.10    0.10
 -11  -7   1    0.29    0.09
 -11  -7   1    0.16    0.06
  11   7  -1    0.05    0.11
 -11   7   1    0.20    0.05
 -10  -7   1    0.45    0.07
 -10  -7   1    0.41    0.09
  10   7  -1    0.36    0.10
 -10   7   1    0.44    0.07
  -9  -7   1    0.22    0.06
  -9  -7   1    0.24    0.09
  -9   7   1    0.26    0.06
   9   7  -1    0.34    0.11
  -8  -7   1    0.67    0.07
  -8  -7   1    0.76    0.10
   8   7  -1    0.85    0.12
  -8   7   1    0.83    0.10
  -7  -7   1    0.04    0.05
   7  -7  -1   -0.43    0.98
   7   7  -1    0.06    0.09
  -7   7   1    0.08    0.06
  -6  -7   1    0.79    0.09
   6  -7  -1    1.83    0.89
  -6   7   1    0.87    0.12
   6   7  -1    0.76    0.12
   5  -7  -1    3.24    0.83
  -5  -7   1    2.93    0.15
   5   7  -1    3.11    0.21
  -5   7   1    2.83    0.17
   4  -7  -1   -0.01    0.69
  -4  -7   1    0.00    0.05
  -4   7   1    0.05    0.07
   4   7  -1    0.06    0.10
  -3  -7   1    1.31    0.63
  -3  -7   1    0.52    0.07
   3  -7  -1    1.33    0.70
   3   7  -1    0.46    0.16
  -3   7   1    0.57    0.09
  -2  -7   1    0.04    0.07
  -2  -7   1    0.48    0.62
   2  -7  -1   -0.63    0.66
   2   7  -1    0.11    0.10
  -2   7   1   -0.02    0.07
  -2   7   1    0.11    0.10
  -1  -7   1    0.12    0.08
  -1  -7   1    0.02    0.58
  -1   7   1    0.10    0.12
   1   7  -1    0.07    0.09
  -1   7   1    0.02    0.08
   1   7  -1    0.17    0.10
   0  -7  -1    0.07    0.08
   0  -7   1    0.07    0.60
   0  -7  -1    1.10    0.65
   0   7  -1    0.12    0.08
   0   7  -1    0.11    0.10
   0   7   1   -0.03    0.08
  -1  -7  -1    0.20    0.07
  -1  -7  -1    0.49    0.67
   1  -7   1   -0.33    0.58
  -1   7  -1    0.09    0.10
  -1   7  -1    0.10    0.08
   1   7   1    0.11    0.09
   1   7   1    0.12    0.09
   2  -7   1    5.78    0.76
  -2  -7  -1    4.67    0.78
   2   7   1    5.05    0.26
  -2   7  -1    4.56    0.24
   3  -7   1    1.04    0.67
  -3  -7  -1    0.13    0.06
   3   7   1    0.20    0.10
  -3   7  -1    0.13    0.08
  -4  -7  -1    0.45    0.06
   4  -7   1    0.66    0.72
  -4   7  -1    0.37    0.08
   4   7   1    0.31    0.10
   5  -7   1   -0.04    0.78
  -5  -7  -1    0.28    0.08
  -5  -7  -1    0.16    0.05
  -5   7  -1    0.27    0.07
   5   7   1    0.13    0.09
  -6  -7  -1    0.91    0.12
  -6  -7  -1    0.95    0.10
   6   7   1    0.82    0.12
  -6   7  -1    0.81    0.11
  -7  -7  -1    1.44    0.14
  -7  -7  -1    1.49    0.11
   7   7   1    1.47    0.16
  -7   7  -1    1.25    0.12
  -8  -7  -1    0.10    0.08
  -8  -7  -1    0.11    0.05
   8   7   1   -0.03    0.09
  -8   7  -1    0.14    0.06
  -9  -7  -1    0.08    0.07
  -9  -7  -1   -0.03    0.05
   9   7   1   -0.07    0.09
  -9   7  -1   -0.02    0.05
 -10  -7  -1   -0.01    0.07
 -10  -7  -1    0.00    0.05
  10   7   1    0.02    0.09
 -10   7  -1    0.07    0.05
 -11  -7  -1    0.05    0.08
 -11  -7  -1   -0.01    0.05
  11   7   1    0.15    0.10
 -11   7  -1    0.03    0.05
 -12  -7  -1    0.03    0.05
 -12  -7  -1    0.06    0.08
 -12   7  -1    0.15    0.05
  12   7   1    0.07    0.11
 -13  -7  -1    1.45    0.11
 -13  -7  -1    1.91    0.16
  13   7   1    1.62    0.19
 -13   7  -1    1.46    0.10
 -14  -7  -1    0.02    0.05
 -14  -7  -1    0.12    0.10
 -14   7  -1    0.10    0.05
  14   7   1   -0.03    0.11
 -15  -7  -1    0.69    0.10
 -15  -7  -1    0.85    0.07
 -15   7  -1    0.98    0.08
  15   7   1    0.53    0.11
 -16  -7  -1    0.17    0.04
 -16  -7  -1    0.08    0.06
  16   7   1   -0.03    0.08
 -16   7  -1    0.13    0.05
 -17  -7  -1    0.00    0.04
 -17  -7  -1    0.06    0.06
  17   7   1   -0.06    0.07
 -17   7  -1   -0.07    0.05
 -18  -7  -1    0.06    0.05
 -18   7  -1    0.03    0.04
  18   7   1   -0.06    0.07
 -19  -7  -1   -0.06    0.05
 -19   7  -1   -0.01    0.04
  19   7   1   -0.02    0.06
 -20  -7  -1    0.00    0.05
  20   7   1    0.03    0.06
 -20   7  -1    0.11    0.04
 -21  -7  -1    0.10    0.05
  21   7   1   -0.03    0.06
 -21   7  -1    0.11    0.04
 -22  -7  -1   -0.06    0.05
  22   7   1    0.08    0.05
 -21  -8   1   -0.01    0.05
 -21   8   1    0.06    0.04
  21   8  -1   -0.04    0.07
 -20  -8   1   -0.10    0.05
  20   8  -1    0.14    0.08
 -20   8   1   -0.01    0.03
 -19  -8   1    0.05    0.05
  19   8  -1   -0.01    0.07
 -19   8   1    0.13    0.03
 -18  -8   1    0.10    0.06
 -18  -8   1    0.28    0.07
 -18   8   1    0.13    0.03
  18   8  -1    0.10    0.07
 -17  -8   1    0.09    0.04
 -17  -8   1    0.03    0.06
  17   8  -1   -0.02    0.08
 -17   8   1   -0.02    0.03
 -16  -8   1    0.12    0.06
 -16  -8   1    0.06    0.04
  16   8  -1    0.02    0.08
 -16   8   1    0.11    0.05
 -15  -8   1   -0.02    0.06
 -15  -8   1    0.03    0.04
 -15   8   1    0.15    0.05
  15   8  -1   -0.02    0.08
 -14  -8   1    0.16    0.06
 -14  -8   1    0.19    0.04
  14   8  -1    0.26    0.08
 -14   8   1    0.19    0.05
 -13  -8   1    0.31    0.07
 -13  -8   1    0.18    0.05
  13   8  -1    0.21    0.09
 -13   8   1    0.34    0.05
 -12  -8   1    1.41    0.18
 -12  -8   1    1.31    0.14
  12   8  -1    1.59    0.20
 -12   8   1    1.53    0.10
 -11  -8   1    0.96    0.10
 -11  -8   1    0.96    0.12
 -11   8   1    0.88    0.08
  11   8  -1    0.64    0.13
 -10  -8   1    0.92    0.14
 -10  -8   1    0.72    0.10
 -10   8   1    0.75    0.09
  10   8  -1    0.73    0.13
  -9  -8   1    0.46    0.09
  -9  -8   1    0.39    0.07
   9   8  -1    0.61    0.13
  -9   8   1    0.51    0.07
  -8  -8   1   -0.04    0.05
  -8  -8   1    0.01    0.08
  -8   8   1    0.02    0.05
   8   8  -1    0.03    0.11
  -7  -8   1    0.00    0.08
  -7  -8   1    0.01    0.05
   7   8  -1    0.23    0.12
  -7   8   1    0.08    0.06
  -6  -8   1    1.30    0.15
  -6  -8   1    0.87    0.10
  -6   8   1    1.08    0.11
   6   8  -1    1.29    0.17
  -5  -8   1    0.16    0.06
  -5   8   1    0.13    0.06
   5   8  -1    0.07    0.11
  -4  -8   1    0.07    0.06
   4   8  -1    0.12    0.10
  -4   8   1    0.21    0.07
  -3  -8   1    0.04    0.06
   3   8  -1   -0.08    0.08
  -3   8   1    0.06    0.07
   3   8  -1    0.06    0.11
  -2  -8   1    1.43    0.12
   2   8  -1    1.61    0.15
  -2   8   1    1.57    0.14
   2   8  -1    1.37    0.18
  -1  -8   1    0.13    0.07
  -1   8   1    0.13    0.07
   1   8  -1    0.15    0.08
   1   8  -1    0.13    0.11
   0  -8   1    2.65    0.18
   0  -8  -1    2.74    0.16
   0   8   1    2.69    0.17
   0   8   1    2.50    0.20
   0   8  -1    2.58    0.19
  -1  -8  -1    0.04    0.06
  -1   8  -1    0.01    0.08
   1   8   1    0.00    0.07
   1   8   1   -0.05    0.09
  -2  -8  -1    0.44    0.07
   2   8   1    0.43    0.11
   2   8   1    0.38    0.10
  -2   8  -1    0.40    0.09
  -3  -8  -1   -0.02    0.05
  -3  -8  -1    0.05    0.08
  -3   8  -1    0.02    0.07
   3   8   1    0.11    0.11
   3   8   1    0.03    0.09
  -4  -8  -1    0.02    0.08
  -4  -8  -1   -0.02    0.05
   4   8   1    0.08    0.10
  -4   8  -1   -0.09    0.06
  -5  -8  -1    0.96    0.14
  -5  -8  -1    0.88    0.10
  -5   8  -1    0.97    0.11
   5   8   1    0.78    0.12
  -6  -8  -1    4.33    0.20
  -6  -8  -1    4.16    0.22
   6   8   1    4.07    0.25
  -6   8  -1    4.27    0.20
  -7  -8  -1    0.33    0.06
  -7  -8  -1    0.40    0.09
   7   8   1    0.45    0.12
  -7   8  -1    0.37    0.07
  -8  -8  -1    0.37    0.06
  -8  -8  -1    0.43    0.08
  -8   8  -1    0.45    0.06
   8   8   1    0.48    0.12
  -9  -8  -1    0.48    0.09
  -9  -8  -1    0.45    0.07
   9   8   1    0.57    0.13
  -9   8  -1    0.44    0.07
 -10  -8  -1    0.00    0.05
 -10  -8  -1    0.07    0.08
 -10   8  -1    0.12    0.05
  10   8   1    0.12    0.11
 -11  -8  -1    0.08    0.08
 -11  -8  -1   -0.02    0.05
  11   8   1    0.01    0.11
 -11   8  -1    0.04    0.05
 -12  -8  -1    0.24    0.07
 -12  -8  -1    0.29    0.05
  12   8   1    0.37    0.10
 -12   8  -1    0.22    0.05
 -13  -8  -1    0.24    0.04
 -13  -8  -1    0.35    0.07
 -13   8  -1    0.29    0.05
  13   8   1    0.33    0.09
 -14  -8  -1    0.19    0.06
 -14  -8  -1    0.17    0.04
  14   8   1    0.10    0.08
 -14   8  -1    0.19    0.05
 -15  -8  -1    0.16    0.06
 -15  -8  -1    0.17    0.04
  15   8   1    0.09    0.08
 -15   8  -1    0.23    0.05
 -16  -8  -1    0.13    0.04
 -16  -8  -1    0.11    0.06
 -16   8  -1    0.12    0.04
  16   8   1    0.00    0.08
 -17  -8  -1    0.09    0.06
 -17  -8  -1    0.05    0.04
  17   8   1    0.01    0.07
 -17   8  -1    0.02    0.03
 -18  -8  -1    0.04    0.05
  18   8   1    0.04    0.07
 -18   8  -1    0.07    0.04
 -19  -8  -1    0.18    0.06
  19   8   1    0.14    0.07
 -19   8  -1    0.26    0.04
  20   8   1   -0.05    0.06
 -21  -8  -1    0.15    0.06
  21   8   1    0.15    0.06
 -20  -9   1   -0.04    0.06
 -19  -9   1    0.02    0.06
  19   9  -1    0.08    0.08
 -19   9   1    0.06    0.04
 -18  -9   1    0.06    0.05
  18   9  -1    0.01    0.08
 -18   9   1    0.03    0.03
 -17  -9   1    0.01    0.05
 -17  -9   1    0.16    0.06
  17   9  -1    0.00    0.08
 -17   9   1    0.03    0.03
 -16  -9   1    0.08    0.06
 -16  -9   1   -0.01    0.03
  16   9  -1   -0.06    0.08
 -16   9   1   -0.05    0.03
 -15  -9   1   -0.05    0.03
 -15  -9   1    0.04    0.05
 -15   9   1    0.02    0.03
  15   9  -1   -0.06    0.09
 -14  -9   1    0.03    0.06
 -14  -9   1   -0.05    0.03
 -14   9   1    0.06    0.04
 -13  -9   1    0.00    0.03
 -13  -9   1    0.11    0.06
 -13   9   1    0.04    0.05
  13   9  -1   -0.14    0.09
 -12  -9   1    0.10    0.04
 -12  -9   1    0.09    0.06
  12   9  -1    0.05    0.09
 -12   9   1    0.09    0.05
 -11  -9   1    0.11    0.06
 -11  -9   1   -0.01    0.04
 -11   9   1    0.06    0.05
  11   9  -1    0.15    0.09
 -10  -9   1    0.05    0.07
 -10  -9   1    0.05    0.04
  10   9  -1    0.03    0.10
 -10   9   1    0.07    0.05
  -9  -9   1    0.59    0.08
  -9  -9   1    0.45    0.06
  -9   9   1    0.59    0.08
   9   9  -1    0.47    0.13
  -8  -9   1    0.55    0.07
  -8  -9   1    0.47    0.09
   8   9  -1    0.53    0.14
  -8   9   1    0.45    0.06
  -7  -9   1    3.06    0.16
  -7  -9   1    2.96    0.19
   7   9  -1    2.67    0.22
  -7   9   1    3.22    0.16
  -6  -9   1    3.84    0.22
  -6  -9   1    3.63    0.18
  -6   9   1    3.75    0.18
   6   9  -1    3.28    0.25
  -5  -9   1    0.11    0.09
  -5  -9   1    0.09    0.06
   5   9  -1    0.15    0.08
   5   9  -1    0.21    0.13
  -5   9   1    0.14    0.06
  -4  -9   1    0.06    0.06
  -4  -9   1    0.05    0.09
   4   9  -1    0.09    0.08
  -4   9   1    0.15    0.06
   4   9  -1    0.02    0.12
  -3  -9   1    3.39    0.20
  -3  -9   1    2.86    0.16
  -3   9   1    3.17    0.17
   3   9  -1    3.07    0.24
   3   9  -1    2.46    0.18
  -2  -9   1    0.56    0.07
   2   9  -1    0.52    0.13
   2   9  -1    0.56    0.09
  -2   9   1    0.55    0.09
   1  -9  -1    3.42    0.19
  -1  -9   1    3.30    0.18
   1   9  -1    3.36    0.19
  -1   9   1    3.36    0.19
   0  -9  -1    0.82    0.12
   0  -9   1    0.88    0.09
   0  -9  -1    1.10    0.14
   0   9  -1    0.88    0.12
   0   9   1    0.90    0.12
  -1  -9  -1   -0.01    0.10
  -1  -9  -1    0.10    0.06
  -1   9  -1    0.14    0.07
   1   9   1    0.02    0.07
   1   9   1    0.22    0.12
  -2  -9  -1    0.66    0.11
  -2  -9  -1    0.49    0.07
   2   9   1    0.56    0.09
  -2   9  -1    0.55    0.08
   2   9   1    0.77    0.13
  -3  -9  -1    0.02    0.05
  -3  -9  -1    0.04    0.09
  -3   9  -1    0.01    0.06
   3   9   1    0.00    0.11
   3   9   1    0.05    0.07
  -4  -9  -1    2.78    0.18
  -4  -9  -1    2.53    0.14
   4   9   1    2.28    0.16
  -4   9  -1    2.28    0.15
   4   9   1    2.45    0.20
  -5  -9  -1    1.55    0.15
  -5  -9  -1    1.80    0.12
   5   9   1    1.62    0.18
   5   9   1    1.74    0.15
  -5   9  -1    1.98    0.12
  -6  -9  -1    0.38    0.09
  -6  -9  -1    0.35    0.06
  -6   9  -1    0.44    0.07
   6   9   1    0.36    0.12
  -7  -9  -1    2.29    0.13
  -7  -9  -1    2.52    0.17
   7   9   1    2.01    0.20
  -7   9  -1    2.32    0.13
  -8  -9  -1    0.14    0.05
  -8   9  -1    0.18    0.05
   8   9   1    0.29    0.16
  -9  -9  -1    0.39    0.08
  -9  -9  -1    0.17    0.04
  -9   9  -1    0.18    0.05
   9   9   1    0.36    0.09
 -10  -9  -1   -0.01    0.06
 -10  -9  -1    0.00    0.03
 -10   9  -1    0.00    0.05
  10   9   1    0.14    0.08
 -11  -9  -1    0.07    0.04
 -11  -9  -1    0.05    0.06
  11   9   1   -0.11    0.08
 -11   9  -1    0.03    0.05
 -12  -9  -1    0.08    0.06
 -12  -9  -1    0.10    0.04
 -12   9  -1    0.09    0.05
  12   9   1   -0.03    0.08
 -13  -9  -1    0.11    0.06
 -13  -9  -1    0.01    0.03
 -13   9  -1    0.02    0.03
  13   9   1    0.00    0.09
 -14  -9  -1    0.11    0.06
 -14  -9  -1    0.05    0.03
  14   9   1    0.06    0.08
 -14   9  -1    0.07    0.03
 -15  -9  -1   -0.01    0.06
 -15  -9  -1    0.02    0.03
  15   9   1   -0.01    0.07
 -15   9  -1    0.01    0.03
 -16  -9  -1    0.05    0.03
 -16  -9  -1    0.00    0.06
 -16   9  -1    0.01    0.03
  16   9   1   -0.06    0.07
 -17  -9  -1    0.02    0.05
 -17   9  -1    0.01    0.04
 -18  -9  -1    0.01    0.11
  18   9   1    0.10    0.07
 -19  -9  -1    0.15    0.06
  19   9   1   -0.01    0.07
 -17 -10   1    0.02    0.06
  17  10  -1   -0.04    0.03
 -17  10   1    0.08    0.04
 -16 -10   1    0.10    0.04
 -16 -10   1    0.09    0.07
  16  10  -1   -0.02    0.04
 -16  10   1    0.02    0.03
 -15 -10   1    0.14    0.06
  15  10  -1   -0.02    0.04
  15  10  -1   -0.21    0.10
 -15  10   1    0.08    0.03
 -14 -10   1   -0.01    0.06
 -14 -10   1    0.03    0.03
 -14  10   1    0.00    0.03
  14  10  -1   -0.03    0.10
 -13 -10   1    0.02    0.03
 -13 -10   1   -0.02    0.06
 -13  10   1   -0.01    0.03
  13  10  -1   -0.18    0.10
 -12 -10   1    0.50    0.07
 -12 -10   1    0.36    0.05
  12  10  -1    0.19    0.10
 -12  10   1    0.46    0.05
 -11 -10   1    0.09    0.04
 -11 -10   1    0.21    0.07
 -11  10   1    0.07    0.03
  11  10  -1    0.06    0.10
  11  10  -1    0.05    0.05
 -10 -10   1    0.12    0.04
 -10 -10   1    0.12    0.07
  10  10  -1    0.03    0.10
 -10  10   1    0.13    0.04
  -9 -10   1    0.48    0.08
  -9 -10   1    0.37    0.05
  -9  10   1    0.53    0.07
   9  10  -1    0.09    0.11
   9  10  -1    0.28    0.08
  -8 -10   1   -0.09    0.07
  -8 -10   1   -0.02    0.04
   8  10  -1    0.02    0.07
  -8  10   1    0.03    0.05
   8  10  -1    0.11    0.10
  -7 -10   1    0.25    0.05
  -7 -10   1    0.29    0.07
   7  10  -1    0.27    0.08
  -7  10   1    0.30    0.06
  -6 -10   1    0.28    0.05
  -6 -10   1    0.30    0.07
  -6  10   1    0.36    0.06
   6  10  -1    0.24    0.07
  -5 -10   1    0.40    0.07
  -5 -10   1    0.42    0.05
  -5  10   1    0.56    0.09
   5  10  -1    0.43    0.08
  -4 -10   1    0.51    0.06
  -4 -10   1    0.53    0.08
   4  10  -1    0.58    0.09
  -4  10   1    0.65    0.09
  -3 -10   1    0.96    0.14
  -3 -10   1    0.80    0.08
   3  10  -1    0.76    0.11
  -3  10   1    0.66    0.10
   2 -10  -1    3.51    0.17
  -2 -10   1    3.34    0.20
  -2 -10   1    3.32    0.16
   2  10  -1    3.09    0.18
  -2  10   1    3.55    0.18
  -1 -10   1    0.19    0.10
  -1 -10   1    0.41    0.06
   1 -10  -1    0.28    0.06
  -1  10   1    0.26    0.07
   1  10  -1    0.23    0.07
   0 -10   1    1.15    0.11
   0 -10  -1    1.24    0.10
   0  10   1    1.17    0.12
   0  10  -1    1.09    0.12
   1 -10   1   -0.03    0.07
  -1 -10  -1    0.06    0.05
   1  10   1    0.13    0.07
  -1  10  -1    0.13    0.06
  -2 -10  -1    0.28    0.10
  -2 -10  -1    0.27    0.05
  -2  10  -1    0.32    0.07
   2  10   1    0.26    0.07
  -3 -10  -1    0.41    0.09
  -3 -10  -1    0.27    0.05
   3  10   1    0.23    0.07
  -3  10  -1    0.28    0.06
  -4 -10  -1    0.49    0.09
  -4 -10  -1    0.52    0.07
  -4  10  -1    0.58    0.09
   4  10   1    0.42    0.08
   4  10   1    0.43    0.10
  -5 -10  -1   -0.04    0.07
  -5 -10  -1    0.02    0.04
  -5  10  -1    0.16    0.05
   5  10   1    0.10    0.07
   5  10   1    0.21    0.09
  -6 -10  -1    1.61    0.10
  -6 -10  -1    1.70    0.14
   6  10   1    1.45    0.16
  -6  10  -1    1.78    0.11
   6  10   1    1.49    0.13
  -7 -10  -1    0.83    0.12
  -7 -10  -1    0.56    0.06
   7  10   1    0.45    0.09
  -7  10  -1    0.69    0.08
   7  10   1    0.54    0.09
  -8 -10  -1    0.10    0.04
  -8 -10  -1    0.21    0.07
   8  10   1    0.06    0.07
   8  10   1    0.04    0.09
  -8  10  -1    0.16    0.05
  -9 -10  -1    0.29    0.07
   9  10   1    0.31    0.08
  -9  10  -1    0.34    0.05
   9  10   1    0.18    0.09
 -10 -10  -1    0.20    0.04
 -10 -10  -1    0.22    0.07
  10  10   1    0.14    0.06
 -10  10  -1    0.20    0.04
  10  10   1   -0.02    0.09
 -11 -10  -1    0.30    0.07
 -11 -10  -1    0.13    0.03
  11  10   1    0.15    0.06
 -11  10  -1    0.21    0.04
  11  10   1    0.18    0.09
 -12 -10  -1   -0.04    0.03
 -12 -10  -1   -0.07    0.06
 -12  10  -1   -0.06    0.03
  12  10   1   -0.16    0.08
  12  10   1    0.03    0.05
 -13 -10  -1    0.07    0.07
 -13 -10  -1   -0.04    0.03
 -13  10  -1    0.00    0.03
  13  10   1   -0.09    0.04
  13  10   1   -0.14    0.08
 -14 -10  -1    0.10    0.06
 -14 -10  -1    0.10    0.03
  14  10   1   -0.07    0.08
 -14  10  -1   -0.04    0.03
  14  10   1    0.04    0.05
 -15 -10  -1    0.05    0.03
 -15 -10  -1    0.01    0.09
  15  10   1   -0.03    0.04
 -15  10  -1   -0.09    0.04
  15  10   1   -0.03    0.08
 -16 -10  -1    0.05    0.06
 -16 -10  -1    0.10    0.04
  16  10   1    0.05    0.04
  16  10   1   -0.14    0.08
 -17 -10  -1    0.12    0.07
  17  10   1    0.06    0.03
 -15  11   1   -0.14    0.07
 -14 -11   1    0.07    0.03
 -14 -11   1    0.05    0.07
  14  11  -1   -0.02    0.03
 -13 -11   1    0.01    0.08
 -13 -11   1   -0.01    0.03
 -13  11   1   -0.01    0.03
  13  11  -1   -0.04    0.03
 -12 -11   1   -0.17    0.08
 -12 -11   1    0.01    0.03
 -12  11   1    0.03    0.03
  12  11  -1    0.00    0.03
 -11 -11   1    0.15    0.12
 -11 -11   1    0.01    0.03
 -11  11   1    0.00    0.03
  11  11  -1   -0.02    0.04
 -10 -11   1    0.23    0.04
 -10 -11   1    0.26    0.08
 -10  11   1    0.23    0.03
  10  11  -1    0.16    0.04
  -9 -11   1    0.22    0.08
  -9 -11   1    0.20    0.04
  -9  11   1    0.25    0.04
   9  11  -1    0.20    0.05
  -8 -11   1    0.00    0.03
  -8 -11   1    0.07    0.08
  -8  11   1    0.03    0.03
   8  11  -1   -0.03    0.04
  -7 -11   1    0.12    0.04
  -7 -11   1    0.29    0.09
  -7  11   1    0.24    0.04
   7  11  -1    0.25    0.05
  -6 -11   1    0.00    0.04
  -6 -11   1    0.06    0.09
  -6  11   1    0.03    0.03
   6  11  -1   -0.03    0.04
  -5 -11   1    0.08    0.10
  -5 -11   1    0.04    0.04
  -5  11   1    0.07    0.04
   5  11  -1    0.04    0.04
  -4 -11   1    0.26    0.11
  -4 -11   1    0.18    0.04
   4  11  -1    0.24    0.05
  -4  11   1    0.26    0.04
  -3 -11   1    0.52    0.07
  -3  11   1    0.58    0.07
   3  11  -1    0.48    0.07
  -2 -11   1    0.46    0.06
   2 -11  -1    0.64    0.09
  -2  11   1    0.58    0.07
   2  11  -1    0.48    0.08
  -1 -11   1    0.48    0.05
   1 -11  -1    0.42    0.06
   1  11  -1    0.41    0.06
  -1  11   1    0.46    0.07
   0 -11  -1    0.60    0.08
   0 -11   1    0.64    0.06
   0  11  -1    0.48    0.07
   0  11   1    0.62    0.10
   1 -11   1    0.09    0.06
  -1 -11  -1    0.12    0.04
  -1  11  -1    0.08    0.04
   1  11   1    0.04    0.06
  -2 -11  -1    0.05    0.04
  -2  11  -1    0.07    0.04
   2  11   1    0.06    0.05
  -3 -11  -1    0.23    0.04
  -3  11  -1    0.21    0.04
   3  11   1    0.20    0.05
  -4 -11  -1    0.29    0.04
   4  11   1    0.29    0.05
  -4  11  -1    0.37    0.06
  -5 -11  -1    0.02    0.04
  -5 -11  -1   -0.09    0.11
  -5  11  -1    0.04    0.04
   5  11   1    0.09    0.04
  -6 -11  -1    0.20    0.04
  -6 -11  -1    0.18    0.10
  -6  11  -1    0.22    0.04
   6  11   1    0.26    0.05
  -7 -11  -1    0.05    0.10
  -7 -11  -1   -0.02    0.03
  -7  11  -1    0.01    0.03
   7  11   1   -0.04    0.04
  -8 -11  -1   -0.13    0.09
  -8 -11  -1    0.04    0.03
   8  11   1    0.03    0.04
  -8  11  -1    0.07    0.03
  -9 -11  -1    0.31    0.09
  -9 -11  -1    0.13    0.03
   9  11   1    0.08    0.04
  -9  11  -1    0.06    0.03
 -10 -11  -1   -0.01    0.15
 -10 -11  -1   -0.02    0.03
 -10  11  -1   -0.01    0.03
  10  11   1    0.05    0.04
 -11 -11  -1    0.06    0.03
 -11 -11  -1    0.11    0.08
  11  11   1    0.04    0.04
 -11  11  -1    0.01    0.03
 -12 -11  -1    0.14    0.08
 -12  11  -1    0.01    0.06
  12  11   1    0.05    0.04
 -13 -11  -1    0.00    0.08
 -13 -11  -1   -0.02    0.03
  13  11   1    0.01    0.03
 -14 -11  -1    0.15    0.08
 -14 -11  -1    0.16    0.03
 -10 -12   1    0.01    0.03
  10  12  -1    0.00    0.03
 -10  12   1   -0.03    0.03
  -9 -12   1    0.02    0.03
  -9  12   1    0.05    0.03
   9  12  -1    0.00    0.03
  -8 -12   1   -0.04    0.03
   8  12  -1    0.01    0.03
  -8  12   1   -0.01    0.03
  -7 -12   1   -0.03    0.05
  -7  12   1    0.06    0.03
   7  12  -1    0.04    0.03
  -6 -12   1    0.03    0.03
   6  12  -1    0.06    0.03
  -6  12   1    0.00    0.03
  -5 -12   1   -0.03    0.03
  -5  12   1    0.01    0.03
   5  12  -1    0.03    0.03
  -4 -12   1   -0.02    0.04
   4  12  -1    0.07    0.03
  -4  12   1    0.02    0.03
  -3 -12   1    0.08    0.04
  -3  12   1    0.15    0.03
   3  12  -1    0.12    0.04
  -2 -12   1    0.04    0.04
   2 -12  -1    0.13    0.05
  -2  12   1    0.04    0.03
   2  12  -1    0.03    0.03
   1 -12  -1    0.04    0.05
  -1  12   1    0.06    0.03
   1  12  -1    0.06    0.03
   0 -12   1    0.01    0.05
   0  12  -1    0.05    0.03
   0  12   1    0.05    0.03
   1 -12   1    0.31    0.06
  -1 -12  -1    0.32    0.04
   1  12   1    0.28    0.04
  -1  12  -1    0.38    0.05
  -2 -12  -1    0.04    0.04
  -2  12  -1    0.08    0.03
   2  12   1    0.02    0.03
  -3 -12  -1    0.11    0.03
  -3  12  -1    0.09    0.03
   3  12   1    0.13    0.04
  -4 -12  -1    0.00    0.03
   4  12   1    0.04    0.03
  -4  12  -1    0.02    0.03
  -5 -12  -1    0.12    0.03
   5  12   1    0.10    0.03
  -5  12  -1    0.08    0.03
  -6 -12  -1    0.10    0.03
  -6  12  -1    0.12    0.03
   6  12   1    0.09    0.04
  -7 -12  -1    0.00    0.04
   7  12   1    0.04    0.03
  -7  12  -1   -0.04    0.03
  -8 -12  -1    0.05    0.03
   8  12   1   -0.01    0.03
  -8  12  -1    0.08    0.03
  -9 -12  -1    0.13    0.03
   9  12   1    0.07    0.03
 -10 -12  -1    0.04    0.03
  10  12   1    0.00    0.03
   1  13  -1    0.08    0.03
  -1  13   1    0.10    0.03
   0  13   1    0.04    0.04
   0  13  -1    0.02    0.03
  -1 -13  -1    0.18    0.05
  28   0  -2   -0.07    0.07
  28   0  -2    0.04    0.06
  27   0  -2   -0.08    0.06
  27   0  -2    0.04    0.06
  26   0  -2    0.05    0.06
  26   0  -2   -0.02    0.06
  25   0  -2   -0.03    0.06
  25   0  -2    0.00    0.06
  24   0  -2   -0.14    0.07
  24   0  -2   -0.07    0.06
  23   0  -2    0.08    0.06
  23   0  -2    0.05    0.08
 -22   0   2   -0.01    0.14
  22   0  -2   -0.15    0.08
  22   0  -2    0.17    0.07
  21   0  -2   -0.01    0.10
 -21   0   2    0.22    0.15
  21   0  -2   -0.04    0.08
  20   0  -2    0.45    0.09
 -20   0   2    0.48    0.14
  20   0  -2    0.32    0.12
 -19   0   2   -0.08    0.06
  19   0  -2    0.00    0.07
 -19   0   2    0.02    0.12
  19   0  -2    0.00    0.10
 -18   0   2    0.42    0.11
 -18   0   2    0.28    0.07
  17   0  -2   -0.04    0.07
 -17   0   2    0.00    0.10
 -17   0   2   -0.10    0.06
 -16   0   2    0.11    0.06
  16   0  -2    0.10    0.07
 -16   0   2    0.17    0.09
 -15   0   2   -0.04    0.08
 -15   0   2   -0.01    0.06
  15   0  -2    0.00    0.06
 -14   0   2    9.67    0.43
 -14   0   2   11.43    0.44
  14   0  -2    9.05    0.93
  14   0  -2   11.49    0.43
 -13   0   2    0.14    0.08
  13   0  -2   -0.01    0.05
 -13   0   2   -0.04    0.10
  13   0  -2    0.37    0.38
  12   0  -2   22.98    1.11
  12   0  -2   24.81    0.91
 -12   0   2   23.72    0.91
  11   0  -2   -0.05    0.23
 -11   0   2    0.00    0.10
  11   0  -2    0.09    0.05
  10   0  -2    3.64    0.33
  10   0  -2    3.51    0.17
   9   0  -2    0.29    0.16
   8   0  -2   12.39    0.57
   7   0  -2    0.22    0.12
   5   0  -2    0.17    0.08
   2   0  -2    0.24    0.05
  -1   0   2    0.04    0.03
   1   0  -2    0.01    0.03
   0   0   2   34.56    1.24
   0   0  -2   31.64    1.24
   1   0   2    0.12    0.03
  -1   0  -2    0.08    0.03
   2   0   2   11.60    0.46
  -3   0  -2    0.03    0.05
   3   0   2   -0.03    0.06
   4   0   2   36.66    1.49
  -4   0  -2   41.44    1.48
   5   0   2    0.00    0.08
   6   0   2   48.63    1.87
   7   0   2   -0.05    0.11
   8   0   2    1.62    0.24
  -9   0  -2    0.07    0.08
   9   0   2   -0.04    0.06
   9   0   2    0.01    0.18
 -10   0  -2    0.08    0.07
  10   0   2    0.22    0.23
  10   0   2    0.04    0.06
  11   0   2   -0.05    0.06
 -11   0  -2   -0.06    0.07
  11   0   2   -0.06    0.29
  12   0   2    0.47    0.08
  12   0   2    0.42    0.39
 -12   0  -2    0.42    0.08
  13   0   2    1.11    0.54
  14   0   2    0.37    0.75
  14   0   2    0.12    0.06
 -14   0  -2    0.17    0.08
 -14   0  -2    0.16    0.08
 -15   0  -2   -0.01    0.08
  15   0   2    0.02    0.09
 -15   0  -2    0.06    0.07
  15   0   2   -0.01    0.07
 -16   0  -2    0.07    0.07
 -16   0  -2    0.04    0.09
  16   0   2    0.05    0.07
  16   0   2   -0.01    0.09
 -17   0  -2   -0.09    0.09
  17   0   2   -0.03    0.09
  17   0   2    0.02    0.07
 -18   0  -2    1.00    0.14
  18   0   2    1.12    0.16
  18   0   2    1.16    0.14
  19   0   2   -0.11    0.11
  19   0   2    0.00    0.08
 -19   0  -2   -0.03    0.12
  20   0   2    0.41    0.15
 -20   0  -2    0.43    0.14
  20   0   2    0.28    0.12
  21   0   2   -0.05    0.06
  21   0   2   -0.03    0.08
 -21   0  -2   -0.19    0.10
 -22   0  -2    0.08    0.11
  22   0   2    0.18    0.07
  22   0   2   -0.05    0.08
  23   0   2    0.02    0.07
 -23   0  -2    0.39    0.13
  23   0   2    0.09    0.08
  24   0   2    0.09    0.07
  24   0   2    0.07    0.06
  25   0   2   -0.02    0.06
  25   0   2   -0.07    0.07
  26   0   2    0.00    0.06
  26   0   2    0.01    0.07
  27  -1  -2    0.07    0.06
  27  -1  -2   -0.07    0.05
  27   1  -2    0.00    0.06
  27   1  -2    0.10    0.08
  26  -1  -2   -0.02    0.05
  26  -1  -2    0.05    0.06
  26   1  -2   -0.07    0.06
  26   1  -2    0.00    0.06
  25  -1  -2   -0.02    0.05
  25  -1  -2    0.05    0.07
  25   1  -2    0.04    0.06
  25   1  -2    0.08    0.07
  24  -1  -2    0.06    0.08
  24  -1  -2   -0.03    0.05
  24   1  -2   -0.09    0.06
  24   1  -2   -0.07    0.06
  23  -1  -2   -0.08    0.07
 -23  -1   2   -0.07    0.11
  23  -1  -2    0.01    0.06
  23   1  -2   -0.02    0.08
  23   1  -2    0.11    0.06
  22  -1  -2    0.03    0.06
 -22  -1   2    0.09    0.10
  22  -1  -2   -0.02    0.08
  22   1  -2    0.03    0.08
  22   1  -2    0.03    0.06
  21  -1  -2    0.60    0.15
 -21  -1   2    0.77    0.14
  21  -1  -2    0.69    0.13
  21   1  -2    0.61    0.14
  21   1  -2    0.67    0.21
  20  -1  -2    0.06    0.08
 -20  -1   2    0.09    0.10
  20  -1  -2    0.09    0.11
  20   1  -2    0.12    0.08
  20   1  -2    0.00    0.10
 -19  -1   2    0.09    0.10
  19  -1  -2   -0.03    0.08
 -19   1   2    0.10    0.15
  19   1  -2    0.14    0.08
  19   1  -2    0.07    0.11
 -19   1   2    0.00    0.06
 -18  -1   2    0.01    0.09
  18  -1  -2    0.03    0.07
 -18   1   2   -0.07    0.06
  18   1  -2   -0.03    0.09
  18   1  -2    0.13    0.07
 -18   1   2    0.19    0.15
 -17  -1   2    2.75    0.18
  17  -1  -2    2.78    0.16
  17   1  -2    2.95    0.18
 -17   1   2    2.70    0.25
  17   1  -2    2.85    0.19
  16  -1  -2    0.99    0.11
 -16  -1   2    0.95    0.13
 -16  -1   2    0.76    0.09
  16   1  -2    1.17    0.14
 -16   1   2    1.01    0.21
  16   1  -2    0.94    0.12
 -16   1   2    0.89    0.10
 -15  -1   2    0.64    0.09
  15  -1  -2    0.55    0.07
 -15  -1   2    0.53    0.08
 -15   1   2    0.69    0.08
 -15   1   2    0.70    0.12
  14  -1  -2    0.08    0.05
 -14  -1   2    0.12    0.07
  14  -1  -2    0.07    0.49
 -14  -1   2    0.13    0.07
 -14   1   2    0.17    0.11
  14   1  -2    0.09    0.06
 -14   1   2    0.22    0.06
  13  -1  -2    0.88    0.10
 -13  -1   2    0.82    0.09
 -13  -1   2    0.84    0.10
  13  -1  -2    0.64    0.35
 -13   1   2    1.22    0.17
 -13   1   2    1.10    0.11
  13   1  -2    0.92    0.45
  13   1  -2    0.85    0.09
  12  -1  -2    1.01    0.26
  12  -1  -2    1.21    0.10
 -12  -1   2    1.04    0.12
 -12   1   2    1.68    0.18
  12   1  -2    1.15    0.33
  12   1  -2    1.21    0.11
 -11  -1   2   23.54    0.88
  11  -1  -2   23.96    0.87
  11  -1  -2   19.76    0.99
  11   1  -2   23.27    1.06
  11   1  -2   23.54    0.87
 -10  -1   2   15.38    0.59
  10  -1  -2   14.66    0.68
  10   1  -2   15.00    0.58
  10   1  -2   14.75    0.75
   9  -1  -2    1.34    0.21
   9   1  -2    2.01    0.30
   9   1  -2    1.55    0.11
   8   1  -2    7.24    0.43
   7   1  -2   83.49    3.19
  -6  -1   2    9.29    0.43
   6   1  -2    9.09    0.46
  -5  -1   2    8.05    0.38
   5   1  -2    8.15    0.40
   4  -1  -2    1.79    0.19
  -4  -1   2    1.91    0.16
   4   1  -2    1.90    0.17
   3  -1  -2   22.84    0.90
  -3  -1   2   22.24    0.88
   3   1  -2   22.56    0.89
  -2  -1   2    1.18    0.13
   2  -1  -2    0.99    0.14
   2   1  -2    1.14    0.15
  -2   1   2    0.89    0.12
  -1  -1   2    2.53    0.14
   1  -1  -2    2.02    0.17
  -1   1   2    1.98    0.14
   1   1  -2    2.40    0.13
   0  -1  -2   79.16    2.84
   0  -1  -2   78.38    2.84
   0   1   2   73.60    2.83
   0   1   2   76.21    2.84
   0   1  -2   71.88    2.82
  -1  -1  -2    7.10    0.30
  -1  -1  -2    6.31    0.31
   1  -1   2    6.26    0.27
   1   1   2    6.53    0.31
   1   1   2    6.31    0.31
  -2  -1  -2   37.75    1.43
   2   1   2   38.63    1.44
   2   1   2   35.43    1.43
  -3  -1  -2   17.68    0.72
   3   1   2   17.68    0.73
  -4  -1  -2   23.44    0.96
   4   1   2   24.89    0.98
   5  -1   2    9.07    0.39
  -5  -1  -2    9.90    0.44
   5   1   2    8.98    0.46
   6  -1   2    0.17    0.08
  -6  -1  -2    0.06    0.11
   6   1   2    0.35    0.15
  -7  -1  -2    5.77    0.31
   7  -1   2    5.11    0.29
   7   1   2    5.40    0.38
   8  -1   2    2.37    0.22
  -8  -1  -2    2.59    0.22
   8   1   2    2.12    0.17
   8   1   2    2.23    0.14
   8   1   2    2.14    0.33
   9  -1   2    0.34    0.16
  -9  -1  -2    0.07    0.07
   9   1   2    0.02    0.06
   9   1   2   -0.05    0.08
   9   1   2   -0.34    0.22
 -10  -1  -2    0.01    0.07
  10  -1   2    0.04    0.20
  10  -1   2    0.03    0.07
  10   1   2    0.54    0.28
  10   1   2    0.03    0.06
  10   1   2    0.01    0.09
 -10   1  -2    0.08    0.09
  11  -1   2    5.35    0.49
 -11  -1  -2    5.18    0.24
  11  -1   2    4.86    0.23
  11   1   2    5.25    0.23
  11   1   2    5.14    0.25
 -11   1  -2    4.86    0.26
  11   1   2    5.78    0.62
 -12  -1  -2   -0.04    0.07
  12  -1   2    0.02    0.06
  12  -1   2    0.56    0.39
  12   1   2    0.14    0.09
 -12   1  -2   -0.03    0.09
  12   1   2    0.14    0.44
  12   1   2    0.05    0.06
  13  -1   2    0.07    0.48
 -13  -1  -2    0.07    0.08
  13  -1   2    0.00    0.06
 -13   1  -2   -0.01    0.07
  13   1   2    0.01    0.06
 -13   1  -2   -0.03    0.09
  13   1   2   -0.15    0.61
  13   1   2    0.16    0.08
 -14  -1  -2    0.62    0.09
  14  -1   2    0.61    0.08
  14   1   2    0.44    0.10
 -14   1  -2    0.58    0.11
  14   1   2    0.64    0.08
 -14   1  -2    0.47    0.08
  15  -1   2    0.44    0.08
 -15  -1  -2    0.22    0.08
  15   1   2    0.49    0.11
 -15   1  -2    0.46    0.11
  15   1   2    0.32    0.07
 -15   1  -2    0.46    0.07
 -16  -1  -2   -0.02    0.08
  16   1   2    0.02    0.07
 -16   1  -2   -0.03    0.06
  16   1   2    0.00    0.09
 -16   1  -2    0.03    0.11
  17  -1   2   -0.04    0.07
 -17  -1  -2    0.03    0.09
  17  -1   2    0.09    0.10
 -17   1  -2   -0.10    0.12
  17   1   2    0.08    0.08
  17   1   2    0.04    0.10
 -17   1  -2    0.11    0.07
  18  -1   2    0.24    0.08
 -18  -1  -2    0.20    0.10
  18  -1   2    0.25    0.11
 -18   1  -2    0.49    0.14
  18   1   2    0.19    0.12
  18   1   2    0.29    0.08
 -18   1  -2    0.19    0.07
  19  -1   2    0.77    0.13
 -19  -1  -2    0.70    0.12
  19  -1   2    0.67    0.10
 -19   1  -2    1.10    0.15
  19   1   2    0.72    0.13
  19   1   2    1.12    0.14
 -20  -1  -2    0.09    0.18
 -20   1  -2    0.04    0.16
  21  -1   2   -0.12    0.08
  21  -1   2    0.05    0.06
 -21  -1  -2    0.04    0.08
  21   1   2    0.00    0.08
  21   1   2    0.09    0.07
 -21   1  -2    0.07    0.13
  22  -1   2    0.06    0.08
 -22  -1  -2    0.05    0.09
  22  -1   2   -0.06    0.06
  22   1   2    0.03    0.07
  22   1   2   -0.01    0.06
  23  -1   2   -0.03    0.07
 -23  -1  -2   -0.10    0.09
  23  -1   2    0.01    0.06
  23   1   2   -0.04    0.07
  23   1   2    0.05    0.06
  24  -1   2    0.02    0.07
  24  -1   2    0.07    0.06
 -24  -1  -2    0.15    0.11
  24   1   2   -0.09    0.06
  24   1   2    0.12    0.07
  25  -1   2    0.02    0.08
  25  -1   2    0.16    0.06
  25   1   2   -0.03    0.06
  25   1   2    0.05    0.06
  26  -1   2    0.02    0.07
  26  -1   2    0.00    0.05
  26   1   2    0.00    0.07
  26   1   2   -0.01    0.06
  27  -2  -2    0.05    0.07
  27  -2  -2    0.05    0.05
  27   2  -2    0.02    0.06
  26  -2  -2    0.05    0.05
  26  -2  -2   -0.02    0.07
  26   2  -2   -0.01    0.06
  26   2  -2    0.06    0.08
  25  -2  -2   -0.03    0.05
  25  -2  -2    0.07    0.07
  25   2  -2   -0.15    0.07
  25   2  -2   -0.03    0.06
 -24  -2   2   -0.01    0.10
  24  -2  -2   -0.10    0.05
  24  -2  -2    0.01    0.08
  24   2  -2    0.05    0.07
  24   2  -2    0.06    0.07
 -23  -2   2   -0.06    0.09
  23  -2  -2   -0.02    0.07
  23  -2  -2    0.04    0.06
  23   2  -2    0.02    0.07
  23   2  -2    0.02    0.07
  22  -2  -2    0.15    0.08
  22  -2  -2   -0.06    0.06
 -22  -2   2   -0.02    0.08
 -22   2   2    0.01    0.06
  22   2  -2    0.04    0.06
  22   2  -2    0.01    0.07
 -21  -2   2    0.25    0.08
  21  -2  -2   -0.03    0.08
  21  -2  -2    0.17    0.06
  21   2  -2    0.15    0.09
  21   2  -2    0.13    0.07
 -21   2   2   -0.02    0.06
 -20  -2   2    0.03    0.09
  20  -2  -2    0.02    0.08
  20   2  -2    0.08    0.08
  20   2  -2   -0.11    0.10
 -20   2   2   -0.04    0.06
  19  -2  -2   -0.04    0.07
 -19  -2   2    0.13    0.08
  19   2  -2    0.01    0.08
 -19   2   2   -0.08    0.06
  19   2  -2    0.02    0.11
 -18  -2   2    0.28    0.09
  18  -2  -2    0.29    0.07
 -18   2   2    0.30    0.07
  18   2  -2    0.18    0.11
  18   2  -2    0.37    0.08
 -17  -2   2    0.10    0.08
  17  -2  -2    0.04    0.06
  17   2  -2    0.20    0.07
 -17   2   2    0.04    0.06
  17   2  -2    0.05    0.10
 -16  -2   2   -0.07    0.07
  16  -2  -2    0.01    0.06
  16   2  -2    0.01    0.07
 -16   2   2    0.00    0.06
  16   2  -2    0.01    0.09
  15  -2  -2    0.50    0.07
 -15  -2   2    0.34    0.08
 -15   2   2    0.45    0.06
  15   2  -2    0.34    0.10
  15   2  -2    0.34    0.07
  14  -2  -2    0.73    0.55
  14  -2  -2    0.07    0.06
 -14  -2   2    0.06    0.07
  14  -2  -2    0.43    0.50
 -14   2   2    0.04    0.05
  14   2  -2    0.15    0.06
  14   2  -2    0.19    0.09
 -13  -2   2    9.15    0.37
  13  -2  -2    7.27    0.68
 -13  -2   2    9.52    0.39
  13  -2  -2    9.42    0.37
  13  -2  -2    8.08    0.82
  13   2  -2    9.91    0.42
 -13   2   2    9.51    0.37
  13   2  -2    9.60    0.44
  12  -2  -2    1.58    0.12
 -12  -2   2    1.30    0.10
  12  -2  -2    1.45    0.27
 -12  -2   2    1.10    0.13
  12   2  -2    0.53    0.43
  12   2  -2    1.25    0.12
  12   2  -2    1.60    0.15
 -11  -2   2    3.00    0.17
 -11  -2   2    3.00    0.15
  11  -2  -2    2.26    0.37
  11   2  -2    2.51    0.40
  11   2  -2    2.84    0.18
  11   2  -2    2.98    0.16
 -10  -2   2    0.49    0.06
 -10  -2   2    0.40    0.08
  10   2  -2    0.13    0.27
  -9  -2   2   31.15    1.21
  -9  -2   2   31.72    1.20
  -9  -2   2   33.38    1.30
   9   2  -2   31.62    1.38
  -8  -2   2   16.67    0.74
   8  -2  -2   16.69    0.80
   8   2  -2   17.17    0.81
   7  -2  -2    4.69    0.37
  -7  -2   2    5.99    0.34
   7   2  -2    5.96    0.45
  -6  -2   2    4.50    0.30
   6  -2  -2    4.39    0.33
   6   2  -2    4.42    0.34
  -5  -2   2   21.94    0.90
   5  -2  -2   21.29    0.91
   5   2  -2   21.52    0.92
   4  -2  -2    3.40    0.27
  -4  -2   2    2.79    0.25
   4   2  -2    2.82    0.26
   3  -2  -2   36.46    1.42
  -3  -2   2   35.77    1.41
   3   2  -2   37.40    1.43
   3   2  -2   35.13    1.37
   2  -2  -2   11.00    0.51
  -2  -2   2   12.00    0.50
   2  -2  -2   10.96    0.52
  -2   2   2   10.21    0.48
   2   2  -2   11.82    0.51
   1  -2  -2  273.44   10.33
   1  -2  -2  286.90   10.35
  -1  -2   2  283.69   10.33
   1   2  -2  274.67   10.33
  -1   2   2  273.90   10.32
   0  -2  -2   10.18    0.43
   0  -2  -2    9.65    0.47
   0  -2   2    8.81    0.43
   0   2   2    9.86    0.45
   0   2  -2    8.63    0.41
   0   2   2    9.58    0.43
  -1  -2  -2    0.89    0.16
   1  -2   2    1.23    0.14
   1  -2   2    1.10    0.17
  -1  -2  -2    0.99    0.13
   1   2   2    1.01    0.16
   1   2   2    1.02    0.15
   2  -2   2   11.97    0.54
  -2  -2  -2   12.32    0.59
  -2  -2  -2   13.81    0.55
   2   2   2   12.85    0.55
   2   2   2   12.61    0.58
   3  -2   2   24.46    1.03
  -3  -2  -2   25.99    1.08
   3   2   2   25.85    1.08
   3   2   2   28.77    1.06
  -4  -2  -2    5.13    0.35
   4   2   2    5.36    0.32
   4   2   2    5.51    0.36
  -5  -2  -2   23.40    1.02
   5   2   2   25.12    1.05
   5   2   2   25.47    1.02
  -6  -2  -2   15.19    0.71
   6   2   2   17.13    0.72
   6   2   2   15.44    0.75
  -7  -2  -2    0.07    0.13
  -7  -2  -2    0.03    0.07
   7   2   2   -0.10    0.18
   7   2   2    0.01    0.08
   8  -2   2   13.59    0.52
  -8  -2  -2   11.58    0.47
  -8  -2  -2   10.19    0.56
  -8  -2  -2   11.31    0.45
   8   2   2   11.65    0.67
   8   2   2   11.61    0.47
   9  -2   2    0.45    0.15
  -9  -2  -2    0.48    0.06
  -9  -2  -2    0.41    0.17
  -9  -2  -2    0.43    0.08
   9   2   2    0.23    0.29
   9   2   2    0.43    0.09
   9   2   2    0.35    0.07
 -10  -2  -2    0.16    0.06
 -10  -2  -2    0.12    0.05
 -10  -2  -2    0.25    0.21
  10  -2   2    0.39    0.20
 -10   2  -2    0.32    0.12
  10   2   2    0.32    0.09
  10   2   2    0.07    0.06
  10   2   2   -0.41    0.33
 -11  -2  -2    0.06    0.05
 -11  -2  -2    0.13    0.06
  11  -2   2    0.05    0.07
  11  -2   2    0.07    0.26
 -11   2  -2    0.24    0.12
  11   2   2   -0.02    0.43
  11   2   2    0.10    0.06
  11   2   2    0.14    0.09
  12  -2   2    3.99    0.62
 -12  -2  -2    3.88    0.18
  12  -2   2    3.92    0.20
  12   2   2    3.92    0.20
  12   2   2    4.14    0.23
 -12   2  -2    3.96    0.25
  12   2   2    4.28    0.60
  13  -2   2    2.89    0.51
  13  -2   2    2.22    0.14
 -13  -2  -2    2.12    0.15
  13   2   2    1.94    0.18
 -13   2  -2    2.49    0.14
  13   2   2    2.27    0.15
 -13   2  -2    2.26    0.22
  14  -2   2    4.97    0.23
 -14  -2  -2    4.57    0.23
  14   2   2    4.91    0.23
  14   2   2    4.55    0.26
 -14   2  -2    4.90    0.22
  15  -2   2   -0.04    0.07
 -15  -2  -2    0.01    0.07
 -15   2  -2   -0.02    0.12
  15   2   2   -0.10    0.06
 -15   2  -2    0.01    0.06
  15   2   2    0.05    0.10
  16  -2   2   -0.05    0.07
 -16  -2  -2    0.11    0.08
 -16   2  -2   -0.03    0.08
 -16   2  -2    0.04    0.13
  16   2   2    0.00    0.10
  16   2   2    0.07    0.07
 -17  -2  -2   -0.01    0.08
  17   2   2    0.14    0.08
 -17   2  -2    0.12    0.07
 -17   2  -2    0.06    0.15
  17   2   2   -0.04    0.10
  18  -2   2    1.60    0.15
  18  -2   2    1.48    0.17
 -18  -2  -2    1.60    0.16
  18   2   2    1.65    0.19
  18   2   2    1.71    0.16
 -18   2  -2    1.73    0.20
 -18   2  -2    1.29    0.12
 -19  -2  -2    0.34    0.10
  19  -2   2    0.29    0.08
  19  -2   2    0.38    0.11
 -19   2  -2    0.23    0.07
 -19   2  -2    0.55    0.19
  19   2   2    0.29    0.11
  19   2   2    0.36    0.09
  20  -2   2   -0.11    0.06
 -20  -2  -2    0.05    0.07
  20  -2   2   -0.01    0.09
  20   2   2    0.05    0.09
  20   2   2    0.09    0.07
 -20   2  -2   -0.02    0.06
  21  -2   2    0.04    0.06
  21  -2   2    0.17    0.08
 -21  -2  -2   -0.10    0.07
  21   2   2    0.05    0.07
  21   2   2    0.04    0.06
  22  -2   2    0.14    0.08
  22  -2   2    0.16    0.06
 -22  -2  -2    0.03    0.08
  22   2   2    0.00    0.07
  22   2   2    0.07    0.06
 -23  -2  -2    0.26    0.08
  23  -2   2    0.09    0.07
  23  -2   2    0.06    0.06
  23   2   2    0.10    0.07
  23   2   2   -0.01    0.07
 -24  -2  -2    0.04    0.09
  24  -2   2   -0.05    0.05
  24  -2   2    0.01    0.07
  24   2   2   -0.03    0.07
  24   2   2   -0.04    0.06
  25  -2   2   -0.03    0.05
 -25  -2  -2   -0.02    0.11
  25  -2   2    0.07    0.08
  25   2   2   -0.04    0.08
  25   2   2   -0.04    0.05
  26  -2   2    0.06    0.09
  26  -2   2    0.01    0.05
  26   2   2   -0.03    0.06
  27  -3  -2   -0.12    0.09
  27  -3  -2    0.01    0.05
  27   3  -2   -0.06    0.07
  27   3  -2   -0.05    0.05
  26  -3  -2    0.06    0.08
  26  -3  -2    0.03    0.07
  26   3  -2   -0.07    0.05
 -25  -3   2    0.15    0.10
  25  -3  -2    0.10    0.07
  25  -3  -2   -0.01    0.05
  25   3  -2    0.03    0.06
  24  -3  -2    0.05    0.07
  24  -3  -2    0.01    0.05
 -24  -3   2    0.08    0.08
  24   3  -2   -0.01    0.06
  24   3  -2    0.09    0.09
 -23  -3   2    0.17    0.07
  23  -3  -2   -0.01    0.07
  23  -3  -2    0.03    0.06
  23   3  -2    0.06    0.07
  23   3  -2   -0.04    0.08
 -23   3   2    0.05    0.04
  22  -3  -2   -0.03    0.06
  22  -3  -2    0.08    0.08
 -22  -3   2    0.00    0.07
  22   3  -2    0.03    0.07
  22   3  -2    0.14    0.07
 -22   3   2    0.01    0.06
 -21  -3   2   -0.05    0.07
  21   3  -2    0.01    0.07
  21   3  -2   -0.08    0.08
 -21   3   2   -0.07    0.05
 -20  -3   2    0.28    0.09
  20  -3  -2    0.16    0.08
  20   3  -2    0.12    0.10
 -20   3   2    0.29    0.07
  20   3  -2    0.11    0.11
 -19  -3   2    0.63    0.10
  19  -3  -2    0.60    0.09
 -19   3   2    0.59    0.09
  19   3  -2    0.72    0.13
  19   3  -2    0.55    0.10
 -18  -3   2    0.83    0.10
  18  -3  -2    0.89    0.12
  18   3  -2    0.84    0.10
  18   3  -2    0.67    0.13
 -18   3   2    0.76    0.10
 -17  -3   2    0.57    0.09
  17  -3  -2    0.53    0.08
 -17   3   2    0.63    0.09
  17   3  -2    0.48    0.09
  17   3  -2    0.48    0.12
 -16  -3   2   -0.02    0.07
  16  -3  -2    0.02    0.06
  16   3  -2   -0.03    0.10
 -16   3   2    0.08    0.08
  16   3  -2   -0.03    0.07
 -15  -3   2    0.46    0.06
 -15  -3   2    0.47    0.08
  15  -3  -2    0.35    0.07
  15   3  -2    0.54    0.08
  15   3  -2    0.35    0.11
 -15   3   2    0.49    0.06
  14  -3  -2    0.99    0.69
  14  -3  -2    0.74    0.09
 -14  -3   2    0.91    0.12
  14   3  -2    0.91    0.12
  14   3  -2    0.94    0.12
 -14   3   2    0.82    0.09
  13  -3  -2    0.79    0.43
  13  -3  -2    0.03    0.07
 -13  -3   2    0.08    0.07
 -13  -3   2    0.13    0.05
  13  -3  -2    0.38    0.50
  13   3  -2    0.15    0.07
  13   3  -2    0.09    0.09
 -13   3   2    0.03    0.05
 -12  -3   2    0.82    0.08
  12  -3  -2    0.87    0.37
 -12  -3   2    1.04    0.13
 -12   3   2    0.80    0.10
  12   3  -2    0.93    0.12
  12   3  -2    0.97    0.11
  11  -3  -2    4.27    0.57
 -11  -3   2    3.96    0.42
 -11  -3   2    3.83    0.20
 -11  -3   2    4.25    0.18
  11   3  -2    3.76    0.20
  11   3  -2    4.33    0.23
  11   3  -2    3.21    0.51
 -10  -3   2    3.43    0.19
 -10  -3   2    3.73    0.17
 -10  -3   2    3.79    0.39
  10  -3  -2    4.37    0.50
  10   3  -2    3.68    0.21
  10   3  -2    3.60    0.19
  10   3  -2    3.59    0.44
  -9  -3   2    0.23    0.07
   9  -3  -2   -0.19    0.21
  -9  -3   2    0.24    0.05
  -9  -3   2    0.27    0.32
   9   3  -2    0.19    0.29
   9   3  -2    0.33    0.09
   9   3  -2    0.18    0.07
  -8  -3   2    2.58    0.32
   8  -3  -2    3.64    0.38
  -8  -3   2    2.94    0.14
   8   3  -2    2.57    0.28
   8   3  -2    2.76    0.43
   8   3  -2    3.00    0.19
  -7  -3   2    6.01    0.39
  -7  -3   2    5.26    0.24
   7  -3  -2    5.61    0.42
   7   3  -2    5.93    0.33
   7   3  -2    5.33    0.45
  -6  -3   2    4.62    0.35
   6  -3  -2    5.05    0.38
   6   3  -2    4.52    0.40
   6   3  -2    4.08    0.27
  -5  -3   2    2.04    0.26
   5  -3  -2    1.94    0.24
   5   3  -2    2.03    0.19
   4  -3  -2    1.65    0.21
   4  -3  -2    1.81    0.28
  -4  -3   2    1.91    0.25
   4   3  -2    1.72    0.17
   4   3  -2    1.89    0.23
   3  -3  -2    4.26    0.32
  -3  -3   2    3.87    0.31
   3  -3  -2    3.80    0.34
   3   3  -2    3.96    0.32
   3   3  -2    3.78    0.22
  -2  -3   2    1.35    0.20
   2  -3  -2    1.29    0.21
   2  -3  -2    1.39    0.20
   2   3  -2    1.52    0.20
  -2   3   2    1.27    0.18
   1  -3  -2   82.60    3.14
   1  -3  -2   80.38    3.10
  -1  -3   2   83.88    3.12
   1   3  -2   81.85    3.12
  -1   3   2   80.01    3.10
   0  -3   2    0.08    0.15
   0  -3   2    0.04    0.09
   0  -3  -2   -0.02    0.12
   0  -3  -2    0.20    0.18
   0   3   2   -0.02    0.10
   0   3   2   -0.12    0.13
   0   3  -2    0.11    0.11
   1  -3   2    6.36    0.37
  -1  -3  -2    5.28    0.34
  -1  -3  -2    5.81    0.40
   1  -3   2    6.60    0.31
   1   3   2    5.41    0.33
   1   3   2    5.78    0.38
   2  -3   2    4.10    0.26
  -2  -3  -2    3.60    0.27
  -2  -3  -2    3.56    0.34
   2  -3   2    3.51    0.29
   2   3   2    3.73    0.31
   2   3   2    3.60    0.26
  -3  -3  -2   20.57    0.94
   3  -3   2   22.21    0.91
   3  -3   2   22.69    0.90
   3   3   2   21.94    0.90
   3   3   2   20.55    0.95
  -4  -3  -2    2.09    0.30
   4  -3   2    2.79    0.26
   4  -3   2    2.52    0.27
   4   3   2    2.36    0.25
   5  -3   2   19.62    0.87
  -5  -3  -2   20.40    0.91
   5  -3   2   21.07    0.89
   5   3   2   20.05    0.88
   5   3   2   21.13    0.95
   6  -3   2    0.22    0.17
  -6  -3  -2    0.11    0.17
  -6  -3  -2    0.14    0.07
  -6  -3  -2    0.12    0.05
   6   3   2    0.26    0.22
   6   3   2    0.20    0.09
   6   3   2    0.11    0.17
  -7  -3  -2   10.87    0.43
  -7  -3  -2   10.68    0.59
  -7  -3  -2   10.23    0.44
   7   3   2   12.16    0.59
   7   3   2   10.53    0.46
   7   3   2   11.59    0.45
   7   3   2   11.39    0.71
  -8  -3  -2   18.38    0.87
  -8  -3  -2   19.92    0.72
  -8  -3  -2   19.10    0.73
   8   3   2   19.48    0.75
   8   3   2   17.19    0.91
   8   3   2   18.55    0.96
   8   3   2   19.83    0.73
  -9  -3  -2    0.50    0.24
  -9  -3  -2    0.46    0.05
  -9  -3  -2    0.42    0.07
   9   3   2    0.51    0.08
  -9   3  -2    0.50    0.17
   9   3   2   -0.22    0.37
   9   3   2    0.33    0.09
   9   3   2    0.64    0.28
 -10  -3  -2    7.98    0.52
 -10  -3  -2    6.53    0.28
 -10  -3  -2    6.75    0.27
  10  -3   2    5.20    0.48
  10   3   2    5.84    0.77
  10   3   2    6.73    0.29
  10   3   2    7.21    0.64
 -10   3  -2    6.07    0.36
 -11  -3  -2    0.02    0.27
 -11  -3  -2    0.17    0.05
  11  -3   2    0.26    0.30
 -11  -3  -2    0.10    0.07
  11   3   2    1.37    0.45
 -11   3  -2    0.27    0.15
  11   3   2    0.07    0.09
  11   3   2    0.15    0.07
 -12  -3  -2    0.11    0.05
 -12  -3  -2    0.10    0.06
  12  -3   2   -0.02    0.14
 -12  -3  -2    0.30    0.33
  12  -3   2    0.43    0.45
  12   3   2    0.07    0.08
  12   3   2    0.12    0.07
 -12   3  -2    0.08    0.15
 -12   3  -2    0.05    0.06
  13  -3   2    0.15    0.08
 -13  -3  -2    0.28    0.05
 -13  -3  -2    0.35    0.08
 -13   3  -2    0.30    0.16
  13   3   2    0.17    0.10
 -13   3  -2    0.23    0.06
  13   3   2    0.31    0.08
 -14  -3  -2    1.11    0.13
 -14  -3  -2    0.94    0.09
  14  -3   2    0.99    0.13
  14   3   2    1.00    0.13
 -14   3  -2    1.05    0.10
  14   3   2    0.76    0.12
 -15  -3  -2    0.04    0.07
  15  -3   2    0.04    0.07
 -15   3  -2    0.16    0.17
 -15   3  -2    0.03    0.06
  15   3   2    0.01    0.10
  15   3   2    0.01    0.07
  16  -3   2    0.20    0.08
 -16  -3  -2    0.11    0.08
  16   3   2    0.17    0.08
 -16   3  -2    0.14    0.06
  16   3   2    0.17    0.11
 -16   3  -2    0.31    0.18
 -17  -3  -2    0.12    0.08
  17  -3   2    0.01    0.08
  17   3   2    0.03    0.10
 -17   3  -2    0.09    0.06
  17   3   2    0.07    0.08
 -18  -3  -2    0.25    0.09
 -18   3  -2    0.19    0.07
  18   3   2    0.29    0.12
  18   3   2    0.28    0.09
 -19  -3  -2    0.32    0.12
  19  -3   2    0.35    0.10
  19  -3   2    0.36    0.11
  19   3   2    0.25    0.09
  19   3   2    0.36    0.15
 -19   3  -2    0.35    0.07
  20  -3   2    0.44    0.09
  20  -3   2    0.42    0.07
 -20  -3  -2    0.44    0.08
  20   3   2    0.28    0.09
 -20   3  -2    0.39    0.07
  20   3   2    0.48    0.08
  21  -3   2   -0.05    0.08
 -21  -3  -2    0.10    0.07
  21  -3   2   -0.09    0.06
  21   3   2    0.05    0.08
  21   3   2   -0.05    0.07
  22  -3   2    0.22    0.08
 -22  -3  -2    0.05    0.07
  22  -3   2    0.06    0.06
  22   3   2    0.01    0.07
  22   3   2    0.17    0.08
  23  -3   2   -0.03    0.05
  23  -3   2    0.04    0.08
 -23  -3  -2   -0.10    0.07
  23   3   2   -0.03    0.06
  23   3   2    0.16    0.09
  24  -3   2   -0.06    0.05
  24  -3   2   -0.16    0.09
 -24  -3  -2    0.12    0.07
  24   3   2    0.07    0.06
  25  -3   2    0.02    0.07
  25  -3   2   -0.21    0.11
 -25  -3  -2   -0.06    0.09
  25   3   2   -0.01    0.05
  25   3   2    0.01    0.07
  26  -3   2    0.09    0.05
  26   3   2    0.04    0.06
  26   3   2   -0.03    0.05
  26  -4  -2    0.08    0.09
 -26  -4   2   -0.09    0.10
  26  -4  -2    0.11    0.06
  26   4  -2    0.03    0.05
 -25  -4   2   -0.04    0.08
  25  -4  -2   -0.05    0.05
  25  -4  -2    0.13    0.08
  25   4  -2    0.01    0.05
  24  -4  -2   -0.09    0.05
 -24  -4   2    0.07    0.07
  24  -4  -2   -0.04    0.08
  24   4  -2   -0.01    0.05
 -23  -4   2    0.04    0.06
  23  -4  -2    0.01    0.05
  23  -4  -2   -0.10    0.07
  23   4  -2    0.05    0.07
 -23   4   2    0.00    0.04
  22  -4  -2   -0.05    0.07
 -22  -4   2    0.04    0.06
  22  -4  -2    0.01    0.06
 -22   4   2    0.00    0.11
  22   4  -2   -0.02    0.08
 -21  -4   2    0.03    0.06
  21  -4  -2    0.04    0.06
  21   4  -2    0.28    0.10
  21   4  -2    0.09    0.08
 -21   4   2   -0.04    0.05
  20  -4  -2    0.00    0.06
 -20  -4   2    0.12    0.06
  20   4  -2    0.15    0.09
 -20   4   2    0.05    0.06
  20   4  -2    0.09    0.08
  19  -4  -2    0.01    0.07
 -19  -4   2    0.00    0.08
  19   4  -2    0.08    0.12
 -19   4   2    0.03    0.06
  19   4  -2    0.29    0.12
 -18  -4   2   -0.04    0.08
  18  -4  -2   -0.05    0.07
 -18   4   2    0.11    0.06
  18   4  -2   -0.06    0.09
  18   4  -2    0.06    0.11
 -17  -4   2    1.86    0.15
  17  -4  -2    1.90    0.14
  17   4  -2    1.85    0.19
  17   4  -2    2.08    0.18
 -17   4   2    2.14    0.12
 -16  -4   2    0.02    0.08
  16  -4  -2   -0.01    0.07
 -16  -4   2    0.05    0.05
  16   4  -2    0.02    0.10
 -16   4   2    0.01    0.05
  16   4  -2   -0.03    0.09
 -15  -4   2    0.08    0.05
 -15  -4   2    0.02    0.07
  15  -4  -2    0.00    0.08
  15   4  -2   -0.03    0.10
 -15   4   2    0.07    0.07
  15   4  -2    0.02    0.08
 -14  -4   2    0.49    0.09
 -14  -4   2    0.51    0.06
 -14   4   2    0.40    0.06
  14   4  -2    0.53    0.09
  14   4  -2    0.37    0.10
  13  -4  -2    1.57    0.73
 -13  -4   2    0.52    0.08
 -13  -4   2    0.57    0.08
  13   4  -2    0.57    0.11
  13   4  -2    0.58    0.09
 -13   4   2    0.73    0.09
 -12  -4   2    0.73    0.39
  12  -4  -2    0.30    0.54
 -12  -4   2    0.17    0.07
 -12  -4   2    0.24    0.05
  12   4  -2    0.41    0.09
  12   4  -2    0.22    0.09
  12   4  -2    1.14    0.56
 -12   4   2    0.22    0.06
 -11  -4   2    0.44    0.08
  11  -4  -2    0.09    0.42
 -11  -4   2    0.47    0.30
 -11  -4   2    0.30    0.05
  11   4  -2    0.31    0.40
 -11   4   2    0.33    0.07
  11   4  -2    0.32    0.09
 -10  -4   2    0.93    0.09
 -10  -4   2    0.82    0.10
 -10  -4   2    0.95    0.28
  10  -4  -2    1.22    0.37
 -10   4   2    1.10    0.12
  10   4  -2    0.94    0.14
  10   4  -2    0.96    0.11
  10   4  -2    1.10    0.36
  -9  -4   2    0.28    0.25
  -9  -4   2    0.27    0.05
   9  -4  -2    0.44    0.32
   9   4  -2    0.25    0.43
   9   4  -2    0.22    0.09
   9   4  -2    0.30    0.25
  -8  -4   2    0.89    0.25
   8  -4  -2    0.76    0.30
  -8  -4   2    0.79    0.09
   8   4  -2    0.47    0.21
   8   4  -2    0.64    0.37
   8   4  -2    0.75    0.11
   7  -4  -2   -0.44    0.22
   7  -4  -2   -0.05    0.25
  -7  -4   2    0.06    0.05
   7   4  -2    0.46    0.18
   7   4  -2    0.07    0.08
   7   4  -2    0.30    0.28
  -6  -4   2    2.22    0.13
  -6  -4   2    2.43    0.31
   6  -4  -2    2.42    0.29
   6  -4  -2    2.41    0.40
   6   4  -2    2.07    0.18
   6   4  -2    2.23    0.32
   6   4  -2    2.52    0.26
  -5  -4   2    0.29    0.18
  -5  -4   2    0.13    0.06
   5  -4  -2    0.18    0.21
   5  -4  -2    0.05    0.20
   5   4  -2    0.11    0.25
   5   4  -2    0.45    0.13
   4  -4  -2    5.98    0.42
   4  -4  -2    6.26    0.46
  -4  -4   2    5.88    0.42
   4   4  -2    5.33    0.46
  -3  -4   2    2.43    0.31
   3  -4  -2    1.81    0.24
   3  -4  -2    1.80    0.29
   3   4  -2    2.10    0.34
   3   4  -2    2.04    0.19
   2  -4  -2    1.31    0.20
  -2  -4   2    1.44    0.23
   2  -4  -2    1.96    0.33
   2   4  -2    1.71    0.26
  -2   4   2    1.56    0.22
   1  -4  -2   10.66    0.61
   1  -4  -2   10.47    0.52
  -1  -4   2   10.40    0.57
   1   4  -2    9.67    0.55
  -1   4   2   10.62    0.51
   0  -4   2    2.13    0.33
   0  -4  -2    1.93    0.26
   0  -4  -2    2.63    0.31
   0  -4   2    1.45    0.21
   0   4  -2    2.24    0.28
   0   4   2    2.11    0.24
   1  -4   2   -0.07    0.13
   1  -4   2   -0.06    0.17
  -1  -4  -2   -0.26    0.20
  -1  -4  -2    0.06    0.14
   1   4   2    0.04    0.13
   1   4   2   -0.12    0.19
  -2  -4  -2   18.37    0.77
  -2  -4  -2   16.87    0.85
   2  -4   2   17.96    0.76
   2  -4   2   17.81    0.81
   2   4   2   18.02    0.86
   2   4   2   17.26    0.78
   3  -4   2    2.80    0.28
  -3  -4  -2    2.34    0.30
   3  -4   2    2.17    0.32
   3   4   2    1.74    0.16
   3   4   2    1.66    0.26
   3   4   2    2.16    0.28
   4  -4   2    0.28    0.21
  -4  -4  -2    0.23    0.06
  -4  -4  -2    0.36    0.23
   4  -4   2    0.23    0.17
   4   4   2    0.15    0.16
   4   4   2    0.03    0.24
   4   4   2    0.31    0.09
  -5  -4  -2    0.13    0.07
   5  -4   2   -0.09    0.19
  -5  -4  -2    0.00    0.05
   5  -4   2   -0.05    0.20
  -5  -4  -2   -0.16    0.22
   5   4   2    0.10    0.27
   5   4   2    0.03    0.09
   5   4   2    0.08    0.22
  -6  -4  -2   10.74    0.45
  -6  -4  -2   11.43    0.44
   6  -4   2   11.25    0.62
   6  -4   2   10.96    0.63
   6   4   2   10.69    0.71
   6   4   2   11.57    0.47
   6   4   2   11.70    0.62
   7  -4   2    0.59    0.26
  -7  -4  -2    0.55    0.26
  -7  -4  -2    0.30    0.07
  -7  -4  -2    0.26    0.05
   7  -4   2    0.31    0.26
   7   4   2    0.43    0.10
   7   4   2    0.57    0.35
   7   4   2    0.83    0.27
   8  -4   2    2.08    0.34
  -8  -4  -2    1.87    0.31
   8  -4   2    1.84    0.42
  -8  -4  -2    1.84    0.11
  -8  -4  -2    1.86    0.13
   8   4   2    2.23    0.47
   8   4   2    1.87    0.16
   8   4   2    2.44    0.33
   8   4   2    1.55    0.17
  -9  -4  -2    0.39    0.07
  -9  -4  -2    0.37    0.05
  -9  -4  -2    0.47    0.30
   9  -4   2   -0.06    0.32
   9  -4   2    0.25    0.38
   9   4   2    0.40    0.09
   9   4   2    0.34    0.09
   9   4   2    0.54    0.39
 -10  -4  -2   -0.19    0.33
  10  -4   2    0.30    0.40
 -10  -4  -2    0.33    0.05
 -10  -4  -2    0.27    0.07
  10  -4   2    0.10    0.43
  10   4   2    0.17    0.08
  10   4   2    0.28    0.08
 -10   4  -2    0.12    0.09
  10   4   2   -0.14    0.46
 -11  -4  -2    1.34    0.09
 -11  -4  -2    1.54    0.42
  11  -4   2    1.98    0.61
  11  -4   2    0.95    0.52
 -11  -4  -2    1.51    0.12
  11   4   2    1.33    0.16
  11   4   2    1.31    0.14
 -11   4  -2    1.26    0.11
 -12  -4  -2    0.09    0.07
  12  -4   2    0.00    0.67
 -12  -4  -2    0.17    0.05
 -12  -4  -2    0.71    0.81
 -12   4  -2    0.14    0.06
  12   4   2    0.17    0.10
  12   4   2    0.18    0.08
 -13  -4  -2    0.63    0.08
 -13  -4  -2    0.65    0.09
  13   4   2    0.78    0.12
 -13   4  -2    0.71    0.09
  13   4   2    0.81    0.10
 -14  -4  -2    0.18    0.07
 -14  -4  -2    0.32    0.05
  14  -4   2    0.31    0.13
 -14   4  -2    0.25    0.06
  14   4   2    0.22    0.10
  14   4   2    0.32    0.09
  15  -4   2    1.13    0.11
 -15  -4  -2    1.16    0.10
 -15  -4  -2    1.22    0.14
  15   4   2    1.14    0.16
 -15   4  -2    1.11    0.10
  15   4   2    1.04    0.12
 -16  -4  -2    0.25    0.08
  16  -4   2    0.08    0.09
  16   4   2    0.12    0.10
 -16   4  -2    0.23    0.06
  16   4   2    0.25    0.10
  17  -4   2    0.49    0.10
 -17  -4  -2    0.47    0.10
  17   4   2    0.17    0.11
 -17   4  -2    0.45    0.07
  17   4   2    0.42    0.10
 -18  -4  -2    0.20    0.09
  18   4   2    0.21    0.12
 -18   4  -2    0.13    0.06
  18   4   2    0.13    0.11
 -19  -4  -2    0.03    0.06
  19  -4   2    0.00    0.07
  19  -4   2   -0.15    0.08
 -19   4  -2    0.03    0.06
  19   4   2   -0.02    0.08
  19   4   2   -0.10    0.09
  20  -4   2   -0.06    0.08
 -20  -4  -2    0.01    0.06
  20  -4   2    0.04    0.06
  20   4   2    0.02    0.08
  20   4   2    0.01    0.09
 -20   4  -2    0.04    0.06
 -21  -4  -2   -0.02    0.06
  21  -4   2    0.12    0.09
  21  -4   2    0.01    0.06
 -21   4  -2   -0.02    0.04
  21   4   2   -0.09    0.06
 -22  -4  -2   -0.03    0.06
  22  -4   2   -0.07    0.06
  22  -4   2   -0.12    0.09
  22   4   2   -0.04    0.06
  23  -4   2   -0.09    0.10
  23  -4   2   -0.02    0.05
 -23  -4  -2    0.07    0.06
  23   4   2    0.08    0.06
  23   4   2   -0.03    0.06
 -24  -4  -2    0.05    0.06
  24  -4   2   -0.15    0.08
  24   4   2    0.03    0.06
  24   4   2    0.03    0.05
  25  -4   2   -0.03    0.05
 -25  -4  -2    0.03    0.07
  25   4   2    0.01    0.05
  25   4   2    0.01    0.07
 -25  -5   2   -0.07    0.07
  25  -5  -2   -0.01    0.06
  25   5  -2   -0.06    0.05
  24  -5  -2    0.11    0.10
 -24  -5   2    0.04    0.07
  24   5  -2   -0.02    0.05
  23  -5  -2   -0.04    0.08
  23  -5  -2   -0.03    0.06
 -23  -5   2   -0.02    0.06
  23   5  -2   -0.10    0.06
 -23   5   2    0.00    0.04
  22  -5  -2    0.00    0.07
 -22  -5   2   -0.02    0.06
  22  -5  -2    0.04    0.06
 -22   5   2    0.02    0.04
  22   5  -2   -0.06    0.06
 -21  -5   2    0.08    0.06
  21   5  -2    0.09    0.07
 -21   5   2    0.01    0.07
  20  -5  -2   -0.06    0.06
 -20  -5   2   -0.05    0.06
 -20   5   2    0.01    0.05
  20   5  -2    0.05    0.07
 -19  -5   2    0.26    0.07
  19  -5  -2    0.34    0.07
  19   5  -2    0.30    0.09
 -19   5   2    0.24    0.06
  18  -5  -2    0.00    0.09
 -18  -5   2    0.03    0.08
  18   5  -2    0.02    0.11
 -18   5   2   -0.02    0.05
 -17  -5   2    0.09    0.06
 -17  -5   2    0.09    0.08
  17  -5  -2    0.17    0.09
  17   5  -2    0.14    0.11
 -17   5   2    0.04    0.05
 -16  -5   2    0.04    0.05
 -16  -5   2    0.05    0.08
 -16   5   2    0.06    0.05
  16   5  -2   -0.05    0.11
 -15  -5   2    0.22    0.05
 -15  -5   2    0.25    0.09
 -15   5   2    0.34    0.06
  15   5  -2    0.26    0.12
 -14  -5   2    0.40    0.09
 -14  -5   2    0.35    0.06
  14   5  -2    0.28    0.11
 -14   5   2    0.62    0.09
 -13  -5   2    0.08    0.08
 -13  -5   2    0.01    0.05
  13   5  -2    0.12    0.10
 -13   5   2   -0.03    0.05
 -12  -5   2    0.93    0.09
  12  -5  -2    1.68    0.88
 -12  -5   2    1.03    0.13
  12   5  -2    0.84    0.12
 -12   5   2    1.04    0.09
  11  -5  -2   -1.00    0.66
 -11  -5   2   -0.03    0.05
 -11  -5   2    0.04    0.07
  11  -5  -2   -0.27    0.67
 -11   5   2   -0.01    0.05
  11   5  -2   -0.08    0.09
  10  -5  -2   -0.54    0.47
 -10  -5   2    0.34    0.08
  10  -5  -2    0.61    0.55
 -10  -5   2    0.30    0.39
 -10  -5   2    0.63    0.08
  10   5  -2   -0.67    0.48
 -10   5   2    0.44    0.07
  10   5  -2    0.65    0.11
  -9  -5   2    0.40    0.36
   9  -5  -2    0.74    0.46
   9  -5  -2    0.30    0.47
  -9  -5   2    0.69    0.09
  -9   5   2    0.75    0.08
   9   5  -2    0.71    0.39
   9   5  -2    0.79    0.12
   8  -5  -2    6.24    0.70
   8  -5  -2    4.67    0.72
  -8  -5   2    5.44    0.57
  -8  -5   2    5.70    0.23
   8   5  -2    5.25    0.27
   8   5  -2    4.49    0.55
  -8   5   2    4.73    0.24
  -7  -5   2    5.26    0.54
  -7  -5   2    4.41    0.20
   7  -5  -2    4.83    0.65
   7  -5  -2    3.74    0.53
   7   5  -2    4.36    0.45
   7   5  -2    4.82    0.55
   7   5  -2    4.16    0.24
  -6  -5   2    0.64    0.09
   6  -5  -2    1.01    0.31
  -6  -5   2    1.02    0.29
   6   5  -2   -0.02    0.42
   6   5  -2    0.79    0.12
   5  -5  -2    0.26    0.32
  -5  -5   2    0.47    0.07
  -5  -5   2    0.42    0.27
   5  -5  -2    0.29    0.27
   5   5  -2    0.21    0.34
   5   5  -2    0.55    0.10
   5   5  -2    0.29    0.17
  -4  -5   2    1.82    0.13
   4  -5  -2    1.93    0.34
   4  -5  -2    1.61    0.29
  -4  -5   2    2.54    0.34
   4   5  -2    1.80    0.26
   4   5  -2    1.26    0.31
   4   5  -2    2.19    0.17
  -3  -5   2   19.02    0.95
   3  -5  -2   19.23    0.96
   3  -5  -2   17.80    0.87
   3   5  -2   18.23    0.79
   3   5  -2   18.89    0.93
  -3   5   2   18.14    0.73
  -2  -5   2   16.12    0.80
   2  -5  -2   15.21    0.75
   2  -5  -2   15.64    0.85
  -2   5   2   14.92    0.62
   2   5  -2   15.41    0.82
   1  -5  -2    0.19    0.19
  -1  -5   2    0.47    0.25
   1  -5  -2   -0.38    0.26
  -1   5   2    0.19    0.17
   1   5  -2    0.00    0.27
  -1   5   2   -0.09    0.09
   0  -5   2    3.29    0.44
   0  -5  -2    3.59    0.35
   0  -5  -2    3.07    0.50
   0   5   2    3.17    0.34
   0   5   2    3.52    0.20
   1  -5   2    1.07    0.18
  -1  -5  -2    1.51    0.22
   1  -5   2    1.47    0.29
   1   5   2    1.43    0.22
   1   5   2    1.31    0.15
  -2  -5  -2    3.57    0.51
   2  -5   2    3.43    0.33
  -2  -5  -2    3.14    0.17
   2  -5   2    2.91    0.46
   2   5   2    3.41    0.20
   2   5   2    3.49    0.49
   2   5   2    3.54    0.38
   3  -5   2    2.11    0.27
   3  -5   2    2.04    0.33
  -3  -5  -2    1.97    0.13
  -3  -5  -2    1.82    0.35
   3   5   2    2.15    0.17
   3   5   2    2.23    0.37
   3   5   2    2.47    0.28
  -4  -5  -2    0.93    0.32
   4  -5   2    1.44    0.26
  -4  -5  -2    1.00    0.09
   4  -5   2    1.36    0.33
   4   5   2    1.12    0.14
   4   5   2    1.03    0.36
   4   5   2    1.45    0.25
   5  -5   2   -0.07    0.27
   5  -5   2   -0.17    0.30
  -5  -5  -2    0.03    0.07
  -5  -5  -2   -0.07    0.04
   5   5   2   -0.04    0.37
   5   5   2   -0.03    0.08
   5   5   2   -0.28    0.27
  -6  -5  -2    1.18    0.12
   6  -5   2    1.44    0.34
  -6  -5  -2    0.89    0.32
  -6  -5  -2    1.09    0.09
   6  -5   2    0.89    0.34
   6   5   2    1.23    0.35
   6   5   2    0.84    0.48
   6   5   2    1.21    0.15
  -7  -5  -2    0.07    0.07
  -7  -5  -2    0.09    0.06
  -7  -5  -2    0.52    0.34
   7  -5   2   -0.01    0.37
   7  -5   2   -0.39    0.36
   7   5   2    0.18    0.08
   7   5   2    0.30    0.35
  -8  -5  -2    7.89    0.75
   8  -5   2    8.03    0.83
   8  -5   2    7.11    0.78
  -8  -5  -2    8.39    0.32
  -8  -5  -2    8.14    0.34
   8   5   2    8.48    0.37
   8   5   2    7.60    0.77
  -8   5  -2    7.34    0.33
  -9  -5  -2    0.16    0.41
   9  -5   2    0.12    0.49
  -9  -5  -2    0.04    0.06
   9  -5   2   -0.16    0.49
  -9  -5  -2    0.04    0.04
   9   5   2    0.72    0.56
   9   5   2    0.07    0.08
  -9   5  -2    0.03    0.06
 -10  -5  -2    1.79    0.11
 -10  -5  -2    1.93    0.14
  10  -5   2    1.42    0.65
 -10   5  -2    1.68    0.12
  10   5   2    1.86    0.17
 -11  -5  -2    0.32    0.06
  11  -5   2    1.38    0.89
 -11  -5  -2    0.29    0.07
 -11   5  -2    0.41    0.06
  11   5   2    0.30    0.10
 -12  -5  -2    0.24    0.08
 -12  -5  -2    0.22    0.05
 -12   5  -2    0.26    0.06
  12   5   2    0.29    0.10
 -13  -5  -2    0.44    0.06
 -13  -5  -2    0.46    0.08
  13   5   2    0.48    0.12
 -13   5  -2    0.50    0.06
 -14  -5  -2    0.17    0.08
 -14  -5  -2    0.14    0.05
 -14   5  -2    0.15    0.05
  14   5   2    0.16    0.10
 -15  -5  -2    0.06    0.05
 -15  -5  -2    0.04    0.08
  15   5   2    0.05    0.10
 -15   5  -2   -0.01    0.05
 -16  -5  -2    0.17    0.09
  16  -5   2    0.22    0.10
 -16  -5  -2    0.18    0.06
 -16   5  -2    0.12    0.06
  16   5   2    0.07    0.10
 -17  -5  -2    0.09    0.08
  17  -5   2    0.22    0.11
 -17   5  -2    0.09    0.06
  17   5   2    0.10    0.10
 -18  -5  -2    0.10    0.06
 -18   5  -2    0.01    0.06
  18   5   2    0.13    0.08
  19  -5   2   -0.06    0.09
 -19  -5  -2   -0.08    0.06
 -19   5  -2   -0.01    0.06
  19   5   2   -0.01    0.07
  19   5   2   -0.04    0.12
 -20  -5  -2    0.01    0.06
  20  -5   2   -0.11    0.09
  20  -5   2   -0.01    0.07
  20   5   2   -0.09    0.09
 -20   5  -2    0.03    0.05
  20   5   2   -0.10    0.06
 -21  -5  -2   -0.13    0.06
  21  -5   2    0.04    0.06
  21   5   2   -0.08    0.06
  21   5   2   -0.05    0.09
 -21   5  -2   -0.01    0.04
  22  -5   2   -0.05    0.06
 -22  -5  -2    0.00    0.05
  22   5   2   -0.11    0.09
  22   5   2    0.01    0.06
 -23  -5  -2   -0.07    0.06
  23  -5   2    0.01    0.06
  23   5   2   -0.04    0.05
  24  -5   2    0.12    0.06
 -24  -5  -2    0.03    0.06
  24   5   2    0.07    0.05
 -24  -6   2   -0.02    0.06
  24  -6  -2    0.20    0.06
  24   6  -2    0.02    0.06
  23  -6  -2    0.00    0.07
 -23  -6   2   -0.04    0.05
 -23   6   2    0.01    0.03
  23   6  -2   -0.05    0.06
  22  -6  -2    0.03    0.07
  22  -6  -2    0.02    0.10
 -22  -6   2    0.04    0.05
 -22   6   2   -0.05    0.03
  22   6  -2   -0.01    0.06
  21  -6  -2    0.10    0.07
 -21  -6   2   -0.08    0.05
  21   6  -2    0.06    0.07
 -21   6   2    0.04    0.04
  20  -6  -2   -0.07    0.07
 -20  -6   2   -0.02    0.05
  20   6  -2    0.01    0.07
 -20   6   2    0.00    0.04
  19  -6  -2    0.04    0.07
 -19  -6   2   -0.02    0.06
 -19   6   2    0.06    0.05
  19   6  -2   -0.05    0.07
 -18  -6   2    0.39    0.07
 -18  -6   2    0.36    0.05
  18  -6  -2    0.21    0.09
 -18   6   2    0.35    0.06
  18   6  -2    0.17    0.09
 -17  -6   2    1.36    0.13
  17   6  -2    1.39    0.20
 -17   6   2    1.50    0.10
 -16  -6   2   -0.02    0.05
 -16  -6   2   -0.05    0.08
  16   6  -2    0.12    0.11
 -16   6   2    0.12    0.05
 -15  -6   2    1.24    0.10
 -15  -6   2    1.42    0.15
 -15   6   2    1.46    0.10
  15   6  -2    1.27    0.18
 -14  -6   2    0.13    0.09
 -14  -6   2    0.09    0.05
  14   6  -2    0.00    0.11
 -14   6   2    0.10    0.05
 -13  -6   2    0.13    0.05
 -13  -6   2    0.25    0.09
  13   6  -2    0.16    0.11
 -13   6   2    0.31    0.06
 -12  -6   2    0.12    0.08
 -12  -6   2    0.13    0.06
  12   6  -2    0.14    0.10
 -12   6   2    0.11    0.05
 -11  -6   2   -0.02    0.08
 -11  -6   2   -0.03    0.05
 -11   6   2   -0.01    0.05
  11   6  -2   -0.02    0.10
 -10  -6   2    0.48    0.09
  10  -6  -2    1.11    0.95
 -10  -6   2    0.37    0.06
  10  -6  -2    0.78    0.92
 -10   6   2    0.45    0.07
  10   6  -2    0.45    0.11
   9  -6  -2   -0.23    0.71
  -9  -6   2    0.15    0.08
   9  -6  -2    0.55    0.68
  -9  -6   2    0.12    0.05
  -9   6   2    0.16    0.06
   9   6  -2    0.10    0.10
  -8  -6   2    1.86    0.54
   8  -6  -2    1.65    0.67
   8  -6  -2    1.50    0.66
  -8  -6   2    1.44    0.11
   8   6  -2    1.72    0.17
  -8   6   2    1.37    0.12
  -7  -6   2    7.81    0.32
   7  -6  -2    6.54    1.01
   7  -6  -2    7.90    0.97
  -7  -6   2    7.08    0.82
  -7   6   2    7.71    0.32
   7   6  -2    7.61    0.35
   6  -6  -2    1.92    0.54
   6  -6  -2    1.45    0.50
  -6  -6   2    1.46    0.12
  -6  -6   2    1.58    0.46
   6   6  -2    1.60    0.16
  -6   6   2    1.76    0.14
  -5  -6   2    1.11    0.10
  -5  -6   2    1.58    0.40
   5  -6  -2    1.47    0.49
   5   6  -2    1.02    0.15
  -5   6   2    1.31    0.14
  -4  -6   2   -0.03    0.35
   4  -6  -2    0.51    0.44
   4  -6  -2    0.37    0.34
  -4  -6   2    0.21    0.06
   4   6  -2    0.35    0.11
  -4   6   2    0.24    0.09
  -3  -6   2    0.75    0.08
   3  -6  -2    0.16    0.40
   3  -6  -2    0.69    0.31
  -3  -6   2    0.32    0.34
   3   6  -2    0.56    0.51
  -3   6   2    0.90    0.13
   3   6  -2    0.73    0.12
  -3   6   2    0.86    0.10
  -2  -6   2    0.14    0.08
   2  -6  -2    0.09    0.28
  -2  -6   2    0.02    0.33
   2  -6  -2   -0.12    0.38
  -2   6   2    0.10    0.09
  -2   6   2    0.05    0.09
   2   6  -2   -0.01    0.44
   2   6  -2    0.28    0.11
   1  -6  -2    7.12    0.73
   1  -6  -2    6.34    0.54
  -1  -6   2    6.48    0.64
   1   6  -2    5.98    0.30
  -1   6   2    6.64    0.30
  -1   6   2    6.27    0.31
   0  -6  -2    0.03    0.08
   0  -6  -2   -0.44    0.24
   0  -6  -2    0.23    0.41
   0  -6   2    0.29    0.35
   0   6   2    0.04    0.26
   0   6  -2   -0.10    0.11
   0   6   2    0.10    0.09
  -1  -6  -2    6.81    0.28
  -1  -6  -2    6.29    0.73
   1  -6   2    6.35    0.70
  -1   6  -2    6.09    0.32
   1   6   2    6.76    0.31
   1   6   2    7.36    0.57
   2  -6   2    3.46    0.48
  -2  -6  -2    4.75    0.71
  -2  -6  -2    3.88    0.19
   2  -6   2    4.04    0.44
   2   6   2    5.42    0.55
   2   6   2    3.56    0.22
   3  -6   2    0.78    0.30
   3  -6   2    0.81    0.40
  -3  -6  -2    0.51    0.06
  -3  -6  -2    0.87    0.42
   3   6   2    0.26    0.35
  -3   6  -2    0.38    0.15
   3   6   2    0.43    0.10
   4  -6   2    5.24    0.64
   4  -6   2    5.29    0.71
  -4  -6  -2    5.95    0.24
  -4  -6  -2    5.58    0.74
   4   6   2    5.60    0.28
   4   6   2    7.34    0.70
  -4   6  -2    4.75    0.27
   5  -6   2    1.91    0.47
   5  -6   2    1.96    0.51
  -5  -6  -2    1.53    0.15
  -5  -6  -2    1.62    0.48
  -5  -6  -2    1.56    0.11
   5   6   2    1.79    0.44
  -5   6  -2    1.55    0.15
   5   6   2    1.64    0.19
  -6  -6  -2    2.37    0.54
  -6  -6  -2    1.91    0.14
   6  -6   2    1.63    0.54
   6  -6   2    2.15    0.55
  -6  -6  -2    1.75    0.11
   6   6   2    2.02    0.17
  -6   6  -2    1.91    0.14
   6   6   2    2.38    0.51
  -7  -6  -2    1.00    0.72
  -7  -6  -2    0.12    0.05
   7  -6   2    0.70    0.61
  -7  -6  -2    0.07    0.07
   7  -6   2    0.13    0.56
   7   6   2    0.07    0.09
  -7   6  -2    0.06    0.07
  -8  -6  -2    0.16    0.05
  -8  -6  -2    0.21    0.07
   8  -6   2    0.12    0.73
   8   6   2    0.05    0.09
  -8   6  -2    0.26    0.06
  -9  -6  -2   -0.03    0.04
  -9  -6  -2    0.02    0.07
   9   6   2    0.22    0.10
  -9   6  -2   -0.04    0.06
 -10  -6  -2   -0.03    0.07
 -10  -6  -2   -0.03    0.05
 -10   6  -2    0.00    0.06
  10   6   2   -0.04    0.09
 -11  -6  -2    0.07    0.05
 -11  -6  -2    0.03    0.07
  11   6   2    0.03    0.09
 -11   6  -2    0.03    0.05
 -12  -6  -2    0.01    0.05
 -12  -6  -2    0.10    0.08
  12   6   2   -0.02    0.10
 -12   6  -2    0.04    0.05
 -13  -6  -2    0.15    0.05
 -13  -6  -2    0.22    0.08
  13   6   2    0.12    0.10
 -13   6  -2    0.14    0.05
 -14  -6  -2    0.93    0.14
 -14  -6  -2    0.82    0.08
  14   6   2    0.58    0.12
 -14   6  -2    0.85    0.09
 -15  -6  -2    0.97    0.14
 -15  -6  -2    0.80    0.09
 -15   6  -2    1.03    0.09
  15   6   2    0.82    0.14
 -16  -6  -2    0.01    0.06
 -16  -6  -2   -0.06    0.08
 -16   6  -2    0.00    0.05
  16   6   2   -0.05    0.08
 -17  -6  -2    0.48    0.07
  17   6   2    0.36    0.09
 -17   6  -2    0.59    0.08
 -18  -6  -2    0.16    0.06
  18  -6   2   -0.15    0.11
  18   6   2    0.26    0.09
 -18   6  -2    0.19    0.06
  19  -6   2    0.09    0.09
 -19  -6  -2    0.01    0.06
 -19   6  -2   -0.03    0.04
  19   6   2    0.05    0.07
 -20  -6  -2   -0.01    0.05
  20  -6   2    0.04    0.08
 -20   6  -2    0.04    0.04
  20   6   2    0.01    0.06
  21  -6   2   -0.23    0.15
 -21  -6  -2   -0.03    0.06
  21   6   2   -0.03    0.06
 -21   6  -2    0.14    0.05
  22  -6   2   -0.01    0.08
 -22  -6  -2   -0.04    0.05
  22   6   2    0.10    0.05
  23  -6   2    0.00    0.07
 -23  -6  -2   -0.04    0.06
  23   6   2    0.00    0.05
 -23  -7   2   -0.01    0.06
  23   7  -2   -0.03    0.06
 -22  -7   2   -0.06    0.05
 -22   7   2    0.04    0.03
  22   7  -2   -0.02    0.08
 -21  -7   2   -0.02    0.05
  21   7  -2   -0.02    0.06
 -21   7   2   -0.01    0.03
 -20  -7   2   -0.03    0.05
 -20   7   2    0.03    0.03
  20   7  -2   -0.01    0.07
 -19  -7   2    0.00    0.05
 -19   7   2   -0.06    0.03
 -18  -7   2    0.08    0.06
 -18  -7   2    0.16    0.05
  18   7  -2    0.03    0.09
 -18   7   2    0.13    0.05
 -17  -7   2    0.05    0.04
 -17  -7   2   -0.03    0.06
 -17   7   2    0.01    0.04
  17   7  -2    0.11    0.08
 -16  -7   2    0.42    0.08
 -16  -7   2    0.28    0.05
  16   7  -2    0.30    0.09
 -16   7   2    0.39    0.05
 -15  -7   2    0.04    0.08
 -15   7   2    0.02    0.05
 -14  -7   2    0.02    0.08
 -14  -7   2   -0.06    0.05
 -14   7   2    0.00    0.05
  14   7  -2   -0.13    0.10
 -13  -7   2    0.19    0.06
 -13  -7   2    0.44    0.10
 -13   7   2    0.34    0.06
  13   7  -2    0.17    0.11
 -12  -7   2    0.91    0.11
 -12  -7   2    0.73    0.10
  12   7  -2    0.81    0.13
 -12   7   2    0.78    0.09
 -11  -7   2    0.80    0.10
 -11  -7   2    1.05    0.15
 -11   7   2    0.79    0.09
  11   7  -2    0.67    0.12
 -10  -7   2    0.20    0.06
 -10  -7   2    0.21    0.09
  10   7  -2    0.25    0.10
 -10   7   2    0.22    0.06
  -9  -7   2    0.02    0.08
  -9  -7   2    0.03    0.05
   9   7  -2    0.16    0.11
  -9   7   2    0.11    0.05
  -8  -7   2    0.03    0.05
   8   7  -2   -0.04    0.10
  -8   7   2    0.06    0.06
  -7  -7   2    0.04    0.05
  -7   7   2    0.20    0.07
   7   7  -2    0.13    0.09
   6  -7  -2    0.22    0.87
  -6  -7   2    0.85    0.10
   6   7  -2    0.77    0.12
  -6   7   2    0.99    0.12
   5  -7  -2   -0.32    0.76
  -5  -7   2    0.43    0.07
   5   7  -2    0.50    0.11
  -5   7   2    0.53    0.08
  -4  -7   2    0.33    0.07
   4  -7  -2    0.91    0.74
  -4  -7   2    1.30    0.97
   4   7  -2    0.52    0.20
  -4   7   2    0.33    0.08
  -3  -7   2    0.61    0.63
   3  -7  -2    1.65    0.73
   3   7  -2    0.64    0.11
  -3   7   2    0.54    0.09
  -2  -7   2    0.10    0.58
  -2  -7   2    0.10    0.08
   2  -7  -2    0.99    0.69
  -2   7   2    0.04    0.09
   2   7  -2   -0.01    0.10
  -2   7   2    0.08    0.07
  -1  -7   2    0.01    0.58
   1  -7  -2    0.94    0.67
  -1  -7   2    0.04    0.09
  -1   7   2    0.15    0.08
   1   7  -2    0.05    0.11
   1   7  -2    0.11    0.09
  -1   7   2   -0.07    0.09
   0  -7  -2    0.83    0.09
   0  -7  -2    1.63    0.72
   0  -7   2    1.30    0.60
   0   7  -2    0.57    0.09
   0   7  -2    0.76    0.12
   0   7   2    0.69    0.11
   0   7   2    0.69    0.10
  -1  -7  -2    0.55    0.07
   1  -7   2   -0.09    0.58
  -1  -7  -2    1.23    0.67
   1   7   2    0.84    0.12
  -1   7  -2    0.59    0.09
   1   7   2    0.62    0.10
  -2  -7  -2    0.13    0.05
   2  -7   2    0.63    0.62
  -2   7  -2    0.13    0.07
   2   7   2    0.20    0.09
   3  -7   2    0.88    0.65
  -3  -7  -2    0.88    0.09
  -3  -7  -2    0.90    0.10
   3   7   2    0.94    0.14
  -3   7  -2    1.01    0.13
   4  -7   2    0.03    0.72
  -4  -7  -2    1.13    0.13
  -4  -7  -2    1.13    0.09
  -4   7  -2    0.83    0.12
   4   7   2    0.98    0.14
   5  -7   2    0.56    1.19
  -5  -7  -2    0.00    0.05
  -5  -7  -2    0.15    0.07
   5   7   2    0.05    0.10
  -5   7  -2    0.03    0.07
  -6  -7  -2    3.38    0.19
  -6  -7  -2    3.57    0.17
   6   7   2    3.34    0.21
  -6   7  -2    3.31    0.18
  -7  -7  -2    0.71    0.09
  -7  -7  -2    0.82    0.09
  -7   7  -2    0.68    0.08
   7   7   2    0.87    0.12
  -8  -7  -2    0.41    0.08
  -8  -7  -2    0.26    0.06
   8   7   2    0.49    0.11
  -8   7  -2    0.34    0.06
  -9  -7  -2    0.48    0.09
  -9  -7  -2    0.41    0.06
   9   7   2    0.40    0.10
  -9   7  -2    0.46    0.06
 -10  -7  -2    0.11    0.08
 -10  -7  -2   -0.04    0.05
 -10   7  -2    0.01    0.05
  10   7   2    0.10    0.10
 -11  -7  -2    0.00    0.05
 -11  -7  -2    0.13    0.08
  11   7   2    0.01    0.10
 -11   7  -2    0.06    0.05
 -12  -7  -2    0.92    0.11
 -12  -7  -2    0.94    0.09
  12   7   2    0.80    0.14
 -12   7  -2    0.89    0.09
 -13  -7  -2    0.03    0.05
 -13  -7  -2    0.04    0.08
 -13   7  -2    0.07    0.05
  13   7   2    0.01    0.11
 -14  -7  -2    0.17    0.07
 -14  -7  -2    0.14    0.06
 -14   7  -2    0.17    0.05
  14   7   2    0.21    0.13
 -15  -7  -2   -0.04    0.03
 -15  -7  -2   -0.01    0.06
 -15   7  -2   -0.01    0.05
  15   7   2   -0.07    0.08
 -16  -7  -2    0.19    0.04
 -16  -7  -2    0.22    0.06
 -16   7  -2    0.22    0.06
  16   7   2    0.21    0.08
 -17  -7  -2    0.07    0.06
 -17  -7  -2    0.13    0.05
  17   7   2    0.03    0.07
 -17   7  -2    0.07    0.04
 -18  -7  -2    0.02    0.05
  18   7   2    0.12    0.07
 -18   7  -2   -0.03    0.04
 -19  -7  -2    0.07    0.06
  19   7   2   -0.03    0.06
 -19   7  -2    0.15    0.04
 -20  -7  -2    0.06    0.05
 -20   7  -2    0.16    0.05
  20   7   2   -0.05    0.06
 -21  -7  -2   -0.09    0.05
  21   7   2   -0.04    0.06
 -22  -7  -2   -0.01    0.06
  22   7   2    0.03    0.06
 -22  -8   2    0.14    0.06
  22   8  -2    0.02    0.08
 -22   8   2    0.02    0.04
 -21  -8   2   -0.02    0.05
  21   8  -2    0.06    0.08
 -21   8   2    0.12    0.03
 -20  -8   2    0.04    0.05
 -20   8   2    0.05    0.03
  20   8  -2    0.13    0.09
 -19  -8   2    0.04    0.05
 -19   8   2    0.04    0.03
  19   8  -2    0.01    0.08
 -18  -8   2    0.00    0.05
 -18  -8   2    0.02    0.05
  18   8  -2   -0.03    0.07
 -18   8   2   -0.01    0.03
 -17  -8   2    0.03    0.05
 -17  -8   2    0.00    0.04
 -17   8   2   -0.03    0.03
 -16  -8   2    0.04    0.04
 -16  -8   2    0.11    0.06
 -16   8   2    0.12    0.05
  16   8  -2   -0.15    0.08
 -15  -8   2    1.11    0.12
 -15  -8   2    0.92    0.07
  15   8  -2    0.72    0.11
 -15   8   2    1.03    0.08
 -14  -8   2    0.18    0.07
 -14  -8   2    0.11    0.04
  14   8  -2    0.06    0.09
 -14   8   2    0.16    0.05
 -13  -8   2    0.03    0.04
 -13  -8   2    0.00    0.07
 -13   8   2    0.04    0.05
  13   8  -2    0.13    0.09
 -12  -8   2    0.10    0.09
 -12  -8   2   -0.02    0.05
 -12   8   2    0.02    0.05
  12   8  -2   -0.02    0.11
 -11  -8   2   -0.07    0.08
 -11  -8   2    0.00    0.05
  11   8  -2    0.04    0.12
 -11   8   2    0.03    0.05
 -10  -8   2    2.37    0.17
 -10  -8   2    2.08    0.14
 -10   8   2    2.29    0.13
  10   8  -2    2.05    0.21
  -9  -8   2    0.46    0.10
  -9  -8   2    0.41    0.07
   9   8  -2    0.38    0.13
  -9   8   2    0.42    0.06
  -8  -8   2    0.44    0.10
  -8  -8   2    0.40    0.07
  -8   8   2    0.52    0.07
   8   8  -2    0.56    0.13
  -7  -8   2    0.06    0.06
  -7  -8   2    0.07    0.08
  -7   8   2    0.05    0.06
   7   8  -2    0.23    0.12
  -6  -8   2    0.94    0.10
  -6   8   2    1.22    0.12
   6   8  -2    1.23    0.19
  -5  -8   2    1.32    0.11
   5   8  -2    1.21    0.15
  -5   8   2    1.39    0.12
  -4  -8   2    0.06    0.06
  -3  -8   2    1.93    0.13
  -3   8   2    1.88    0.14
   3   8  -2    1.97    0.19
   3   8  -2    1.85    0.16
  -2  -8   2    1.02    0.12
  -2   8   2    0.97    0.13
   2   8  -2    0.96    0.12
   2   8  -2    1.17    0.15
  -1  -8   2    8.24    0.35
   1  -8  -2    8.54    0.35
   1   8  -2    7.29    0.40
   1   8  -2    8.59    0.39
  -1   8   2    8.49    0.36
  -1   8   2    8.98    0.38
   0  -8  -2    1.37    0.17
   0  -8  -2    1.00    0.11
   0   8   2    0.98    0.13
   0   8   2    1.21    0.16
   0   8  -2    0.71    0.14
  -1  -8  -2    3.28    0.21
  -1  -8  -2    3.51    0.17
   1   8   2    3.50    0.20
   1   8   2    3.46    0.22
  -2  -8  -2    0.05    0.08
  -2  -8  -2   -0.02    0.05
   2   8   2    0.01    0.08
   2   8   2    0.08    0.10
  -2   8  -2    0.13    0.07
  -3  -8  -2    1.46    0.11
  -3  -8  -2    1.68    0.15
   3   8   2    1.50    0.17
  -3   8  -2    1.48    0.13
  -4  -8  -2    0.71    0.10
  -4  -8  -2    0.55    0.07
  -4   8  -2    0.53    0.08
   4   8   2    0.69    0.12
  -5  -8  -2    0.65    0.09
  -5  -8  -2    0.69    0.10
   5   8   2    0.43    0.12
  -5   8  -2    0.69    0.08
  -6  -8  -2    0.22    0.08
  -6  -8  -2    0.21    0.06
  -6   8  -2    0.22    0.07
   6   8   2    0.11    0.10
  -7  -8  -2    0.14    0.05
  -7  -8  -2    0.18    0.08
   7   8   2    0.18    0.11
  -7   8  -2    0.24    0.06
  -8  -8  -2    0.33    0.08
  -8  -8  -2    0.35    0.06
  -8   8  -2    0.31    0.06
   8   8   2    0.38    0.11
  -9  -8  -2    0.64    0.09
  -9  -8  -2    0.84    0.10
  -9   8  -2    0.77    0.09
   9   8   2    0.83    0.13
 -10  -8  -2    0.27    0.08
 -10  -8  -2    0.28    0.06
  10   8   2    0.24    0.11
 -10   8  -2    0.20    0.06
 -11  -8  -2    0.04    0.05
 -11  -8  -2   -0.01    0.08
 -11   8  -2    0.01    0.05
  11   8   2   -0.12    0.10
 -12  -8  -2    0.45    0.08
 -12  -8  -2    0.34    0.05
  12   8   2    0.46    0.10
 -12   8  -2    0.42    0.06
 -13  -8  -2    0.12    0.04
 -13  -8  -2    0.17    0.06
  13   8   2    0.07    0.08
 -13   8  -2    0.15    0.05
 -14  -8  -2    0.10    0.06
 -14  -8  -2    0.12    0.04
 -14   8  -2    0.16    0.05
  14   8   2    0.20    0.08
 -15  -8  -2    0.42    0.07
 -15  -8  -2    0.33    0.04
  15   8   2    0.32    0.09
 -15   8  -2    0.33    0.04
 -16  -8  -2    0.13    0.04
 -16  -8  -2    0.18    0.06
 -16   8  -2    0.17    0.04
  16   8   2    0.13    0.08
 -17  -8  -2    0.19    0.06
 -17  -8  -2    0.24    0.06
  17   8   2    0.12    0.07
 -17   8  -2    0.15    0.04
 -18  -8  -2    0.05    0.05
 -18   8  -2    0.14    0.04
 -19  -8  -2   -0.02    0.05
  19   8   2    0.02    0.06
 -20  -8  -2   -0.01    0.06
  20   8   2   -0.02    0.06
 -21  -8  -2    0.02    0.06
  21   8   2    0.07    0.06
 -20  -9   2    0.11    0.06
 -19  -9   2    0.05    0.05
  19   9  -2    0.02    0.09
 -19   9   2    0.12    0.03
 -18  -9   2    0.00    0.05
 -18   9   2    0.04    0.03
  18   9  -2    0.00    0.09
 -17  -9   2    0.05    0.04
 -17  -9   2    0.07    0.05
 -17   9   2    0.02    0.03
 -16  -9   2   -0.04    0.05
 -16  -9   2   -0.01    0.03
 -16   9   2    0.00    0.03
 -15  -9   2    0.04    0.04
 -15  -9   2    0.13    0.06
 -15   9   2    0.11    0.03
  15   9  -2   -0.01    0.10
 -14  -9   2    0.01    0.06
 -14  -9   2    0.07    0.04
 -14   9   2    0.12    0.04
  14   9  -2    0.05    0.10
 -13  -9   2    0.29    0.07
 -13  -9   2    0.22    0.04
  13   9  -2    0.00    0.09
 -13   9   2    0.26    0.05
 -12  -9   2    0.67    0.07
 -12  -9   2    0.87    0.11
 -12   9   2    0.82    0.08
  12   9  -2    0.54    0.11
 -11  -9   2    0.32    0.07
 -11  -9   2    0.10    0.04
  11   9  -2    0.36    0.10
 -11   9   2    0.17    0.05
 -10  -9   2    0.25    0.05
 -10  -9   2    0.26    0.07
  10   9  -2    0.13    0.11
 -10   9   2    0.22    0.05
  -9  -9   2    0.02    0.04
  -9  -9   2    0.03    0.06
  -9   9   2    0.06    0.05
  -8  -9   2    0.01    0.05
  -8  -9   2    0.05    0.09
  -8   9   2    0.04    0.05
   8   9  -2   -0.19    0.12
  -7  -9   2    0.22    0.09
  -7  -9   2    0.12    0.06
  -7   9   2    0.20    0.06
   7   9  -2    0.24    0.13
  -6  -9   2    2.09    0.17
  -6  -9   2    1.82    0.13
   6   9  -2    1.59    0.15
  -6   9   2    1.77    0.12
   6   9  -2    1.98    0.21
  -5  -9   2    4.16    0.23
  -5  -9   2    4.00    0.19
   5   9  -2    3.66    0.21
  -5   9   2    4.37    0.20
   5   9  -2    3.55    0.26
  -4  -9   2    2.63    0.15
  -4   9   2    2.58    0.16
   4   9  -2    2.44    0.17
  -3  -9   2    0.15    0.06
   3   9  -2    0.19    0.08
  -3   9   2    0.18    0.07
   2  -9  -2    0.22    0.08
  -2  -9   2    0.41    0.07
   2   9  -2    0.28    0.08
  -2   9   2    0.24    0.07
  -1  -9   2    0.10    0.07
   1  -9  -2    0.25    0.07
   1   9  -2    0.22    0.08
  -1   9   2    0.19    0.07
   0  -9   2    0.99    0.14
   0  -9  -2    0.90    0.11
   0  -9  -2    1.17    0.16
   0   9   2    0.93    0.12
   0   9  -2    0.87    0.12
  -1  -9  -2    8.19    0.32
  -1  -9  -2    7.10    0.35
   1   9   2    7.31    0.36
   1   9   2    7.71    0.33
  -1   9  -2    7.84    0.33
  -2  -9  -2    0.18    0.06
  -2  -9  -2    0.26    0.10
  -2   9  -2    0.18    0.07
   2   9   2    0.19    0.08
   2   9   2    0.15    0.11
  -3  -9  -2    1.47    0.11
  -3  -9  -2    1.47    0.15
   3   9   2    1.27    0.14
   3   9   2    1.25    0.13
  -3   9  -2    1.10    0.12
  -4  -9  -2    1.27    0.10
  -4  -9  -2    1.45    0.14
  -4   9  -2    1.10    0.11
   4   9   2    1.08    0.13
   4   9   2    1.12    0.17
  -5  -9  -2    0.02    0.05
  -5  -9  -2    0.08    0.08
   5   9   2    0.00    0.10
  -5   9  -2    0.01    0.06
   5   9   2    0.04    0.08
  -6  -9  -2    0.94    0.15
  -6  -9  -2    1.05    0.10
  -6   9  -2    1.09    0.10
   6   9   2    0.87    0.13
  -7  -9  -2    0.98    0.15
  -7  -9  -2    0.89    0.09
  -7   9  -2    1.10    0.10
   7   9   2    0.85    0.14
  -8  -9  -2    0.13    0.04
  -8  -9  -2    0.20    0.07
   8   9   2    0.38    0.12
  -8   9  -2    0.22    0.06
  -9  -9  -2    0.36    0.05
  -9  -9  -2    0.37    0.07
  -9   9  -2    0.41    0.06
   9   9   2    0.44    0.10
 -10  -9  -2    0.45    0.06
 -10  -9  -2    0.56    0.08
 -10   9  -2    0.56    0.08
  10   9   2    0.50    0.09
 -11  -9  -2    0.19    0.04
 -11  -9  -2    0.33    0.07
 -11   9  -2    0.28    0.05
  11   9   2    0.06    0.08
 -12  -9  -2    0.23    0.07
 -12  -9  -2    0.10    0.04
  12   9   2   -0.01    0.08
 -13  -9  -2    0.05    0.06
 -13  -9  -2    0.01    0.03
 -13   9  -2    0.03    0.03
  13   9   2   -0.02    0.08
 -14  -9  -2    0.00    0.03
 -14  -9  -2    0.18    0.06
  14   9   2    0.15    0.08
 -14   9  -2    0.05    0.03
 -15  -9  -2    0.06    0.06
 -15  -9  -2   -0.03    0.03
 -15   9  -2    0.07    0.04
  15   9   2   -0.11    0.07
 -16  -9  -2    0.05    0.05
 -16  -9  -2   -0.01    0.06
  16   9   2    0.05    0.07
 -16   9  -2    0.08    0.04
 -17  -9  -2    0.10    0.06
  17   9   2    0.14    0.09
 -18  -9  -2    0.00    0.06
  18   9   2    0.00    0.07
 -19  -9  -2    0.08    0.06
  19   9   2    0.06    0.07
 -18 -10   2    0.14    0.06
  18  10  -2    0.08    0.03
 -17 -10   2    0.04    0.04
 -17 -10   2    0.10    0.06
 -17  10   2    0.13    0.06
  17  10  -2   -0.02    0.04
 -16 -10   2    0.08    0.03
 -16 -10   2    0.03    0.08
 -16  10   2    0.01    0.03
  16  10  -2   -0.08    0.04
 -15 -10   2    0.04    0.03
 -15 -10   2    0.04    0.06
 -15  10   2    0.06    0.03
 -14 -10   2    0.05    0.03
 -14 -10   2    0.05    0.06
 -14  10   2    0.07    0.03
 -13 -10   2    0.23    0.06
 -13 -10   2    0.14    0.03
 -13  10   2    0.20    0.03
 -12 -10   2   -0.03    0.03
 -12 -10   2    0.14    0.06
 -12  10   2    0.03    0.03
  12  10  -2    0.06    0.05
 -11 -10   2   -0.04    0.03
 -11 -10   2   -0.02    0.06
 -11  10   2    0.02    0.03
  11  10  -2   -0.01    0.05
 -10 -10   2    0.06    0.04
 -10 -10   2    0.12    0.07
  10  10  -2    0.08    0.10
 -10  10   2    0.08    0.05
  -9 -10   2    0.06    0.07
  -9 -10   2    0.06    0.04
   9  10  -2    0.01    0.07
  -9  10   2    0.13    0.05
  -8 -10   2   -0.04    0.04
  -8 -10   2   -0.08    0.07
   8  10  -2   -0.04    0.07
  -8  10   2    0.02    0.05
  -7 -10   2    0.06    0.06
  -7 -10   2   -0.01    0.04
   7  10  -2    0.05    0.07
  -7  10   2    0.13    0.05
  -6 -10   2    0.40    0.05
  -6 -10   2    0.29    0.07
  -6  10   2    0.54    0.08
   6  10  -2    0.35    0.08
  -5 -10   2    0.49    0.06
  -5 -10   2    0.48    0.08
  -5  10   2    0.68    0.09
   5  10  -2    0.42    0.08
  -4 -10   2    0.09    0.04
  -4 -10   2    0.15    0.08
   4  10  -2    0.10    0.07
  -4  10   2    0.08    0.06
  -3 -10   2    3.50    0.20
   3 -10  -2    3.36    0.18
  -3 -10   2    3.49    0.16
  -3  10   2    3.41    0.18
   3  10  -2    3.35    0.18
  -2 -10   2    0.37    0.06
  -2 -10   2    0.44    0.09
   2 -10  -2    0.23    0.06
   2  10  -2    0.21    0.07
  -2  10   2    0.26    0.07
  -1 -10   2    2.18    0.18
   1 -10  -2    1.95    0.12
  -1 -10   2    2.11    0.13
   1  10  -2    2.03    0.14
  -1  10   2    2.15    0.14
   0 -10  -2    0.38    0.05
   0 -10   2    0.38    0.11
   0 -10   2    0.25    0.07
   0  10  -2    0.21    0.07
   0  10   2    0.25    0.07
   1 -10   2    2.81    0.16
  -1 -10  -2    2.94    0.14
   1  10   2    2.97    0.17
  -1  10  -2    3.01    0.16
  -2 -10  -2    0.06    0.16
  -2 -10  -2    0.17    0.04
   2  10   2    0.14    0.07
  -2  10  -2    0.23    0.06
  -3 -10  -2    2.87    0.13
  -3 -10  -2    2.55    0.18
   3  10   2    2.49    0.17
   3  10   2    2.66    0.16
  -3  10  -2    2.66    0.15
  -4 -10  -2    0.14    0.08
  -4 -10  -2    0.18    0.04
  -4  10  -2    0.11    0.06
   4  10   2    0.19    0.07
   4  10   2    0.23    0.09
  -5 -10  -2    0.72    0.09
  -5 -10  -2    0.56    0.07
   5  10   2    0.97    0.13
  -5  10  -2    0.59    0.09
   5  10   2    0.53    0.08
  -6 -10  -2    0.26    0.07
  -6 -10  -2    0.04    0.04
   6  10   2    0.14    0.08
   6  10   2    0.07    0.06
  -7 -10  -2    0.18    0.04
  -7 -10  -2    0.26    0.07
   7  10   2    0.11    0.07
  -7  10  -2    0.24    0.05
   7  10   2    0.19    0.09
  -8 -10  -2    0.18    0.07
  -8 -10  -2    0.13    0.04
   8  10   2    0.13    0.08
  -8  10  -2    0.17    0.07
   8  10   2    0.12    0.07
  -9 -10  -2    0.00    0.06
  -9 -10  -2   -0.03    0.03
   9  10   2    0.08    0.08
   9  10   2    0.06    0.08
  -9  10  -2    0.04    0.03
 -10 -10  -2    0.05    0.03
 -10 -10  -2    0.18    0.07
  10  10   2    0.02    0.05
  10  10   2    0.06    0.08
 -10  10  -2    0.04    0.03
 -11 -10  -2    0.08    0.03
 -11 -10  -2    0.21    0.07
  11  10   2    0.06    0.08
 -11  10  -2    0.12    0.03
  11  10   2    0.08    0.05
 -12 -10  -2   -0.07    0.06
 -12 -10  -2    0.01    0.03
  12  10   2   -0.09    0.08
  12  10   2    0.02    0.05
 -12  10  -2   -0.02    0.03
 -13 -10  -2    0.04    0.03
 -13 -10  -2    0.18    0.07
 -13  10  -2    0.02    0.03
  13  10   2   -0.11    0.08
  13  10   2    0.05    0.05
 -14 -10  -2   -0.06    0.06
 -14 -10  -2    0.00    0.03
  14  10   2    0.07    0.07
 -14  10  -2   -0.02    0.04
  14  10   2    0.02    0.04
 -15 -10  -2    0.08    0.07
 -15 -10  -2   -0.02    0.03
  15  10   2    0.06    0.04
  15  10   2    0.16    0.08
 -16 -10  -2    0.03    0.07
  16  10   2    0.03    0.03
  16  10   2   -0.03    0.08
  17  10   2   -0.02    0.03
 -15 -11   2    0.07    0.03
 -15 -11   2    0.01    0.07
 -15  11   2   -0.01    0.03
  15  11  -2    0.02    0.03
 -14 -11   2    0.01    0.03
 -14 -11   2    0.05    0.07
  14  11  -2   -0.04    0.03
 -14  11   2   -0.03    0.04
 -13 -11   2    0.01    0.03
 -13 -11   2    0.00    0.07
  13  11  -2   -0.02    0.03
 -13  11   2   -0.03    0.03
 -12 -11   2    0.14    0.03
 -12 -11   2    0.16    0.08
 -12  11   2    0.09    0.03
  12  11  -2    0.05    0.04
 -11 -11   2   -0.10    0.07
 -11 -11   2    0.07    0.03
 -11  11   2    0.05    0.03
  11  11  -2    0.05    0.04
 -10 -11   2   -0.08    0.07
 -10 -11   2    0.01    0.03
 -10  11   2    0.05    0.03
  10  11  -2    0.03    0.04
  -9 -11   2    0.05    0.03
  -9 -11   2    0.17    0.08
   9  11  -2    0.05    0.04
  -9  11   2    0.10    0.03
  -8 -11   2    0.19    0.08
  -8 -11   2   -0.06    0.03
  -8  11   2   -0.01    0.03
   8  11  -2   -0.05    0.04
  -7 -11   2    0.11    0.08
  -7 -11   2    0.08    0.04
  -7  11   2    0.11    0.04
   7  11  -2    0.07    0.05
  -6 -11   2    0.08    0.09
  -6 -11   2    0.01    0.04
   6  11  -2    0.09    0.04
  -6  11   2    0.17    0.04
  -5 -11   2   -0.05    0.10
  -5 -11   2   -0.02    0.04
  -5  11   2   -0.01    0.04
   5  11  -2    0.08    0.05
  -4 -11   2    0.11    0.11
  -4 -11   2    0.09    0.04
  -4  11   2    0.16    0.04
   4  11  -2    0.22    0.05
  -3 -11   2    0.09    0.12
  -3 -11   2    0.18    0.04
   3 -11  -2    0.16    0.06
  -3  11   2    0.24    0.05
   3  11  -2    0.18    0.05
   2 -11  -2    0.11    0.05
  -2 -11   2   -0.01    0.04
  -2  11   2    0.01    0.05
   2  11  -2   -0.07    0.04
   1 -11  -2    0.79    0.08
  -1 -11   2    0.74    0.08
   1  11  -2    0.82    0.07
  -1  11   2    0.80    0.12
   0 -11   2    0.09    0.06
   0 -11  -2    0.05    0.04
   0  11  -2    0.09    0.04
   0  11   2    0.18    0.08
  -1 -11  -2    0.48    0.07
   1 -11   2    0.68    0.10
  -1  11  -2    0.45    0.06
   1  11   2    0.53    0.08
  -2 -11  -2    0.00    0.04
  -2  11  -2    0.03    0.04
   2  11   2    0.01    0.04
  -3 -11  -2    0.19    0.04
  -3  11  -2    0.18    0.04
   3  11   2    0.19    0.05
  -4 -11  -2    0.15    0.04
  -4  11  -2    0.21    0.04
   4  11   2    0.10    0.05
  -5 -11  -2    0.25    0.04
   5  11   2    0.27    0.05
  -5  11  -2    0.31    0.04
  -6 -11  -2    0.02    0.03
  -6 -11  -2    0.03    0.11
  -6  11  -2    0.00    0.03
   6  11   2    0.04    0.04
  -7 -11  -2    0.08    0.03
  -7 -11  -2    0.22    0.11
   7  11   2    0.13    0.05
  -7  11  -2    0.08    0.03
  -8 -11  -2    0.12    0.10
  -8 -11  -2    0.04    0.03
   8  11   2    0.02    0.04
  -8  11  -2    0.03    0.03
  -9 -11  -2   -0.04    0.03
  -9 -11  -2   -0.04    0.15
   9  11   2   -0.02    0.04
  -9  11  -2    0.02    0.03
 -10 -11  -2    0.01    0.03
 -10 -11  -2   -0.13    0.09
 -10  11  -2   -0.02    0.03
  10  11   2   -0.07    0.04
 -11 -11  -2   -0.01    0.03
 -11 -11  -2    0.04    0.09
  11  11   2   -0.05    0.03
 -12 -11  -2    0.02    0.03
 -12 -11  -2    0.09    0.09
  12  11   2   -0.02    0.03
 -13 -11  -2    0.08    0.08
 -13 -11  -2    0.08    0.03
  13  11   2    0.03    0.03
 -14 -11  -2   -0.08    0.03
 -14 -11  -2    0.19    0.09
  14  11   2   -0.04    0.03
 -11 -12   2   -0.02    0.03
 -11  12   2   -0.04    0.03
  11  12  -2   -0.02    0.03
 -10 -12   2    0.05    0.03
  10  12  -2    0.01    0.03
 -10  12   2   -0.01    0.04
  -9 -12   2    0.00    0.03
   9  12  -2    0.03    0.03
  -9  12   2    0.07    0.03
  -8 -12   2   -0.01    0.03
  -8  12   2    0.02    0.03
   8  12  -2   -0.03    0.03
  -7 -12   2    0.04    0.04
  -7  12   2    0.08    0.03
   7  12  -2   -0.03    0.03
  -6 -12   2    0.06    0.04
   6  12  -2    0.06    0.03
  -6  12   2    0.04    0.03
  -5 -12   2    0.07    0.04
  -5  12   2    0.05    0.03
   5  12  -2    0.10    0.03
  -4 -12   2    0.24    0.04
   4  12  -2    0.16    0.04
  -4  12   2    0.26    0.04
  -3 -12   2    0.05    0.04
   3  12  -2   -0.01    0.03
  -3  12   2    0.01    0.03
  -2 -12   2    0.05    0.05
   2 -12  -2    0.05    0.05
   2  12  -2    0.05    0.03
  -2  12   2    0.11    0.03
  -1 -12   2    0.02    0.06
   1 -12  -2    0.05    0.05
  -1  12   2    0.08    0.03
   1  12  -2    0.04    0.03
   0 -12   2    0.00    0.05
   0 -12  -2    0.03    0.05
   0  12  -2   -0.02    0.03
   0  12   2    0.03    0.03
   1 -12   2    0.04    0.06
  -1 -12  -2   -0.06    0.03
  -1  12  -2    0.03    0.03
   1  12   2    0.06    0.03
  -2 -12  -2    0.05    0.03
  -2  12  -2    0.11    0.03
   2  12   2    0.13    0.03
  -3 -12  -2    0.02    0.03
   3  12   2    0.13    0.04
  -3  12  -2    0.13    0.03
  -4 -12  -2   -0.04    0.03
   4  12   2    0.03    0.03
  -4  12  -2    0.00    0.03
  -5 -12  -2    0.08    0.03
  -5  12  -2    0.07    0.03
   5  12   2    0.09    0.03
  -6 -12  -2    0.03    0.03
   6  12   2    0.01    0.03
  -6  12  -2   -0.02    0.03
  -7 -12  -2    0.07    0.03
  -7  12  -2   -0.02    0.04
   7  12   2    0.07    0.03
  -8 -12  -2    0.09    0.03
   8  12   2    0.13    0.03
  -9 -12  -2    0.03    0.03
   9  12   2    0.01    0.03
 -10 -12  -2    0.02    0.02
  10  12   2    0.01    0.03
  28   0  -3    0.07    0.06
  28   0  -3    0.07    0.06
  27   0  -3   -0.03    0.09
  26   0  -3   -0.07    0.06
  26   0  -3   -0.05    0.06
  25   0  -3   -0.08    0.07
  25   0  -3    0.13    0.06
  24   0  -3    0.12    0.06
  24   0  -3   -0.10    0.07
  23   0  -3   -0.03    0.06
  23   0  -3   -0.06    0.08
  22   0  -3   -0.03    0.06
  22   0  -3    0.03    0.08
  21   0  -3    0.08    0.08
 -21   0   3    0.26    0.16
  21   0  -3    0.26    0.11
 -20   0   3    0.13    0.14
  20   0  -3    0.01    0.07
  20   0  -3    0.09    0.10
 -20   0   3   -0.13    0.06
 -19   0   3   -0.21    0.12
 -19   0   3   -0.03    0.06
 -18   0   3   -0.05    0.06
 -18   0   3   -0.05    0.11
  18   0  -3    0.01    0.07
  17   0  -3    0.14    0.07
 -17   0   3    0.14    0.06
 -17   0   3    0.31    0.10
 -16   0   3    0.13    0.09
 -16   0   3    0.01    0.06
  16   0  -3   -0.02    0.06
  15   0  -3    0.90    0.10
 -15   0   3    0.81    0.10
 -15   0   3    0.72    0.10
 -14   0   3   -0.10    0.08
  14   0  -3    0.49    0.47
 -14   0   3    0.08    0.07
  13   0  -3    4.08    0.18
  13   0  -3    3.43    0.45
 -13   0   3    3.91    0.21
  12   0  -3   -0.01    0.25
  12   0  -3   -0.02    0.05
 -12   0   3    0.01    0.08
  11   0  -3    0.43    0.23
  10   0  -3    0.12    0.16
  10   0  -3   -0.02    0.05
   8   0  -3    0.01    0.11
   6   0  -3    0.32    0.11
   3   0  -3  330.75   12.23
  -2   0   3    0.04    0.04
   2   0  -3   -0.03    0.06
  -1   0   3   77.12    2.89
   1   0  -3   77.99    2.89
   0   0   3    0.09    0.04
   0   0  -3    0.06    0.06
  -1   0  -3   45.48    1.67
   1   0   3   45.15    1.67
   1   0   3   43.28    1.69
  -2   0  -3   -0.08    0.06
   2   0   3    0.04    0.06
   3   0   3   10.07    0.44
  -3   0  -3   10.94    0.42
   4   0   3    0.17    0.09
  -4   0  -3    0.15    0.07
   5   0   3   17.15    0.71
   6   0   3   -0.06    0.10
   7   0   3    0.24    0.13
   8   0   3   -0.09    0.15
  -9   0  -3    1.53    0.14
   9   0   3    1.50    0.23
   9   0   3    1.24    0.12
 -10   0  -3   -0.05    0.07
  10   0   3    0.08    0.24
  10   0   3    0.02    0.06
 -11   0  -3    1.52    0.14
  11   0   3    1.40    0.34
  12   0   3    0.72    0.43
 -13   0  -3    2.19    0.16
  13   0   3    2.85    0.19
  13   0   3    3.59    0.62
  13   0   3    2.76    0.16
 -14   0  -3    0.00    0.08
  14   0   3    0.06    0.09
  14   0   3    0.03    0.06
 -14   0  -3   -0.03    0.07
 -15   0  -3    0.61    0.08
  15   0   3    0.62    0.11
 -15   0  -3    0.65    0.10
  15   0   3    0.67    0.09
  16   0   3   -0.01    0.07
  16   0   3    0.10    0.10
 -16   0  -3   -0.07    0.09
 -17   0  -3    1.00    0.13
  17   0   3    1.20    0.14
  17   0   3    0.81    0.13
  18   0   3    0.00    0.11
 -18   0  -3   -0.18    0.11
  18   0   3   -0.02    0.07
 -19   0  -3    0.11    0.12
  19   0   3   -0.06    0.11
  19   0   3    0.01    0.08
  20   0   3   -0.02    0.06
 -20   0  -3   -0.10    0.10
  20   0   3   -0.12    0.09
  21   0   3    0.05    0.06
 -21   0  -3    0.14    0.10
  21   0   3    0.03    0.08
 -22   0  -3    0.00    0.11
  22   0   3    0.07    0.08
  22   0   3   -0.05    0.06
  23   0   3   -0.04    0.06
  23   0   3    0.17    0.08
 -23   0  -3   -0.03    0.12
  24   0   3   -0.01    0.07
  24   0   3   -0.04    0.06
  25   0   3    0.04    0.06
  25   0   3    0.12    0.11
  26   0   3   -0.04    0.06
  26   0   3   -0.07    0.07
  28  -1  -3    0.10    0.06
  28  -1  -3    0.09    0.06
  28   1  -3    0.14    0.10
  28   1  -3    0.04    0.06
  27  -1  -3   -0.08    0.06
  27   1  -3    0.03    0.07
  26  -1  -3    0.09    0.05
  26  -1  -3   -0.08    0.06
  26   1  -3   -0.04    0.06
  26   1  -3   -0.05    0.06
  25  -1  -3    0.02    0.05
  25  -1  -3   -0.16    0.07
  25   1  -3   -0.02    0.06
  25   1  -3   -0.01    0.06
  24  -1  -3   -0.08    0.07
  24  -1  -3   -0.06    0.05
  24   1  -3   -0.04    0.07
  24   1  -3    0.08    0.06
 -23  -1   3    0.03    0.12
  23  -1  -3    0.06    0.07
  23  -1  -3    0.00    0.06
  23   1  -3    0.05    0.06
  23   1  -3    0.11    0.08
  22  -1  -3    0.11    0.06
  22  -1  -3    0.18    0.09
 -22  -1   3    0.09    0.10
  22   1  -3    0.25    0.07
  22   1  -3    0.13    0.09
  21  -1  -3   -0.04    0.08
  21  -1  -3    0.10    0.10
 -21  -1   3   -0.03    0.12
 -21   1   3    0.03    0.06
  21   1  -3    0.07    0.08
  21   1  -3    0.08    0.12
 -20  -1   3   -0.03    0.11
  20   1  -3    0.05    0.11
  20   1  -3    0.02    0.08
 -20   1   3   -0.03    0.06
 -19  -1   3    0.57    0.11
  19  -1  -3    0.32    0.08
  19   1  -3    0.48    0.09
 -19   1   3    0.32    0.07
  19   1  -3    0.50    0.12
  18  -1  -3    0.13    0.07
 -18  -1   3    0.17    0.09
 -18   1   3    0.20    0.17
  18   1  -3    0.21    0.10
 -18   1   3    0.16    0.07
  18   1  -3    0.22    0.08
 -17  -1   3   -0.04    0.07
 -17  -1   3    0.13    0.08
  17  -1  -3    0.18    0.06
  17   1  -3    0.18    0.07
 -17   1   3    0.07    0.06
 -17   1   3    0.27    0.14
  17   1  -3    0.21    0.10
  16  -1  -3    0.59    0.07
 -16  -1   3    0.66    0.09
 -16  -1   3    0.45    0.08
 -16   1   3    0.83    0.13
 -16   1   3    0.50    0.07
 -15  -1   3   -0.11    0.06
  15  -1  -3   -0.01    0.05
 -15  -1   3    0.00    0.09
  15   1  -3    0.00    0.06
 -15   1   3    0.03    0.06
 -15   1   3    0.08    0.11
  14  -1  -3    1.10    0.10
  14  -1  -3    1.33    0.45
 -14  -1   3    1.28    0.13
 -14  -1   3    1.23    0.12
 -14   1   3    1.10    0.11
  14   1  -3    1.12    0.11
 -14   1   3    1.21    0.18
 -13  -1   3    0.53    0.08
  13  -1  -3    0.13    0.31
  13  -1  -3    0.38    0.06
 -13  -1   3    0.80    0.12
 -13   1   3    0.44    0.12
  13   1  -3    0.47    0.07
 -13   1   3    0.58    0.08
  13   1  -3    0.57    0.43
  12  -1  -3    3.60    0.43
 -12  -1   3    3.89    0.20
  12  -1  -3    3.62    0.18
  12   1  -3    4.11    0.53
  12   1  -3    4.14    0.18
  11  -1  -3    6.08    0.45
 -11  -1   3    6.88    0.29
  11  -1  -3    6.43    0.27
  11   1  -3    6.15    0.52
  11   1  -3    6.19    0.27
  10  -1  -3    9.95    0.50
  10   1  -3   10.51    0.59
  10   1  -3    9.48    0.39
   9   1  -3    2.19    0.13
   9   1  -3    1.92    0.30
   8   1  -3    0.49    0.16
   7   1  -3  173.33    6.50
   6   1  -3  602.17   22.28
  -5  -1   3   56.35    2.16
   5  -1  -3   56.64    2.19
   5   1  -3   58.07    2.18
  -4  -1   3   33.43    1.26
   4  -1  -3   30.91    1.29
   4   1  -3   34.21    1.28
  -3  -1   3   31.18    1.25
   3   1  -3   33.26    1.26
  -3   1   3   33.62    1.27
  -2  -1   3   13.97    0.57
   2  -1  -3   14.57    0.60
   2   1  -3   14.03    0.55
  -2   1   3   14.42    0.59
   2   1  -3   14.39    0.57
   1  -1  -3   39.99    1.49
  -1  -1   3   39.06    1.46
  -1   1   3   38.89    1.49
   1   1  -3   37.99    1.47
   0  -1  -3   44.13    1.67
   0  -1   3   44.50    1.63
   0  -1  -3   43.87    1.66
   0   1  -3   41.63    1.63
   0   1   3   44.26    1.67
   1  -1   3    4.51    0.18
  -1  -1  -3    4.10    0.26
  -1  -1  -3    4.36    0.24
   1   1   3    3.93    0.24
   1   1   3    3.87    0.24
  -2  -1  -3    6.06    0.31
   2   1   3    5.87    0.30
   2   1   3    5.88    0.31
   3  -1   3   17.80    0.66
  -3  -1  -3   16.51    0.71
   3   1   3   17.85    0.72
   3   1   3   17.22    0.72
   4  -1   3    6.76    0.30
  -4  -1  -3    7.38    0.36
   4   1   3    7.43    0.39
   5  -1   3    0.48    0.09
  -5  -1  -3    0.54    0.13
   5   1   3    0.28    0.14
  -6  -1  -3    2.20    0.21
   6  -1   3    2.29    0.17
   6   1   3    2.05    0.25
  -7  -1  -3    0.25    0.12
   7  -1   3    0.39    0.11
   7   1   3   -0.08    0.16
  -8  -1  -3    0.08    0.07
  -8  -1  -3    0.13    0.12
   8  -1   3   -0.04    0.13
   8   1   3    0.09    0.06
   8   1   3    0.02    0.19
   8   1   3   -0.08    0.09
  -9  -1  -3    0.55    0.08
   9  -1   3    0.59    0.18
   9   1   3    0.10    0.24
   9   1   3    0.51    0.10
  -9   1  -3    0.48    0.11
   9   1   3    0.54    0.07
 -10  -1  -3    2.33    0.15
  10  -1   3    2.85    0.36
  10  -1   3    2.15    0.15
  10   1   3    2.67    0.34
 -10   1  -3    2.47    0.18
  10   1   3    2.62    0.15
  10   1   3    2.55    0.17
  11  -1   3    0.63    0.08
  11  -1   3    0.51    0.29
 -11  -1  -3    0.78    0.09
  11   1   3    0.05    0.37
  11   1   3    0.61    0.08
  11   1   3    0.72    0.10
 -11   1  -3    0.53    0.10
 -12  -1  -3    3.03    0.17
  12  -1   3    2.73    0.16
  12  -1   3    3.37    0.45
 -12   1  -3    3.12    0.19
  12   1   3    2.66    0.21
  12   1   3    2.22    0.51
  13  -1   3    0.22    0.07
 -13  -1  -3    0.23    0.08
  13  -1   3    0.44    0.54
  13   1   3    0.19    0.07
  13   1   3    0.49    0.69
 -13   1  -3    0.30    0.08
  13   1   3    0.27    0.09
 -13   1  -3    0.23    0.10
 -14  -1  -3   -0.06    0.07
 -14   1  -3    0.04    0.10
  14   1   3    0.05    0.09
 -14   1  -3    0.09    0.07
  14   1   3    0.06    0.07
  15  -1   3    0.71    0.09
 -15  -1  -3    0.73    0.10
 -15   1  -3    0.60    0.08
 -15   1  -3    0.64    0.12
  15   1   3    0.72    0.12
  15   1   3    0.63    0.09
 -16  -1  -3    0.11    0.09
  16  -1   3    0.08    0.07
  16  -1   3    0.41    0.10
 -16   1  -3    0.10    0.11
 -16   1  -3    0.20    0.08
  16   1   3    0.13    0.08
  16   1   3    0.13    0.10
  17  -1   3    0.09    0.10
  17  -1   3    0.08    0.08
 -17  -1  -3   -0.09    0.09
 -17   1  -3    0.10    0.12
 -17   1  -3    0.04    0.07
  17   1   3    0.13    0.11
  17   1   3    0.04    0.07
  18  -1   3   -0.06    0.09
  18  -1   3   -0.01    0.08
 -18  -1  -3    0.01    0.09
  18   1   3    0.12    0.08
  18   1   3   -0.06    0.11
 -18   1  -3   -0.02    0.13
  19  -1   3    0.08    0.08
 -19  -1  -3    0.09    0.10
  19  -1   3   -0.15    0.10
  19   1   3    0.09    0.11
  19   1   3    0.04    0.08
 -19   1  -3   -0.09    0.13
 -20  -1  -3    0.07    0.08
  20  -1   3   -0.14    0.08
  20  -1   3    0.03    0.07
  20   1   3   -0.06    0.09
  20   1   3   -0.02    0.07
 -20   1  -3    0.00    0.12
  21  -1   3    0.07    0.08
  21  -1   3   -0.01    0.05
 -21  -1  -3   -0.04    0.08
 -21   1  -3    0.01    0.13
  21   1   3    0.04    0.08
  21   1   3   -0.04    0.06
 -22  -1  -3   -0.08    0.09
  22  -1   3    0.02    0.08
  22  -1   3   -0.12    0.06
  22   1   3    0.04    0.06
 -22   1  -3    0.15    0.17
  22   1   3    0.05    0.07
  23  -1   3   -0.02    0.06
 -23  -1  -3   -0.03    0.09
  23  -1   3   -0.07    0.07
  23   1   3    0.02    0.06
  23   1   3   -0.03    0.06
  24  -1   3   -0.01    0.07
 -24  -1  -3    0.09    0.14
  24  -1   3    0.06    0.06
  24   1   3    0.04    0.06
  24   1   3   -0.11    0.07
  25  -1   3    0.15    0.06
  25  -1   3   -0.05    0.08
  25   1   3   -0.04    0.08
  25   1   3   -0.11    0.07
  26  -1   3   -0.01    0.05
  26  -1   3    0.03    0.08
  26   1   3    0.08    0.07
  26   1   3    0.04    0.06
  27  -2  -3   -0.04    0.05
  27  -2  -3   -0.07    0.07
  27   2  -3    0.06    0.05
  27   2  -3   -0.18    0.18
  26  -2  -3   -0.01    0.07
  26  -2  -3    0.06    0.05
  26   2  -3    0.09    0.06
  26   2  -3    0.02    0.08
  25  -2  -3    0.05    0.06
  25  -2  -3   -0.06    0.07
  25   2  -3   -0.09    0.07
  25   2  -3   -0.09    0.06
  24  -2  -3   -0.02    0.06
 -24  -2   3    0.09    0.11
  24  -2  -3    0.03    0.07
  24   2  -3    0.03    0.06
  24   2  -3    0.11    0.06
  23  -2  -3    0.14    0.06
 -23  -2   3    0.39    0.09
  23  -2  -3    0.21    0.07
 -23   2   3    0.14    0.06
  23   2  -3    0.12    0.07
  23   2  -3    0.16    0.07
  22  -2  -3    0.30    0.06
  22  -2  -3    0.43    0.08
 -22  -2   3    0.16    0.08
  22   2  -3    0.26    0.07
 -22   2   3    0.21    0.06
  22   2  -3    0.24    0.08
 -21  -2   3    0.27    0.18
 -21   2   3    0.03    0.06
  21   2  -3   -0.03    0.15
  20  -2  -3    0.20    0.08
 -20  -2   3    0.17    0.10
  20   2  -3    0.17    0.12
 -20   2   3    0.05    0.06
  20   2  -3    0.08    0.08
 -19  -2   3    3.04    0.20
  19  -2  -3    2.92    0.17
 -19   2   3    2.73    0.16
  19   2  -3    3.58    0.22
  19   2  -3    3.49    0.19
  18  -2  -3    0.47    0.08
 -18  -2   3    0.48    0.09
  18   2  -3    0.51    0.12
 -18   2   3    0.54    0.07
  18   2  -3    0.55    0.09
  17  -2  -3    2.32    0.15
 -17  -2   3    2.33    0.17
  17   2  -3    2.53    0.19
  17   2  -3    2.64    0.17
 -17   2   3    2.29    0.14
  16  -2  -3    0.22    0.06
 -16  -2   3    0.29    0.08
  16   2  -3    0.17    0.07
 -16   2   3    0.20    0.06
  16   2  -3    0.21    0.09
 -15  -2   3    2.43    0.16
  15  -2  -3    2.20    0.14
  15   2  -3    2.30    0.15
  15   2  -3    2.49    0.18
 -15   2   3    2.48    0.14
  14  -2  -3    0.08    0.06
  14  -2  -3    0.57    0.49
  14  -2  -3   -0.43    0.42
 -14  -2   3    0.01    0.06
 -14  -2   3    0.14    0.07
  14   2  -3    0.07    0.06
  14   2  -3    0.09    0.08
 -14   2   3    0.06    0.05
 -13  -2   3    6.43    0.26
  13  -2  -3    6.39    0.73
 -13  -2   3    6.40    0.28
  13  -2  -3    5.20    0.60
  13  -2  -3    6.05    0.26
  13   2  -3    6.16    0.32
 -13   2   3    6.18    0.26
  13   2  -3    6.21    0.28
 -12  -2   3   18.73    0.73
  12  -2  -3   20.62    0.89
  12  -2  -3   19.35    0.73
 -12  -2   3   19.36    0.75
  12  -2  -3   19.18    1.02
  12   2  -3   18.02    1.08
  11  -2  -3    0.97    0.33
 -11  -2   3    1.02    0.09
 -11  -2   3    0.99    0.13
  11   2  -3    1.75    0.35
  10  -2  -3    0.33    0.22
 -10  -2   3    0.43    0.08
 -10  -2   3    0.37    0.06
  10   2  -3    0.47    0.07
  10   2  -3    0.66    0.27
  -9  -2   3    0.62    0.09
   9  -2  -3    0.65    0.23
  -9  -2   3    0.44    0.15
   9   2  -3    0.76    0.26
   9   2  -3    0.62    0.08
   8  -2  -3    5.48    0.42
  -8  -2   3    7.04    0.37
   8   2  -3    6.65    0.44
  -7  -2   3    0.84    0.15
   7  -2  -3    0.93    0.19
   7   2  -3    0.76    0.22
   6  -2  -3    0.03    0.15
  -6  -2   3    0.13    0.12
   6   2  -3    0.30    0.14
  -5  -2   3   17.60    0.72
   5  -2  -3   16.00    0.74
   5   2  -3   16.30    0.74
  -4  -2   3    4.72    0.30
   4  -2  -3    5.37    0.34
   4   2  -3    4.84    0.32
  -3  -2   3   35.14    1.38
   3  -2  -3   36.34    1.40
   3   2  -3   34.90    1.39
  -3   2   3   34.69    1.38
  -2  -2   3   10.39    0.47
   2  -2  -3   11.29    0.50
   2  -2  -3   10.05    0.50
   2   2  -3    9.98    0.47
  -2   2   3   10.46    0.47
   1  -2  -3    7.25    0.37
   1  -2  -3    7.19    0.39
  -1  -2   3    6.54    0.34
  -1   2   3    7.14    0.35
   1   2  -3    6.61    0.34
   0  -2  -3  224.00    8.14
   0  -2  -3  224.94    8.12
   0  -2   3  218.19    8.10
   0   2   3  212.14    8.13
   0   2   3  217.85    8.12
   0   2  -3  213.02    8.10
  -1  -2  -3  279.83    9.79
   1  -2   3  252.60    9.76
  -1  -2  -3  266.77    9.81
   1   2   3  258.93    9.79
   1   2   3  259.88    9.80
  -2  -2  -3   39.58    1.57
   2  -2   3   41.04    1.55
   2   2   3   40.13    1.58
   2   2   3   41.23    1.60
  -3  -2  -3    2.04    0.26
   3  -2   3    1.60    0.19
   3   2   3    1.61    0.25
   3   2   3    2.16    0.21
  -4  -2  -3    5.54    0.37
   4   2   3    5.77    0.39
   4   2   3    6.33    0.35
  -5  -2  -3    2.13    0.25
   5   2   3    2.51    0.30
   5   2   3    2.73    0.25
  -6  -2  -3    0.36    0.15
   6   2   3    0.45    0.15
   6   2   3    0.51    0.19
   7  -2   3    0.33    0.09
  -7  -2  -3    0.33    0.08
  -7  -2  -3    0.22    0.14
   7   2   3    0.06    0.20
   7   2   3    0.10    0.18
   7   2   3    0.09    0.07
   7   2   3    0.13    0.09
   8  -2   3    1.61    0.20
  -8  -2  -3    1.53    0.21
  -8  -2  -3    1.38    0.10
  -8  -2  -3    1.40    0.12
   8   2   3    1.40    0.12
   8   2   3    1.36    0.25
   8   2   3    1.31    0.30
   8   2   3    1.36    0.15
  -9  -2  -3    1.09    0.20
   9  -2   3    1.02    0.17
  -9  -2  -3    0.74    0.11
  -9  -2  -3    0.84    0.08
  -9   2  -3    0.92    0.14
   9   2   3    1.16    0.23
   9   2   3    0.96    0.35
   9   2   3    0.97    0.11
   9   2   3    0.84    0.10
  10  -2   3    3.00    0.34
 -10  -2  -3    2.17    0.12
 -10  -2  -3    2.06    0.14
  10   2   3    1.84    0.35
  10   2   3    2.05    0.17
 -10   2  -3    2.28    0.21
  10   2   3    2.15    0.40
  10   2   3    2.25    0.14
 -11  -2  -3    0.72    0.08
  11  -2   3    0.89    0.09
 -11  -2  -3    0.78    0.11
  11   2   3    0.94    0.12
  11   2   3    1.94    0.48
  11   2   3    0.26    0.36
 -11   2  -3    0.96    0.13
  11   2   3    0.92    0.11
  12  -2   3   -0.07    0.07
  12  -2   3   -0.11    0.40
 -12  -2  -3    0.05    0.07
  12   2   3   -0.44    0.62
 -12   2  -3   -0.20    0.11
 -12   2  -3   -0.07    0.09
  12   2   3    0.06    0.06
  12   2   3    0.08    0.09
  13  -2   3    0.26    0.08
 -13  -2  -3    0.16    0.07
 -13   2  -3    0.31    0.12
  13   2   3    0.27    0.07
 -13   2  -3    0.40    0.07
  13   2   3    0.07    0.09
  14  -2   3    1.12    0.12
 -14  -2  -3    1.07    0.13
  14   2   3    0.93    0.12
 -14   2  -3    1.37    0.14
  14   2   3    0.98    0.12
 -14   2  -3    1.21    0.11
  15  -2   3    0.16    0.08
 -15  -2  -3   -0.03    0.07
 -15   2  -3    0.07    0.06
  15   2   3    0.04    0.07
  15   2   3    0.08    0.10
 -15   2  -3    0.04    0.12
 -16  -2  -3    0.07    0.08
 -16   2  -3    0.08    0.07
  16   2   3   -0.05    0.10
  16   2   3   -0.01    0.07
 -16   2  -3    0.13    0.13
  17  -2   3    0.56    0.09
 -17  -2  -3    0.43    0.10
  17  -2   3    0.54    0.11
  17   2   3    0.44    0.11
 -17   2  -3    0.55    0.08
  17   2   3    0.56    0.10
 -17   2  -3    0.67    0.15
  18  -2   3    0.73    0.12
 -18  -2  -3    0.77    0.11
  18  -2   3    0.96    0.13
  18   2   3    0.70    0.10
 -18   2  -3    0.62    0.08
 -18   2  -3    0.99    0.18
  18   2   3    0.62    0.13
  19  -2   3    0.00    0.08
  19  -2   3    0.08    0.11
 -19  -2  -3   -0.02    0.09
 -19   2  -3    0.02    0.07
  19   2   3   -0.05    0.11
 -19   2  -3    0.08    0.18
  19   2   3    0.03    0.09
 -20  -2  -3    0.30    0.08
  20  -2   3    0.19    0.09
  20  -2   3    0.16    0.06
  20   2   3    0.25    0.09
  20   2   3    0.34    0.07
 -20   2  -3   -0.07    0.17
  21  -2   3    0.16    0.08
  21  -2   3    0.00    0.06
  21   2   3    0.02    0.08
  21   2   3   -0.06    0.06
  22  -2   3    0.17    0.06
 -22  -2  -3    0.19    0.08
  22  -2   3    0.27    0.08
  22   2   3    0.19    0.07
  22   2   3    0.25    0.08
  23  -2   3    0.06    0.06
  23  -2   3    0.13    0.08
 -23  -2  -3   -0.01    0.08
  23   2   3   -0.03    0.07
 -24  -2  -3    0.04    0.09
  24  -2   3    0.03    0.05
  24  -2   3    0.10    0.09
  24   2   3    0.06    0.06
  24   2   3   -0.07    0.07
 -25  -2  -3    0.29    0.11
  25  -2   3    0.01    0.09
  25  -2   3    0.09    0.05
  25   2   3    0.14    0.09
  25   2   3   -0.11    0.08
  26  -2   3    0.04    0.06
  26   2   3   -0.06    0.06
  27  -3  -3    0.00    0.05
  27   3  -3    0.02    0.07
  27   3  -3   -0.09    0.05
  26  -3  -3   -0.03    0.07
  26  -3  -3   -0.01    0.05
  26   3  -3   -0.02    0.05
  25  -3  -3    0.06    0.07
  25  -3  -3    0.11    0.05
 -25  -3   3    0.02    0.16
  25   3  -3    0.01    0.06
 -24  -3   3   -0.05    0.08
  24  -3  -3    0.03    0.06
  24  -3  -3    0.01    0.07
  24   3  -3    0.06    0.08
  24   3  -3   -0.01    0.06
  23  -3  -3    0.02    0.07
  23  -3  -3    0.05    0.06
 -23  -3   3   -0.05    0.07
 -23   3   3   -0.03    0.09
  23   3  -3   -0.03    0.07
  23   3  -3    0.13    0.08
 -22  -3   3    0.07    0.07
  22   3  -3   -0.11    0.07
 -22   3   3    0.03    0.06
  22   3  -3   -0.04    0.07
  21  -3  -3   -0.01    0.06
 -21  -3   3    0.15    0.07
  21   3  -3   -0.04    0.07
 -21   3   3    0.05    0.06
  21   3  -3    0.19    0.07
 -20  -3   3   -0.14    0.09
  20  -3  -3   -0.05    0.07
 -20   3   3    0.05    0.06
  20   3  -3   -0.04    0.10
  20   3  -3   -0.02    0.09
 -19  -3   3    0.13    0.08
  19  -3  -3   -0.06    0.07
 -19   3   3    0.00    0.06
  19   3  -3   -0.02    0.11
  19   3  -3   -0.02    0.08
  18  -3  -3   -0.08    0.07
 -18  -3   3    0.01    0.08
  18   3  -3    0.02    0.11
 -18   3   3   -0.02    0.05
  18   3  -3   -0.02    0.08
  17  -3  -3    0.81    0.11
 -17  -3   3    0.96    0.13
 -17   3   3    0.89    0.10
  17   3  -3    0.83    0.10
  17   3  -3    0.88    0.13
 -16  -3   3    0.13    0.07
  16  -3  -3    0.09    0.06
  16   3  -3    0.04    0.07
  16   3  -3   -0.02    0.11
 -16   3   3    0.11    0.06
  15  -3  -3    2.85    0.16
 -15  -3   3    2.95    0.15
 -15  -3   3    2.86    0.18
  15   3  -3    3.03    0.18
 -15   3   3    3.13    0.15
  15   3  -3    3.16    0.21
 -14  -3   3    0.23    0.06
 -14  -3   3    0.24    0.07
  14  -3  -3    0.26    0.07
  14  -3  -3    0.22    0.66
 -14   3   3    0.38    0.06
  14   3  -3    0.30    0.07
  14   3  -3    0.22    0.09
  13  -3  -3    1.38    0.50
  13  -3  -3    0.06    0.39
  13  -3  -3    0.85    0.08
 -13  -3   3    0.95    0.12
 -13  -3   3    0.86    0.09
  13   3  -3    0.78    0.11
  13   3  -3    0.82    0.12
 -13   3   3    0.80    0.09
  12  -3  -3    0.90    0.40
 -12  -3   3    0.86    0.12
 -12  -3   3    0.71    0.09
 -12   3   3    0.60    0.09
  12   3  -3    0.92    0.12
  12   3  -3    0.73    0.09
 -11  -3   3    2.03    0.12
 -11  -3   3    1.54    0.27
  11  -3  -3    2.00    0.39
 -11  -3   3    2.42    0.15
  11   3  -3    2.21    0.14
  11   3  -3    2.78    0.47
  11   3  -3    2.26    0.18
 -10  -3   3    0.17    0.05
 -10  -3   3    0.19    0.07
  10  -3  -3    0.30    0.25
 -10  -3   3    0.43    0.20
  10   3  -3    0.02    0.09
  10   3  -3    0.05    0.07
  10   3  -3   -0.04    0.35
  -9  -3   3    3.38    0.16
   9  -3  -3    3.47    0.44
   9   3  -3    3.07    0.49
   9   3  -3    3.26    0.18
   9   3  -3    3.15    0.20
  -8  -3   3   -0.01    0.05
  -8  -3   3    0.17    0.16
   8  -3  -3   -0.06    0.20
   8   3  -3   -0.07    0.24
   8   3  -3    0.07    0.09
  -7  -3   3   17.18    0.65
  -7  -3   3   16.06    0.76
   7  -3  -3   15.86    0.80
   7   3  -3   17.11    0.83
   7   3  -3   18.43    0.73
   6  -3  -3    1.83    0.25
  -6  -3   3    2.62    0.28
   6   3  -3    2.29    0.19
   6   3  -3    2.14    0.32
  -5  -3   3    4.48    0.34
   5  -3  -3    5.25    0.38
   5   3  -3    4.52    0.25
   5   3  -3    4.55    0.37
   4  -3  -3    0.74    0.20
   4  -3  -3    0.84    0.19
  -4  -3   3    0.71    0.17
   4   3  -3    0.30    0.16
  -3  -3   3    0.23    0.14
   3  -3  -3    0.29    0.16
   3  -3  -3    0.16    0.17
   3   3  -3    0.34    0.14
  -3   3   3    0.25    0.11
   2  -3  -3   28.87    1.20
   2  -3  -3   28.42    1.17
  -2  -3   3   29.50    1.16
  -2   3   3   28.20    1.15
   2   3  -3   28.05    1.17
   1  -3  -3   22.48    0.92
  -1  -3   3   22.78    0.91
   1  -3  -3   21.81    0.95
  -1   3   3   21.02    0.90
   1   3  -3   20.97    0.91
   0  -3   3    0.88    0.17
   0  -3  -3    1.01    0.21
   0  -3  -3    0.78    0.16
   0   3   3    0.82    0.17
   0   3   3    0.79    0.14
   0   3  -3    0.98    0.16
  -1  -3  -3    0.91    0.16
   1  -3   3    0.67    0.15
  -1  -3  -3    1.13    0.21
   1  -3   3    1.01    0.13
   1   3   3    1.18    0.20
   1   3   3    0.80    0.14
   2  -3   3    2.41    0.22
  -2  -3  -3    1.91    0.23
   2  -3   3    1.89    0.25
  -2  -3  -3    2.58    0.33
   2   3   3    2.18    0.28
   2   3   3    2.09    0.23
   3  -3   3    0.24    0.12
  -3  -3  -3    0.09    0.18
   3  -3   3    0.16    0.14
   3   3   3    0.24    0.13
   3   3   3    0.19    0.18
   4  -3   3   19.34    0.79
  -4  -3  -3   18.25    0.85
   4   3   3   18.27    0.82
   4   3   3   18.43    0.87
   5  -3   3    1.03    0.18
  -5  -3  -3    0.93    0.09
  -5  -3  -3    0.94    0.20
  -5  -3  -3    1.13    0.16
   5   3   3    0.83    0.22
   5   3   3    0.95    0.12
   5   3   3    1.17    0.20
  -6  -3  -3    7.76    0.30
  -6  -3  -3    7.44    0.47
   6  -3   3    8.28    0.44
  -6  -3  -3    7.97    0.32
   6   3   3    6.62    0.52
   6   3   3    7.29    0.34
   6   3   3    6.93    0.47
  -7  -3  -3    0.39    0.21
  -7  -3  -3    0.43    0.08
  -7  -3  -3    0.42    0.06
   7   3   3    0.42    0.08
   7   3   3    0.54    0.21
   7   3   3    0.17    0.27
   7   3   3    0.63    0.11
  -8  -3  -3    1.36    0.12
  -8  -3  -3    1.45    0.10
   8   3   3    1.57    0.13
   8   3   3    1.59    0.15
  -8   3  -3    1.67    0.22
   8   3   3    1.14    0.33
   8   3   3    1.54    0.27
  -9  -3  -3    0.03    0.06
   9  -3   3    0.11    0.17
  -9  -3  -3    0.10    0.23
  -9  -3  -3    0.15    0.04
   9   3   3    0.34    0.09
   9   3   3    0.11    0.41
   9   3   3    0.77    0.31
  -9   3  -3    0.04    0.14
   9   3   3    0.17    0.06
 -10  -3  -3    6.10    0.28
 -10  -3  -3    6.63    0.26
  10  -3   3    5.66    0.45
 -10  -3  -3    6.58    0.53
  10   3   3    6.24    0.72
 -10   3  -3    6.19    0.35
  10   3   3    6.60    0.31
  10   3   3    6.47    0.28
  10   3   3    6.25    0.83
 -11  -3  -3    0.46    0.05
  11  -3   3    0.60    0.32
 -11  -3  -3    0.39    0.07
 -11  -3  -3    0.43    0.30
  11   3   3    0.43    0.10
 -11   3  -3    0.38    0.15
  12  -3   3    5.19    0.27
 -12  -3  -3    5.99    0.26
 -12  -3  -3    5.66    0.24
 -12   3  -3    5.80    0.33
 -12   3  -3    6.05    0.25
  12   3   3    5.74    0.27
  12   3   3    5.96    0.29
  13  -3   3    0.02    0.08
 -13  -3  -3   -0.02    0.05
 -13  -3  -3    0.09    0.07
 -13   3  -3    0.14    0.17
  13   3   3    0.06    0.09
 -13   3  -3    0.06    0.06
  13   3   3    0.01    0.07
  14  -3   3    0.50    0.09
 -14  -3  -3    0.40    0.08
  14   3   3    0.38    0.08
 -14   3  -3    0.32    0.15
 -14   3  -3    0.65    0.07
  14   3   3    0.44    0.11
 -15  -3  -3    1.69    0.15
  15  -3   3    1.51    0.14
  15   3   3    1.60    0.18
 -15   3  -3    1.53    0.12
  15   3   3    1.71    0.15
 -15   3  -3    1.73    0.19
 -16  -3  -3    0.00    0.08
  16  -3   3   -0.02    0.08
  16   3   3   -0.05    0.08
 -16   3  -3    0.12    0.16
 -16   3  -3   -0.01    0.06
  16   3   3   -0.01    0.10
 -17  -3  -3    0.13    0.08
 -17   3  -3    0.25    0.18
 -17   3  -3    0.19    0.07
  17   3   3    0.02    0.08
  17   3   3    0.04    0.10
 -18  -3  -3    1.16    0.15
  18  -3   3    1.04    0.14
  18  -3   3    1.00    0.15
 -18   3  -3    0.87    0.11
  18   3   3    1.11    0.15
  18   3   3    0.94    0.14
  19  -3   3   -0.06    0.08
 -19  -3  -3    0.11    0.07
  19  -3   3    0.06    0.07
  19   3   3    0.11    0.08
  19   3   3    0.01    0.07
 -19   3  -3    0.09    0.07
  20  -3   3   -0.01    0.06
  20  -3   3   -0.10    0.08
 -20  -3  -3    0.11    0.07
  20   3   3    0.11    0.08
  20   3   3    0.11    0.07
 -20   3  -3    0.17    0.07
  21  -3   3   -0.02    0.08
 -21  -3  -3   -0.10    0.06
  21  -3   3   -0.02    0.06
  21   3   3    0.02    0.07
  21   3   3   -0.09    0.07
  22  -3   3   -0.01    0.09
 -22  -3  -3    0.12    0.06
  22  -3   3   -0.01    0.06
  22   3   3   -0.02    0.06
  22   3   3   -0.02    0.08
  23  -3   3    0.05    0.09
  23  -3   3   -0.06    0.05
 -23  -3  -3   -0.04    0.07
  23   3   3    0.09    0.09
  23   3   3   -0.06    0.06
  24  -3   3   -0.10    0.10
  24  -3   3   -0.04    0.05
  24   3   3   -0.05    0.05
 -25  -3  -3   -0.20    0.09
  25  -3   3   -0.03    0.05
  25   3   3    0.04    0.05
  25   3   3    0.06    0.06
  26  -4  -3    0.08    0.05
  26  -4  -3    0.19    0.08
 -26  -4   3    0.06    0.10
  26   4  -3   -0.01    0.05
  25  -4  -3    0.00    0.05
  25  -4  -3   -0.04    0.08
 -25  -4   3    0.03    0.08
  25   4  -3   -0.01    0.05
  24  -4  -3    0.06    0.06
  24  -4  -3   -0.06    0.07
 -24  -4   3   -0.01    0.07
  24   4  -3   -0.07    0.06
 -24   4   3   -0.03    0.03
 -23  -4   3    0.03    0.07
  23  -4  -3    0.09    0.06
  23  -4  -3    0.04    0.07
  23   4  -3    0.02    0.06
 -23   4   3    0.00    0.04
 -22  -4   3    0.05    0.06
 -22   4   3    0.11    0.06
  22   4  -3    0.00    0.07
  21  -4  -3    0.06    0.06
 -21  -4   3    0.00    0.06
 -21   4   3   -0.07    0.05
  21   4  -3    0.02    0.08
  21   4  -3   -0.04    0.10
  20  -4  -3    0.19    0.06
 -20  -4   3    0.16    0.06
  20   4  -3    0.16    0.08
  20   4  -3    0.30    0.10
 -20   4   3    0.23    0.06
  19  -4  -3    0.09    0.07
 -19  -4   3    0.20    0.08
  19   4  -3    0.32    0.11
 -19   4   3    0.22    0.06
  19   4  -3    0.16    0.11
  18  -4  -3   -0.01    0.07
 -18  -4   3   -0.02    0.07
  18   4  -3    0.13    0.11
  18   4  -3    0.02    0.10
 -18   4   3    0.02    0.06
 -17  -4   3    1.88    0.16
  17  -4  -3    1.70    0.13
 -17  -4   3    1.48    0.12
  17   4  -3    1.67    0.17
 -17   4   3    1.90    0.11
  17   4  -3    1.78    0.20
 -16  -4   3    0.07    0.08
 -16  -4   3    0.01    0.05
  16  -4  -3    0.05    0.07
  16   4  -3   -0.14    0.09
  16   4  -3   -0.01    0.09
 -16   4   3    0.03    0.05
 -15  -4   3    0.06    0.08
  15  -4  -3    0.04    0.08
 -15  -4   3    0.08    0.05
  15   4  -3    0.10    0.11
  15   4  -3    0.07    0.09
 -15   4   3    0.13    0.05
 -14  -4   3    2.79    0.14
 -14  -4   3    2.89    0.17
  14   4  -3    2.82    0.19
  14   4  -3    2.80    0.21
 -14   4   3    2.95    0.14
 -13  -4   3    0.36    0.06
 -13  -4   3    0.34    0.08
  13  -4  -3   -0.66    0.66
 -13   4   3    0.48    0.06
  13   4  -3    0.96    0.96
  13   4  -3    0.45    0.10
  13   4  -3    0.29    0.09
 -12  -4   3    0.01    0.05
  12  -4  -3    0.12    0.52
 -12  -4   3    0.90    0.39
 -12  -4   3    0.07    0.07
  12   4  -3    0.06    0.09
 -12   4   3    0.04    0.05
  12   4  -3    0.06    0.08
  12   4  -3   -0.10    0.51
 -11  -4   3    0.26    0.05
 -11  -4   3    0.24    0.30
  11  -4  -3    0.16    0.42
 -11  -4   3    0.27    0.08
  11   4  -3    0.28    0.10
  11   4  -3    0.12    0.09
 -11   4   3    0.23    0.06
  11   4  -3    0.69    0.38
 -10  -4   3    1.49    0.10
  10  -4  -3    1.25    0.37
 -10  -4   3    1.84    0.32
 -10   4   3    1.25    0.12
  10   4  -3    1.53    0.31
  10   4  -3    1.43    0.16
  10   4  -3    1.46    0.17
  -9  -4   3    2.21    0.12
   9  -4  -3    2.57    0.38
  -9  -4   3    2.41    0.31
   9   4  -3    2.05    0.17
   9   4  -3    1.69    0.45
  -8  -4   3    1.87    0.28
   8  -4  -3    1.80    0.32
  -8  -4   3    1.92    0.11
   8   4  -3    1.73    0.16
   8   4  -3    1.75    0.39
   8   4  -3    1.75    0.22
  -7  -4   3   11.88    0.44
   7  -4  -3   10.91    0.69
  -7  -4   3   10.47    0.74
   7  -4  -3   11.23    0.67
   7   4  -3    9.71    0.69
   7   4  -3   10.66    0.47
   7   4  -3   11.88    0.54
  -6  -4   3    2.68    0.15
   6  -4  -3    2.78    0.40
   6  -4  -3    3.16    0.43
  -6  -4   3    3.18    0.35
   6   4  -3    3.12    0.26
   6   4  -3    2.97    0.43
   5  -4  -3    7.82    0.51
  -5  -4   3    7.41    0.32
   5  -4  -3    7.50    0.53
  -5  -4   3    7.22    0.47
   5   4  -3    7.22    0.55
   4  -4  -3   12.91    0.65
  -4  -4   3   11.59    0.62
   4  -4  -3   12.50    0.67
   4   4  -3   12.41    0.67
   3  -4  -3   -0.05    0.19
   3  -4  -3    0.15    0.21
  -3  -4   3   -0.02    0.17
   3   4  -3    0.22    0.19
  -3   4   3    0.26    0.13
   2  -4  -3   10.29    0.54
   2  -4  -3   10.41    0.60
  -2  -4   3   10.34    0.55
  -2   4   3   10.22    0.51
   1  -4  -3    0.80    0.25
   1  -4  -3    0.42    0.17
  -1  -4   3    0.31    0.18
   1   4  -3    0.52    0.18
  -1   4   3    0.76    0.16
   0  -4  -3    0.63    0.17
   0  -4  -3    0.46    0.23
   0  -4   3    0.43    0.19
   0   4  -3    0.48    0.16
   0   4   3    0.56    0.16
   1  -4   3    2.41    0.23
   1  -4   3    2.31    0.32
  -1  -4  -3    2.28    0.29
  -1  -4  -3    2.64    0.38
   1   4   3    2.22    0.37
   1   4   3    1.98    0.28
  -2  -4  -3   10.79    0.65
   2  -4   3   10.98    0.57
  -2  -4  -3   11.04    0.54
   2  -4   3   11.88    0.52
   2   4   3   10.51    0.46
   2   4   3   11.12    0.56
   2   4   3   10.59    0.61
   3  -4   3   12.84    0.65
   3  -4   3   14.33    0.63
  -3  -4  -3   15.04    0.54
  -3  -4  -3   12.78    0.72
   3   4   3   12.82    0.73
   3   4   3   12.41    0.64
   3   4   3   12.79    0.55
  -4  -4  -3    5.29    0.26
   4  -4   3    6.04    0.42
  -4  -4  -3    5.83    0.24
  -4  -4  -3    5.65    0.48
   4   4   3    5.15    0.49
   4   4   3    5.74    0.28
   5  -4   3   36.17    1.46
  -5  -4  -3   34.60    1.34
  -5  -4  -3   35.39    1.52
  -5  -4  -3   35.85    1.33
   5  -4   3   37.51    1.48
   5   4   3   35.26    1.36
   5   4   3   33.69    1.54
   5   4   3   36.57    1.49
   6  -4   3    4.41    0.45
  -6  -4  -3    4.32    0.21
  -6  -4  -3    4.76    0.20
   6  -4   3    4.94    0.43
  -6  -4  -3    3.98    0.46
   6   4   3    4.35    0.24
   6   4   3    4.22    0.45
   6   4   3    4.09    0.52
   7  -4   3    1.21    0.29
   7  -4   3    1.68    0.29
  -7  -4  -3    0.92    0.08
  -7  -4  -3    1.07    0.11
  -7  -4  -3    0.98    0.28
   7   4   3    1.74    0.38
   7   4   3    1.14    0.31
   7   4   3    0.93    0.14
  -8  -4  -3    0.29    0.07
  -8  -4  -3    0.28    0.05
   8  -4   3    0.69    0.29
  -8  -4  -3    0.47    0.29
   8   4   3    0.59    0.47
   8   4   3    0.23    0.37
   8   4   3    0.28    0.10
   8   4   3    0.32    0.09
  -9  -4  -3   -0.28    0.31
   9  -4   3    0.35    0.34
   9  -4   3   -0.18    0.36
  -9  -4  -3   -0.01    0.05
   9   4   3   -0.03    0.08
   9   4   3   -0.76    0.42
  10  -4   3    0.03    0.46
  10  -4   3   -0.26    0.40
 -10  -4  -3   -0.57    0.34
 -10  -4  -3    0.05    0.04
  10  -4   3   -0.13    0.29
 -10  -4  -3   -0.01    0.06
  10   4   3    0.08    0.08
 -10   4  -3   -0.10    0.07
  10   4   3   -0.05    0.08
 -11  -4  -3    2.37    0.50
 -11  -4  -3    2.19    0.15
  11  -4   3    2.49    0.60
 -11  -4  -3    2.42    0.12
  11   4   3    2.38    0.18
 -11   4  -3    2.40    0.14
  11   4   3    2.36    0.17
 -12  -4  -3    2.35    0.12
 -12  -4  -3    2.40    0.16
  12  -4   3    2.18    0.77
 -12   4  -3    2.26    0.13
  12   4   3    2.72    0.19
  12   4   3    2.62    0.17
 -13  -4  -3    0.70    0.08
 -13  -4  -3    0.54    0.08
  13   4   3    0.44    0.11
 -13   4  -3    0.80    0.09
  13   4   3    0.65    0.09
  14  -4   3    0.28    0.10
 -14  -4  -3    0.28    0.08
 -14  -4  -3    0.26    0.05
  14   4   3    0.22    0.11
 -14   4  -3    0.29    0.06
  14   4   3    0.31    0.09
 -15  -4  -3    0.87    0.09
  15  -4   3    0.62    0.11
 -15  -4  -3    0.77    0.10
  15   4   3    0.53    0.13
 -15   4  -3    0.65    0.10
  15   4   3    0.87    0.11
 -16  -4  -3    0.19    0.08
  16  -4   3    0.27    0.09
  16   4   3    0.11    0.09
 -16   4  -3    0.14    0.06
  16   4   3    0.11    0.11
 -17  -4  -3    0.46    0.09
  17   4   3    0.51    0.11
  17   4   3    0.38    0.12
 -17   4  -3    0.48    0.07
  18  -4   3   -0.11    0.15
  18  -4   3    0.24    0.15
  18   4   3   -0.03    0.12
 -18   4  -3    0.10    0.06
  18   4   3    0.22    0.14
 -19  -4  -3    0.00    0.06
  19  -4   3    0.06    0.07
  19  -4   3   -0.17    0.08
 -19   4  -3    0.16    0.07
  19   4   3    0.31    0.09
  19   4   3    0.05    0.07
  20  -4   3    0.24    0.06
  20  -4   3    0.34    0.09
 -20  -4  -3    0.28    0.07
 -20   4  -3    0.34    0.07
  20   4   3    0.49    0.10
  20   4   3    0.24    0.08
  21  -4   3    0.04    0.09
  21  -4   3   -0.08    0.06
 -21  -4  -3    0.13    0.06
  21   4   3   -0.01    0.07
  22  -4   3   -0.07    0.06
  22  -4   3   -0.01    0.10
 -22  -4  -3    0.02    0.06
  22   4   3    0.00    0.06
  23  -4   3   -0.02    0.06
 -23  -4  -3    0.02    0.06
  23   4   3    0.07    0.06
  23   4   3    0.11    0.06
  24  -4   3    0.07    0.05
 -24  -4  -3   -0.06    0.06
  24   4   3   -0.06    0.06
  24   4   3   -0.05    0.06
  25  -4   3   -0.01    0.05
 -25  -4  -3   -0.03    0.08
  25   4   3    0.06    0.05
  25   4   3    0.05    0.06
  26  -5  -3    0.01    0.06
  26   5  -3    0.04    0.05
  25  -5  -3    0.01    0.05
 -25  -5   3    0.04    0.07
  25  -5  -3    0.18    0.10
  25   5  -3    0.04    0.05
  24  -5  -3    0.02    0.06
 -24  -5   3    0.00    0.06
  24  -5  -3    0.07    0.08
  24   5  -3    0.05    0.05
 -24   5   3    0.03    0.03
 -23  -5   3    0.07    0.06
  23  -5  -3    0.11    0.07
  23  -5  -3   -0.02    0.06
 -23   5   3   -0.05    0.04
  23   5  -3    0.00    0.06
 -22  -5   3    0.03    0.06
 -22   5   3   -0.02    0.04
  22   5  -3    0.03    0.07
  21  -5  -3    0.22    0.06
 -21  -5   3    0.13    0.06
 -21   5   3    0.14    0.06
  21   5  -3   -0.01    0.07
  20  -5  -3    0.13    0.06
 -20  -5   3    0.13    0.06
 -20   5   3    0.06    0.06
  20   5  -3    0.18    0.08
 -19  -5   3    0.02    0.06
  19  -5  -3   -0.09    0.06
 -19   5   3   -0.04    0.05
  19   5  -3   -0.05    0.08
  18  -5  -3   -0.16    0.08
 -18  -5   3   -0.04    0.08
  18   5  -3   -0.19    0.11
 -18   5   3    0.08    0.05
 -17  -5   3    1.27    0.10
  17  -5  -3    1.20    0.14
 -17  -5   3    1.34    0.15
  17   5  -3    1.05    0.16
 -17   5   3    1.41    0.10
  16  -5  -3    0.70    0.10
 -16  -5   3    0.59    0.07
 -16  -5   3    0.63    0.10
 -16   5   3    0.70    0.08
  16   5  -3    0.60    0.13
 -15  -5   3    1.99    0.17
 -15  -5   3    1.89    0.12
 -15   5   3    1.93    0.11
  15   5  -3    1.96    0.19
 -14  -5   3    0.04    0.05
 -14  -5   3    0.08    0.08
  14   5  -3    0.12    0.10
 -14   5   3    0.03    0.05
 -13  -5   3   -0.07    0.07
  13  -5  -3   -0.52    1.52
 -13  -5   3   -0.09    0.05
  13   5  -3    0.00    0.10
 -13   5   3    0.00    0.05
  12  -5  -3    0.77    1.04
 -12  -5   3    1.74    0.15
  12  -5  -3    2.26    0.88
 -12  -5   3    1.53    0.11
 -12   5   3    1.73    0.11
  12   5  -3    1.95    0.18
 -11  -5   3    0.50    0.63
 -11  -5   3    0.63    0.09
 -11  -5   3    0.60    0.09
  11  -5  -3    1.52    0.68
  11  -5  -3    0.84    0.67
 -11   5   3    0.68    0.07
  11   5  -3    0.52    0.11
  10  -5  -3    1.01    0.57
 -10  -5   3    1.50    0.10
  10  -5  -3    0.68    0.52
 -10  -5   3    1.12    0.42
  10   5  -3    0.95    0.46
 -10   5   3    1.33    0.11
  10   5  -3    1.27    0.16
  -9  -5   3    0.95    0.38
   9  -5  -3    0.82    0.43
  -9  -5   3    0.81    0.09
   9  -5  -3    1.07    0.47
  -9   5   3    0.81    0.11
   9   5  -3    1.04    0.15
  -8  -5   3    0.34    0.06
  -8  -5   3    0.24    0.30
   8  -5  -3    0.73    0.42
   8  -5  -3    0.68    0.39
  -8   5   3    0.38    0.08
   8   5  -3    0.46    0.10
   8   5  -3    0.36    0.27
   7  -5  -3    2.20    0.44
  -7  -5   3    2.09    0.13
   7  -5  -3    1.56    0.36
  -7  -5   3    2.60    0.36
   7   5  -3    2.36    0.19
   7   5  -3    2.34    0.47
   6  -5  -3    0.40    0.34
   6  -5  -3   -0.04    0.30
  -6  -5   3    0.22    0.05
  -6  -5   3    0.13    0.27
   6   5  -3    0.44    0.40
   6   5  -3    0.16    0.10
  -5  -5   3    1.94    0.31
   5  -5  -3    1.78    0.32
  -5  -5   3    1.95    0.12
   5  -5  -3    1.24    0.38
   5   5  -3    2.39    0.41
   5   5  -3    1.59    0.17
  -4  -5   3   -0.18    0.23
   4  -5  -3   -0.27    0.25
   4   5  -3   -0.51    0.29
   4   5  -3    0.10    0.11
  -4   5   3    0.27    0.09
   3  -5  -3    3.65    0.41
  -3  -5   3    2.59    0.42
  -3   5   3    3.18    0.19
   3   5  -3    2.60    0.43
  -2  -5   3    1.15    0.27
   2  -5  -3    0.80    0.32
   2  -5  -3    0.97    0.24
  -2   5   3    0.95    0.20
  -2   5   3    0.89    0.13
   2   5  -3    1.14    0.28
   1  -5  -3    3.87    0.40
  -1  -5   3    3.81    0.42
   1   5  -3    3.31    0.45
  -1   5   3    3.46    0.21
  -1   5   3    3.14    0.43
   0  -5  -3    7.28    0.79
   0  -5  -3    7.71    0.51
   0  -5   3    9.16    0.57
   0   5   3    8.75    0.37
  -1  -5  -3    4.40    0.39
  -1  -5  -3    5.21    0.57
   1  -5   3    4.70    0.47
   1   5   3    4.68    0.24
   1   5   3    4.83    0.48
  -2  -5  -3    0.20    0.06
   2  -5   3    0.21    0.25
  -2  -5  -3    0.27    0.31
   2  -5   3    0.03    0.18
   2   5   3    0.11    0.31
   2   5   3    0.23    0.23
   2   5   3    0.16    0.09
  -3  -5  -3    5.65    0.57
   3  -5   3    5.03    0.49
  -3  -5  -3    4.94    0.22
   3  -5   3    5.86    0.44
   3   5   3    4.57    0.47
   3   5   3    4.82    0.25
   3   5   3    4.72    0.60
   4  -5   3    0.37    0.24
  -4  -5  -3    0.54    0.06
  -4  -5  -3    0.45    0.08
  -4  -5  -3    1.09    0.33
   4  -5   3    0.75    0.28
   4   5   3    0.47    0.10
   4   5   3    0.07    0.28
   4   5   3    0.47    0.39
  -5  -5  -3   12.47    0.47
  -5  -5  -3   11.07    0.78
  -5  -5  -3   11.95    0.48
   5  -5   3   11.70    0.70
   5  -5   3   12.24    0.72
   5   5   3   10.40    0.83
   5   5   3   12.35    0.50
   5   5   3   12.48    0.77
   6  -5   3    0.00    0.33
  -6  -5  -3   -0.11    0.33
  -6  -5  -3    0.08    0.04
   6  -5   3    0.31    0.33
  -6  -5  -3    0.00    0.06
   6   5   3    0.13    0.35
   6   5   3   -0.04    0.08
  -7  -5  -3    1.36    0.10
  -7  -5  -3    0.73    0.39
   7  -5   3    1.71    0.40
   7  -5   3    1.30    0.45
   7   5   3    1.84    0.41
   8  -5   3    5.99    0.74
  -8  -5  -3    6.84    0.77
   8  -5   3    5.84    0.84
  -8  -5  -3    6.18    0.25
  -8  -5  -3    6.24    0.27
   8   5   3    6.76    0.83
  -8   5  -3    5.22    0.27
   8   5   3    6.36    0.30
   9  -5   3    0.72    0.52
  -9  -5  -3   -0.22    0.44
  -9  -5  -3    0.03    0.04
  -9  -5  -3    0.15    0.07
   9  -5   3    0.49    0.54
   9   5   3    0.18    0.09
  -9   5  -3   -0.01    0.07
  10  -5   3    0.15    0.72
 -10  -5  -3    0.05    0.04
 -10  -5  -3    0.01    0.06
  10   5   3    0.07    0.09
 -10   5  -3    0.10    0.06
 -11  -5  -3    2.49    0.13
  11  -5   3    0.58    0.99
 -11  -5  -3    2.56    0.16
 -11   5  -3    2.67    0.14
  11   5   3    2.88    0.20
 -12  -5  -3    0.13    0.05
 -12  -5  -3    0.29    0.07
  12   5   3    0.15    0.10
 -12   5  -3    0.27    0.06
 -13  -5  -3    0.00    0.04
 -13  -5  -3    0.00    0.07
  13   5   3    0.06    0.10
 -14  -5  -3   -0.02    0.04
 -14  -5  -3    0.08    0.07
 -14   5  -3    0.08    0.06
  14   5   3   -0.03    0.10
 -15  -5  -3    2.44    0.18
 -15  -5  -3    2.49    0.13
 -15   5  -3    2.53    0.14
  15   5   3    2.66    0.21
  16  -5   3    0.04    0.11
 -16  -5  -3    0.12    0.08
  16   5   3    0.00    0.10
 -16   5  -3    0.14    0.06
 -17  -5  -3    0.01    0.06
  17   5   3    0.02    0.08
 -17   5  -3    0.06    0.06
 -18  -5  -3    0.74    0.10
  18  -5   3    0.26    0.10
  18  -5   3    0.50    0.08
 -18   5  -3    0.52    0.07
  18   5   3    0.53    0.09
  18   5   3    0.61    0.13
 -19  -5  -3   -0.01    0.06
  19  -5   3   -0.19    0.10
  19  -5   3    0.01    0.07
  19   5   3   -0.02    0.07
 -19   5  -3    0.06    0.07
  19   5   3   -0.15    0.12
 -20  -5  -3   -0.01    0.06
  20  -5   3   -0.05    0.07
  20   5   3    0.04    0.07
 -20   5  -3    0.16    0.05
  20   5   3    0.04    0.09
 -21  -5  -3   -0.04    0.05
  21  -5   3    0.09    0.06
  21   5   3    0.00    0.07
  21   5   3   -0.03    0.08
  22  -5   3    0.12    0.06
  22   5   3    0.12    0.08
  22   5   3    0.15    0.06
  23  -5   3   -0.05    0.06
  23   5   3   -0.05    0.05
 -24  -5  -3    0.07    0.06
  24   5   3   -0.09    0.05
 -25  -6   3    0.02    0.07
  25  -6  -3   -0.17    0.07
  25   6  -3    0.01    0.05
  24  -6  -3   -0.01    0.06
 -24  -6   3   -0.03    0.06
  24   6  -3   -0.02    0.05
 -24   6   3    0.03    0.03
 -23  -6   3   -0.02    0.05
  23  -6  -3   -0.21    0.09
  23  -6  -3    0.00    0.06
  23   6  -3    0.03    0.06
 -23   6   3    0.01    0.03
  22  -6  -3    0.02    0.08
 -22  -6   3    0.01    0.05
  22  -6  -3    0.06    0.07
 -22   6   3    0.03    0.04
  22   6  -3   -0.09    0.06
  21  -6  -3    0.05    0.07
 -21  -6   3    0.07    0.06
 -21   6   3   -0.03    0.04
  21   6  -3    0.00    0.07
 -20  -6   3    0.10    0.06
  20  -6  -3    0.26    0.07
 -20   6   3    0.04    0.07
  20   6  -3    0.01    0.07
  19  -6  -3    0.10    0.07
 -19  -6   3    0.10    0.06
 -19   6   3    0.00    0.05
  19   6  -3   -0.02    0.07
 -18  -6   3    0.10    0.05
  18  -6  -3   -0.08    0.07
 -18  -6   3    0.11    0.06
 -18   6   3    0.06    0.05
  18   6  -3    0.09    0.08
 -17  -6   3   -0.07    0.06
  17   6  -3    0.25    0.18
 -17   6   3    0.02    0.05
 -16  -6   3   -0.02    0.08
 -16  -6   3   -0.05    0.05
 -16   6   3    0.11    0.05
  16   6  -3   -0.03    0.11
 -15  -6   3    0.00    0.05
 -15  -6   3    0.08    0.08
  15   6  -3    0.07    0.11
 -15   6   3    0.11    0.05
 -14  -6   3    0.65    0.09
 -14  -6   3    0.81    0.11
  14   6  -3    0.57    0.13
 -14   6   3    0.80    0.09
 -13  -6   3   -0.03    0.05
 -13  -6   3    0.06    0.08
 -13   6   3    0.08    0.05
  13   6  -3    0.14    0.11
 -12  -6   3    0.31    0.06
 -12  -6   3    0.33    0.09
 -12   6   3    0.28    0.06
  12   6  -3    0.38    0.11
  11  -6  -3   -1.10    1.74
 -11  -6   3   -0.03    0.05
 -11  -6   3   -0.02    0.08
  11   6  -3    0.00    0.10
 -11   6   3    0.03    0.05
  10  -6  -3   -0.68    0.87
 -10  -6   3    0.04    0.05
 -10  -6   3    0.07    0.08
  10  -6  -3    1.19    0.92
 -10   6   3   -0.02    0.05
  10   6  -3    0.09    0.10
   9  -6  -3    2.72    0.77
  -9  -6   3    1.93    0.12
   9  -6  -3    1.36    0.75
   9   6  -3    1.68    0.18
  -9   6   3    1.84    0.12
  -8  -6   3    0.32    0.06
   8  -6  -3   -1.00    0.63
  -8  -6   3    0.34    0.51
   8  -6  -3    0.31    0.63
  -8   6   3    0.37    0.07
   8   6  -3    0.39    0.11
   7  -6  -3   -0.05    0.56
  -7  -6   3   -0.45    0.41
   7  -6  -3    0.27    0.55
  -7  -6   3    0.16    0.05
  -7   6   3    0.07    0.07
   7   6  -3    0.21    0.10
  -6  -6   3    0.23    0.41
   6  -6  -3    0.27    0.47
   6  -6  -3    0.43    0.52
  -6   6   3    0.03    0.07
   6   6  -3    0.17    0.10
  -5  -6   3    4.34    0.52
  -5  -6   3    3.91    0.19
   5  -6  -3    4.68    0.78
   5  -6  -3    4.38    0.52
  -5   6   3    3.99    0.21
   5   6  -3    4.08    0.23
   4  -6  -3    1.00    0.46
   4  -6  -3    0.61    0.37
  -4  -6   3    0.80    0.10
  -4  -6   3    1.61    0.38
  -4   6   3    0.92    0.11
   4   6  -3    0.94    0.13
   3  -6  -3    2.97    0.52
  -3  -6   3    2.99    0.17
   3  -6  -3    3.34    0.41
  -3  -6   3    3.38    0.57
  -3   6   3    3.57    0.19
   3   6  -3    3.37    0.53
   3   6  -3    3.19    0.22
  -3   6   3    2.68    0.18
   2  -6  -3    0.26    0.31
  -2  -6   3    0.01    0.08
   2  -6  -3    0.03    0.40
  -2  -6   3    0.28    0.34
   2   6  -3    0.45    0.44
   2   6  -3    0.19    0.12
  -2   6   3    0.06    0.08
  -2   6   3    0.14    0.09
   1  -6  -3   -0.07    0.40
   1  -6  -3    0.43    0.29
  -1  -6   3    0.26    0.34
  -1   6   3   -0.01    0.08
  -1   6   3   -0.47    0.30
  -1   6   3   -0.02    0.10
   1   6  -3    0.19    0.12
   0  -6  -3   -0.21    0.26
   0  -6  -3    0.24    0.42
   0  -6   3   -0.40    0.33
   0  -6  -3   -0.01    0.07
   0   6  -3    0.07    0.11
   0   6   3   -0.02    0.31
   0   6   3    0.03    0.08
   1  -6   3    0.67    0.38
  -1  -6  -3    0.53    0.07
  -1  -6  -3    0.90    0.47
  -1  -6  -3    0.51    0.27
   1   6   3    0.64    0.10
   1   6   3    0.42    0.32
   2  -6   3    4.56    0.64
  -2  -6  -3    5.25    0.23
  -2  -6  -3    5.73    0.75
   2   6   3    5.19    0.27
   2   6   3    5.18    0.66
  -3  -6  -3    0.39    0.45
   3  -6   3    0.71    0.40
  -3  -6  -3    0.47    0.06
   3  -6   3    0.42    0.28
  -3  -6  -3    0.52    0.09
   3   6   3    0.65    0.38
   3   6   3    0.61    0.10
  -4  -6  -3    0.21    0.46
   4  -6   3   -0.34    0.42
   4  -6   3    0.19    0.35
  -4  -6  -3    0.28    0.08
  -4  -6  -3    0.29    0.09
  -4   6  -3    0.24    0.09
   4   6   3    0.92    0.44
   5  -6   3    2.08    0.49
   5  -6   3    2.31    0.51
  -5  -6  -3    2.36    0.53
  -5  -6  -3    1.56    0.10
  -5  -6  -3    1.46    0.13
   5   6   3    1.53    0.15
   5   6   3    1.27    0.49
  -5   6  -3    1.52    0.16
   6  -6   3    0.18    0.55
  -6  -6  -3    0.39    0.06
  -6  -6  -3    0.32    0.08
  -6  -6  -3    0.05    0.47
   6  -6   3    0.55    0.53
  -6   6  -3    0.56    0.08
   6   6   3    0.45    0.10
   6   6   3   -0.75    0.58
   7  -6   3    0.72    0.67
   7  -6   3    0.37    0.84
  -7  -6  -3    0.15    0.05
  -7  -6  -3    0.18    0.07
  -7   6  -3    0.17    0.07
   7   6   3    0.13    0.09
  -8  -6  -3    0.15    0.07
  -8  -6  -3    0.04    0.05
   8   6   3   -0.01    0.08
  -8   6  -3   -0.01    0.06
  -9  -6  -3    0.02    0.07
  -9  -6  -3    0.01    0.05
   9   6   3   -0.07    0.08
  -9   6  -3    0.01    0.06
 -10  -6  -3    0.01    0.04
 -10  -6  -3    0.08    0.07
  10   6   3    0.11    0.10
 -10   6  -3   -0.02    0.05
 -11  -6  -3    0.01    0.04
 -11  -6  -3    0.00    0.07
 -11   6  -3   -0.07    0.07
  11   6   3    0.01    0.09
 -12  -6  -3    1.07    0.09
 -12  -6  -3    1.30    0.14
  12   6   3    0.90    0.13
 -12   6  -3    1.14    0.10
 -13  -6  -3    0.42    0.09
 -13  -6  -3    0.37    0.05
 -13   6  -3    0.36    0.06
  13   6   3    0.40    0.12
 -14  -6  -3    0.07    0.05
 -14  -6  -3    0.14    0.08
  14   6   3   -0.06    0.10
 -14   6  -3    0.10    0.05
 -15  -6  -3    0.19    0.05
 -15  -6  -3    0.21    0.09
 -15   6  -3    0.29    0.06
  15   6   3    0.37    0.22
  15   6   3    0.19    0.11
 -16  -6  -3    0.51    0.07
 -16  -6  -3    0.32    0.07
 -16   6  -3    0.39    0.06
  16   6   3    0.23    0.09
 -17  -6  -3    0.17    0.06
  17   6   3   -0.02    0.07
  17   6   3    0.17    0.19
 -17   6  -3    0.22    0.06
 -18  -6  -3   -0.05    0.06
  18  -6   3   -0.07    0.09
  18   6   3    0.03    0.07
  19  -6   3    0.01    0.09
 -19  -6  -3    0.05    0.06
 -19   6  -3    0.09    0.05
  19   6   3   -0.01    0.07
 -20  -6  -3    0.00    0.06
  20  -6   3    0.05    0.08
  20   6   3   -0.03    0.06
 -20   6  -3    0.03    0.05
 -21  -6  -3    0.01    0.05
  21  -6   3    0.17    0.08
  21   6   3    0.00    0.06
  22  -6   3    0.18    0.08
 -22  -6  -3    0.05    0.05
  22   6   3   -0.06    0.05
  23  -6   3   -0.06    0.08
 -23  -6  -3    0.09    0.06
  23   6   3   -0.01    0.05
 -23  -7   3    0.02    0.05
  23   7  -3   -0.04    0.07
 -23   7   3    0.02    0.03
 -22  -7   3    0.02    0.05
 -22   7   3   -0.01    0.03
 -21  -7   3    0.05    0.05
 -21   7   3   -0.01    0.03
  21   7  -3   -0.04    0.07
 -20  -7   3    0.02    0.05
 -20   7   3   -0.01    0.03
  20   7  -3   -0.02    0.08
 -19  -7   3   -0.08    0.05
 -19   7   3    0.09    0.04
  19   7  -3    0.05    0.07
 -18  -7   3    0.03    0.05
 -18  -7   3    0.09    0.04
  18   7  -3    0.36    0.09
 -18   7   3    0.13    0.05
 -17  -7   3    0.01    0.04
 -17  -7   3    0.03    0.06
  17   7  -3   -0.05    0.08
 -17   7   3   -0.03    0.04
 -16  -7   3    0.84    0.11
 -16  -7   3    0.79    0.07
  16   7  -3    0.50    0.10
 -16   7   3    0.71    0.08
 -15  -7   3   -0.09    0.14
 -15  -7   3   -0.03    0.06
 -15   7   3    0.03    0.05
  15   7  -3   -0.02    0.12
 -14  -7   3   -0.01    0.06
 -14  -7   3    0.16    0.09
  14   7  -3    0.13    0.12
 -14   7   3    0.13    0.05
 -13  -7   3    0.11    0.09
 -13  -7   3    0.13    0.06
 -13   7   3    0.18    0.05
  13   7  -3    0.01    0.11
 -12  -7   3    0.00    0.05
 -12  -7   3    0.15    0.09
 -12   7   3    0.03    0.05
  12   7  -3    0.11    0.11
 -11  -7   3    0.27    0.09
 -11  -7   3    0.19    0.06
  11   7  -3    0.27    0.11
 -11   7   3    0.16    0.06
 -10  -7   3    0.02    0.08
 -10  -7   3   -0.02    0.05
  10   7  -3    0.08    0.11
 -10   7   3   -0.02    0.05
  -9  -7   3    0.88    0.10
  -9   7   3    0.94    0.10
   9   7  -3    0.93    0.13
  -8  -7   3    0.00    0.05
   8   7  -3    0.04    0.11
  -8   7   3    0.09    0.06
  -7  -7   3    0.50    0.07
  -7   7   3    0.62    0.08
   7   7  -3    0.46    0.12
  -6  -7   3    0.04    0.05
   6   7  -3    0.07    0.11
  -6   7   3    0.10    0.06
   5  -7  -3    1.16    0.84
  -5  -7   3    1.43    0.11
  -5   7   3    1.50    0.13
  -4  -7   3    4.44    0.73
   4  -7  -3    5.22    0.74
  -4  -7   3    4.46    0.22
   4  -7  -3    4.74    0.88
  -4   7   3    4.94    0.23
   4   7  -3    4.85    0.26
   3  -7  -3    0.32    0.72
  -3  -7   3    1.10    0.60
   3  -7  -3    0.76    0.56
  -3  -7   3    0.44    0.10
   3   7  -3    0.35    0.12
  -3   7   3    0.47    0.08
  -2  -7   3    2.24    0.62
   2  -7  -3    0.87    0.73
   2  -7  -3    0.83    0.54
  -2  -7   3    0.76    0.09
  -2   7   3    0.69    0.09
  -2   7   3    0.76    0.11
   2   7  -3    0.71    0.14
   1  -7  -3    2.60    0.77
  -1  -7   3    3.29    0.62
   1  -7  -3    2.67    0.16
  -1   7   3    2.47    0.17
  -1   7   3    2.92    0.18
   1   7  -3    2.39    0.19
   1   7  -3    2.29    0.20
   0  -7  -3    1.88    0.13
   0  -7  -3    1.45    0.72
   0  -7   3    2.00    0.61
   0   7  -3    1.63    0.16
   0   7   3    1.69    0.16
   0   7   3    1.76    0.16
  -1  -7  -3    1.71    0.25
   1  -7   3    1.81    0.62
  -1  -7  -3    2.02    0.18
   1   7   3    1.68    0.16
   1   7   3    1.95    0.16
  -1   7  -3    2.13    0.16
   2  -7   3    0.58    0.61
  -2  -7  -3    0.61    0.10
  -2  -7  -3    0.45    0.06
  -2   7  -3    0.62    0.09
   2   7   3    0.61    0.11
  -3  -7  -3    1.61    0.14
  -3  -7  -3    1.62    0.11
   3  -7   3    2.34    0.71
   3   7   3    1.51    0.15
  -3   7  -3    1.85    0.15
  -4  -7  -3    0.08    0.05
   4  -7   3    0.60    0.79
  -4  -7  -3    0.05    0.07
  -4   7  -3    0.06    0.07
   4   7   3    0.04    0.10
  -5  -7  -3    0.25    0.05
  -5  -7  -3    0.21    0.08
  -5   7  -3    0.32    0.07
   5   7   3    0.37    0.11
  -6  -7  -3    0.45    0.08
  -6  -7  -3    0.50    0.06
  -6   7  -3    0.44    0.08
   6   7   3    0.59    0.11
  -7  -7  -3    0.62    0.09
  -7  -7  -3    0.86    0.12
   7   7   3    0.86    0.12
  -7   7  -3    0.68    0.08
  -8  -7  -3    0.88    0.13
  -8  -7  -3    0.82    0.08
  -8   7  -3    0.76    0.11
   8   7   3    0.67    0.12
  -9  -7  -3    0.36    0.08
  -9  -7  -3    0.22    0.06
   9   7   3    0.18    0.10
  -9   7  -3    0.25    0.06
 -10  -7  -3    0.11    0.07
 -10  -7  -3    0.00    0.05
  10   7   3    0.06    0.10
 -10   7  -3    0.01    0.05
 -11  -7  -3    0.04    0.07
 -11  -7  -3    0.03    0.05
  11   7   3   -0.07    0.10
 -11   7  -3   -0.03    0.05
 -12  -7  -3    0.32    0.08
 -12  -7  -3    0.19    0.05
  12   7   3    0.34    0.11
 -12   7  -3    0.29    0.06
 -13  -7  -3    0.43    0.06
 -13  -7  -3    0.54    0.09
 -13   7  -3    0.49    0.08
  13   7   3    0.43    0.12
 -14  -7  -3    0.13    0.06
 -14  -7  -3    0.04    0.04
  14   7   3   -0.02    0.08
 -14   7  -3    0.12    0.05
 -15  -7  -3   -0.01    0.05
 -15  -7  -3    0.10    0.04
 -15   7  -3   -0.06    0.05
  15   7   3    0.01    0.07
 -16  -7  -3   -0.07    0.04
 -16  -7  -3    0.06    0.06
 -16   7  -3    0.00    0.05
  16   7   3   -0.03    0.07
 -17  -7  -3    0.23    0.06
  17   7   3    0.12    0.07
 -17   7  -3    0.13    0.04
 -18  -7  -3   -0.04    0.05
  18   7   3    0.01    0.07
 -18   7  -3    0.08    0.05
 -19  -7  -3    0.00    0.05
  19   7   3   -0.01    0.06
 -20  -7  -3    0.04    0.05
  20   7   3    0.01    0.05
 -21  -7  -3    0.02    0.07
  21   7   3   -0.03    0.05
 -22  -7  -3    0.02    0.06
  22   7   3    0.06    0.05
 -22  -8   3    0.05    0.06
  22   8  -3    0.04    0.08
 -22   8   3    0.01    0.03
 -21  -8   3    0.04    0.08
  21   8  -3   -0.03    0.08
 -21   8   3    0.00    0.03
 -20  -8   3    0.01    0.05
  20   8  -3    0.02    0.12
 -20   8   3   -0.02    0.03
 -19  -8   3    0.05    0.05
  19   8  -3    0.11    0.08
 -19   8   3    0.01    0.03
 -18  -8   3    0.01    0.05
 -18  -8   3    0.07    0.04
 -18   8   3    0.04    0.03
  18   8  -3    0.05    0.08
 -17  -8   3    0.10    0.06
 -17  -8   3   -0.05    0.04
  17   8  -3    0.00    0.08
 -17   8   3    0.05    0.03
 -16  -8   3    0.56    0.06
 -16  -8   3    0.58    0.08
 -16   8   3    0.72    0.07
  16   8  -3    0.43    0.10
 -15  -8   3    0.07    0.04
 -15  -8   3   -0.03    0.06
 -15   8   3    0.08    0.05
  15   8  -3    0.08    0.09
 -14  -8   3    0.01    0.04
 -14  -8   3   -0.05    0.06
  14   8  -3    0.02    0.09
 -14   8   3    0.09    0.05
 -13  -8   3    0.09    0.04
 -13  -8   3    0.21    0.07
 -13   8   3    0.13    0.05
  13   8  -3   -0.06    0.09
 -12  -8   3    0.07    0.06
 -12  -8   3    0.01    0.09
  12   8  -3    0.17    0.13
 -12   8   3    0.04    0.05
 -11  -8   3    0.11    0.09
 -11  -8   3    0.06    0.06
 -11   8   3    0.07    0.05
  11   8  -3    0.10    0.12
 -10  -8   3    1.15    0.11
 -10  -8   3    1.51    0.16
 -10   8   3    1.58    0.11
  10   8  -3    1.09    0.16
  -9  -8   3    0.35    0.10
  -9  -8   3    0.17    0.06
   9   8  -3    0.26    0.13
  -9   8   3    0.24    0.06
  -8  -8   3    0.11    0.06
  -8  -8   3    0.18    0.09
   8   8  -3    0.14    0.12
  -8   8   3    0.15    0.06
  -7  -8   3    0.46    0.07
   7   8  -3    0.43    0.13
  -7   8   3    0.47    0.07
  -6  -8   3    3.50    0.17
  -6   8   3    3.49    0.18
   6   8  -3    3.25    0.25
  -5  -8   3    0.07    0.06
   5   8  -3   -0.03    0.12
  -5   8   3    0.01    0.06
  -4  -8   3    1.16    0.12
   4   8  -3    1.48    0.21
  -4   8   3    1.31    0.12
  -3  -8   3    0.01    0.06
   3   8  -3    0.08    0.13
  -3   8   3    0.07    0.07
   3   8  -3   -0.04    0.09
   2  -8  -3    0.93    0.13
  -2  -8   3    1.07    0.12
   2   8  -3    1.12    0.14
  -2   8   3    0.94    0.12
  -1  -8   3    0.99    0.14
   1  -8  -3    1.06    0.12
  -1   8   3    1.01    0.12
  -1   8   3    1.08    0.16
   0  -8  -3    2.37    0.14
   0  -8  -3    2.27    0.19
   0   8   3    2.57    0.17
   0   8   3    2.33    0.19
  -1  -8  -3    0.07    0.06
  -1  -8  -3    0.22    0.10
   1   8   3    0.14    0.07
   1   8   3    0.16    0.10
  -2  -8  -3    1.13    0.10
  -2  -8  -3    1.26    0.15
  -2   8  -3    1.15    0.14
   2   8   3    1.27    0.16
   2   8   3    0.93    0.14
  -3  -8  -3   -0.03    0.05
  -3  -8  -3    0.04    0.08
  -3   8  -3   -0.02    0.07
   3   8   3   -0.04    0.08
   3   8   3    0.01    0.09
  -4  -8  -3    5.05    0.25
  -4  -8  -3    5.63    0.23
   4   8   3    5.33    0.28
  -4   8  -3    5.09    0.24
  -5  -8  -3    1.02    0.13
  -5  -8  -3    0.92    0.10
   5   8   3    0.93    0.13
  -5   8  -3    0.94    0.11
  -6  -8  -3    0.90    0.09
  -6  -8  -3    1.09    0.13
  -6   8  -3    0.98    0.11
   6   8   3    0.87    0.13
  -7  -8  -3    0.52    0.07
  -7  -8  -3    0.70    0.10
   7   8   3    0.54    0.12
  -7   8  -3    0.59    0.07
  -8  -8  -3    0.61    0.09
  -8  -8  -3    0.70    0.09
   8   8   3    0.59    0.12
  -8   8  -3    0.77    0.09
  -9  -8  -3    0.15    0.05
  -9  -8  -3    0.13    0.08
  -9   8  -3    0.18    0.05
   9   8   3    0.24    0.12
 -10  -8  -3    0.08    0.05
 -10  -8  -3    0.19    0.08
  10   8   3    0.18    0.11
 -10   8  -3    0.15    0.05
 -11  -8  -3   -0.01    0.09
 -11  -8  -3   -0.03    0.04
 -11   8  -3    0.00    0.05
 -12  -8  -3    0.56    0.06
  12   8   3    0.42    0.10
 -12   8  -3    0.47    0.06
 -13  -8  -3    0.19    0.04
 -13  -8  -3    0.21    0.07
  13   8   3    0.14    0.08
 -13   8  -3    0.20    0.05
 -14  -8  -3    0.06    0.06
 -14  -8  -3   -0.01    0.03
  14   8   3    0.06    0.08
 -14   8  -3    0.07    0.05
 -15  -8  -3   -0.02    0.03
 -15  -8  -3   -0.04    0.05
 -15   8  -3   -0.06    0.04
  15   8   3   -0.08    0.07
 -16  -8  -3    0.08    0.04
 -16  -8  -3    0.11    0.06
  16   8   3    0.08    0.07
 -16   8  -3    0.07    0.04
 -17  -8  -3    0.07    0.06
  17   8   3   -0.03    0.07
 -17   8  -3    0.18    0.05
 -18  -8  -3    0.09    0.06
  18   8   3    0.03    0.06
 -19  -8  -3    0.02    0.06
  19   8   3    0.13    0.09
 -20  -8  -3    0.08    0.06
  20   8   3   -0.03    0.06
 -20  -9   3   -0.01    0.05
 -20   9   3    0.01    0.03
  19   9  -3    0.08    0.10
 -19   9   3    0.08    0.03
 -18  -9   3    0.13    0.05
 -18  -9   3    0.03    0.05
 -18   9   3    0.08    0.03
  18   9  -3    0.18    0.10
 -17  -9   3   -0.04    0.03
 -17  -9   3   -0.01    0.05
 -17   9   3    0.02    0.03
  17   9  -3    0.02    0.10
 -16  -9   3    0.00    0.05
 -16  -9   3    0.09    0.03
 -16   9   3    0.11    0.03
  16   9  -3    0.06    0.10
 -15  -9   3   -0.05    0.03
 -15  -9   3    0.11    0.06
 -15   9   3    0.04    0.03
  15   9  -3   -0.09    0.09
 -14  -9   3   -0.03    0.06
 -14  -9   3   -0.01    0.03
 -14   9   3    0.00    0.04
  14   9  -3   -0.20    0.10
 -13  -9   3    1.28    0.12
 -13  -9   3    1.06    0.08
  13   9  -3    0.98    0.12
 -13   9   3    1.09    0.08
 -12  -9   3    0.10    0.07
 -12  -9   3    0.04    0.04
 -12   9   3    0.09    0.05
  12   9  -3    0.12    0.10
 -11  -9   3   -0.07    0.04
 -11  -9   3    0.10    0.06
 -11   9   3    0.02    0.05
  11   9  -3    0.18    0.11
 -10  -9   3    0.02    0.05
 -10  -9   3    0.10    0.06
 -10   9   3    0.08    0.05
  10   9  -3   -0.07    0.11
  -9  -9   3    0.01    0.05
  -9  -9   3    0.28    0.08
   9   9  -3   -0.02    0.15
  -9   9   3    0.05    0.05
  -8  -9   3    0.86    0.10
  -8  -9   3    1.07    0.15
   8   9  -3    0.80    0.15
  -8   9   3    0.95    0.09
  -7  -9   3    6.06    0.26
  -7  -9   3    6.57    0.30
  -7   9   3    5.63    0.26
  -6  -9   3    0.33    0.10
  -6  -9   3    0.27    0.07
  -6   9   3    0.38    0.07
   6   9  -3    0.28    0.09
  -5  -9   3    0.78    0.11
   5   9  -3    0.91    0.11
  -4  -9   3   -0.06    0.06
  -4   9   3   -0.07    0.06
   4   9  -3   -0.03    0.07
  -3  -9   3    0.99    0.11
  -3   9   3    0.93    0.11
   3   9  -3    0.91    0.10
   2  -9  -3   -0.15    0.07
  -2  -9   3   -0.08    0.07
  -2   9   3    0.00    0.06
   2   9  -3    0.03    0.07
   1  -9  -3    0.79    0.11
  -1  -9   3    0.90    0.13
   1   9  -3    0.59    0.09
  -1   9   3    0.64    0.09
   0  -9   3    1.10    0.11
   0  -9  -3    0.83    0.10
   0   9   3    1.04    0.13
   0   9  -3    0.81    0.12
   0   9   3    0.81    0.12
  -1  -9  -3    2.96    0.15
  -1  -9  -3    2.93    0.21
  -1   9  -3    2.55    0.17
   1   9   3    3.23    0.18
   1   9   3    2.80    0.21
  -2  -9  -3    2.17    0.12
  -2  -9  -3    2.20    0.18
   2   9   3    2.18    0.15
   2   9   3    1.96    0.19
  -2   9  -3    1.87    0.14
  -3  -9  -3    4.37    0.20
  -3  -9  -3    4.38    0.24
   3   9   3    3.94    0.22
  -3   9  -3    4.37    0.21
   3   9   3    4.48    0.25
  -4  -9  -3    0.36    0.10
  -4  -9  -3    0.40    0.06
   4   9   3    0.31    0.08
  -4   9  -3    0.39    0.07
   4   9   3    0.29    0.11
  -5  -9  -3   -0.03    0.05
  -5  -9  -3    0.06    0.08
   5   9   3    0.05    0.07
   5   9   3    0.17    0.11
  -5   9  -3    0.02    0.06
  -6  -9  -3    1.80    0.11
  -6  -9  -3    1.98    0.16
  -6   9  -3    1.62    0.11
   6   9   3    1.89    0.17
   6   9   3    1.72    0.15
  -7  -9  -3    0.34    0.15
   7   9   3    0.19    0.11
  -7   9  -3    0.21    0.06
  -8  -9  -3    0.12    0.04
  -8  -9  -3    0.07    0.07
   8   9   3    0.07    0.09
  -8   9  -3    0.16    0.05
  -9  -9  -3    0.94    0.07
  -9  -9  -3    0.85    0.11
   9   9   3    0.64    0.11
  -9   9  -3    0.87    0.08
 -10  -9  -3    0.54    0.06
 -10  -9  -3    0.68    0.10
  10   9   3    0.80    0.12
 -10   9  -3    0.66    0.08
 -11  -9  -3   -0.02    0.03
 -11  -9  -3    0.03    0.06
 -11   9  -3    0.00    0.05
  11   9   3   -0.08    0.08
 -12  -9  -3    0.33    0.07
 -12  -9  -3    0.32    0.04
 -12   9  -3    0.33    0.04
  12   9   3    0.29    0.08
 -13  -9  -3    0.39    0.04
 -13   9  -3    0.38    0.04
  13   9   3    0.31    0.08
 -14  -9  -3    0.14    0.06
  14   9   3    0.11    0.08
 -15  -9  -3    0.01    0.06
 -15  -9  -3   -0.01    0.03
  15   9   3   -0.13    0.07
 -15   9  -3    0.02    0.04
 -16  -9  -3   -0.02    0.06
 -16  -9  -3   -0.06    0.04
  16   9   3   -0.06    0.07
 -17  -9  -3    0.14    0.07
  17   9   3    0.06    0.07
 -18  -9  -3    0.16    0.06
  18   9   3    0.05    0.07
 -18 -10   3    0.12    0.06
  18  10  -3    0.00    0.03
 -18  10   3    0.04    0.03
 -17 -10   3   -0.01    0.06
 -17 -10   3    0.10    0.04
  17  10  -3    0.01    0.04
 -17  10   3    0.05    0.03
 -16 -10   3    0.09    0.06
 -16 -10   3    0.07    0.03
 -16  10   3    0.00    0.03
 -15 -10   3    0.33    0.05
 -15 -10   3    0.35    0.06
 -15  10   3    0.30    0.04
 -14 -10   3    0.12    0.06
 -14 -10   3    0.03    0.03
 -14  10   3    0.08    0.03
 -13 -10   3    0.19    0.06
 -13 -10   3    0.21    0.04
 -13  10   3    0.22    0.04
 -12 -10   3    0.03    0.06
 -12 -10   3   -0.02    0.03
 -12  10   3    0.09    0.03
  12  10  -3   -0.07    0.05
 -11 -10   3    0.07    0.07
 -11 -10   3    0.12    0.04
 -11  10   3    0.20    0.04
  11  10  -3    0.08    0.06
 -10 -10   3   -0.03    0.04
 -10 -10   3    0.08    0.07
 -10  10   3    0.08    0.07
  10  10  -3   -0.09    0.08
  -9 -10   3    0.52    0.06
  -9 -10   3    0.54    0.08
  -9  10   3    0.53    0.07
   9  10  -3    0.60    0.09
  -8 -10   3    0.09    0.06
  -8 -10   3   -0.05    0.04
   8  10  -3    0.12    0.07
  -8  10   3    0.03    0.05
  -7 -10   3    0.82    0.11
  -7 -10   3    0.79    0.08
   7  10  -3    0.75    0.11
  -7  10   3    0.98    0.09
  -6 -10   3    2.38    0.13
  -6 -10   3    2.68    0.16
  -6  10   3    2.59    0.14
   6  10  -3    2.12    0.15
  -5 -10   3    0.05    0.07
  -5 -10   3    0.01    0.05
  -5  10   3    0.07    0.05
   5  10  -3    0.08    0.07
  -4 -10   3    0.32    0.08
  -4 -10   3    0.17    0.05
  -4  10   3    0.28    0.06
   4  10  -3    0.21    0.07
  -3 -10   3    2.50    0.16
   3 -10  -3    2.16    0.13
  -3 -10   3    2.19    0.13
   3  10  -3    2.35    0.15
  -3  10   3    2.53    0.14
  -2 -10   3    0.27    0.09
  -2 -10   3    0.16    0.06
   2 -10  -3    0.16    0.05
   2  10  -3    0.19    0.07
  -2  10   3    0.14    0.07
  -1 -10   3    0.12    0.09
   1 -10  -3    0.14    0.05
  -1 -10   3    0.09    0.06
   1  10  -3    0.11    0.07
  -1  10   3    0.06    0.07
   0 -10  -3    0.79    0.08
   0 -10   3    0.73    0.08
   0  10  -3    0.70    0.08
   0  10   3    0.72    0.11
  -1 -10  -3    0.19    0.05
   1  10   3    0.17    0.07
  -1  10  -3    0.34    0.07
  -2 -10  -3    3.84    0.17
   2  10   3    3.26    0.19
  -2  10  -3    4.08    0.19
  -3 -10  -3    1.74    0.10
  -3 -10  -3    1.89    0.16
   3  10   3    1.62    0.15
  -3  10  -3    1.73    0.12
   3  10   3    1.71    0.13
  -4 -10  -3   -0.01    0.03
  -4 -10  -3   -0.07    0.08
   4  10   3    0.11    0.06
   4  10   3   -0.01    0.08
  -4  10  -3    0.01    0.05
  -5 -10  -3    0.97    0.07
  -5 -10  -3    0.96    0.13
  -5  10  -3    0.96    0.09
   5  10   3    1.00    0.11
   5  10   3    0.80    0.13
  -6 -10  -3    0.26    0.07
  -6 -10  -3    0.17    0.04
  -6  10  -3    0.21    0.05
   6  10   3    0.20    0.08
   6  10   3    0.27    0.07
  -7 -10  -3    0.05    0.03
  -7 -10  -3    0.18    0.07
   7  10   3   -0.14    0.08
  -7  10  -3    0.06    0.05
   7  10   3    0.09    0.07
  -8 -10  -3    0.05    0.07
  -8 -10  -3    0.00    0.03
   8  10   3    0.00    0.08
  -8  10  -3   -0.01    0.04
   8  10   3    0.00    0.06
  -9 -10  -3   -0.01    0.03
  -9 -10  -3    0.09    0.07
   9  10   3   -0.11    0.07
   9  10   3    0.05    0.08
  -9  10  -3    0.07    0.04
 -10 -10  -3    0.35    0.08
 -10 -10  -3    0.18    0.04
 -10  10  -3    0.19    0.04
  10  10   3    0.12    0.05
  10  10   3    0.33    0.08
 -11 -10  -3    0.08    0.07
 -11 -10  -3    0.09    0.03
 -11  10  -3   -0.02    0.03
  11  10   3   -0.04    0.04
  11  10   3   -0.05    0.07
 -12 -10  -3    0.06    0.06
 -12 -10  -3    0.08    0.03
 -12  10  -3   -0.05    0.04
  12  10   3    0.05    0.05
  12  10   3    0.03    0.07
 -13 -10  -3   -0.06    0.06
 -13 -10  -3   -0.03    0.03
  13  10   3    0.01    0.04
  13  10   3   -0.06    0.07
 -13  10  -3   -0.12    0.05
 -14 -10  -3    0.17    0.10
 -14 -10  -3    0.04    0.05
  14  10   3   -0.11    0.07
  14  10   3    0.01    0.04
 -15 -10  -3    0.26    0.04
 -15 -10  -3    0.30    0.07
  15  10   3    0.18    0.07
  15  10   3    0.18    0.04
 -16 -10  -3    0.01    0.07
  16  10   3    0.07    0.07
  16  10   3    0.05    0.03
 -15 -11   3   -0.01    0.03
 -15 -11   3    0.00    0.07
  15  11  -3   -0.04    0.03
 -15  11   3    0.01    0.03
 -14 -11   3    0.03    0.07
 -14 -11   3    0.06    0.03
 -14  11   3    0.05    0.03
  14  11  -3    0.01    0.03
 -13 -11   3    0.15    0.07
  13  11  -3    0.05    0.03
 -13  11   3    0.06    0.03
 -12 -11   3    0.08    0.03
  12  11  -3    0.09    0.04
 -12  11   3    0.08    0.03
 -11 -11   3    0.03    0.03
 -11 -11   3    0.08    0.07
 -11  11   3    0.03    0.03
  11  11  -3   -0.02    0.04
 -10 -11   3    0.11    0.03
 -10 -11   3    0.07    0.08
 -10  11   3    0.21    0.03
  10  11  -3    0.16    0.04
  -9 -11   3    0.32    0.04
  -9 -11   3    0.40    0.09
   9  11  -3    0.23    0.05
  -8 -11   3    0.27    0.04
  -8 -11   3    0.40    0.08
   8  11  -3    0.21    0.05
  -8  11   3    0.25    0.04
  -7 -11   3   -0.08    0.08
  -7 -11   3    0.04    0.04
   7  11  -3    0.13    0.05
  -7  11   3    0.10    0.03
  -6 -11   3    0.46    0.09
  -6 -11   3    0.47    0.05
  -6  11   3    0.59    0.06
   6  11  -3    0.50    0.07
  -5 -11   3    0.02    0.09
  -5 -11   3    0.04    0.04
  -5  11   3    0.08    0.04
   5  11  -3    0.10    0.04
  -4 -11   3   -0.01    0.04
  -4 -11   3    0.03    0.10
   4  11  -3    0.05    0.05
  -4  11   3   -0.01    0.04
  -3 -11   3    0.09    0.08
   3 -11  -3    0.13    0.05
  -3 -11   3    0.16    0.05
  -3  11   3    0.21    0.04
   3  11  -3    0.12    0.05
  -2 -11   3    0.13    0.05
   2 -11  -3    0.14    0.05
   2  11  -3    0.13    0.05
  -2  11   3    0.11    0.05
  -1 -11   3    0.06    0.05
   1 -11  -3    0.12    0.04
   1  11  -3    0.11    0.04
  -1  11   3    0.11    0.05
   0 -11  -3    0.62    0.07
   0 -11   3    0.84    0.10
   0  11  -3    0.71    0.07
   0  11   3    0.73    0.09
   1 -11   3    0.11    0.07
  -1 -11  -3    0.21    0.04
  -1  11  -3    0.16    0.04
   1  11   3    0.16    0.05
  -2 -11  -3    0.00    0.04
   2  11   3    0.00    0.04
  -2  11  -3   -0.01    0.04
  -3 -11  -3    0.18    0.04
   3  11   3    0.15    0.04
  -3  11  -3    0.17    0.04
  -4 -11  -3    0.06    0.04
   4  11   3    0.15    0.05
  -4  11  -3    0.14    0.04
  -5 -11  -3    0.00    0.03
   5  11   3    0.01    0.04
  -5  11  -3    0.02    0.03
  -6 -11  -3   -0.01    0.03
  -6  11  -3    0.06    0.03
   6  11   3    0.12    0.04
  -7 -11  -3    0.13    0.11
  -7 -11  -3    0.13    0.03
   7  11   3    0.10    0.04
  -7  11  -3    0.10    0.04
  -8 -11  -3    0.16    0.22
  -8 -11  -3   -0.01    0.03
   8  11   3    0.02    0.03
  -9 -11  -3    0.11    0.03
  -9 -11  -3    0.10    0.11
   9  11   3    0.04    0.09
   9  11   3    0.11    0.04
  -9  11  -3    0.21    0.04
 -10 -11  -3    0.14    0.03
 -10 -11  -3    0.05    0.10
  10  11   3    0.07    0.05
 -10  11  -3    0.00    0.04
  10  11   3    0.08    0.09
 -11 -11  -3   -0.02    0.03
 -11 -11  -3    0.11    0.10
  11  11   3   -0.01    0.03
  11  11   3   -0.01    0.09
 -12 -11  -3   -0.01    0.03
 -12 -11  -3   -0.01    0.09
  12  11   3   -0.04    0.03
 -13 -11  -3    0.12    0.10
 -13 -11  -3   -0.02    0.03
  13  11   3   -0.03    0.03
 -11 -12   3    0.04    0.03
  11  12  -3    0.02    0.03
 -11  12   3    0.03    0.02
 -10 -12   3    0.56    0.21
  -9 -12   3    0.04    0.03
  -9 -12   3    0.13    0.14
  -9  12   3    0.05    0.02
   9  12  -3    0.00    0.03
  -8 -12   3    0.03    0.03
   8  12  -3    0.00    0.03
  -8  12   3    0.01    0.02
  -7 -12   3    0.05    0.05
   7  12  -3    0.08    0.03
  -7  12   3    0.17    0.03
  -6 -12   3   -0.04    0.04
   6  12  -3    0.05    0.03
  -6  12   3    0.03    0.03
  -5 -12   3    0.04    0.04
  -5  12   3    0.04    0.03
   5  12  -3    0.00    0.03
  -4 -12   3   -0.03    0.04
  -4  12   3    0.06    0.03
   4  12  -3    0.04    0.03
  -3 -12   3    0.09    0.05
   3 -12  -3    0.18    0.05
   3  12  -3    0.06    0.03
  -3  12   3    0.01    0.03
   2 -12  -3    0.13    0.04
  -2  12   3    0.05    0.03
   2  12  -3    0.07    0.03
   1 -12  -3    0.33    0.06
  -1 -12   3    0.33    0.06
   1  12  -3    0.22    0.04
  -1  12   3    0.32    0.05
   0 -12  -3    0.04    0.04
   0 -12   3    0.10    0.06
   0  12   3    0.08    0.03
   0  12  -3    0.04    0.03
  -1 -12  -3    0.02    0.03
  -1  12  -3   -0.05    0.03
   1  12   3    0.02    0.03
  -2 -12  -3    0.12    0.03
  -2  12  -3    0.17    0.03
   2  12   3    0.17    0.04
  -3 -12  -3    0.17    0.03
   3  12   3    0.33    0.05
  -3  12  -3    0.19    0.04
  -4 -12  -3    0.09    0.03
   4  12   3    0.06    0.03
  -4  12  -3    0.00    0.03
  -5 -12  -3   -0.02    0.03
  -5  12  -3   -0.01    0.04
   5  12   3   -0.05    0.03
  -6 -12  -3    0.02    0.06
   6  12   3    0.08    0.03
  -6  12  -3   -0.07    0.04
  -7 -12  -3   -0.01    0.02
   7  12   3    0.03    0.03
  -8 -12  -3   -0.03    0.02
   8  12   3    0.01    0.03
  -9 -12  -3    0.04    0.02
   9  12   3    0.02    0.03
  28   0  -4    0.06    0.06
  28   0  -4    0.03    0.06
  27   0  -4   -0.05    0.06
  27   0  -4   -0.06    0.06
  26   0  -4   -0.06    0.06
  26   0  -4   -0.01    0.06
  25   0  -4   -0.03    0.07
  25   0  -4    0.01    0.06
  24   0  -4    0.15    0.06
  24   0  -4    0.07    0.08
  23   0  -4    0.03    0.08
  23   0  -4    0.02    0.06
  22   0  -4    1.03    0.14
  22   0  -4    1.02    0.12
  21   0  -4    0.07    0.10
  21   0  -4    0.06    0.08
 -20   0   4    0.07    0.06
 -20   0   4    0.03    0.14
  20   0  -4    0.05    0.10
  20   0  -4    0.17    0.08
 -19   0   4   -0.12    0.06
 -19   0   4   -0.11    0.12
  18   0  -4    0.57    0.08
 -18   0   4    0.42    0.07
 -17   0   4   -0.04    0.10
 -17   0   4    0.00    0.06
  17   0  -4    0.02    0.06
 -16   0   4    0.78    0.08
  16   0  -4    0.83    0.10
 -16   0   4    0.73    0.11
 -15   0   4   -0.05    0.09
 -15   0   4   -0.01    0.06
  15   0  -4   -0.09    0.05
 -14   0   4   -0.05    0.08
  14   0  -4    0.12    0.07
 -14   0   4    0.03    0.07
  14   0  -4   -0.22    0.55
  13   0  -4    0.18    0.34
  13   0  -4    0.06    0.05
 -13   0   4    0.19    0.09
  12   0  -4    1.19    0.27
 -12   0   4    0.84    0.11
  12   0  -4    0.71    0.09
  11   0  -4   -0.06    0.19
  11   0  -4   -0.01    0.05
  10   0  -4    8.00    0.47
  10   0  -4    8.01    0.32
   9   0  -4   -0.04    0.12
   8   0  -4   88.84    3.37
   7   0  -4    0.37    0.12
   5   0  -4    0.06    0.11
   4   0  -4   24.05    0.95
   3   0  -4   -0.01    0.09
  -3   0   4    0.12    0.08
   2   0  -4    1.49    0.16
  -2   0   4    1.50    0.14
  -1   0   4    0.03    0.06
   1   0  -4    0.01    0.07
  -1   0  -4    0.00    0.06
   1   0   4   -0.02    0.07
  -2   0  -4   19.26    0.78
   2   0   4   21.24    0.78
   3   0   4    0.10    0.08
  -3   0  -4    0.00    0.06
  -4   0  -4   92.52    3.65
   4   0   4  104.00    3.68
  -5   0  -4    0.02    0.07
   5   0   4    0.12    0.10
   6   0   4    2.04    0.22
   7   0   4    0.05    0.14
  -8   0  -4    8.11    0.34
   8   0   4    7.63    0.45
   9   0   4    0.16    0.21
  -9   0  -4    0.09    0.08
 -10   0  -4    4.92    0.23
  10   0   4    4.11    0.48
  10   0   4    4.91    0.22
  11   0   4    0.27    0.35
 -11   0  -4   -0.05    0.08
  11   0   4    0.18    0.09
 -12   0  -4    4.06    0.22
  12   0   4    4.13    0.22
  12   0   4    4.18    0.52
  13   0   4   -0.10    0.06
 -13   0  -4    0.12    0.08
 -13   0  -4   -0.08    0.08
  13   0   4   -0.04    0.65
  13   0   4    0.03    0.09
 -14   0  -4    0.87    0.10
  14   0   4    1.12    0.15
  14   0   4    0.89    0.12
 -14   0  -4    1.05    0.15
  15   0   4    0.13    0.09
 -15   0  -4   -0.02    0.09
  15   0   4   -0.04    0.07
  16   0   4    0.32    0.08
 -16   0  -4    0.16    0.10
  16   0   4   -0.02    0.10
  17   0   4    0.03    0.10
 -17   0  -4   -0.09    0.10
  17   0   4    0.04    0.08
  18   0   4    0.23    0.08
 -18   0  -4    0.11    0.11
  18   0   4    0.19    0.11
 -19   0  -4    0.02    0.11
  19   0   4    0.00    0.08
  19   0   4   -0.04    0.11
  20   0   4   -0.02    0.09
 -20   0  -4   -0.03    0.09
  21   0   4   -0.03    0.08
 -21   0  -4    0.00    0.09
  21   0   4   -0.03    0.06
 -22   0  -4   -0.04    0.10
  22   0   4    0.01    0.06
  22   0   4   -0.06    0.08
 -23   0  -4   -0.10    0.12
  23   0   4    0.00    0.06
  23   0   4    0.06    0.08
  24   0   4    0.26    0.08
  24   0   4    0.11    0.06
  25   0   4   -0.06    0.09
  25   0   4    0.11    0.07
  26   0   4    0.01    0.06
  26   0   4    0.02    0.08
  28  -1  -4    0.06    0.06
  28  -1  -4    0.01    0.06
  28   1  -4   -0.02    0.06
  28   1  -4   -0.11    0.09
  27  -1  -4   -0.14    0.09
  27  -1  -4    0.02    0.06
  27   1  -4    0.10    0.07
  27   1  -4   -0.04    0.06
  26  -1  -4   -0.10    0.05
  26  -1  -4    0.04    0.06
  26   1  -4    0.04    0.06
  26   1  -4    0.09    0.06
  25  -1  -4    0.00    0.05
  25  -1  -4    0.13    0.08
  25   1  -4    0.01    0.06
  25   1  -4   -0.01    0.07
  24  -1  -4    0.10    0.06
  24  -1  -4   -0.02    0.07
  24   1  -4    0.06    0.06
  24   1  -4    0.12    0.08
  23  -1  -4   -0.04    0.07
 -23  -1   4   -0.09    0.12
  23  -1  -4   -0.10    0.06
  23   1  -4   -0.03    0.07
  23   1  -4   -0.06    0.06
  22  -1  -4    0.33    0.08
  22  -1  -4    0.23    0.07
 -22  -1   4    0.27    0.11
  22   1  -4    0.25    0.07
  22   1  -4    0.11    0.09
 -22   1   4    0.10    0.06
 -21  -1   4    0.28    0.12
  21   1  -4    0.17    0.11
  21   1  -4    0.23    0.09
 -21   1   4    0.09    0.06
  20  -1  -4   -0.06    0.07
 -20  -1   4    0.13    0.11
  20   1  -4    0.06    0.08
  20   1  -4    0.07    0.10
 -20   1   4   -0.06    0.06
  19  -1  -4    0.18    0.07
 -19  -1   4    0.46    0.11
  19   1  -4    0.32    0.11
  19   1  -4    0.38    0.08
 -19   1   4    0.20    0.06
  18  -1  -4    0.03    0.06
 -18  -1   4   -0.03    0.06
 -18  -1   4    0.03    0.09
  18   1  -4    0.11    0.10
  18   1  -4    0.10    0.07
 -18   1   4   -0.09    0.06
  17  -1  -4    0.35    0.07
 -17  -1   4    0.41    0.09
 -17  -1   4    0.08    0.07
 -17   1   4    0.17    0.06
  16  -1  -4    0.00    0.06
 -16  -1   4   -0.09    0.07
 -16  -1   4    0.00    0.07
 -16   1   4   -0.04    0.06
  16   1  -4   -0.05    0.06
 -16   1   4   -0.08    0.19
 -15  -1   4    0.83    0.11
  15  -1  -4    0.74    0.09
  15  -1  -4    0.83    0.52
 -15  -1   4    0.75    0.11
 -15   1   4    0.96    0.13
  15   1  -4    0.73    0.08
 -15   1   4    0.66    0.10
 -14  -1   4    3.81    0.20
 -14  -1   4    3.58    0.20
  14  -1  -4    3.76    0.46
  14  -1  -4    2.93    0.48
  14  -1  -4    4.00    0.18
 -14   1   4    4.08    0.19
 -14   1   4    3.75    0.24
  14   1  -4    4.01    0.19
  13  -1  -4    0.77    0.09
 -13  -1   4    0.56    0.10
 -13  -1   4    0.77    0.09
  13  -1  -4    0.94    0.31
  13   1  -4    0.72    0.10
  13   1  -4    1.08    0.43
 -13   1   4    1.15    0.13
  12  -1  -4    2.40    0.38
 -12  -1   4    2.28    0.17
  12  -1  -4    2.42    0.13
  12   1  -4    2.31    0.13
  12   1  -4    3.35    0.51
 -11  -1   4    0.39    0.09
  11  -1  -4    0.20    0.06
  11  -1  -4    0.04    0.19
  11   1  -4    0.25    0.06
  11   1  -4    0.19    0.24
  10  -1  -4    3.08    0.29
  10   1  -4    3.47    0.39
  10   1  -4    3.00    0.16
   9   1  -4    3.85    0.36
   9   1  -4    4.65    0.22
   8  -1  -4   11.12    0.58
   8   1  -4   11.45    0.56
   7  -1  -4   96.72    3.69
   7   1  -4   97.11    3.68
   6   1  -4   17.02    0.73
   5  -1  -4   58.60    2.27
   5   1  -4   59.26    2.25
   4  -1  -4   99.06    3.76
   4   1  -4   99.30    3.74
  -4   1   4  100.93    3.76
  -3  -1   4   78.36    2.91
   3  -1  -4   78.92    2.95
  -3   1   4   76.72    2.94
   3   1  -4   77.78    2.90
   3   1  -4   77.92    2.92
  -2  -1   4    3.92    0.19
   2  -1  -4    3.94    0.27
  -2  -1   4    4.00    0.18
   2   1  -4    4.16    0.21
   2   1  -4    3.98    0.19
  -2   1   4    3.87    0.24
  -1  -1   4   15.62    0.59
   1  -1  -4   14.36    0.64
  -1  -1   4   16.19    0.59
  -1   1   4   15.01    0.64
   1   1  -4   15.61    0.59
   1   1  -4   15.14    0.60
   0  -1   4   63.06    2.34
   0  -1  -4   64.49    2.37
   0  -1   4   56.27    2.32
   0  -1  -4   67.32    2.38
   0   1   4   64.08    2.38
   0   1  -4   60.82    2.33
  -1  -1  -4   58.46    2.21
  -1  -1  -4   58.47    2.21
   1   1   4   56.69    2.21
   1   1   4   58.75    2.20
  -2  -1  -4  108.99    4.19
   2   1   4  116.33    4.21
   2   1   4  110.42    4.19
  -3  -1  -4   46.90    1.84
   3   1   4   48.26    1.86
   3   1   4   48.82    1.85
  -4  -1  -4    0.16    0.11
   4  -1   4    0.08    0.06
   4   1   4   -0.01    0.11
   4   1   4    0.07    0.12
   5  -1   4    4.38    0.23
  -5  -1  -4    4.51    0.28
   5   1   4    4.59    0.31
  -6  -1  -4    2.30    0.21
   6  -1   4    1.91    0.17
   6   1   4    2.29    0.28
   7  -1   4    1.97    0.20
  -7  -1  -4    2.38    0.21
  -7  -1  -4    2.15    0.14
   7   1   4    1.96    0.31
   7   1   4    1.78    0.13
  -8  -1  -4    0.62    0.13
   8  -1   4    0.41    0.14
  -8  -1  -4    0.66    0.09
   8   1   4    0.55    0.23
   8   1   4    0.69    0.10
  -8   1  -4    0.94    0.11
   8   1   4    0.60    0.08
  -9  -1  -4    0.28    0.07
   9  -1   4    0.34    0.08
   9  -1   4    0.36    0.18
   9   1   4    0.21    0.06
  -9   1  -4    0.48    0.10
   9   1   4    0.33    0.26
   9   1   4    0.21    0.09
 -10  -1  -4    3.54    0.19
  10  -1   4    3.44    0.19
  10  -1   4    3.55    0.41
  10   1   4    3.53    0.21
  10   1   4    3.86    0.18
  10   1   4    3.35    0.54
 -10   1  -4    3.88    0.21
  11  -1   4    0.54    0.36
  11  -1   4    0.16    0.07
 -11  -1  -4    0.08    0.07
  11   1   4    0.54    0.40
  11   1   4    0.10    0.06
  11   1   4    0.09    0.08
 -11   1  -4    0.07    0.09
  12  -1   4    1.21    0.44
  12  -1   4    0.88    0.09
 -12  -1  -4    0.72    0.11
  12   1   4    1.02    0.11
 -12   1  -4    1.06    0.12
  12   1   4    1.45    0.56
  12   1   4    0.71    0.10
 -13  -1  -4    0.01    0.08
  13   1   4   -0.04    0.08
  13   1   4    1.55    0.80
  13   1   4    0.03    0.06
 -13   1  -4    0.02    0.09
 -13   1  -4    0.17    0.08
 -14  -1  -4    0.42    0.09
  14  -1   4    0.45    0.10
  14  -1   4    0.35    0.07
 -14   1  -4    0.52    0.11
  14   1   4    0.46    0.11
 -14   1  -4    0.46    0.08
  14   1   4    0.29    0.07
  15  -1   4    1.35    0.13
 -15  -1  -4    1.54    0.16
  15  -1   4    1.37    0.16
 -15   1  -4    1.04    0.12
  15   1   4    1.49    0.14
 -15   1  -4    1.16    0.18
  15   1   4    1.36    0.17
  16  -1   4    2.05    0.16
 -16  -1  -4    1.95    0.17
  16  -1   4    2.19    0.18
 -16   1  -4    2.00    0.21
 -16   1  -4    1.42    0.20
  16   1   4    2.03    0.19
  16   1   4    1.99    0.16
 -17  -1  -4    0.03    0.09
  17  -1   4   -0.01    0.08
  17  -1   4   -0.10    0.10
  17   1   4    0.00    0.08
 -17   1  -4    0.03    0.12
  17   1   4    0.09    0.11
  18  -1   4    0.08    0.08
 -18  -1  -4    0.00    0.09
  18  -1   4   -0.11    0.11
  18   1   4   -0.03    0.11
  18   1   4   -0.07    0.08
 -18   1  -4   -0.12    0.12
  19  -1   4    0.56    0.13
 -19  -1  -4    0.76    0.13
  19  -1   4    0.54    0.10
  19   1   4    0.59    0.12
  19   1   4    0.75    0.11
 -19   1  -4    0.83    0.15
  20  -1   4    0.03    0.06
 -20  -1  -4   -0.15    0.08
  20  -1   4   -0.02    0.08
  20   1   4    0.11    0.07
  20   1   4   -0.07    0.08
 -20   1  -4    0.01    0.11
 -21  -1  -4    0.04    0.08
  21  -1   4   -0.02    0.08
  21  -1   4    0.05    0.06
 -21   1  -4   -0.01    0.12
  21   1   4    0.02    0.08
  21   1   4    0.08    0.06
  22  -1   4    0.05    0.08
  22  -1   4    0.11    0.06
 -22  -1  -4    0.06    0.08
  22   1   4    0.09    0.08
  22   1   4    0.13    0.07
 -22   1  -4   -0.04    0.14
  23  -1   4    0.10    0.08
  23  -1   4    0.00    0.06
 -23  -1  -4    0.23    0.09
  23   1   4   -0.08    0.06
  23   1   4   -0.07    0.07
  24  -1   4   -0.09    0.08
 -24  -1  -4    0.26    0.11
  24  -1   4    0.00    0.05
  24   1   4    0.06    0.07
  24   1   4    0.09    0.06
  25  -1   4   -0.02    0.06
  25  -1   4   -0.05    0.08
  25   1   4    0.13    0.07
  25   1   4    0.05    0.06
  26  -1   4    0.00    0.05
  26   1   4    0.11    0.07
  26   1   4    0.05    0.08
  28  -2  -4   -0.08    0.05
  28  -2  -4    0.10    0.06
  28   2  -4    0.00    0.05
  27  -2  -4    0.01    0.06
  27   2  -4    0.25    0.11
  26  -2  -4    0.12    0.06
  26   2  -4   -0.06    0.05
  26   2  -4    0.11    0.11
  25  -2  -4    0.04    0.05
  25  -2  -4   -0.10    0.07
  25   2  -4    0.05    0.06
  25   2  -4    0.06    0.07
 -24  -2   4   -0.03    0.11
  24  -2  -4   -0.02    0.06
  24  -2  -4    0.06    0.07
  24   2  -4    0.10    0.07
  24   2  -4    0.06    0.07
  23  -2  -4    0.13    0.07
 -23  -2   4    0.08    0.09
  23  -2  -4    0.12    0.06
 -23   2   4    0.00    0.05
  23   2  -4   -0.06    0.06
  23   2  -4   -0.05    0.06
 -22  -2   4   -0.11    0.08
 -22   2   4    0.08    0.06
  22   2  -4   -0.01    0.06
  22   2  -4    0.01    0.08
  21  -2  -4    0.97    0.13
 -21  -2   4    1.15    0.13
  21   2  -4    0.89    0.15
 -21   2   4    0.77    0.10
  21   2  -4    1.09    0.14
  20  -2  -4    0.98    0.12
 -20  -2   4    0.79    0.11
  20   2  -4    0.70    0.13
 -20   2   4    0.69    0.10
  20   2  -4    0.77    0.10
  19  -2  -4    2.67    0.16
 -19  -2   4    2.92    0.19
 -19   2   4    2.31    0.15
  19   2  -4    3.09    0.18
  19   2  -4    2.94    0.22
 -18  -2   4    0.66    0.10
  18  -2  -4    0.78    0.11
  18   2  -4    0.75    0.10
 -18   2   4    0.63    0.10
  18   2  -4    0.70    0.12
  17  -2  -4    0.04    0.06
 -17  -2   4    0.09    0.07
  17   2  -4    0.03    0.07
  17   2  -4    0.04    0.09
  16  -2  -4    1.27    0.11
 -16  -2   4    1.30    0.13
 -16   2   4    1.28    0.10
  16   2  -4    1.42    0.13
  16   2  -4    1.43    0.15
  15  -2  -4    2.84    0.70
 -15  -2   4    2.09    0.15
  15  -2  -4    1.91    0.13
  15   2  -4    2.04    0.16
 -15   2   4    2.26    0.13
  15   2  -4    2.13    0.15
 -14  -2   4    0.52    0.13
  14  -2  -4    0.98    0.45
  14  -2  -4    0.57    0.07
 -14  -2   4    0.60    0.07
  14   2  -4    0.85    0.11
 -14   2   4    0.73    0.09
  14   2  -4    0.75    0.10
 -13  -2   4    1.49    0.11
  13  -2  -4    0.87    0.36
  13  -2  -4    1.17    0.33
 -13  -2   4    1.66    0.14
  13  -2  -4    1.45    0.11
 -13   2   4    1.62    0.11
 -12  -2   4    1.33    0.13
 -12  -2   4    1.00    0.10
  12  -2  -4    0.87    0.10
  12  -2  -4    0.51    0.36
  12  -2  -4    0.97    0.25
  12   2  -4    0.87    0.42
  12   2  -4    1.21    0.12
 -11  -2   4    2.48    0.16
  11  -2  -4    1.75    0.29
 -11  -2   4    2.34    0.13
  11   2  -4    2.50    0.36
  11   2  -4    2.17    0.14
 -10  -2   4    7.02    0.28
 -10  -2   4    6.45    0.30
  10   2  -4    6.95    0.53
  10   2  -4    7.32    0.29
  -9  -2   4    0.43    0.06
   9  -2  -4    0.31    0.19
   9   2  -4    0.45    0.07
   9   2  -4    0.35    0.24
  -8  -2   4   33.97    1.30
   8  -2  -4   31.38    1.35
   8   2  -4   31.37    1.35
  -7  -2   4   38.73    1.47
   7   2  -4   35.50    1.56
   6  -2  -4   20.22    0.91
  -6  -2   4   21.01    0.87
   6   2  -4   21.23    0.90
  -5  -2   4    8.47    0.43
   5  -2  -4    8.27    0.47
   5   2  -4    9.19    0.46
  -4  -2   4    1.95    0.20
   4  -2  -4    1.69    0.25
   4   2  -4    1.84    0.22
  -4   2   4    1.98    0.21
  -3  -2   4   11.18    0.52
   3  -2  -4   12.54    0.57
   3   2  -4   11.79    0.54
  -3   2   4   12.29    0.55
   2  -2  -4    3.04    0.28
   2  -2  -4    2.48    0.27
  -2  -2   4    2.88    0.22
   2   2  -4    3.00    0.22
  -2   2   4    3.14    0.24
  -1  -2   4    5.31    0.27
   1  -2  -4    5.00    0.32
   1  -2  -4    5.49    0.35
  -1   2   4    5.22    0.31
   1   2  -4    4.84    0.27
   0  -2   4  306.84   11.44
   0  -2  -4  310.54   11.49
   0  -2  -4  320.91   11.48
   0   2  -4  295.62   11.45
   0   2   4  312.65   11.48
  -1  -2  -4    1.26    0.20
  -1  -2  -4    0.98    0.16
   1  -2   4    1.41    0.16
   1   2   4    1.05    0.17
   1   2   4    1.10    0.15
   2  -2   4    0.34    0.10
  -2  -2  -4    0.23    0.13
  -2  -2  -4    0.07    0.15
   2   2   4    0.02    0.13
   2   2   4    0.17    0.12
  -3  -2  -4    1.63    0.27
   3  -2   4    1.46    0.17
   3   2   4    1.74    0.25
   3   2   4    1.74    0.23
  -4  -2  -4   12.32    0.60
   4  -2   4   12.50    0.52
   4   2   4   12.71    0.61
   4   2   4   12.64    0.60
  -5  -2  -4    0.68    0.16
   5   2   4    0.74    0.19
   5   2   4    0.54    0.16
   6  -2   4    0.80    0.12
  -6  -2  -4    0.69    0.17
  -6  -2  -4    0.68    0.10
   6   2   4    0.89    0.22
   6   2   4    0.93    0.18
   6   2   4    0.75    0.12
  -7  -2  -4    0.13    0.07
  -7  -2  -4    0.07    0.05
   7  -2   4    0.17    0.10
  -7  -2  -4    0.30    0.16
   7   2   4    0.15    0.07
   7   2   4    0.32    0.18
   7   2   4    0.11    0.23
   7   2   4    0.10    0.09
  -8  -2  -4    2.27    0.30
  -8  -2  -4    2.50    0.12
   8  -2   4    2.68    0.24
  -8  -2  -4    2.33    0.15
  -8   2  -4    2.34    0.21
   8   2   4    2.63    0.44
   8   2   4    2.01    0.29
   8   2   4    2.88    0.15
   8   2   4    2.68    0.18
  -9  -2  -4    2.70    0.16
  -9  -2  -4    2.93    0.13
  -9  -2  -4    2.65    0.32
   9  -2   4    2.81    0.30
  -9   2  -4    2.80    0.22
   9   2   4    2.95    0.35
   9   2   4    2.73    0.16
   9   2   4    2.85    0.19
   9   2   4    3.06    0.41
  10  -2   4    1.57    0.15
 -10  -2  -4    1.93    0.11
 -10  -2  -4    1.68    0.29
 -10  -2  -4    1.83    0.14
  10  -2   4    1.59    0.26
  10   2   4    1.91    0.43
 -10   2  -4    1.85    0.20
  10   2   4    1.97    0.13
  10   2   4    0.93    0.33
  10   2   4    2.22    0.17
  11  -2   4    0.30    0.30
 -11  -2  -4    0.37    0.06
  11  -2   4    0.35    0.08
  11   2   4    0.92    0.53
 -11   2  -4    0.42    0.11
  12  -2   4   -0.02    0.07
 -12  -2  -4   -0.06    0.06
  12   2   4    0.11    0.06
 -12   2  -4    0.26    0.08
  12   2   4   -0.05    0.09
 -12   2  -4   -0.10    0.11
  12   2   4    0.72    0.69
 -13  -2  -4    0.16    0.07
  13  -2   4    0.14    0.07
  13   2   4    0.20    0.09
 -13   2  -4    0.27    0.11
  13   2   4    0.22    0.07
 -13   2  -4    0.24    0.08
  14  -2   4    0.52    0.08
 -14  -2  -4    0.38    0.08
  14   2   4    0.32    0.11
 -14   2  -4    0.45    0.12
 -14   2  -4    0.51    0.08
 -15  -2  -4    0.34    0.09
 -15   2  -4    0.38    0.12
 -15   2  -4    0.29    0.07
  15   2   4    0.23    0.08
  15   2   4    0.22    0.10
 -16  -2  -4   -0.02    0.08
  16  -2   4    0.10    0.07
  16  -2   4   -0.03    0.10
 -16   2  -4    0.01    0.07
 -16   2  -4   -0.16    0.13
  16   2   4   -0.01    0.10
  16   2   4    0.02    0.07
  17  -2   4    0.09    0.11
  17  -2   4   -0.02    0.07
 -17  -2  -4    0.01    0.09
  17   2   4   -0.11    0.07
 -17   2  -4   -0.02    0.14
  17   2   4   -0.09    0.10
 -17   2  -4   -0.07    0.07
 -18  -2  -4    0.11    0.09
  18  -2   4    0.16    0.11
  18  -2   4    0.15    0.08
 -18   2  -4    0.22    0.07
  18   2   4    0.07    0.11
 -18   2  -4    0.54    0.16
  18   2   4    0.12    0.09
  19  -2   4    0.33    0.21
 -19   2  -4    0.46    0.19
  19   2   4    0.33    0.15
  19   2   4    0.31    0.17
  20  -2   4    0.05    0.06
  20  -2   4   -0.06    0.08
  20   2   4    0.14    0.08
  20   2   4   -0.06    0.06
 -20   2  -4    0.10    0.15
 -21  -2  -4    0.41    0.08
  21  -2   4    0.47    0.09
  21  -2   4    0.43    0.07
  21   2   4    0.44    0.08
  21   2   4    0.34    0.08
  22  -2   4   -0.08    0.08
  22  -2   4    0.03    0.06
 -22  -2  -4    0.01    0.07
  22   2   4   -0.05    0.07
  22   2   4   -0.03    0.07
  23  -2   4   -0.04    0.08
  23  -2   4    0.11    0.06
 -23  -2  -4   -0.01    0.08
  23   2   4    0.00    0.07
  23   2   4   -0.15    0.06
  24  -2   4    0.10    0.09
  24  -2   4   -0.06    0.05
 -24  -2  -4    0.06    0.09
  24   2   4    0.10    0.06
  24   2   4   -0.15    0.10
 -25  -2  -4   -0.04    0.11
  25  -2   4   -0.04    0.05
  25   2   4    0.36    0.10
  25   2   4   -0.03    0.06
  27  -3  -4    0.00    0.05
  27  -3  -4    0.11    0.07
  27   3  -4    0.07    0.05
  26  -3  -4    0.08    0.05
  26  -3  -4   -0.05    0.09
  26   3  -4   -0.01    0.05
 -25  -3   4    0.04    0.10
  25  -3  -4    0.01    0.07
  25  -3  -4    0.03    0.05
  25   3  -4    0.02    0.06
  24  -3  -4    0.04    0.07
 -24  -3   4   -0.03    0.08
  24  -3  -4   -0.02    0.05
  24   3  -4    0.03    0.06
  24   3  -4    0.11    0.08
 -24   3   4   -0.01    0.04
 -23  -3   4   -0.01    0.07
  23  -3  -4    0.01    0.06
  23  -3  -4    0.16    0.07
 -23   3   4    0.02    0.06
  23   3  -4    0.01    0.07
  23   3  -4    0.11    0.08
  22  -3  -4    0.13    0.06
 -22  -3   4    0.05    0.07
  22   3  -4    0.15    0.07
 -22   3   4    0.02    0.06
  22   3  -4    0.14    0.07
 -21  -3   4    0.08    0.07
  21  -3  -4    0.09    0.06
 -21   3   4   -0.03    0.05
  21   3  -4   -0.05    0.07
  21   3  -4   -0.04    0.07
  20  -3  -4    0.50    0.08
 -20  -3   4    0.55    0.10
  20   3  -4    0.45    0.10
  20   3  -4    0.40    0.12
 -20   3   4    0.46    0.07
  19  -3  -4    0.27    0.07
 -19  -3   4    0.21    0.09
  19   3  -4    0.17    0.08
 -19   3   4    0.15    0.06
  19   3  -4    0.12    0.12
 -18  -3   4    0.22    0.08
  18  -3  -4    0.20    0.07
 -18   3   4    0.01    0.05
  18   3  -4   -0.03    0.11
  18   3  -4    0.11    0.08
  17  -3  -4    0.11    0.06
 -17  -3   4   -0.03    0.08
  17   3  -4    0.06    0.10
  17   3  -4    0.08    0.07
 -17   3   4    0.10    0.05
  16  -3  -4    1.38    0.12
 -16  -3   4    1.60    0.14
 -16  -3   4    1.31    0.12
  16   3  -4    1.51    0.17
 -16   3   4    1.50    0.11
  16   3  -4    1.45    0.14
  15  -3  -4    0.72    0.11
 -15  -3   4    0.64    0.09
 -15  -3   4    0.98    0.13
  15   3  -4    0.91    0.12
  15   3  -4    0.75    0.12
 -15   3   4    0.77    0.08
  14  -3  -4    0.44    0.55
 -14  -3   4    0.49    0.08
 -14  -3   4    0.53    0.06
  14  -3  -4    0.50    0.08
 -14   3   4    0.70    0.08
  14   3  -4    0.42    0.08
  14   3  -4    0.48    0.10
 -13  -3   4    1.38    0.13
  13  -3  -4    1.02    0.47
 -13  -3   4    1.25    0.10
  13  -3  -4    0.98    0.12
 -13   3   4    1.11    0.10
  13   3  -4    1.41    0.15
  13   3  -4    1.33    0.14
  12  -3  -4   -0.08    0.07
  12  -3  -4   -0.53    0.35
 -12  -3   4   -0.07    0.07
 -12  -3   4    0.03    0.05
 -12   3   4    0.07    0.05
  12   3  -4    0.08    0.06
  12   3  -4    0.00    0.09
 -11  -3   4    0.02    0.07
  11  -3  -4   -0.04    0.31
 -11  -3   4    0.03    0.05
  11   3  -4    0.12    0.09
  11   3  -4    0.19    0.07
  11   3  -4    0.80    0.42
  10  -3  -4    5.37    0.54
 -10  -3   4    5.01    0.41
 -10  -3   4    4.78    0.21
  10   3  -4    4.84    0.25
  10   3  -4    4.71    0.23
  10   3  -4    4.65    0.61
  -9  -3   4    2.17    0.12
   9  -3  -4    1.83    0.32
   9   3  -4    2.13    0.17
   9   3  -4    3.37    0.48
   9   3  -4    2.20    0.15
  -8  -3   4    2.11    0.12
   8  -3  -4    1.66    0.26
  -8  -3   4    1.94    0.28
   8   3  -4    1.42    0.16
   8   3  -4    2.15    0.33
  -7  -3   4    0.49    0.16
  -7  -3   4    0.44    0.06
   7  -3  -4    0.60    0.21
   7   3  -4    0.86    0.23
   6  -3  -4    0.80    0.21
  -6  -3   4    0.72    0.17
   6   3  -4    0.74    0.10
   6   3  -4    0.50    0.19
  -5  -3   4    2.32    0.27
   5  -3  -4    2.93    0.34
   5   3  -4    2.42    0.17
   5   3  -4    2.79    0.30
   4  -3  -4    8.36    0.50
   4  -3  -4    8.42    0.49
  -4  -3   4    8.85    0.46
   4   3  -4    8.46    0.47
  -4   3   4    8.29    0.44
  -3  -3   4   43.94    1.72
   3  -3  -4   46.14    1.76
   3  -3  -4   45.61    1.77
  -3   3   4   42.32    1.73
   3   3  -4   42.43    1.74
  -2  -3   4    0.85    0.16
   2  -3  -4    0.68    0.20
   2  -3  -4    0.72    0.18
   2   3  -4    1.02    0.16
  -2   3   4    0.67    0.14
  -1  -3   4    0.92    0.16
   1  -3  -4    0.76    0.17
   1  -3  -4    1.01    0.20
  -1   3   4    0.92    0.15
   1   3  -4    0.98    0.15
   0  -3  -4   16.72    0.78
   0  -3  -4   17.33    0.74
   0  -3   4   16.80    0.71
   0   3  -4   16.56    0.71
   0   3   4   15.92    0.73
  -1  -3  -4   38.99    1.56
   1  -3   4   39.47    1.54
   1  -3   4   41.56    1.51
  -1  -3  -4   39.04    1.61
   1   3   4   38.53    1.57
   1   3   4   39.49    1.60
   2  -3   4   11.40    0.51
  -2  -3  -4   10.78    0.60
   2  -3   4   12.38    0.50
  -2  -3  -4   10.58    0.53
   2   3   4   10.43    0.54
   2   3   4   10.95    0.58
  -3  -3  -4    6.18    0.44
   3  -3   4    6.17    0.34
   3   3   4    5.97    0.39
   4  -3   4    1.40    0.18
  -4  -3  -4    1.15    0.23
   4   3   4    1.36    0.24
   4   3   4    0.88    0.19
  -5  -3  -4    3.84    0.16
  -5  -3  -4    3.54    0.36
  -5  -3  -4    3.35    0.19
   5   3   4    2.65    0.35
   5   3   4    3.53    0.21
   5   3   4    4.01    0.41
  -6  -3  -4   -0.02    0.04
   6  -3   4    0.04    0.16
  -6  -3  -4    0.01    0.07
  -6  -3  -4    0.21    0.19
   6   3   4   -0.02    0.09
   6   3   4   -0.02    0.19
   6   3   4   -0.27    0.25
  -7  -3  -4   16.27    0.66
  -7  -3  -4   16.96    0.82
   7  -3   4   17.73    0.76
  -7  -3  -4   17.28    0.65
   7   3   4   16.14    0.66
   7   3   4   16.15    0.68
  -7   3  -4   17.77    0.70
   7   3   4   17.99    0.86
   7   3   4   17.99    0.91
  -8  -3  -4    5.38    0.22
   8  -3   4    5.43    0.30
  -8  -3  -4    4.28    0.46
   8  -3   4    5.50    0.41
  -8  -3  -4    4.88    0.23
   8   3   4    5.24    0.24
   8   3   4    4.96    0.59
  -8   3  -4    5.54    0.30
   8   3   4    5.24    0.26
   8   3   4    4.64    0.53
  -9  -3  -4   -0.04    0.04
  -9  -3  -4    0.02    0.06
   9  -3   4   -0.10    0.18
  -9  -3  -4    0.16    0.25
   9   3   4    0.53    0.35
  -9   3  -4    0.04    0.12
   9   3   4   -0.08    0.41
   9   3   4    0.00    0.06
   9   3   4   -0.01    0.08
 -10  -3  -4    3.19    0.15
 -10  -3  -4    2.90    0.48
  10  -3   4    3.16    0.40
 -10   3  -4    3.28    0.25
  10   3   4    2.32    0.49
  10   3   4    3.52    0.57
  10   3   4    3.35    0.18
 -11  -3  -4    0.16    0.07
 -11  -3  -4    0.23    0.05
 -11  -3  -4    0.24    0.32
 -11   3  -4    0.32    0.14
  11   3   4    0.18    0.07
  11   3   4    0.19    0.09
 -12  -3  -4    0.01    0.04
  12  -3   4    0.09    0.09
 -12  -3  -4   -0.25    0.36
 -12  -3  -4   -0.05    0.06
  12   3   4   -0.05    0.09
 -12   3  -4   -0.05    0.13
  12   3   4    0.02    0.07
 -12   3  -4   -0.07    0.06
 -13  -3  -4    0.89    0.09
 -13  -3  -4    0.87    0.12
  13  -3   4    0.73    0.10
 -13   3  -4    0.93    0.15
  13   3   4    0.98    0.12
  13   3   4    0.79    0.12
 -13   3  -4    0.78    0.10
  14  -3   4    0.18    0.08
 -14  -3  -4    0.15    0.08
 -14   3  -4    0.07    0.13
 -14   3  -4    0.20    0.07
  14   3   4    0.10    0.10
  14   3   4    0.06    0.07
  15  -3   4    0.11    0.08
 -15  -3  -4   -0.01    0.08
  15   3   4    0.20    0.11
  15   3   4    0.08    0.08
 -15   3  -4   -0.06    0.16
 -15   3  -4    0.12    0.08
  16  -3   4    0.73    0.09
 -16  -3  -4    0.56    0.09
 -16   3  -4    0.52    0.08
  16   3   4    0.54    0.09
  16   3   4    0.62    0.12
 -16   3  -4    0.47    0.16
 -17  -3  -4    0.02    0.09
  17  -3   4    0.11    0.10
  17  -3   4    0.08    0.08
  17   3   4    0.11    0.09
  17   3   4    0.02    0.11
 -17   3  -4    0.36    0.17
 -17   3  -4    0.00    0.06
  18  -3   4    0.14    0.11
 -18  -3  -4   -0.01    0.08
  18  -3   4    0.09    0.08
 -18   3  -4    0.04    0.07
 -18   3  -4    0.36    0.18
  18   3   4    0.07    0.09
  18   3   4   -0.06    0.10
  19  -3   4    0.03    0.09
 -19  -3  -4    0.00    0.07
  19  -3   4    0.00    0.06
 -19   3  -4    0.01    0.07
  19   3   4   -0.03    0.08
  19   3   4    0.08    0.07
  20  -3   4    0.21    0.06
  20  -3   4    0.00    0.09
 -20  -3  -4    0.23    0.07
  20   3   4    0.26    0.09
  20   3   4    0.21    0.07
 -21  -3  -4   -0.06    0.07
  21  -3   4   -0.03    0.06
  21  -3   4    0.01    0.09
  21   3   4    0.21    0.07
  21   3   4    0.00    0.07
  22  -3   4    0.05    0.09
  22  -3   4   -0.03    0.06
 -22  -3  -4   -0.04    0.06
  22   3   4    0.09    0.06
  22   3   4    0.28    0.08
  23  -3   4   -0.08    0.11
 -23  -3  -4    0.12    0.07
  23  -3   4   -0.03    0.05
  23   3   4    0.00    0.19
  23   3   4    0.07    0.06
 -24  -3  -4   -0.08    0.07
  24  -3   4    0.03    0.05
  24   3   4    0.07    0.06
  24   3   4   -0.02    0.05
 -25  -3  -4    0.09    0.09
  25  -3   4   -0.09    0.05
  25   3   4    0.04    0.06
  25   3   4   -0.05    0.05
  27  -4  -4    0.05    0.05
  27   4  -4   -0.01    0.05
  26  -4  -4    0.06    0.08
 -26  -4   4    0.07    0.11
  26  -4  -4   -0.02    0.05
  26   4  -4    0.06    0.05
  25  -4  -4    0.05    0.05
  25  -4  -4    0.00    0.07
 -25  -4   4   -0.04    0.09
  25   4  -4    0.08    0.05
  24  -4  -4   -0.09    0.05
 -24  -4   4    0.09    0.07
  24  -4  -4    0.00    0.07
 -24   4   4   -0.05    0.03
  24   4  -4   -0.01    0.06
  23  -4  -4   -0.03    0.06
 -23  -4   4   -0.01    0.07
 -23   4   4   -0.04    0.04
  23   4  -4   -0.03    0.07
  22  -4  -4    0.07    0.06
 -22  -4   4    0.11    0.06
 -22   4   4    0.00    0.05
  22   4  -4   -0.01    0.06
 -21  -4   4    0.14    0.06
  21  -4  -4    0.02    0.06
  21   4  -4   -0.02    0.07
  21   4  -4    0.20    0.10
 -21   4   4    0.03    0.05
  20  -4  -4    0.04    0.06
 -20  -4   4   -0.01    0.06
  20   4  -4    0.12    0.09
 -20   4   4    0.05    0.06
  19  -4  -4    0.01    0.07
 -19  -4   4    0.00    0.08
  19   4  -4   -0.18    0.10
  19   4  -4   -0.03    0.11
 -19   4   4   -0.01    0.05
 -18  -4   4    2.88    0.18
  18  -4  -4    2.63    0.16
  18   4  -4    2.58    0.20
  18   4  -4    2.63    0.22
 -18   4   4    2.83    0.14
 -17  -4   4    0.08    0.08
 -17  -4   4    0.03    0.06
  17  -4  -4   -0.08    0.07
 -17   4   4    0.03    0.05
  17   4  -4    0.26    0.10
  17   4  -4   -0.01    0.11
 -16  -4   4    0.10    0.08
  16  -4  -4    0.28    0.07
 -16  -4   4    0.13    0.06
  16   4  -4    0.25    0.12
  16   4  -4    0.35    0.10
 -16   4   4    0.27    0.06
 -15  -4   4    0.05    0.05
 -15  -4   4    0.12    0.08
  15  -4  -4    0.08    0.07
  15   4  -4   -0.03    0.09
 -15   4   4    0.01    0.05
  15   4  -4    0.02    0.09
  14  -4  -4   -0.05    0.08
 -14  -4   4    0.08    0.07
 -14  -4   4   -0.04    0.05
  14   4  -4    0.06    0.09
 -14   4   4    0.07    0.05
  14   4  -4   -0.08    0.09
  13  -4  -4   -0.51    0.64
 -13  -4   4   -0.12    0.07
 -13  -4   4    0.04    0.05
 -13   4   4    0.06    0.05
  13   4  -4   -0.06    0.08
  13   4  -4   -0.06    0.10
  12  -4  -4    0.67    0.46
 -12  -4   4    1.64    0.11
 -12  -4   4    0.85    0.37
 -12  -4   4    1.54    0.14
  12   4  -4    0.32    0.46
  12   4  -4    1.64    0.17
 -12   4   4    1.42    0.11
  12   4  -4    1.74    0.15
 -11  -4   4    1.10    0.09
 -11  -4   4    1.04    0.33
  11  -4  -4    0.74    0.42
  11   4  -4    1.22    0.16
  11   4  -4    0.89    0.38
  11   4  -4    1.06    0.11
 -11   4   4    1.03    0.10
 -10  -4   4    1.73    0.30
  10  -4  -4    2.07    0.42
 -10  -4   4    1.53    0.11
  10   4  -4    1.51    0.19
  10   4  -4    1.32    0.28
 -10   4   4    1.45    0.12
  10   4  -4    1.80    0.17
  -9  -4   4    7.48    0.30
  -9  -4   4    7.64    0.54
   9  -4  -4    6.69    0.64
   9   4  -4    6.64    0.71
   9   4  -4    7.89    0.33
   9   4  -4    5.74    0.47
  -8  -4   4    0.13    0.22
  -8  -4   4    0.03    0.05
   8  -4  -4    0.61    0.46
   8   4  -4   -0.11    0.34
   8   4  -4    0.14    0.09
   7  -4  -4    6.84    0.56
   7  -4  -4    8.31    0.60
  -7  -4   4    7.25    0.30
   7   4  -4    7.42    0.40
   7   4  -4    6.87    0.57
   7   4  -4    7.19    0.34
  -6  -4   4    0.38    0.19
   6  -4  -4    0.33    0.25
   6  -4  -4   -0.12    0.22
  -6  -4   4    0.23    0.06
   6   4  -4   -0.16    0.24
   5  -4  -4    1.17    0.23
   5  -4  -4    1.54    0.29
  -5  -4   4    1.82    0.25
   5   4  -4    1.59    0.29
   4  -4  -4    1.00    0.24
  -4  -4   4    1.26    0.21
   4  -4  -4    1.02    0.24
  -4   4   4    0.66    0.10
  -4   4   4    1.00    0.19
   4   4  -4    1.37    0.24
  -3  -4   4    1.77    0.28
   3  -4  -4    1.52    0.24
   3  -4  -4    1.76    0.28
  -3   4   4    1.67    0.22
   3   4  -4    1.82    0.26
   2  -4  -4    4.34    0.37
  -2  -4   4    4.17    0.35
   2  -4  -4    4.30    0.43
   2   4  -4    3.48    0.34
  -2   4   4    4.46    0.34
   1  -4  -4    4.04    0.44
  -1  -4   4    4.51    0.36
   1  -4  -4    4.08    0.36
   1   4  -4    4.56    0.34
  -1   4   4    4.09    0.34
   0  -4  -4    1.25    0.21
   0  -4  -4    1.24    0.27
   0  -4   4    1.55    0.23
   0   4   4    1.33    0.18
   0   4  -4    1.30    0.19
  -1  -4  -4    0.54    0.18
  -1  -4  -4    0.69    0.25
   1  -4   4    0.82    0.20
   1   4   4    0.54    0.23
   1   4   4    0.53    0.10
   1   4   4    0.67    0.17
  -2  -4  -4    2.79    0.31
   2  -4   4    3.28    0.27
   2  -4   4    3.04    0.32
  -2  -4  -4    3.26    0.43
   2   4   4    3.08    0.20
   2   4   4    3.62    0.42
   2   4   4    2.91    0.34
  -3  -4  -4    3.58    0.17
  -3  -4  -4    3.34    0.44
   3  -4   4    3.98    0.36
   3  -4   4    4.08    0.32
  -3  -4  -4    3.35    0.20
   3   4   4    3.64    0.45
   3   4   4    3.77    0.37
   3   4   4    3.46    0.21
  -4  -4  -4    2.28    0.16
   4  -4   4    3.03    0.33
  -4  -4  -4    2.46    0.33
   4  -4   4    2.70    0.34
  -4  -4  -4    2.52    0.13
   4   4   4    3.01    0.43
   4   4   4    2.42    0.18
   4   4   4    2.56    0.35
   5  -4   4   10.76    0.59
  -5  -4  -4   10.24    0.38
   5  -4   4   10.17    0.55
  -5  -4  -4    9.51    0.40
   5   4   4    9.45    0.42
   5   4   4    9.01    0.59
   5   4   4    8.69    0.65
  -6  -4  -4    9.91    0.42
   6  -4   4    9.87    0.58
  -6  -4  -4   10.49    0.41
   6  -4   4   11.52    0.65
  -6  -4  -4    9.69    0.65
   6   4   4   10.31    0.44
   6   4   4   10.62    0.66
   6   4   4   10.63    0.73
  -7  -4  -4    1.59    0.13
   7  -4   4    1.93    0.30
  -7  -4  -4    1.62    0.10
  -7  -4  -4    1.81    0.32
   7  -4   4    1.67    0.33
   7   4   4    1.36    0.17
   7   4   4    2.20    0.36
   7   4   4    1.82    0.44
   7   4   4    1.55    0.15
  -8  -4  -4   -0.04    0.30
  -8  -4  -4    0.00    0.06
  -8  -4  -4    0.00    0.04
   8  -4   4    0.12    0.35
   8  -4   4    0.06    0.30
   8   4   4    0.09    0.37
   8   4   4    0.13    0.08
   8   4   4    0.05    0.08
   8   4   4   -0.26    0.47
  -9  -4  -4   -0.07    0.31
  -9  -4  -4   -0.06    0.06
   9  -4   4   -0.04    0.21
   9  -4   4   -0.03    0.35
  -9  -4  -4   -0.01    0.04
   9  -4   4   -0.48    0.39
   9   4   4    0.02    0.09
   9   4   4   -0.05    0.08
   9   4   4    0.83    0.53
 -10  -4  -4    0.91    0.11
 -10  -4  -4    0.55    0.42
  10  -4   4    1.20    0.45
 -10  -4  -4    0.85    0.08
  10  -4   4    1.31    0.53
 -10   4  -4    0.63    0.08
  10   4   4    0.89    0.10
  10   4   4    0.96    0.12
 -11  -4  -4    0.97    0.11
 -11  -4  -4    0.84    0.08
 -11  -4  -4    0.96    0.49
  11  -4   4    1.35    0.68
  11   4   4    1.03    0.13
 -11   4  -4    0.88    0.10
  11   4   4    0.97    0.13
 -12  -4  -4    2.91    0.18
 -12  -4  -4    3.23    0.14
  12   4   4    3.21    0.19
 -12   4  -4    2.93    0.16
  12   4   4    3.04    0.21
 -13  -4  -4    0.11    0.04
 -13  -4  -4    0.13    0.07
 -13   4  -4    0.12    0.06
  13   4   4    0.19    0.10
  13   4   4    0.14    0.08
 -14  -4  -4    0.06    0.07
 -14  -4  -4   -0.04    0.05
  14  -4   4   -0.05    0.10
  14   4   4    0.03    0.09
  14   4   4    0.00    0.10
 -14   4  -4    0.00    0.06
  15  -4   4   -0.04    0.10
 -15  -4  -4    0.01    0.08
 -15   4  -4    0.10    0.06
  15   4   4    0.06    0.09
  15   4   4    0.00    0.11
 -16  -4  -4    0.01    0.08
  16   4   4   -0.02    0.09
 -16   4  -4   -0.02    0.06
  16   4   4   -0.07    0.10
  17  -4   4    0.59    0.10
 -17  -4  -4    0.70    0.10
  17  -4   4    0.40    0.12
  17   4   4    0.71    0.11
 -17   4  -4    0.50    0.08
  17   4   4    0.64    0.13
  18  -4   4    0.42    0.10
  18  -4   4    0.79    0.11
 -18  -4  -4    0.56    0.08
  18   4   4    0.56    0.09
  18   4   4    0.39    0.10
 -18   4  -4    0.65    0.10
  19  -4   4    0.26    0.09
 -19  -4  -4    0.22    0.07
  19  -4   4    0.18    0.07
  19   4   4    0.17    0.08
 -19   4  -4    0.14    0.07
  19   4   4    0.43    0.09
 -20  -4  -4    0.01    0.06
  20  -4   4    0.11    0.09
  20  -4   4    0.02    0.06
  20   4   4   -0.04    0.10
  20   4   4   -0.01    0.07
  21  -4   4   -0.08    0.06
 -21  -4  -4    0.01    0.06
  21   4   4    0.05    0.06
  22  -4   4    0.03    0.06
 -22  -4  -4    0.00    0.06
  22   4   4    0.02    0.06
  22   4   4    0.03    0.06
  23  -4   4    0.00    0.05
 -23  -4  -4    0.01    0.06
  23   4   4    0.00    0.06
  23   4   4    0.02    0.06
  24  -4   4    0.00    0.05
 -24  -4  -4    0.15    0.07
  24   4   4   -0.02    0.05
  24   4   4   -0.03    0.07
  26  -5  -4   -0.04    0.05
 -26  -5   4   -0.05    0.12
  25  -5  -4    0.12    0.08
 -25  -5   4    0.05    0.07
  25  -5  -4   -0.06    0.05
  25   5  -4    0.05    0.09
  24  -5  -4   -0.07    0.08
  24  -5  -4    0.03    0.05
 -24  -5   4   -0.05    0.06
 -24   5   4   -0.05    0.03
  24   5  -4    0.01    0.06
  23  -5  -4   -0.09    0.06
 -23  -5   4   -0.01    0.06
  23  -5  -4   -0.02    0.07
  23   5  -4    0.18    0.07
 -23   5   4    0.00    0.04
  22  -5  -4   -0.03    0.06
 -22  -5   4    0.03    0.06
 -22   5   4   -0.01    0.04
  22   5  -4    0.07    0.07
  21  -5  -4    0.06    0.06
 -21  -5   4    0.11    0.06
  21   5  -4   -0.06    0.07
 -21   5   4    0.20    0.06
 -20  -5   4    0.50    0.08
  20  -5  -4    0.53    0.07
 -20   5   4    0.59    0.08
  20   5  -4    0.45    0.10
  19  -5  -4    0.06    0.06
 -19  -5   4   -0.03    0.06
  19   5  -4   -0.06    0.08
 -19   5   4    0.00    0.05
 -18  -5   4    0.54    0.10
  18  -5  -4    0.52    0.08
 -18  -5   4    0.45    0.07
 -18   5   4    0.68    0.08
  18   5  -4    0.61    0.14
  17  -5  -4    0.29    0.08
 -17  -5   4    0.35    0.06
 -17  -5   4    0.48    0.10
  17   5  -4    0.46    0.12
 -17   5   4    0.41    0.06
  16  -5  -4   -0.04    0.09
 -16  -5   4    0.05    0.08
 -16  -5   4    0.07    0.05
  16   5  -4    0.08    0.11
 -16   5   4    0.04    0.05
 -15  -5   4    0.17    0.06
 -15  -5   4    0.11    0.08
  15   5  -4    0.20    0.11
 -15   5   4    0.22    0.05
 -14  -5   4    0.08    0.08
 -14  -5   4   -0.04    0.05
  14   5  -4    0.11    0.10
 -14   5   4    0.05    0.05
  13  -5  -4    0.90    1.09
 -13  -5   4    0.20    0.08
 -13  -5   4    0.28    0.06
 -13   5   4    0.31    0.06
  13   5  -4    0.26    0.10
  12  -5  -4    0.02    1.26
  12  -5  -4    0.37    0.81
 -12  -5   4    0.66    0.09
 -12  -5   4    0.49    0.07
 -12   5   4    0.67    0.09
  12   5  -4    0.59    0.11
 -11  -5   4    0.91    0.43
 -11  -5   4    0.65    0.09
  11  -5  -4    1.56    0.65
  11  -5  -4    0.57    0.70
 -11   5   4    0.64    0.09
  11   5  -4    0.65    0.11
  10  -5  -4    0.61    0.60
 -10  -5   4    0.46    0.06
  10  -5  -4    0.73    0.55
 -10  -5   4    0.63    0.40
 -10   5   4    0.38    0.07
  10   5  -4    0.38    0.10
   9  -5  -4    2.52    0.48
   9  -5  -4    1.32    0.52
  -9  -5   4    1.97    0.39
  -9  -5   4    1.69    0.11
  -9   5   4    1.65    0.12
  -9   5   4    1.90    0.18
   9   5  -4    1.68    0.17
   9   5  -4    1.29    0.31
   8  -5  -4    4.62    0.71
  -8  -5   4    4.57    0.21
   8  -5  -4    5.99    0.70
  -8  -5   4    4.38    0.56
  -8   5   4    3.94    0.21
   8   5  -4    4.99    0.25
  -7  -5   4   26.78    1.19
   7  -5  -4   26.15    1.26
  -7  -5   4   27.43    0.99
   7  -5  -4   27.32    1.30
   7   5  -4   21.95    1.28
   7   5  -4   26.03    1.01
  -6  -5   4    1.46    0.11
  -6  -5   4    1.45    0.29
   6  -5  -4    1.42    0.39
   6  -5  -4    1.09    0.37
   6   5  -4    1.27    0.40
   6   5  -4    1.46    0.17
   5  -5  -4   26.74    1.22
  -5  -5   4   24.60    0.94
   5  -5  -4   25.02    1.16
  -5  -5   4   24.35    1.13
   5   5  -4   23.98    0.96
   5   5  -4   23.79    1.19
   4  -5  -4    3.90    0.56
  -4  -5   4    4.10    0.20
   4  -5  -4    3.80    0.48
  -4   5   4    4.38    0.22
   4   5  -4    3.68    0.50
  -3  -5   4   15.89    0.80
   3  -5  -4   16.07    0.89
   3  -5  -4   16.27    0.80
   3   5  -4   15.94    0.82
  -3   5   4   15.00    0.76
  -3   5   4   15.18    0.62
   2  -5  -4    0.55    0.30
  -2  -5   4    0.61    0.23
   2  -5  -4    0.67    0.24
   2   5  -4    0.77    0.28
  -2   5   4    0.41    0.22
  -2   5   4    0.49    0.10
   1  -5  -4   -0.08    0.20
  -1  -5   4   -0.06    0.22
   1  -5  -4    0.14    0.28
  -1   5   4   -0.10    0.21
   1   5  -4   -0.16    0.25
  -1   5   4    0.00    0.09
   0  -5  -4    2.39    0.37
   0  -5   4    2.29    0.39
   0  -5  -4    2.52    0.39
   0   5   4    1.97    0.28
   0   5   4    1.98    0.17
  -1  -5  -4    3.81    0.39
  -1  -5  -4    4.94    0.57
  -1  -5  -4    4.18    0.20
   1  -5   4    4.30    0.44
   1   5   4    4.23    0.23
   1   5   4    4.57    0.45
   2  -5   4   10.88    0.63
  -2  -5  -4   10.57    0.41
  -2  -5  -4    9.94    0.43
  -2  -5  -4   11.04    0.75
   2   5   4   10.92    0.45
   2   5   4    9.95    0.65
  -3  -5  -4    9.22    0.40
  -3  -5  -4   10.39    0.39
   3  -5   4    9.28    0.61
   3  -5   4    9.76    0.56
  -3  -5  -4   10.81    0.74
   3   5   4    8.61    0.71
   3   5   4   10.12    0.65
   3   5   4    9.79    0.42
  -4  -5  -4   28.31    1.03
  -4  -5  -4   27.25    1.04
   4  -5   4   26.70    1.20
   4  -5   4   27.99    1.19
  -4  -5  -4   27.31    1.30
   4   5   4   25.47    1.35
   4   5   4   26.25    1.26
   4   5   4   28.03    1.06
  -5  -5  -4    0.74    0.08
  -5  -5  -4    0.58    0.08
  -5  -5  -4    0.91    0.37
   5  -5   4    0.54    0.31
   5  -5   4    0.58    0.29
   5   5   4    0.37    0.35
   5   5   4    0.75    0.11
   5   5   4    0.59    0.48
  -6  -5  -4    0.44    0.07
  -6  -5  -4    0.44    0.36
   6  -5   4    0.60    0.36
   6  -5   4    0.54    0.34
  -6  -5  -4    0.37    0.06
   6   5   4    0.46    0.10
   6   5   4    0.68    0.37
  -7  -5  -4    9.20    0.39
  -7  -5  -4    8.42    0.76
   7  -5   4    9.11    0.71
  -7  -5  -4    9.75    0.37
   7   5   4    9.58    0.41
   7   5   4    9.44    0.83
   8  -5   4    0.34    0.52
  -8  -5  -4    0.77    0.08
   8  -5   4    1.55    0.46
  -8  -5  -4    0.85    0.47
  -8  -5  -4    0.87    0.11
   8   5   4    1.32    0.58
   8   5   4    0.93    0.12
  -8   5  -4    0.81    0.09
   9  -5   4    1.82    0.68
  -9  -5  -4    1.36    0.10
  -9  -5  -4    1.52    0.13
  -9  -5  -4    1.33    0.53
   9   5   4    1.67    0.16
   9   5   4    1.68    0.17
  -9   5  -4    1.20    0.12
 -10  -5  -4    2.03    0.11
  10  -5   4    0.81    0.81
 -10  -5  -4    2.07    0.15
 -10   5  -4    1.84    0.13
  10   5   4    2.17    0.19
  10   5   4    2.34    0.23
 -11  -5  -4    1.17    0.09
 -11  -5  -4    1.33    0.13
 -11   5  -4    1.03    0.10
  11   5   4    1.35    0.16
 -12  -5  -4    1.08    0.13
 -12  -5  -4    0.85    0.08
  12   5   4    1.05    0.16
 -12   5  -4    0.83    0.10
 -13  -5  -4    0.43    0.08
 -13  -5  -4    0.54    0.07
  13   5   4    0.53    0.12
 -13   5  -4    0.58    0.07
 -14  -5  -4    0.36    0.09
 -14  -5  -4    0.29    0.05
 -14   5  -4    0.27    0.06
  14   5   4    0.30    0.10
 -15  -5  -4    0.09    0.08
 -15  -5  -4    0.10    0.05
  15   5   4    0.00    0.10
 -15   5  -4    0.05    0.06
 -16  -5  -4    0.06    0.08
  16  -5   4    0.14    0.11
 -16   5  -4    0.01    0.06
  16   5   4    0.07    0.10
  17  -5   4    0.48    0.17
  17  -5   4    0.59    0.09
 -17  -5  -4    0.47    0.08
 -17   5  -4    0.63    0.09
  17   5   4    0.74    0.13
  17   5   4    0.54    0.10
  18  -5   4    0.17    0.08
 -18  -5  -4    0.21    0.06
  18   5   4    0.16    0.08
  18   5   4    0.45    0.13
 -18   5  -4    0.20    0.07
 -19  -5  -4    0.01    0.06
  19  -5   4   -0.06    0.07
 -19   5  -4    0.10    0.05
  19   5   4   -0.04    0.06
  19   5   4   -0.02    0.10
  20  -5   4    0.07    0.07
 -20  -5  -4    0.01    0.06
  20   5   4   -0.02    0.08
  20   5   4    0.04    0.06
  21  -5   4    0.05    0.06
 -21  -5  -4    0.07    0.06
  21   5   4    0.12    0.06
  21   5   4   -0.09    0.08
  22  -5   4   -0.06    0.08
 -22  -5  -4   -0.03    0.06
  22   5   4   -0.09    0.05
  22   5   4   -0.02    0.08
  23  -5   4    0.07    0.06
 -23  -5  -4   -0.05    0.05
  23   5   4    0.04    0.07
  24  -5   4    0.05    0.06
 -24  -5  -4   -0.01    0.06
  24   5   4    0.06    0.05
  25  -6  -4    0.00    0.06
 -25  -6   4    0.16    0.07
  25   6  -4    0.04    0.05
  24  -6  -4   -0.06    0.06
 -24  -6   4    0.07    0.06
  24  -6  -4   -0.01    0.16
 -24   6   4   -0.01    0.03
  24   6  -4    0.08    0.06
 -23  -6   4   -0.03    0.05
  23  -6  -4    0.06    0.08
  23  -6  -4   -0.02    0.07
  23   6  -4   -0.07    0.06
 -23   6   4    0.01    0.03
 -22  -6   4    0.07    0.05
  22   6  -4    0.00    0.06
 -22   6   4   -0.01    0.04
 -21  -6   4    0.09    0.06
  21  -6  -4    0.20    0.07
  21   6  -4    0.05    0.07
 -21   6   4   -0.02    0.04
  20  -6  -4   -0.02    0.06
 -20  -6   4   -0.09    0.05
 -20   6   4    0.03    0.05
  20   6  -4   -0.07    0.08
  19  -6  -4    0.23    0.07
 -19  -6   4    0.28    0.06
  19   6  -4    0.33    0.09
 -19   6   4    0.32    0.06
 -18  -6   4    0.07    0.06
  18  -6  -4   -0.04    0.07
 -18  -6   4    0.04    0.05
 -18   6   4    0.08    0.05
  18   6  -4   -0.05    0.08
 -17  -6   4   -0.05    0.08
 -17  -6   4   -0.01    0.05
  17   6  -4   -0.01    0.12
 -17   6   4    0.04    0.05
 -16  -6   4    0.00    0.09
 -16  -6   4   -0.07    0.05
  16   6  -4    0.08    0.11
 -16   6   4    0.12    0.05
 -15  -6   4    0.75    0.11
 -15  -6   4    0.78    0.10
 -15   6   4    1.00    0.09
  15   6  -4    0.60    0.13
 -14  -6   4    0.02    0.09
 -14  -6   4    0.02    0.05
 -14   6   4    0.07    0.05
  14   6  -4    0.03    0.11
 -13  -6   4    2.80    0.15
 -13  -6   4    2.99    0.20
 -13   6   4    2.68    0.14
  13   6  -4    2.70    0.22
 -12  -6   4    0.04    0.08
 -12  -6   4    0.11    0.06
  12   6  -4   -0.02    0.10
 -12   6   4    0.09    0.05
 -11  -6   4    2.14    0.13
 -11  -6   4    2.19    0.17
  11   6  -4    2.00    0.19
 -11   6   4    2.00    0.13
 -10  -6   4   -0.01    0.05
  10  -6  -4    0.55    0.94
  10  -6  -4   -0.44    0.92
 -10   6   4    0.07    0.05
  10   6  -4    0.08    0.10
   9  -6  -4    0.28    0.71
   9  -6  -4   -0.03    0.77
  -9  -6   4    0.27    0.06
   9   6  -4    0.33    0.11
  -9   6   4    0.31    0.06
  -8  -6   4    0.25    0.47
   8  -6  -4    0.32    0.66
   8  -6  -4    1.01    0.65
  -8  -6   4    0.26    0.06
  -8   6   4    0.30    0.07
  -8   6   4    0.15    0.12
   8   6  -4    0.17    0.11
  -7  -6   4   -0.26    0.41
   7  -6  -4    0.32    0.55
   7  -6  -4   -0.10    0.52
  -7  -6   4    0.09    0.05
  -7   6   4    0.07    0.07
   7   6  -4    0.06    0.10
   6  -6  -4    1.77    0.56
   6  -6  -4    2.03    0.51
  -6  -6   4    2.14    0.16
  -6  -6   4    1.97    0.44
   6   6  -4    2.17    0.19
  -6   6   4    2.04    0.15
  -5  -6   4    1.48    0.40
   5  -6  -4    1.38    0.50
   5  -6  -4    0.74    0.42
  -5  -6   4    0.97    0.10
   5   6  -4    1.00    0.13
  -5   6   4    0.91    0.13
  -4  -6   4    3.35    0.44
   4  -6  -4    2.28    0.41
   4  -6  -4    3.26    0.55
  -4  -6   4    2.71    0.15
  -4   6   4    2.52    0.17
   4   6  -4    2.37    0.21
  -4   6   4    2.31    0.17
  -3  -6   4    5.86    0.61
   3  -6  -4    6.28    0.76
  -3  -6   4    5.85    0.26
   3  -6  -4    5.89    0.79
   3   6  -4    5.38    0.30
  -3   6   4    5.59    0.27
  -3   6   4    6.30    0.28
   3   6  -4    5.35    0.80
  -2  -6   4    5.71    0.28
   2  -6  -4    7.94    0.81
   2  -6  -4    4.52    0.61
  -2  -6   4    6.14    0.63
   2   6  -4    5.59    0.73
  -2   6   4    7.04    0.59
  -2   6   4    5.48    0.28
  -2   6   4    5.99    0.28
   1  -6  -4    0.10    0.08
   1  -6  -4   -0.12    0.41
   1  -6  -4   -0.05    0.31
  -1  -6   4    0.73    0.35
  -1   6   4   -0.01    0.08
  -1   6   4    0.10    0.10
  -1   6   4    0.76    0.35
   0  -6   4    0.16    0.34
   0  -6  -4    0.44    0.43
   0  -6  -4    0.14    0.07
   0  -6  -4    0.22    0.30
   0   6   4   -0.14    0.34
   0   6   4    0.15    0.09
  -1  -6  -4    0.15    0.46
  -1  -6  -4    0.02    0.05
  -1  -6  -4    0.65    0.30
   1  -6   4   -0.04    0.35
  -1  -6  -4    0.03    0.09
   1   6   4    0.10    0.09
   1   6   4    0.56    0.38
  -2  -6  -4    0.09    0.08
  -2  -6  -4   -0.08    0.47
  -2  -6  -4    0.03    0.05
   2   6   4    0.06    0.09
   2   6   4   -0.14    0.38
  -3  -6  -4    5.80    0.27
  -3  -6  -4    6.35    0.25
   3  -6   4    4.61    0.63
  -3  -6  -4    6.03    0.81
   3   6   4    6.17    0.76
  -4  -6  -4    3.96    0.17
   4  -6   4    3.83    0.53
  -4  -6  -4    3.76    0.20
  -4  -6  -4    3.93    0.60
   4  -6   4    4.52    0.64
   4   6   4    4.00    0.22
  -4   6  -4    3.49    0.21
   4   6   4    2.54    0.50
   5  -6   4    1.26    0.48
  -5  -6  -4    2.02    0.60
  -5  -6  -4    1.63    0.13
  -5  -6  -4    1.92    0.11
   5   6   4    2.07    0.17
  -5   6  -4    1.64    0.16
   5   6   4    1.43    0.55
  -6  -6  -4    0.00    0.04
  -6  -6  -4    0.62    0.63
   6  -6   4    0.18    0.57
  -6  -6  -4    0.06    0.06
   6  -6   4   -0.26    0.51
  -6   6  -4   -0.04    0.08
   6   6   4    0.11    0.08
   6   6   4    0.12    0.67
  -7  -6  -4    0.11    0.05
  -7  -6  -4    0.12    0.07
   7   6   4    0.15    0.09
  -7   6  -4    0.07    0.07
  -8  -6  -4    0.09    0.07
  -8  -6  -4    0.16    0.05
   8   6   4    0.07    0.09
  -8   6  -4    0.10    0.06
  -9  -6  -4    0.03    0.06
  -9  -6  -4    0.00    0.05
   9   6   4   -0.02    0.08
  -9   6  -4    0.01    0.06
 -10  -6  -4    0.12    0.05
 -10  -6  -4    0.19    0.08
 -10   6  -4    0.29    0.06
  10   6   4    0.18    0.10
 -11  -6  -4    1.37    0.10
 -11  -6  -4    1.19    0.14
  11   6   4    1.26    0.16
  11   6   4    1.45    0.23
 -12  -6  -4    0.23    0.08
 -12  -6  -4    0.16    0.05
 -12   6  -4    0.18    0.06
  12   6   4    0.26    0.11
  12   6   4    0.17    0.15
 -13  -6  -4    0.70    0.08
 -13  -6  -4    0.94    0.13
  13   6   4    0.87    0.16
 -13   6  -4    0.65    0.09
  13   6   4    0.63    0.13
 -14  -6  -4   -0.02    0.05
 -14  -6  -4   -0.06    0.07
  14   6   4    0.09    0.10
 -14   6  -4   -0.03    0.05
  14   6   4   -0.11    0.15
 -15  -6  -4    0.08    0.06
  15   6   4   -0.11    0.16
 -15   6  -4    0.10    0.06
 -16  -6  -4    0.21    0.07
 -16  -6  -4    0.17    0.05
  16   6   4    0.15    0.08
 -16   6  -4    0.18    0.06
  16   6   4    0.38    0.16
 -17  -6  -4    0.05    0.06
  17   6   4    0.24    0.15
 -17   6  -4    0.06    0.06
  17   6   4    0.02    0.07
 -18  -6  -4   -0.05    0.06
  18  -6   4   -0.06    0.09
  18   6   4    0.05    0.07
 -18   6  -4    0.04    0.05
  18   6   4    0.07    0.11
  19  -6   4    0.11    0.09
 -19  -6  -4   -0.04    0.06
  19   6   4    0.01    0.06
 -19   6  -4    0.24    0.05
 -20  -6  -4   -0.05    0.06
  20  -6   4   -0.05    0.08
  20   6   4   -0.02    0.06
  21  -6   4    0.07    0.08
 -21  -6  -4   -0.03    0.05
  21   6   4    0.02    0.05
  22  -6   4    0.04    0.07
 -22  -6  -4    0.02    0.06
  22   6   4   -0.05    0.05
 -23  -6  -4    0.02    0.06
  23   6   4   -0.06    0.05
 -24  -7   4    0.13    0.06
 -24   7   4    0.06    0.03
  24   7  -4   -0.08    0.07
  23  -7  -4    0.01    0.09
 -23  -7   4    0.02    0.05
  23   7  -4    0.12    0.07
 -23   7   4    0.06    0.03
  22  -7  -4   -0.12    0.08
 -22  -7   4   -0.07    0.05
  22   7  -4    0.14    0.08
 -22   7   4   -0.01    0.03
 -21  -7   4    0.18    0.06
  21   7  -4    0.11    0.07
 -20  -7   4    0.00    0.05
 -20   7   4    0.02    0.03
  20   7  -4   -0.12    0.08
 -19  -7   4    0.18    0.06
 -19   7   4    0.13    0.04
  19   7  -4    0.10    0.08
 -18  -7   4    0.04    0.04
 -18  -7   4    0.09    0.06
 -18   7   4    0.10    0.05
  18   7  -4    0.14    0.08
 -17  -7   4    0.05    0.04
 -17  -7   4    0.00    0.06
  17   7  -4   -0.10    0.08
 -17   7   4    0.04    0.05
 -16  -7   4    0.10    0.07
 -16  -7   4    0.04    0.04
 -16   7   4    0.04    0.05
  16   7  -4    0.09    0.09
 -15  -7   4    0.12    0.06
 -15  -7   4   -0.06    0.09
 -15   7   4   -0.01    0.05
  15   7  -4    0.07    0.12
 -14  -7   4    0.08    0.06
 -14  -7   4    0.24    0.09
 -14   7   4    0.19    0.05
  14   7  -4    0.07    0.12
 -13  -7   4    0.10    0.09
 -13  -7   4    0.05    0.06
 -13   7   4    0.00    0.05
  13   7  -4    0.04    0.12
 -12  -7   4   -0.05    0.05
 -12  -7   4    0.04    0.09
  12   7  -4    0.10    0.12
 -12   7   4    0.06    0.05
 -11  -7   4    0.08    0.06
 -11  -7   4   -0.01    0.08
  11   7  -4    0.19    0.11
 -11   7   4    0.08    0.05
 -10  -7   4   -0.07    0.08
 -10  -7   4    0.02    0.06
  10   7  -4    0.14    0.11
 -10   7   4    0.06    0.05
  -9  -7   4    0.74    0.10
   9   7  -4    0.47    0.12
  -9   7   4    0.85    0.10
  -8  -7   4    0.08    0.05
   8   7  -4    0.08    0.10
  -8   7   4    0.19    0.09
  -7  -7   4    0.33    0.06
  -7   7   4    0.24    0.07
   7   7  -4    0.42    0.12
  -7   7   4   -0.11    0.19
  -6  -7   4    1.82    0.13
   6  -7  -4    3.40    0.96
  -6   7   4    2.11    0.14
   6   7  -4    1.90    0.20
  -5  -7   4    0.31    0.07
   5  -7  -4    1.03    0.71
   5   7  -4    0.41    0.13
  -5   7   4    0.30    0.07
  -4  -7   4    2.11    0.67
  -4  -7   4    1.93    0.13
   4  -7  -4    2.12    0.67
  -4   7   4    1.91    0.15
   4   7  -4    1.81    0.21
   3  -7  -4    1.48    0.88
  -3  -7   4    0.12    0.09
  -3  -7   4    0.42    0.57
   3  -7  -4   -1.07    0.56
  -3   7   4    0.06    0.09
  -3   7   4    0.12    0.07
  -2  -7   4    0.13    0.08
  -2  -7   4    0.27    0.56
   2  -7  -4    0.16    0.75
   2  -7  -4    0.25    0.55
   2  -7  -4   -0.09    0.07
  -2   7   4    0.10    0.07
   2   7  -4    0.03    0.10
  -2   7   4   -0.03    0.09
   1  -7  -4    0.78    0.11
  -1  -7   4    0.49    0.55
   1  -7  -4    0.89    0.12
   1  -7  -4    0.80    0.52
   1  -7  -4    0.80    1.16
  -1   7   4    0.67    0.11
   1   7  -4    0.58    0.11
  -1   7   4    0.55    0.09
   0  -7   4    8.90    1.02
   0  -7  -4    9.16    0.40
   0  -7  -4    9.37    0.40
   0   7   4   10.08    0.41
   0   7  -4    8.78    0.40
   0   7   4    9.91    0.40
  -1  -7  -4   -0.08    0.05
   1  -7   4    0.19    0.59
  -1  -7  -4   -0.03    0.15
   1   7   4   -0.09    0.08
   1   7   4   -0.04    0.08
  -1   7  -4    0.06    0.08
  -2  -7  -4   -0.02    0.08
  -2  -7  -4   -0.03    0.05
   2  -7   4   -0.36    0.61
   2   7   4   -0.02    0.09
  -2   7  -4   -0.01    0.08
   3  -7   4    0.34    0.73
  -3  -7  -4    0.05    0.07
  -3  -7  -4    0.08    0.05
  -3   7  -4    0.05    0.07
   3   7   4    0.05    0.09
  -4  -7  -4    0.02    0.05
  -4  -7  -4    0.04    0.07
   4   7   4   -0.01    0.09
  -4   7  -4    0.16    0.07
  -5  -7  -4    0.35    0.08
  -5  -7  -4    0.20    0.05
   5   7   4    0.25    0.10
  -5   7  -4    0.23    0.08
  -6  -7  -4    2.39    0.13
  -6  -7  -4    2.33    0.16
   6   7   4    2.46    0.19
  -6   7  -4    2.37    0.15
  -7  -7  -4    0.56    0.09
  -7  -7  -4    0.44    0.06
  -7   7  -4    0.56    0.08
   7   7   4    0.50    0.11
  -8  -7  -4    0.95    0.09
  -8  -7  -4    1.11    0.13
   8   7   4    1.13    0.16
  -8   7  -4    1.12    0.16
  -9  -7  -4    0.15    0.08
  -9  -7  -4   -0.01    0.05
  -9   7  -4    0.01    0.06
   9   7   4    0.13    0.10
 -10  -7  -4    3.14    0.18
 -10  -7  -4    2.91    0.15
 -10   7  -4    3.15    0.15
  10   7   4    3.06    0.21
 -11  -7  -4    0.04    0.07
 -11  -7  -4    0.00    0.05
 -11   7  -4    0.05    0.05
  11   7   4   -0.04    0.10
 -12  -7  -4    0.03    0.08
 -12  -7  -4   -0.03    0.05
 -12   7  -4    0.00    0.05
  12   7   4   -0.01    0.10
 -13  -7  -4    0.02    0.06
 -13   7  -4   -0.05    0.05
  13   7   4   -0.11    0.11
 -14  -7  -4    0.26    0.04
 -14  -7  -4    0.37    0.07
  14   7   4    0.27    0.08
 -14   7  -4    0.25    0.06
 -15  -7  -4   -0.04    0.06
 -15  -7  -4    0.04    0.04
 -15   7  -4    0.03    0.05
  15   7   4    0.05    0.07
 -16  -7  -4    0.39    0.07
 -16  -7  -4    0.49    0.06
  16   7   4    0.33    0.08
 -16   7  -4    0.42    0.06
 -17  -7  -4    0.09    0.06
 -17   7  -4    0.19    0.05
  17   7   4   -0.06    0.06
 -18  -7  -4   -0.01    0.06
  18   7   4   -0.11    0.06
 -19  -7  -4    0.03    0.05
  19   7   4    0.00    0.06
 -20  -7  -4    0.01    0.05
  20   7   4    0.01    0.06
 -21  -7  -4   -0.07    0.05
  21   7   4    0.06    0.05
 -22  -8   4    0.09    0.06
  22   8  -4    0.06    0.09
 -22   8   4    0.07    0.03
 -21  -8   4    0.06    0.06
  21   8  -4    0.13    0.09
 -21   8   4    0.06    0.03
 -20  -8   4   -0.03    0.05
  20   8  -4    0.10    0.16
 -20   8   4    0.01    0.03
 -19  -8   4    0.01    0.05
  19   8  -4   -0.01    0.08
 -19   8   4    0.06    0.03
 -18  -8   4   -0.01    0.04
 -18  -8   4    0.00    0.05
  18   8  -4    0.02    0.08
 -18   8   4    0.08    0.03
 -17  -8   4   -0.05    0.05
 -17  -8   4   -0.02    0.04
 -17   8   4    0.10    0.04
  17   8  -4   -0.18    0.09
 -16  -8   4    0.29    0.05
  16   8  -4    0.28    0.10
 -15  -8   4    0.11    0.04
 -15  -8   4   -0.03    0.06
  15   8  -4   -0.03    0.10
 -15   8   4    0.07    0.05
 -14  -8   4   -0.11    0.06
 -14  -8   4   -0.05    0.04
  14   8  -4    0.09    0.10
 -14   8   4    0.01    0.05
 -13  -8   4    0.09    0.07
 -13  -8   4   -0.03    0.04
 -13   8   4    0.00    0.05
 -12  -8   4    0.49    0.10
 -12  -8   4    0.35    0.07
 -12   8   4    0.53    0.08
  12   8  -4    0.39    0.15
 -11  -8   4    0.55    0.07
 -11  -8   4    0.58    0.11
 -11   8   4    0.66    0.09
  11   8  -4    0.43    0.14
 -10  -8   4    1.44    0.12
 -10  -8   4    1.77    0.17
 -10   8   4    1.70    0.11
  10   8  -4    1.64    0.21
  -9  -8   4    0.75    0.11
  -9  -8   4    0.74    0.10
  -9   8   4    0.49    0.07
   9   8  -4    0.62    0.14
  -8  -8   4    0.13    0.06
   8   8  -4    0.28    0.14
  -8   8   4    0.14    0.06
  -7  -8   4    0.11    0.06
  -7   8   4    0.19    0.06
   7   8  -4    0.26    0.14
  -6  -8   4    0.39    0.07
  -6   8   4    0.48    0.08
   6   8  -4    0.29    0.14
  -5  -8   4    1.79    0.13
  -5   8   4    1.56    0.13
  -4   8   4    0.30    0.07
  -3  -8   4    0.02    0.06
   3   8  -4    0.01    0.09
  -3   8   4    0.03    0.07
  -2  -8   4    0.17    0.07
   2  -8  -4    0.18    0.07
  -2   8   4    0.19    0.10
  -2   8   4    0.19    0.08
   2   8  -4    0.05    0.11
   1  -8  -4    0.01    0.06
  -1  -8   4    0.06    0.09
  -1   8   4    0.01    0.07
  -1   8   4    0.18    0.09
   0  -8  -4    3.12    0.16
   0  -8  -4    2.78    0.21
   0   8   4    3.18    0.19
   0   8   4    3.17    0.21
  -1  -8  -4    0.00    0.05
  -1  -8  -4    0.15    0.09
   1   8   4    0.02    0.07
   1   8   4    0.09    0.09
  -2  -8  -4    0.00    0.08
  -2  -8  -4   -0.04    0.05
  -2   8  -4    0.03    0.08
   2   8   4    0.12    0.09
   2   8   4    0.08    0.08
  -3  -8  -4    1.68    0.12
  -3  -8  -4    2.00    0.15
   3   8   4    1.75    0.16
   3   8   4    1.98    0.17
  -3   8  -4    1.97    0.14
  -4  -8  -4    0.91    0.09
  -4  -8  -4    1.07    0.13
   4   8   4    1.07    0.15
  -4   8  -4    1.22    0.12
  -5  -8  -4    0.49    0.06
  -5  -8  -4    0.45    0.09
  -5   8  -4    0.46    0.08
   5   8   4    0.46    0.11
  -6  -8  -4    0.02    0.07
  -6  -8  -4   -0.07    0.05
  -6   8  -4    0.05    0.06
   6   8   4    0.05    0.10
  -7  -8  -4   -0.02    0.07
  -7  -8  -4   -0.04    0.05
  -7   8  -4    0.07    0.06
   7   8   4   -0.04    0.10
  -8  -8  -4   -0.03    0.05
  -8  -8  -4    0.00    0.07
  -8   8  -4    0.06    0.05
   8   8   4   -0.06    0.10
  -9  -8  -4    0.17    0.05
  -9  -8  -4    0.14    0.08
   9   8   4    0.07    0.10
  -9   8  -4    0.15    0.05
 -10  -8  -4    0.84    0.09
 -10  -8  -4    1.09    0.13
  10   8   4    0.56    0.12
 -10   8  -4    0.86    0.09
 -11  -8  -4    0.46    0.06
 -11  -8  -4    0.49    0.08
  11   8   4    0.32    0.09
 -11   8  -4    0.43    0.06
 -12  -8  -4    0.08    0.04
 -12  -8  -4    0.01    0.06
 -12   8  -4    0.11    0.05
  12   8   4    0.02    0.08
 -13  -8  -4    0.01    0.06
 -13  -8  -4   -0.04    0.03
 -13   8  -4    0.02    0.05
  13   8   4   -0.09    0.07
 -14  -8  -4    0.13    0.06
 -14  -8  -4    0.15    0.04
  14   8   4    0.06    0.08
 -14   8  -4    0.10    0.04
 -15  -8  -4    0.24    0.04
 -15  -8  -4    0.31    0.07
 -15   8  -4    0.11    0.04
  15   8   4    0.06    0.07
 -16  -8  -4    0.18    0.06
 -16  -8  -4    0.16    0.04
  16   8   4    0.07    0.07
 -17  -8  -4   -0.07    0.05
  17   8   4   -0.09    0.06
 -18  -8  -4   -0.03    0.06
  18   8   4    0.00    0.06
 -19  -8  -4    0.24    0.10
  19   8   4    0.01    0.06
 -20  -8  -4    0.03    0.07
  20   8   4    0.08    0.06
 -20  -9   4    0.00    0.05
 -20   9   4    0.00    0.03
 -19  -9   4    0.09    0.05
 -19   9   4    0.06    0.03
 -18  -9   4    0.17    0.04
 -18  -9   4    0.08    0.05
 -18   9   4    0.08    0.03
  18   9  -4    0.21    0.11
 -17  -9   4    0.02    0.03
 -17  -9   4   -0.01    0.05
 -17   9   4    0.02    0.03
  17   9  -4   -0.01    0.18
 -16  -9   4    0.11    0.06
 -16  -9   4    0.15    0.04
  16   9  -4    0.14    0.11
 -16   9   4    0.16    0.03
 -15  -9   4    0.45    0.07
 -15  -9   4    0.31    0.04
 -15   9   4    0.51    0.05
  15   9  -4    0.10    0.11
 -14  -9   4    0.29    0.07
 -14  -9   4    0.23    0.04
  14   9  -4    0.31    0.11
 -14   9   4    0.25    0.08
 -13  -9   4    0.64    0.07
 -13  -9   4    0.78    0.11
  13   9  -4    0.76    0.12
 -13   9   4    0.82    0.08
 -12  -9   4    0.91    0.08
 -12  -9   4    0.92    0.11
 -12   9   4    1.01    0.08
  12   9  -4    1.00    0.13
 -11  -9   4    0.28    0.05
 -11  -9   4    0.31    0.07
 -11   9   4    0.38    0.06
  11   9  -4    0.14    0.12
 -10  -9   4    0.41    0.09
 -10  -9   4    0.37    0.06
  10   9  -4    0.19    0.12
 -10   9   4    0.52    0.06
  -9  -9   4    0.68    0.10
  -9  -9   4    0.66    0.08
  -9   9   4    0.79    0.09
  -8  -9   4    0.08    0.06
  -8  -9   4    0.12    0.09
  -8   9   4    0.20    0.06
  -7  -9   4   -0.05    0.06
  -7  -9   4    0.18    0.09
  -7   9   4    0.11    0.06
  -6  -9   4    0.04    0.06
   6   9  -4    0.00    0.08
  -6   9   4    0.19    0.06
  -5  -9   4    1.13    0.11
   5   9  -4    0.97    0.13
  -5   9   4    1.31    0.11
  -4  -9   4   -0.06    0.06
   4   9  -4    0.05    0.08
  -4   9   4   -0.03    0.06
   3  -9  -4    0.83    0.12
  -3  -9   4    0.82    0.09
   3   9  -4    0.70    0.10
  -3   9   4    0.78    0.11
   2  -9  -4    4.47    0.20
  -2  -9   4    4.25    0.21
  -2   9   4    4.46    0.22
   2   9  -4    3.80    0.22
  -1  -9   4    0.05    0.08
   1  -9  -4    0.07    0.06
   1   9  -4    0.00    0.07
  -1   9   4    0.03    0.07
   0  -9  -4    3.56    0.17
   0   9   4    3.46    0.23
   0   9   4    3.76    0.20
   0   9  -4    3.85    0.20
  -1  -9  -4    0.00    0.05
  -1  -9  -4    0.07    0.13
   1   9   4    0.00    0.09
  -1   9  -4   -0.02    0.07
   1   9   4    0.00    0.07
  -2  -9  -4    1.91    0.12
  -2  -9  -4    1.70    0.19
   2   9   4    1.84    0.18
  -2   9  -4    1.88    0.13
   2   9   4    1.72    0.14
  -3  -9  -4    0.23    0.10
  -3  -9  -4    0.26    0.06
   3   9   4    0.29    0.11
  -3   9  -4    0.31    0.07
   3   9   4    0.22    0.08
  -4  -9  -4    0.00    0.08
  -4  -9  -4   -0.02    0.05
   4   9   4    0.03    0.10
  -4   9  -4    0.06    0.06
   4   9   4   -0.05    0.07
  -5  -9  -4    0.37    0.09
  -5  -9  -4    0.16    0.05
  -5   9  -4    0.23    0.06
   5   9   4    0.28    0.09
   5   9   4    0.23    0.11
  -6  -9  -4    0.14    0.05
  -6  -9  -4    0.34    0.09
   6   9   4    0.18    0.11
  -6   9  -4    0.19    0.06
   6   9   4    0.16    0.08
  -7  -9  -4   -0.04    0.03
  -7  -9  -4   -0.13    0.07
  -7   9  -4   -0.01    0.05
   7   9   4    0.02    0.10
  -8  -9  -4   -0.04    0.04
  -8  -9  -4    0.03    0.06
  -8   9  -4   -0.01    0.05
   8   9   4   -0.11    0.08
  -9  -9  -4   -0.03    0.06
  -9  -9  -4    0.01    0.03
  -9   9  -4    0.08    0.05
   9   9   4    0.00    0.08
 -10  -9  -4    0.30    0.07
 -10  -9  -4    0.16    0.04
  10   9   4    0.03    0.08
 -10   9  -4    0.21    0.05
 -11  -9  -4    0.43    0.07
 -11  -9  -4    0.26    0.04
  11   9   4    0.43    0.08
 -12  -9  -4    0.00    0.06
 -12  -9  -4   -0.05    0.03
  12   9   4    0.07    0.07
 -13  -9  -4    0.04    0.06
 -13  -9  -4   -0.01    0.03
 -13   9  -4   -0.08    0.04
  13   9   4    0.01    0.07
 -14  -9  -4    0.10    0.06
 -14  -9  -4    0.00    0.03
  14   9   4    0.01    0.07
 -15  -9  -4    0.14    0.06
 -15  -9  -4    0.02    0.03
  15   9   4    0.07    0.07
 -16  -9  -4    0.17    0.06
  16   9   4    0.08    0.06
 -17  -9  -4    0.01    0.07
  17   9   4   -0.02    0.06
 -18  -9  -4    0.14    0.07
  18   9   4    0.07    0.06
 -18 -10   4    0.08    0.06
 -18  10   4    0.04    0.03
  18  10  -4   -0.05    0.03
 -17 -10   4    0.03    0.05
 -17 -10   4    0.05    0.04
 -17  10   4   -0.01    0.03
  17  10  -4   -0.03    0.04
 -16 -10   4    0.28    0.06
 -16 -10   4    0.17    0.05
 -16  10   4    0.20    0.03
 -15 -10   4    0.22    0.06
 -15 -10   4    0.23    0.04
 -15  10   4    0.34    0.04
 -14 -10   4    0.00    0.06
 -14 -10   4    0.04    0.03
 -14  10   4    0.07    0.03
 -13 -10   4    0.02    0.03
 -13 -10   4    0.12    0.06
 -13  10   4    0.07    0.03
 -12 -10   4    0.02    0.03
 -12 -10   4    0.07    0.06
  12  10  -4    0.00    0.05
 -12  10   4    0.01    0.03
 -11 -10   4   -0.02    0.04
 -11 -10   4    0.04    0.06
 -11  10   4    0.08    0.04
  11  10  -4    0.06    0.06
 -10 -10   4    0.22    0.04
 -10 -10   4    0.13    0.07
 -10  10   4    0.20    0.06
  10  10  -4    0.15    0.09
  -9 -10   4    0.06    0.04
  -9 -10   4    0.04    0.06
  -9  10   4    0.05    0.05
   9  10  -4    0.01    0.07
  -8 -10   4   -0.04    0.04
  -8 -10   4    0.04    0.06
  -8  10   4    0.01    0.05
   8  10  -4    0.04    0.07
  -7 -10   4    0.23    0.05
  -7 -10   4    0.13    0.07
   7  10  -4    0.34    0.08
  -7  10   4    0.31    0.06
  -6 -10   4    0.05    0.04
  -6 -10   4    0.02    0.07
   6  10  -4    0.00    0.07
  -6  10   4    0.03    0.05
  -5 -10   4    2.45    0.13
  -5 -10   4    2.32    0.16
  -5  10   4    2.73    0.15
   5  10  -4    2.41    0.15
   4 -10  -4    0.16    0.06
  -4 -10   4    0.10    0.05
  -4 -10   4    0.05    0.07
  -4  10   4    0.10    0.06
   4  10  -4    0.00    0.07
  -3 -10   4    0.24    0.08
   3 -10  -4    0.45    0.06
  -3 -10   4    0.17    0.05
  -3  10   4    0.31    0.06
   3  10  -4    0.33    0.08
   2 -10  -4    0.01    0.05
  -2 -10   4   -0.12    0.05
   2  10  -4    0.04    0.07
  -2  10   4   -0.01    0.06
  -1 -10   4    0.02    0.06
   1 -10  -4    0.08    0.05
   1  10  -4    0.00    0.07
  -1  10   4    0.06    0.06
   0 -10   4    0.32    0.07
   0 -10  -4    0.29    0.05
   0  10  -4    0.11    0.07
   0  10   4    0.21    0.07
  -1 -10  -4    0.41    0.05
   1  10   4    0.35    0.07
  -1  10  -4    0.68    0.10
  -2 -10  -4    0.26    0.04
   2  10   4    0.28    0.08
  -2  10  -4    0.28    0.06
   2  10   4    0.17    0.07
  -3 -10  -4    0.09    0.04
   3  10   4    0.18    0.06
  -3  10  -4    0.15    0.06
   3  10   4   -0.01    0.08
  -4 -10  -4    0.08    0.04
  -4 -10  -4   -0.07    0.09
   4  10   4    0.16    0.08
   4  10   4    0.07    0.06
  -4  10  -4    0.06    0.06
  -5 -10  -4    2.53    0.12
  -5 -10  -4    2.93    0.17
   5  10   4    2.56    0.16
  -5  10  -4    2.62    0.14
   5  10   4    2.17    0.15
  -6 -10  -4    0.09    0.08
  -6 -10  -4    0.04    0.03
  -6  10  -4    0.05    0.05
   6  10   4    0.00    0.07
   6  10   4   -0.01    0.06
  -7 -10  -4    0.04    0.03
  -7 -10  -4    0.16    0.08
   7  10   4    0.00    0.08
   7  10   4    0.06    0.07
  -8 -10  -4   -0.04    0.03
  -8 -10  -4    0.13    0.08
   8  10   4    0.03    0.06
  -8  10  -4   -0.04    0.04
   8  10   4    0.02    0.08
  -9 -10  -4    0.00    0.03
  -9 -10  -4   -0.02    0.07
   9  10   4   -0.01    0.05
  -9  10  -4   -0.03    0.04
   9  10   4   -0.01    0.07
 -10 -10  -4   -0.03    0.03
 -10 -10  -4    0.09    0.07
  10  10   4   -0.02    0.05
 -10  10  -4   -0.06    0.04
  10  10   4    0.02    0.07
 -11 -10  -4    0.03    0.03
 -11 -10  -4    0.01    0.07
  11  10   4   -0.06    0.04
  11  10   4    0.03    0.07
 -12 -10  -4    0.07    0.07
 -12 -10  -4    0.05    0.03
  12  10   4    0.04    0.04
  12  10   4    0.01    0.07
 -13 -10  -4    0.23    0.07
 -13 -10  -4    0.09    0.03
  13  10   4    0.09    0.07
  13  10   4    0.05    0.04
 -14 -10  -4    0.10    0.07
  14  10   4    0.07    0.07
  14  10   4    0.00    0.04
 -15 -10  -4    0.08    0.04
 -15 -10  -4    0.12    0.08
  15  10   4    0.06    0.07
 -16 -10  -4   -0.02    0.07
  16  10   4    0.03    0.07
  16  10   4   -0.04    0.03
 -15 -11   4    0.00    0.07
 -15 -11   4    0.07    0.03
  15  11  -4    0.08    0.03
 -15  11   4   -0.03    0.04
 -14 -11   4    0.17    0.07
 -14 -11   4    0.00    0.03
  14  11  -4    0.00    0.03
 -14  11   4    0.02    0.02
 -13 -11   4    0.03    0.03
 -13 -11   4    0.10    0.07
 -13  11   4    0.05    0.03
  13  11  -4    0.02    0.04
 -12 -11   4    0.01    0.03
 -12 -11   4    0.01    0.07
  12  11  -4   -0.06    0.04
 -12  11   4    0.04    0.03
 -11 -11   4    0.08    0.07
 -11 -11   4    0.00    0.03
 -11  11   4    0.01    0.03
  11  11  -4   -0.04    0.04
 -10 -11   4    0.15    0.04
 -10 -11   4    0.29    0.08
 -10  11   4    0.22    0.04
  10  11  -4    0.11    0.04
  -9 -11   4    0.03    0.08
  -9 -11   4   -0.01    0.03
  -9  11   4    0.09    0.03
   9  11  -4    0.07    0.04
  -8 -11   4    0.00    0.04
  -8 -11   4   -0.07    0.08
  -8  11   4    0.05    0.03
   8  11  -4   -0.03    0.04
  -7 -11   4    0.24    0.09
  -7 -11   4    0.06    0.04
   7  11  -4    0.09    0.04
  -7  11   4    0.11    0.04
  -6 -11   4   -0.01    0.04
  -6 -11   4   -0.02    0.08
   6  11  -4   -0.02    0.04
  -6  11   4    0.03    0.04
  -5 -11   4    0.55    0.08
  -5 -11   4    0.69    0.07
   5  11  -4    0.41    0.06
  -5  11   4    0.68    0.06
  -4 -11   4    0.10    0.05
   4 -11  -4    0.16    0.05
  -4 -11   4    0.08    0.07
   4  11  -4    0.17    0.05
  -4  11   4    0.12    0.04
   3 -11  -4    0.06    0.05
  -3 -11   4   -0.10    0.08
  -3 -11   4    0.03    0.05
   3  11  -4   -0.04    0.04
  -3  11   4    0.05    0.04
  -2 -11   4    0.21    0.05
   2 -11  -4    0.33    0.05
  -2 -11   4    0.33    0.10
   2  11  -4    0.31    0.05
   1 -11  -4    0.05    0.04
  -1 -11   4    0.10    0.06
  -1  11   4    0.10    0.04
   1  11  -4    0.04    0.04
   0 -11  -4    0.35    0.04
   0 -11   4    0.28    0.07
   0  11   4    0.20    0.05
   0  11  -4    0.40    0.06
  -1 -11  -4    0.00    0.04
  -1  11  -4    0.03    0.04
   1  11   4    0.08    0.04
  -2 -11  -4    0.02    0.03
  -2  11  -4   -0.04    0.04
   2  11   4    0.07    0.04
  -3 -11  -4   -0.01    0.03
   3  11   4    0.08    0.04
  -3  11  -4    0.14    0.04
  -4 -11  -4    0.20    0.04
  -4  11  -4    0.19    0.04
   4  11   4    0.16    0.05
  -5 -11  -4    0.85    0.06
  -5  11  -4    0.66    0.06
   5  11   4    0.82    0.08
  -6 -11  -4    0.02    0.03
   6  11   4   -0.01    0.04
  -6  11  -4   -0.01    0.04
  -7 -11  -4    0.08    0.03
   7  11   4   -0.04    0.08
   7  11   4    0.04    0.04
  -7  11  -4    0.02    0.04
  -8 -11  -4    0.09    0.12
  -8 -11  -4    0.00    0.03
   8  11   4    0.04    0.04
  -8  11  -4   -0.06    0.04
   8  11   4   -0.10    0.12
  -9 -11  -4    0.16    0.03
  -9 -11  -4    0.15    0.11
   9  11   4    0.13    0.08
   9  11   4    0.09    0.04
 -10 -11  -4    0.13    0.03
 -10 -11  -4    0.08    0.11
  10  11   4    0.04    0.08
  10  11   4    0.17    0.04
 -11 -11  -4    0.03    0.03
 -11 -11  -4   -0.14    0.10
  11  11   4   -0.04    0.08
  11  11   4   -0.01    0.03
 -12 -11  -4    0.27    0.11
 -12 -11  -4    0.02    0.03
  12  11   4    0.01    0.09
  12  11   4    0.05    0.03
 -13 -11  -4   -0.35    0.19
 -13 -11  -4   -0.01    0.03
  13  11   4    0.03    0.03
 -11 -12   4    0.07    0.03
 -11  12   4    0.05    0.04
  11  12  -4    0.07    0.03
 -10 -12   4   -0.10    0.12
 -10 -12   4    0.05    0.03
 -10  12   4    0.02    0.02
  10  12  -4    0.03    0.03
  -9 -12   4   -0.03    0.03
  -9 -12   4   -0.17    0.12
   9  12  -4    0.06    0.03
  -9  12   4    0.01    0.02
  -8 -12   4    0.33    0.05
  -8 -12   4    0.10    0.13
   8  12  -4    0.19    0.04
   7  12  -4   -0.03    0.03
  -7  12   4    0.02    0.03
  -6 -12   4    0.01    0.04
   6  12  -4    0.02    0.03
  -6  12   4    0.06    0.03
  -5 -12   4    0.02    0.04
  -5  12   4    0.04    0.03
   5  12  -4   -0.01    0.03
  -4 -12   4    0.01    0.04
   4 -12  -4    0.04    0.07
   4  12  -4   -0.04    0.03
  -4  12   4    0.04    0.03
   3 -12  -4    0.16    0.05
   3  12  -4    0.08    0.03
  -3  12   4    0.09    0.03
   2 -12  -4    0.12    0.04
  -2 -12   4    0.02    0.05
  -2  12   4    0.05    0.03
   2  12  -4    0.07    0.03
  -1 -12   4    0.05    0.06
   1 -12  -4    0.04    0.06
  -1  12   4    0.05    0.03
   1  12  -4    0.03    0.03
   0 -12   4   -0.03    0.06
   0 -12  -4    0.00    0.04
   0  12   4    0.09    0.03
   0  12  -4    0.07    0.04
  -1 -12  -4   -0.06    0.03
   1  12   4   -0.01    0.03
  -1  12  -4   -0.07    0.03
  -2 -12  -4    0.08    0.03
  -2  12  -4    0.01    0.03
   2  12   4    0.07    0.03
  -3 -12  -4    0.14    0.03
   3  12   4    0.16    0.04
  -4 -12  -4   -0.03    0.03
   4  12   4    0.00    0.03
  -4  12  -4   -0.10    0.04
  -5 -12  -4    0.12    0.04
   5  12   4    0.11    0.03
  -6 -12  -4    0.21    0.03
   6  12   4    0.15    0.03
  -7 -12  -4    0.16    0.03
   7  12   4    0.09    0.03
  -8 -12  -4   -0.01    0.02
   8  12   4    0.01    0.03
  -9 -12  -4    0.04    0.02
   9  12   4    0.06    0.03
  28   0  -5   -0.02    0.06
  28   0  -5   -0.09    0.07
  27   0  -5   -0.05    0.06
  27   0  -5    0.01    0.06
  26   0  -5    0.09    0.06
  26   0  -5    0.04    0.07
  25   0  -5    0.03    0.06
  25   0  -5   -0.02    0.07
  24   0  -5    0.09    0.07
  24   0  -5    0.03    0.06
  23   0  -5    0.18    0.06
  23   0  -5    0.18    0.08
  22   0  -5    0.13    0.06
  22   0  -5   -0.02    0.07
  21   0  -5    1.47    0.16
  21   0  -5    1.24    0.14
 -20   0   5   -0.02    0.06
 -20   0   5    0.10    0.14
  19   0  -5    0.06    0.07
 -19   0   5   -0.01    0.06
 -19   0   5    0.06    0.13
 -18   0   5   -0.09    0.06
  18   0  -5    0.00    0.06
 -18   0   5    0.00    0.11
  17   0  -5    0.08    0.06
 -17   0   5    0.15    0.10
 -17   0   5    0.01    0.06
  16   0  -5   -1.23    0.96
 -16   0   5   -0.03    0.06
 -16   0   5   -0.05    0.09
  16   0  -5    0.03    0.05
 -15   0   5    2.59    0.18
 -15   0   5    2.70    0.15
  15   0  -5    2.76    0.15
 -14   0   5    0.03    0.09
  14   0  -5    0.05    0.05
 -14   0   5   -0.03    0.07
  13   0  -5   69.28    2.48
 -13   0   5   68.72    2.48
  13   0  -5   61.48    2.66
  12   0  -5    0.12    0.05
  12   0  -5    0.16    0.24
  11   0  -5    0.25    0.20
  11   0  -5    0.29    0.05
  10   0  -5   -0.02    0.05
  10   0  -5   -0.08    0.15
   9   0  -5   30.31    1.24
   8   0  -5    0.06    0.10
   7   0  -5    5.50    0.36
   6   0  -5    0.02    0.11
   5   0  -5    5.00    0.30
   4   0  -5    0.02    0.09
   3   0  -5    3.85    0.24
  -3   0   5    3.56    0.21
  -2   0   5    0.05    0.07
   2   0  -5    0.01    0.09
   1   0  -5   66.05    2.47
  -1   0   5   65.34    2.48
   0   0   5    0.04    0.08
   0   0  -5   -0.05    0.08
   1   0   5   24.88    1.00
  -1   0  -5   25.50    0.97
   2   0   5   -0.03    0.09
  -2   0  -5   -0.08    0.07
   2   0   5    0.01    0.07
  -3   0  -5    3.79    0.21
   3   0   5    4.20    0.22
   4   0   5    0.06    0.10
  -4   0  -5   -0.05    0.08
   5   0   5    0.91    0.14
  -5   0  -5    1.04    0.12
   6   0   5   -0.12    0.13
  -7   0  -5    0.09    0.08
   7   0   5    0.07    0.15
   8   0   5   -0.10    0.19
   8   0   5   -0.05    0.10
   8   0   5    0.09    0.07
  -8   0  -5   -0.03    0.07
  -9   0  -5    4.08    0.21
   9   0   5    3.75    0.42
   9   0   5    3.95    0.19
   9   0   5    3.91    0.22
  10   0   5   -0.07    0.09
  10   0   5    0.08    0.06
 -10   0  -5    0.06    0.08
  11   0   5    1.29    0.12
  11   0   5    1.28    0.43
 -11   0  -5    1.32    0.14
  11   0   5    1.33    0.15
  12   0   5   -0.03    0.10
  12   0   5    0.06    0.06
  12   0   5    0.15    0.54
 -12   0  -5    0.00    0.08
 -13   0  -5    1.75    0.16
  13   0   5    1.59    0.14
  13   0   5    1.84    0.17
  14   0   5   -0.03    0.09
 -14   0  -5   -0.06    0.09
  14   0   5   -0.03    0.06
  15   0   5    0.12    0.10
 -15   0  -5    0.26    0.10
  15   0   5    0.13    0.07
 -16   0  -5   -0.07    0.10
  16   0   5   -0.04    0.10
  16   0   5    0.12    0.08
 -17   0  -5    0.86    0.13
  17   0   5    1.09    0.14
  17   0   5    0.77    0.13
  18   0   5   -0.08    0.11
  18   0   5   -0.02    0.08
 -18   0  -5    0.11    0.11
 -19   0  -5    0.07    0.14
  19   0   5    0.06    0.15
  20   0   5   -0.02    0.06
 -20   0  -5   -0.07    0.09
  20   0   5    0.11    0.08
 -21   0  -5   -0.14    0.10
  21   0   5    0.01    0.06
  21   0   5    0.02    0.08
 -22   0  -5   -0.11    0.10
  22   0   5    0.02    0.07
  22   0   5   -0.04    0.06
 -23   0  -5    0.07    0.12
  23   0   5    0.03    0.06
  23   0   5    0.15    0.08
  24   0   5    0.02    0.06
  24   0   5    0.10    0.08
  25   0   5   -0.01    0.07
  25   0   5   -0.02    0.06
  28  -1  -5    0.02    0.06
  28  -1  -5   -0.03    0.06
  28   1  -5    0.07    0.08
  28   1  -5   -0.07    0.05
  27  -1  -5   -0.04    0.05
  27  -1  -5   -0.04    0.06
[truncated: 2,252,685 more chars]
