# Supplementary material for: Hierarchical Uniform Supramolecular Conjugated Spherulites with Suppression of Defect Emission
Source: iScience. 2019 Jun 8;16:399–409. doi: 10.1016/j.isci.2019.06.002 (PMC6593144; doi:10.1016/j.isci.2019.06.002)
Supplement: Data S2. CIF file of DOF-SFXSO, Related to Figure 2 [file mmc3.zip › DOF-SFXSO.cif]

data_170420njyd_0m
_audit_creation_date              2017-05-11
_audit_creation_method
;
Olex2 1.2
(compiled 2016.02.19 svn.r3266 for OlexSys, GUI svn.r5155)
;
_publ_contact_author_address      ?
_publ_contact_author_email        ?
_publ_contact_author_name         ''
_publ_contact_author_phone        ?
_publ_section_references
;
Dolomanov, O.V., Bourhis, L.J., Gildea, R.J, Howard, J.A.K. & Puschmann, H.
 (2009), J. Appl. Cryst. 42, 339-341.

Sheldrick, G.M. (2008). Acta Cryst. A64, 112-122.

Sheldrick, G.M. (2015). Acta Cryst. C71, 3-8.
;
_chemical_name_common             ?
_chemical_name_systematic         ?
_chemical_formula_moiety          'C83 H96 O2 S'
_chemical_formula_sum             'C83 H96 O2 S'
_chemical_formula_weight          1157.65
_chemical_melting_point           ?
loop_
  _atom_type_symbol
  _atom_type_description
  _atom_type_scat_dispersion_real
  _atom_type_scat_dispersion_imag
  _atom_type_scat_source
 'C' 'C' 0.0181 0.0091 'International Tables Vol C Tables 4.2.6.8 and 6.1.1.4'
 'H' 'H' 0.0000 0.0000 'International Tables Vol C Tables 4.2.6.8 and 6.1.1.4'
 'O' 'O' 0.0492 0.0322 'International Tables Vol C Tables 4.2.6.8 and 6.1.1.4'
 'S' 'S' 0.3331 0.5567 'International Tables Vol C Tables 4.2.6.8 and 6.1.1.4'

_shelx_space_group_comment
;
The symmetry employed for this shelxl refinement is uniquely defined
by the following loop, which should always be used as a source of
symmetry information in preference to the above space-group names.
They are only intended as comments.
;
_space_group_crystal_system       'triclinic'
_space_group_IT_number            2
_space_group_name_H-M_alt         'P -1'
_space_group_name_Hall            '-P 1'
loop_
  _space_group_symop_operation_xyz
 'x, y, z'
 '-x, -y, -z'

_cell_length_a                    12.5322(9)
_cell_length_b                    13.8332(11)
_cell_length_c                    20.1569(16)
_cell_angle_alpha                 96.504(5)
_cell_angle_beta                  102.145(4)
_cell_angle_gamma                 92.417(4)
_cell_volume                      3386.4(5)
_cell_formula_units_Z             2
_cell_measurement_reflns_used     9032
_cell_measurement_temperature     173
_cell_measurement_theta_max       65.17
_cell_measurement_theta_min       3.22
_shelx_estimated_absorpt_T_max    ?
_shelx_estimated_absorpt_T_min    ?
_exptl_absorpt_coefficient_mu     0.774
_exptl_absorpt_correction_T_max   0.1621
_exptl_absorpt_correction_T_min   0.0540
_exptl_absorpt_correction_type    multi-scan
_exptl_absorpt_process_details
;
SADABS-2016/2 (Bruker,2016/2) was used for absorption correction.
wR2(int) was 0.1524 before and 0.0942 after correction.
The Ratio of minimum to maximum transmission is 0.3331.
The \l/2 correction factor is Not present.
;
_exptl_absorpt_special_details    ?
_exptl_crystal_colour             colourless
_exptl_crystal_colour_primary     colourless
_exptl_crystal_density_diffrn     1.135
_exptl_crystal_density_meas       ?
_exptl_crystal_density_method     ?
_exptl_crystal_description        plate
_exptl_crystal_F_000              1252
_exptl_crystal_size_max           0.31
_exptl_crystal_size_mid           0.12
_exptl_crystal_size_min           0.07
_exptl_transmission_factor_max    ?
_exptl_transmission_factor_min    ?
_diffrn_reflns_av_R_equivalents   0.3139
_diffrn_reflns_av_unetI/netI      0.1462
_diffrn_reflns_Laue_measured_fraction_full 0.987
_diffrn_reflns_Laue_measured_fraction_max 0.987
_diffrn_reflns_limit_h_max        14
_diffrn_reflns_limit_h_min        -14
_diffrn_reflns_limit_k_max        15
_diffrn_reflns_limit_k_min        -16
_diffrn_reflns_limit_l_max        23
_diffrn_reflns_limit_l_min        -23
_diffrn_reflns_number             50537
_diffrn_reflns_point_group_measured_fraction_full 0.987
_diffrn_reflns_point_group_measured_fraction_max 0.987
_diffrn_reflns_theta_full         65.575
_diffrn_reflns_theta_max          65.575
_diffrn_reflns_theta_min          3.223
_diffrn_ambient_temperature       173.0
_diffrn_detector_area_resol_mean  ?
_diffrn_measured_fraction_theta_full 0.987
_diffrn_measured_fraction_theta_max 0.987
_diffrn_measurement_device_type   'Bruker APEX-II CCD'
_diffrn_measurement_method        '\f and \w scans'
_diffrn_radiation_type            CuK\a
_diffrn_radiation_wavelength      1.54178
_diffrn_source                    ?
_diffrn_standards_number          0
_reflns_Friedel_coverage          0.000
_reflns_Friedel_fraction_full     .
_reflns_Friedel_fraction_max      .
_reflns_number_gt                 6912
_reflns_number_total              11545
_reflns_special_details
;
 Reflections were merged by SHELXL according to the crystal
 class for the calculation of statistics and refinement.
 
 _reflns_Friedel_fraction is defined as the number of unique
 Friedel pairs measured divided by the number that would be
 possible theoretically, ignoring centric projections and
 systematic absences.
;
_reflns_threshold_expression      'I > 2\s(I)'
_computing_cell_refinement        ?
_computing_data_collection        ?
_computing_data_reduction         ?
_computing_molecular_graphics     'Olex2 (Dolomanov et al., 2009)'
_computing_publication_material   'Olex2 (Dolomanov et al., 2009)'
_computing_structure_refinement   'ShelXL (Sheldrick, 2015)'
_computing_structure_solution     'ShelXS (Sheldrick, 2008)'
_refine_diff_density_max          0.635
_refine_diff_density_min          -0.422
_refine_diff_density_rms          0.081
_refine_ls_extinction_coef        .
_refine_ls_extinction_method      none
_refine_ls_goodness_of_fit_ref    1.039
_refine_ls_hydrogen_treatment     constr
_refine_ls_matrix_type            full
_refine_ls_number_parameters      799
_refine_ls_number_reflns          11545
_refine_ls_number_restraints      0
_refine_ls_R_factor_all           0.1448
_refine_ls_R_factor_gt            0.1033
_refine_ls_restrained_S_all       1.039
_refine_ls_shift/su_max           0.000
_refine_ls_shift/su_mean          0.000
_refine_ls_structure_factor_coef  Fsqd
_refine_ls_weighting_details
'w=1/[\s^2^(Fo^2^)+(0.1756P)^2^+0.5754P] where P=(Fo^2^+2Fc^2^)/3'
_refine_ls_weighting_scheme       calc
_refine_ls_wR_factor_gt           0.2851
_refine_ls_wR_factor_ref          0.3271
_refine_special_details           ?
_olex2_refinement_description
;
1. Fixed Uiso
 At 1.2 times of:
  All C(H) groups, All C(H,H) groups, All C(H,H,H,H) groups
 At 1.5 times of:
  All C(H,H,H) groups
2. Others
 Sof(H1BE)=Sof(H1BF)=Sof(C2B)=Sof(H2BA)=Sof(H2BB)=Sof(H2BC)=Sof(C3B)=Sof(H3BA)=
 Sof(H3BB)=1-FVAR(1)
 Sof(H1AC)=Sof(H1AD)=Sof(C2A)=Sof(H2AA)=Sof(H2AB)=Sof(H2AC)=Sof(C3A)=Sof(H3AA)=
 Sof(H3AB)=FVAR(1)
3.a Secondary CH2 refined with riding coordinates:
 C24(H24A,H24B), C27(H27A,H27B), C29(H29A,H29B), C31(H31A,H31B), C38(H38A,
 H38B), C39(H39A,H39B), C48(H48A,H48B), C53(H53A,H53B), C59(H59A,H59B),
 C60(H60A,H60B), C64(H64A,H64B), C65(H65A,H65B), C67(H67A,H67B), C72(H72A,H72B),
  C73(H73A,H73B), C74(H74A,H74B), C75(H75A,H75B), C81(H81A,H81B), C8AA(H8AA,
 H8AB), C1BA(H1BA,H1BB), C0BA(H0BA,H0BB), C5(H5A,H5B), C6AA(H6AA,H6AB), C9(H9A,
 H9B), C0AA(H0AA,H0AB), C1AA(H1AA,H1AB), C1(H1AC,H1AD), C1(H1BE,H1BF), C3A(H3AA,
 H3AB), C3B(H3BA,H3BB)
3.b Aromatic/amide H refined with riding coordinates:
 C10(H10), C11(H11), C14(H14), C15(H15), C16(H16), C19(H19), C22(H22),
 C28(H28), C32(H32), C33(H33), C34(H34), C35(H35), C36(H36), C37(H37), C40(H40),
  C44(H44), C46(H46), C49(H49), C50(H50), C52(H52), C54(H54), C55(H55),
 C56(H56), C61(H61), C62(H62), C63(H63), C69(H69), C71(H71)
3.c Idealised Me refined as rotating group:
 C6(H6A,H6B,H6C), C7(H7A,H7B,H7C), C9AA(H9AA,H9AB,H9AC), C2A(H2AA,H2AB,H2AC),
 C2B(H2BA,H2BB,H2BC)
;
_atom_sites_solution_hydrogens    geom
_atom_sites_solution_primary      direct
_atom_sites_solution_secondary    ?
loop_
  _atom_site_label
  _atom_site_type_symbol
  _atom_site_fract_x
  _atom_site_fract_y
  _atom_site_fract_z
  _atom_site_U_iso_or_equiv
  _atom_site_adp_type
  _atom_site_occupancy
  _atom_site_site_symmetry_order
  _atom_site_calc_flag
  _atom_site_refinement_flags_posn
  _atom_site_refinement_flags_adp
  _atom_site_refinement_flags_occupancy
  _atom_site_disorder_assembly
  _atom_site_disorder_group
 S0AA S 0.45216(8) 0.85458(9) 0.08051(6) 0.0491(3) Uani 1 1 d . . . . .
 O9AA O 0.4368(3) 0.9454(3) 0.11732(18) 0.0579(9) Uani 1 1 d . . . . .
 O1AA O 0.5633(2) 0.8331(3) 0.07934(19) 0.0625(10) Uani 1 1 d . . . . .
 C3AA C 0.1238(3) 0.6886(3) -0.0099(2) 0.0409(9) Uani 1 1 d . . . . .
 C4AA C 0.0552(3) 0.3241(3) -0.2180(2) 0.0437(10) Uani 1 1 d . . . . .
 C5AA C 0.0152(3) 0.7131(3) -0.0109(2) 0.0440(10) Uani 1 1 d . . . . .
 C7AA C 0.0166(3) 0.8062(3) 0.0308(2) 0.0435(10) Uani 1 1 d . . . . .
 C8 C 0.0632(3) 0.5379(3) -0.0823(2) 0.0423(9) Uani 1 1 d . . . . .
 C2AA C 0.2777(3) 0.7357(3) 0.0918(2) 0.0413(9) Uani 1 1 d . . . . .
 C10 C -0.0691(3) 0.6473(3) -0.0493(2) 0.0458(10) Uani 1 1 d . . . . .
 H10 H -0.1432 0.6612 -0.0509 0.055 Uiso 1 1 calc R . . . .
 C11 C -0.0457(3) 0.5631(3) -0.0845(2) 0.0460(10) Uani 1 1 d . . . . .
 H11 H -0.1042 0.5203 -0.1112 0.055 Uiso 1 1 calc R . . . .
 C12 C 0.1253(3) 0.8447(3) 0.0544(2) 0.0430(10) Uani 1 1 d . . . . .
 C13 C 0.0878(3) 0.4456(3) -0.1191(2) 0.0429(10) Uani 1 1 d . . . . .
 C14 C 0.1473(3) 0.6041(3) -0.0439(2) 0.0427(10) Uani 1 1 d . . . . .
 H14 H 0.2215 0.5900 -0.0416 0.051 Uiso 1 1 calc R . . . .
 C15 C -0.0669(3) 0.8600(3) 0.0493(2) 0.0478(11) Uani 1 1 d . . . . .
 H15 H -0.1412 0.8359 0.0336 0.057 Uiso 1 1 calc R . . . .
 C16 C 0.1751(4) 1.1470(3) 0.1414(3) 0.0501(11) Uani 1 1 d . . . . .
 H16 H 0.2078 1.1290 0.1038 0.060 Uiso 1 1 calc R . . . .
 C17 C 0.0954(3) 1.0835(3) 0.1549(2) 0.0444(10) Uani 1 1 d . . . . .
 C18 C 0.0794(3) 1.2009(3) 0.2505(2) 0.0440(10) Uani 1 1 d . . . . .
 C19 C 0.3650(4) 0.9002(4) -0.1140(3) 0.0548(12) Uani 1 1 d . . . . .
 H19 H 0.3990 0.9256 -0.1468 0.066 Uiso 1 1 calc R . . . .
 C20 C 0.0759(3) 0.1870(3) -0.2948(2) 0.0461(10) Uani 1 1 d . . . . .
 C21 C 0.1435(3) 0.2730(3) -0.1873(2) 0.0440(10) Uani 1 1 d . . . . .
 C22 C 0.0460(3) 1.1119(3) 0.2105(2) 0.0450(10) Uani 1 1 d . . . . .
 H22 H -0.0096 1.0705 0.2203 0.054 Uiso 1 1 calc R . . . .
 C23 C 0.1590(4) 1.2630(3) 0.2360(2) 0.0479(11) Uani 1 1 d . . . . .
 C24 C -0.1203(4) 1.3319(4) 0.2490(3) 0.0526(11) Uani 1 1 d . . . . .
 H24A H -0.1076 1.3040 0.2041 0.063 Uiso 1 1 calc R . . . .
 H24B H -0.0773 1.3955 0.2625 0.063 Uiso 1 1 calc R . . . .
 C25 C 0.1542(3) 0.1865(3) -0.2337(2) 0.0475(10) Uani 1 1 d . . . . .
 C26 C 0.2043(3) 0.7736(3) 0.0304(2) 0.0408(9) Uani 1 1 d . . . . .
 C27 C -0.1162(3) 0.2457(4) -0.3050(2) 0.0507(11) Uani 1 1 d . . . . .
 H27A H -0.1539 0.3045 -0.2930 0.061 Uiso 1 1 calc R . . . .
 H27B H -0.1420 0.2259 -0.3548 0.061 Uiso 1 1 calc R . . . .
 C28 C 0.1769(4) 0.3948(3) -0.0898(2) 0.0475(10) Uani 1 1 d . . . . .
 H28 H 0.2196 0.4200 -0.0460 0.057 Uiso 1 1 calc R . . . .
 C29 C 0.0265(4) 0.3429(4) -0.3434(2) 0.0527(11) Uani 1 1 d . . . . .
 H29A H -0.0089 0.3106 -0.3896 0.063 Uiso 1 1 calc R . . . .
 H29B H -0.0114 0.4031 -0.3351 0.063 Uiso 1 1 calc R . . . .
 C30 C 0.3749(3) 0.8493(3) -0.0036(2) 0.0427(10) Uani 1 1 d . . . . .
 C31 C -0.2750(4) 0.1369(4) -0.2922(3) 0.0581(13) Uani 1 1 d . . . . .
 H31A H -0.3153 0.1922 -0.2768 0.070 Uiso 1 1 calc R . . . .
 H31B H -0.2933 0.1279 -0.3428 0.070 Uiso 1 1 calc R . . . .
 C32 C 0.2322(4) 0.6711(3) 0.1281(2) 0.0489(11) Uani 1 1 d . . . . .
 H32 H 0.1561 0.6525 0.1148 0.059 Uiso 1 1 calc R . . . .
 C33 C 0.2039(3) 0.8323(3) -0.0830(2) 0.0463(10) Uani 1 1 d . . . . .
 H33 H 0.1279 0.8130 -0.0953 0.056 Uiso 1 1 calc R . . . .
 C34 C -0.0411(4) 0.9480(3) 0.0903(2) 0.0494(11) Uani 1 1 d . . . . .
 H34 H -0.0983 0.9826 0.1041 0.059 Uiso 1 1 calc R . . . .
 C35 C 0.1500(3) 0.9342(3) 0.0930(2) 0.0419(9) Uani 1 1 d . . . . .
 H35 H 0.2239 0.9600 0.1067 0.050 Uiso 1 1 calc R . . . .
 C36 C 0.0274(3) 0.4085(3) -0.1844(2) 0.0455(10) Uani 1 1 d . . . . .
 H36 H -0.0328 0.4417 -0.2056 0.055 Uiso 1 1 calc R . . . .
 C37 C 0.2535(4) 0.8739(4) -0.1296(3) 0.0513(11) Uani 1 1 d . . . . .
 H37 H 0.2106 0.8845 -0.1726 0.062 Uiso 1 1 calc R . . . .
 C38 C -0.2409(4) 1.3482(4) 0.2421(3) 0.0573(12) Uani 1 1 d . . . . .
 H38A H -0.2819 1.2840 0.2365 0.069 Uiso 1 1 calc R . . . .
 H38B H -0.2511 1.3851 0.2852 0.069 Uiso 1 1 calc R . . . .
 C39 C -0.1521(4) 0.1653(4) -0.2683(3) 0.0550(12) Uani 1 1 d . . . . .
 H39A H -0.1349 0.1869 -0.2185 0.066 Uiso 1 1 calc R . . . .
 H39B H -0.1107 0.1074 -0.2767 0.066 Uiso 1 1 calc R . . . .
 C40 C 0.4253(4) 0.8889(3) -0.0503(3) 0.0507(11) Uani 1 1 d . . . . .
 H40 H 0.5012 0.9081 -0.0383 0.061 Uiso 1 1 calc R . . . .
 C41 C 0.3893(4) 0.7618(4) 0.1142(2) 0.0515(12) Uani 1 1 d . . . . .
 C42 C 0.1818(4) 1.3497(3) 0.2872(3) 0.0526(12) Uani 1 1 d . . . . .
 C43 C 0.0665(4) 0.9877(3) 0.1122(2) 0.0457(10) Uani 1 1 d . . . . .
 C44 C 0.2043(4) 0.3095(3) -0.1225(2) 0.0480(11) Uani 1 1 d . . . . .
 H44 H 0.2641 0.2759 -0.1010 0.058 Uiso 1 1 calc R . . . .
 C45 C 0.2635(3) 0.8184(3) -0.0187(2) 0.0416(9) Uani 1 1 d . . . . .
 C46 C 0.2268(4) 0.1137(4) -0.2262(3) 0.0541(12) Uani 1 1 d . . . . .
 H46 H 0.2802 0.1140 -0.1850 0.065 Uiso 1 1 calc R . . . .
 C47 C 0.0422(4) 1.2446(3) 0.3152(2) 0.0501(11) Uani 1 1 d . . . . .
 C48 C 0.0645(4) 1.1789(4) 0.3726(3) 0.0551(12) Uani 1 1 d . . . . .
 H48A H 0.0413 1.2121 0.4129 0.066 Uiso 1 1 calc R . . . .
 H48B H 0.0175 1.1178 0.3573 0.066 Uiso 1 1 calc R . . . .
 C49 C 0.1428(4) 0.0409(4) -0.3414(3) 0.0596(13) Uani 1 1 d . . . . .
 H49 H 0.1410 -0.0083 -0.3786 0.072 Uiso 1 1 calc R . . . .
 C50 C 0.4543(4) 0.7219(4) 0.1690(3) 0.0573(13) Uani 1 1 d . . . . .
 H50 H 0.5304 0.7398 0.1828 0.069 Uiso 1 1 calc R . . . .
 C51 C 0.1147(4) 1.3393(4) 0.3335(2) 0.0513(11) Uani 1 1 d . . . . .
 C52 C 0.0692(4) 0.1129(4) -0.3481(3) 0.0548(12) Uani 1 1 d . . . . .
 H52 H 0.0146 0.1115 -0.3889 0.066 Uiso 1 1 calc R . . . .
 C53 C -0.0805(4) 1.2642(4) 0.3014(3) 0.0544(12) Uani 1 1 d . . . . .
 H53A H -0.1232 1.2008 0.2866 0.065 Uiso 1 1 calc R . . . .
 H53B H -0.0976 1.2914 0.3452 0.065 Uiso 1 1 calc R . . . .
 C54 C 0.2079(4) 1.2356(3) 0.1813(3) 0.0527(11) Uani 1 1 d . . . . .
 H54 H 0.2633 1.2774 0.1716 0.063 Uiso 1 1 calc R . . . .
 C55 C 0.2539(4) 1.4309(4) 0.2952(3) 0.0608(13) Uani 1 1 d . . . . .
 H55 H 0.2983 1.4384 0.2630 0.073 Uiso 1 1 calc R . . . .
 C56 C 0.2198(4) 0.0404(4) -0.2803(3) 0.0577(13) Uani 1 1 d . . . . .
 H56 H 0.2679 -0.0108 -0.2756 0.069 Uiso 1 1 calc R . . . .
 C58 C 0.0078(3) 0.2746(4) -0.2908(2) 0.0488(11) Uani 1 1 d . . . . .
 C59 C 0.1959(4) 1.0898(4) 0.4525(3) 0.0605(13) Uani 1 1 d . . . . .
 H59A H 0.1423 1.0326 0.4388 0.073 Uiso 1 1 calc R . . . .
 H59B H 0.1791 1.1276 0.4933 0.073 Uiso 1 1 calc R . . . .
 C60 C 0.1816(4) 1.1521(4) 0.3956(3) 0.0567(12) Uani 1 1 d . . . . .
 H60A H 0.2051 1.1170 0.3561 0.068 Uiso 1 1 calc R . . . .
 H60B H 0.2296 1.2127 0.4109 0.068 Uiso 1 1 calc R . . . .
 C61 C 0.1205(4) 1.4106(4) 0.3886(3) 0.0597(13) Uani 1 1 d . . . . .
 H61 H 0.0745 1.4043 0.4200 0.072 Uiso 1 1 calc R . . . .
 C62 C 0.2945(4) 0.6334(4) 0.1829(3) 0.0555(12) Uani 1 1 d . . . . .
 H62 H 0.2607 0.5910 0.2075 0.067 Uiso 1 1 calc R . . . .
 C63 C 0.1935(5) 1.4904(4) 0.3973(3) 0.0695(17) Uani 1 1 d . . . . .
 H63 H 0.1986 1.5388 0.4354 0.083 Uiso 1 1 calc R . . . .
 C64 C 0.2716(5) 0.4617(4) -0.4046(3) 0.0678(14) Uani 1 1 d . . . . .
 H64A H 0.2710 0.5140 -0.4344 0.081 Uiso 1 1 calc R . . . .
 H64B H 0.3166 0.4874 -0.3590 0.081 Uiso 1 1 calc R . . . .
 C65 C 0.3099(4) 1.0537(4) 0.4720(3) 0.0634(14) Uani 1 1 d . . . . .
 H65A H 0.3274 1.0171 0.4309 0.076 Uiso 1 1 calc R . . . .
 H65B H 0.3633 1.1108 0.4866 0.076 Uiso 1 1 calc R . . . .
 C67 C -0.2897(4) 1.4022(4) 0.1835(3) 0.0628(14) Uani 1 1 d . . . . .
 H67A H -0.2452 1.4644 0.1877 0.075 Uiso 1 1 calc R . . . .
 H67B H -0.2830 1.3631 0.1405 0.075 Uiso 1 1 calc R . . . .
 C69 C 0.4063(4) 0.6572(4) 0.2021(3) 0.0603(13) Uani 1 1 d . . . . .
 H69 H 0.4495 0.6284 0.2384 0.072 Uiso 1 1 calc R . . . .
 C71 C 0.2602(5) 1.5011(4) 0.3507(3) 0.0710(17) Uani 1 1 d . . . . .
 H71 H 0.3100 1.5568 0.3572 0.085 Uiso 1 1 calc R . . . .
 C72 C 0.1446(4) 0.3722(4) -0.3434(3) 0.0594(13) Uani 1 1 d . . . . .
 H72A H 0.1806 0.4063 -0.2978 0.071 Uiso 1 1 calc R . . . .
 H72B H 0.1836 0.3128 -0.3518 0.071 Uiso 1 1 calc R . . . .
 C73 C 0.3239(4) 0.9887(4) 0.5286(3) 0.0618(13) Uani 1 1 d . . . . .
 H73A H 0.3091 1.0258 0.5703 0.074 Uiso 1 1 calc R . . . .
 H73B H 0.4008 0.9709 0.5392 0.074 Uiso 1 1 calc R . . . .
 C74 C 0.1541(5) 0.4383(5) -0.3974(3) 0.0668(14) Uani 1 1 d . . . . .
 H74A H 0.1213 0.5002 -0.3861 0.080 Uiso 1 1 calc R . . . .
 H74B H 0.1108 0.4068 -0.4421 0.080 Uiso 1 1 calc R . . . .
 C75 C -0.3167(4) 0.0465(4) -0.2679(3) 0.0604(13) Uani 1 1 d . . . . .
 H75A H -0.3028 0.0562 -0.2174 0.073 Uiso 1 1 calc R . . . .
 H75B H -0.2749 -0.0088 -0.2815 0.073 Uiso 1 1 calc R . . . .
 C81 C -0.4072(5) 1.4250(7) 0.1773(4) 0.095(2) Uani 1 1 d . . . . .
 H81A H -0.4118 1.4738 0.2164 0.114 Uiso 1 1 calc R . . . .
 H81B H -0.4498 1.3649 0.1816 0.114 Uiso 1 1 calc R . . . .
 C8AA C 0.3257(4) 0.3760(4) -0.4338(3) 0.0653(14) Uani 1 1 d . . . . .
 H8AA H 0.2765 0.3444 -0.4765 0.078 Uiso 1 1 calc R . . . .
 H8AB H 0.3367 0.3276 -0.4008 0.078 Uiso 1 1 calc R . . . .
 C1BA C 0.4351(5) 0.4058(5) -0.4491(4) 0.0747(16) Uani 1 1 d . . . . .
 H1BA H 0.4233 0.4539 -0.4823 0.090 Uiso 1 1 calc R . . . .
 H1BB H 0.4832 0.4386 -0.4064 0.090 Uiso 1 1 calc R . . . .
 C0BA C -0.4387(4) 0.0197(4) -0.2963(3) 0.0653(14) Uani 1 1 d . . . . .
 H0BA H -0.4806 0.0713 -0.2777 0.078 Uiso 1 1 calc R . . . .
 H0BB H -0.4541 0.0188 -0.3466 0.078 Uiso 1 1 calc R . . . .
 C5 C -0.4393(4) -0.1657(4) -0.3178(3) 0.0679(15) Uani 1 1 d . . . . .
 H5A H -0.4573 -0.1603 -0.3675 0.081 Uiso 1 1 calc R . . . .
 H5B H -0.3587 -0.1643 -0.3032 0.081 Uiso 1 1 calc R . . . .
 C6AA C -0.4794(4) -0.0778(5) -0.2800(3) 0.0699(16) Uani 1 1 d . . . . .
 H6AA H -0.5604 -0.0823 -0.2915 0.084 Uiso 1 1 calc R . . . .
 H6AB H -0.4557 -0.0802 -0.2302 0.084 Uiso 1 1 calc R . . . .
 C9 C 0.4938(5) 0.3224(5) -0.4777(4) 0.0808(18) Uani 1 1 d . . . . .
 H9A H 0.4439 0.2866 -0.5186 0.097 Uiso 1 1 calc R . . . .
 H9B H 0.5578 0.3498 -0.4926 0.097 Uiso 1 1 calc R . . . .
 C6 C 0.5320(5) 0.2519(5) -0.4281(4) 0.090(2) Uani 1 1 d . . . . .
 H6A H 0.5850 0.2857 -0.3886 0.135 Uiso 1 1 calc GR . . . .
 H6B H 0.5666 0.1991 -0.4505 0.135 Uiso 1 1 calc GR . . . .
 H6C H 0.4693 0.2247 -0.4126 0.135 Uiso 1 1 calc GR . . . .
 C7 C -0.4877(5) -0.2625(6) -0.3061(5) 0.091(2) Uani 1 1 d . . . . .
 H7A H -0.4670 -0.2702 -0.2575 0.136 Uiso 1 1 calc GR . . . .
 H7B H -0.4600 -0.3154 -0.3330 0.136 Uiso 1 1 calc GR . . . .
 H7C H -0.5676 -0.2647 -0.3204 0.136 Uiso 1 1 calc GR . . . .
 C0AA C 0.2487(4) 0.8957(4) 0.5103(3) 0.0596(13) Uani 1 1 d . . . . .
 H0AA H 0.1724 0.9135 0.5075 0.072 Uiso 1 1 calc R . . . .
 H0AB H 0.2539 0.8652 0.4643 0.072 Uiso 1 1 calc R . . . .
 C1AA C 0.2729(5) 0.8211(4) 0.5596(3) 0.0672(15) Uani 1 1 d . . . . .
 H1AA H 0.3510 0.8075 0.5659 0.081 Uiso 1 1 calc R . . . .
 H1AB H 0.2602 0.8488 0.6046 0.081 Uiso 1 1 calc R . . . .
 C9AA C 0.2038(6) 0.7265(5) 0.5361(4) 0.0802(17) Uani 1 1 d . . . . .
 H9AA H 0.1262 0.7393 0.5303 0.120 Uiso 1 1 calc GR . . . .
 H9AB H 0.2224 0.6815 0.5703 0.120 Uiso 1 1 calc GR . . . .
 H9AC H 0.2179 0.6974 0.4924 0.120 Uiso 1 1 calc GR . . . .
 C1 C -0.4616(5) 1.4636(6) 0.1116(4) 0.085(2) Uani 1 1 d . . . . .
 H1AC H -0.5221 1.5032 0.1207 0.102 Uiso 0.567(17) 1 calc R . P A 1
 H1AD H -0.4075 1.5071 0.0979 0.102 Uiso 0.567(17) 1 calc R . P A 1
 H1BE H -0.4224 1.4426 0.0752 0.102 Uiso 0.433(17) 1 calc R . P A 2
 H1BF H -0.4560 1.5357 0.1190 0.102 Uiso 0.433(17) 1 calc R . P A 2
 C2A C -0.604(2) 1.322(3) 0.0653(17) 0.124(12) Uani 0.567(17) 1 d . . P A 1
 H2AA H -0.5814 1.2914 0.1071 0.186 Uiso 0.567(17) 1 calc GR . P A 1
 H2AB H -0.6264 1.2713 0.0261 0.186 Uiso 0.567(17) 1 calc GR . P A 1
 H2AC H -0.6651 1.3622 0.0694 0.186 Uiso 0.567(17) 1 calc GR . P A 1
 C3A C -0.5052(8) 1.3877(8) 0.0546(6) 0.071(4) Uani 0.567(17) 1 d . . P A 1
 H3AA H -0.4457 1.3456 0.0473 0.085 Uiso 0.567(17) 1 calc R . P A 1
 H3AB H -0.5291 1.4190 0.0126 0.085 Uiso 0.567(17) 1 calc R . P A 1
 C2B C -0.5994(17) 1.327(2) 0.0555(15) 0.081(10) Uani 0.433(17) 1 d . . P A 2
 H2BA H -0.5514 1.3173 0.0231 0.121 Uiso 0.433(17) 1 calc GR . P A 2
 H2BB H -0.6758 1.3127 0.0312 0.121 Uiso 0.433(17) 1 calc GR . P A 2
 H2BC H -0.5813 1.2830 0.0906 0.121 Uiso 0.433(17) 1 calc GR . P A 2
 C3B C -0.5843(13) 1.4265(13) 0.0876(9) 0.086(6) Uani 0.433(17) 1 d . . P A 2
 H3BA H -0.6190 1.4320 0.1276 0.103 Uiso 0.433(17) 1 calc R . P A 2
 H3BB H -0.6218 1.4688 0.0548 0.103 Uiso 0.433(17) 1 calc R . P A 2

loop_
  _atom_site_aniso_label
  _atom_site_aniso_U_11
  _atom_site_aniso_U_22
  _atom_site_aniso_U_33
  _atom_site_aniso_U_23
  _atom_site_aniso_U_13
  _atom_site_aniso_U_12
 S0AA 0.0287(5) 0.0529(7) 0.0593(6) -0.0039(5) 0.0018(4) -0.0025(4)
 O9AA 0.0473(18) 0.055(2) 0.064(2) -0.0061(16) 0.0058(15) -0.0116(15)
 O1AA 0.0247(15) 0.088(3) 0.070(2) 0.005(2) 0.0027(14) 0.0052(15)
 C3AA 0.0300(19) 0.037(2) 0.052(2) -0.0024(18) 0.0047(17) 0.0003(16)
 C4AA 0.035(2) 0.039(2) 0.053(2) -0.0046(19) 0.0045(18) 0.0023(17)
 C5AA 0.0288(19) 0.042(2) 0.058(2) -0.004(2) 0.0077(17) 0.0039(17)
 C7AA 0.035(2) 0.040(2) 0.052(2) -0.0025(19) 0.0044(17) 0.0007(18)
 C8 0.034(2) 0.038(2) 0.052(2) 0.0001(19) 0.0073(17) -0.0003(17)
 C2AA 0.035(2) 0.034(2) 0.051(2) -0.0059(18) 0.0034(17) 0.0032(17)
 C10 0.0276(19) 0.044(2) 0.062(3) -0.002(2) 0.0052(18) 0.0017(17)
 C11 0.030(2) 0.045(2) 0.058(2) -0.005(2) 0.0037(18) -0.0023(17)
 C12 0.031(2) 0.043(2) 0.050(2) -0.0042(19) 0.0050(17) 0.0026(17)
 C13 0.035(2) 0.040(2) 0.050(2) -0.0026(19) 0.0068(17) -0.0027(17)
 C14 0.032(2) 0.041(2) 0.052(2) -0.0010(19) 0.0059(17) 0.0017(17)
 C15 0.033(2) 0.045(2) 0.060(3) -0.008(2) 0.0032(18) 0.0076(18)
 C16 0.043(2) 0.045(2) 0.061(3) 0.000(2) 0.012(2) 0.005(2)
 C17 0.035(2) 0.039(2) 0.053(2) -0.0042(19) 0.0003(18) 0.0057(18)
 C18 0.038(2) 0.034(2) 0.055(2) -0.0014(19) 0.0014(18) 0.0057(17)
 C19 0.050(3) 0.050(3) 0.061(3) -0.004(2) 0.009(2) -0.001(2)
 C20 0.032(2) 0.043(2) 0.058(3) -0.009(2) 0.0048(18) 0.0016(17)
 C21 0.035(2) 0.037(2) 0.056(2) -0.0022(19) 0.0056(18) 0.0025(17)
 C22 0.035(2) 0.039(2) 0.056(2) -0.0063(19) 0.0040(18) 0.0022(17)
 C23 0.045(2) 0.032(2) 0.059(3) -0.0033(19) -0.001(2) 0.0062(18)
 C24 0.042(2) 0.053(3) 0.060(3) -0.003(2) 0.010(2) 0.011(2)
 C25 0.033(2) 0.042(2) 0.062(3) -0.005(2) 0.0053(19) -0.0010(18)
 C26 0.0275(19) 0.036(2) 0.053(2) -0.0047(18) 0.0009(16) 0.0007(16)
 C27 0.032(2) 0.053(3) 0.056(3) -0.013(2) -0.0041(18) 0.0082(19)
 C28 0.041(2) 0.044(2) 0.053(2) 0.000(2) 0.0028(19) 0.0004(19)
 C29 0.041(2) 0.056(3) 0.054(3) -0.004(2) 0.0017(19) 0.007(2)
 C30 0.035(2) 0.034(2) 0.053(2) -0.0041(18) 0.0006(17) 0.0013(17)
 C31 0.039(2) 0.057(3) 0.069(3) -0.014(2) 0.002(2) 0.006(2)
 C32 0.043(2) 0.041(2) 0.059(3) -0.005(2) 0.007(2) 0.0029(19)
 C33 0.033(2) 0.041(2) 0.059(3) -0.003(2) 0.0029(18) 0.0026(18)
 C34 0.039(2) 0.043(2) 0.062(3) -0.009(2) 0.0056(19) 0.0082(19)
 C35 0.0307(19) 0.036(2) 0.056(2) 0.0006(19) 0.0054(17) 0.0038(17)
 C36 0.031(2) 0.044(2) 0.057(2) -0.001(2) 0.0038(18) 0.0007(17)
 C37 0.044(2) 0.048(3) 0.056(3) -0.003(2) 0.002(2) 0.004(2)
 C38 0.046(3) 0.056(3) 0.066(3) -0.009(2) 0.010(2) 0.004(2)
 C39 0.042(2) 0.060(3) 0.057(3) -0.006(2) 0.003(2) 0.004(2)
 C40 0.036(2) 0.040(2) 0.071(3) -0.001(2) 0.005(2) -0.0033(18)
 C41 0.034(2) 0.057(3) 0.056(3) -0.011(2) 0.0008(19) 0.010(2)
 C42 0.046(2) 0.038(2) 0.065(3) -0.001(2) -0.005(2) 0.008(2)
 C43 0.044(2) 0.037(2) 0.052(2) -0.0034(19) 0.0034(18) 0.0083(18)
 C44 0.039(2) 0.044(2) 0.056(3) -0.003(2) 0.0024(19) 0.0070(19)
 C45 0.034(2) 0.031(2) 0.057(2) -0.0041(18) 0.0080(18) 0.0045(16)
 C46 0.040(2) 0.046(3) 0.072(3) -0.004(2) 0.006(2) 0.008(2)
 C47 0.045(2) 0.041(2) 0.059(3) -0.008(2) 0.005(2) 0.0112(19)
 C48 0.054(3) 0.045(3) 0.063(3) -0.005(2) 0.011(2) 0.008(2)
 C49 0.054(3) 0.047(3) 0.071(3) -0.020(2) 0.013(2) 0.003(2)
 C50 0.038(2) 0.063(3) 0.065(3) 0.000(3) 0.000(2) 0.012(2)
 C51 0.044(2) 0.047(3) 0.055(3) -0.004(2) -0.004(2) 0.011(2)
 C52 0.046(2) 0.046(3) 0.066(3) -0.012(2) 0.006(2) 0.001(2)
 C53 0.042(2) 0.058(3) 0.059(3) -0.009(2) 0.011(2) 0.007(2)
 C54 0.049(3) 0.040(2) 0.065(3) 0.001(2) 0.008(2) 0.000(2)
 C55 0.046(3) 0.042(3) 0.085(4) 0.000(3) -0.001(2) 0.006(2)
 C56 0.042(2) 0.043(3) 0.085(3) -0.006(2) 0.014(2) 0.011(2)
 C58 0.033(2) 0.051(3) 0.056(3) -0.011(2) 0.0031(18) 0.0024(19)
 C59 0.054(3) 0.054(3) 0.071(3) 0.005(3) 0.008(2) 0.012(2)
 C60 0.052(3) 0.049(3) 0.064(3) -0.002(2) 0.005(2) 0.007(2)
 C61 0.062(3) 0.042(3) 0.064(3) -0.010(2) -0.004(2) 0.018(2)
 C62 0.056(3) 0.047(3) 0.060(3) 0.001(2) 0.007(2) 0.008(2)
 C63 0.067(3) 0.044(3) 0.078(4) -0.019(3) -0.015(3) 0.015(3)
 C64 0.062(3) 0.062(3) 0.084(4) 0.005(3) 0.025(3) 0.011(3)
 C65 0.055(3) 0.056(3) 0.072(3) 0.000(3) 0.002(2) 0.003(2)
 C67 0.041(3) 0.070(3) 0.075(3) 0.001(3) 0.011(2) 0.009(2)
 C69 0.057(3) 0.061(3) 0.059(3) 0.006(2) 0.003(2) 0.014(3)
 C71 0.056(3) 0.042(3) 0.097(4) -0.010(3) -0.015(3) 0.003(2)
 C72 0.044(3) 0.065(3) 0.066(3) -0.005(3) 0.009(2) 0.006(2)
 C73 0.049(3) 0.060(3) 0.069(3) 0.002(3) -0.003(2) 0.007(2)
 C74 0.057(3) 0.067(3) 0.079(4) 0.002(3) 0.024(3) 0.012(3)
 C75 0.042(3) 0.070(3) 0.063(3) -0.005(3) 0.005(2) -0.002(2)
 C81 0.043(3) 0.164(8) 0.084(4) 0.031(5) 0.012(3) 0.024(4)
 C8AA 0.055(3) 0.062(3) 0.079(3) 0.003(3) 0.018(3) 0.004(3)
 C1BA 0.060(3) 0.069(4) 0.099(4) 0.003(3) 0.031(3) -0.001(3)
 C0BA 0.037(2) 0.072(4) 0.080(3) -0.011(3) 0.008(2) 0.007(2)
 C5 0.042(3) 0.072(4) 0.089(4) 0.007(3) 0.015(3) -0.002(2)
 C6AA 0.040(3) 0.094(4) 0.070(3) -0.007(3) 0.010(2) -0.007(3)
 C9 0.053(3) 0.079(4) 0.111(5) -0.001(4) 0.026(3) 0.011(3)
 C6 0.061(4) 0.078(4) 0.120(6) -0.013(4) 0.004(4) 0.021(3)
 C7 0.056(3) 0.089(5) 0.126(6) 0.023(4) 0.010(4) 0.002(3)
 C0AA 0.054(3) 0.059(3) 0.061(3) -0.004(2) 0.005(2) 0.013(2)
 C1AA 0.065(3) 0.061(3) 0.070(3) -0.007(3) 0.008(3) 0.021(3)
 C9AA 0.101(5) 0.061(3) 0.082(4) 0.001(3) 0.029(3) 0.013(3)
 C1 0.058(3) 0.106(5) 0.089(4) 0.009(4) 0.010(3) 0.018(4)
 C2A 0.097(19) 0.17(3) 0.120(18) 0.066(18) 0.033(14) 0.000(16)
 C3A 0.059(7) 0.071(7) 0.080(7) -0.004(5) 0.015(5) 0.024(5)
 C2B 0.029(10) 0.103(18) 0.096(15) -0.039(14) 0.004(8) 0.029(10)
 C3B 0.075(10) 0.081(12) 0.096(11) 0.005(9) 0.004(8) 0.030(9)

_geom_special_details
;
 All esds (except the esd in the dihedral angle between two l.s. planes)
 are estimated using the full covariance matrix.  The cell esds are taken
 into account individually in the estimation of esds in distances, angles
 and torsion angles; correlations between esds in cell parameters are only
 used when they are defined by crystal symmetry.  An approximate (isotropic)
 treatment of cell esds is used for estimating esds involving l.s. planes.
;
loop_
  _geom_bond_atom_site_label_1
  _geom_bond_atom_site_label_2
  _geom_bond_distance
  _geom_bond_site_symmetry_2
  _geom_bond_publ_flag
 S0AA O9AA 1.426(4) . ?
 S0AA O1AA 1.440(3) . ?
 S0AA C30 1.759(4) . ?
 S0AA C41 1.750(6) . ?
 C3AA C5AA 1.414(6) . ?
 C3AA C14 1.362(6) . ?
 C3AA C26 1.550(5) . ?
 C4AA C21 1.408(6) . ?
 C4AA C36 1.378(6) . ?
 C4AA C58 1.531(6) . ?
 C5AA C7AA 1.453(6) . ?
 C5AA C10 1.399(6) . ?
 C7AA C12 1.405(6) . ?
 C7AA C15 1.398(6) . ?
 C8 C11 1.416(6) . ?
 C8 C13 1.480(6) . ?
 C8 C14 1.401(6) . ?
 C2AA C26 1.536(6) . ?
 C2AA C32 1.395(7) . ?
 C2AA C41 1.395(6) . ?
 C10 H10 0.9500 . ?
 C10 C11 1.371(6) . ?
 C11 H11 0.9500 . ?
 C12 C26 1.536(6) . ?
 C12 C35 1.372(6) . ?
 C13 C28 1.404(6) . ?
 C13 C36 1.402(6) . ?
 C14 H14 0.9500 . ?
 C15 H15 0.9500 . ?
 C15 C34 1.377(6) . ?
 C16 H16 0.9500 . ?
 C16 C17 1.392(7) . ?
 C16 C54 1.384(7) . ?
 C17 C22 1.417(6) . ?
 C17 C43 1.482(6) . ?
 C18 C22 1.389(6) . ?
 C18 C23 1.389(7) . ?
 C18 C47 1.543(6) . ?
 C19 H19 0.9500 . ?
 C19 C37 1.389(7) . ?
 C19 C40 1.376(7) . ?
 C20 C25 1.406(6) . ?
 C20 C52 1.384(6) . ?
 C20 C58 1.516(6) . ?
 C21 C25 1.462(6) . ?
 C21 C44 1.394(6) . ?
 C22 H22 0.9500 . ?
 C23 C42 1.467(6) . ?
 C23 C54 1.393(7) . ?
 C24 H24A 0.9900 . ?
 C24 H24B 0.9900 . ?
 C24 C38 1.518(6) . ?
 C24 C53 1.510(7) . ?
 C25 C46 1.385(7) . ?
 C26 C45 1.525(6) . ?
 C27 H27A 0.9900 . ?
 C27 H27B 0.9900 . ?
 C27 C39 1.507(8) . ?
 C27 C58 1.546(6) . ?
 C28 H28 0.9500 . ?
 C28 C44 1.377(7) . ?
 C29 H29A 0.9900 . ?
 C29 H29B 0.9900 . ?
 C29 C58 1.544(7) . ?
 C29 C72 1.519(7) . ?
 C30 C40 1.386(7) . ?
 C30 C45 1.402(6) . ?
 C31 H31A 0.9900 . ?
 C31 H31B 0.9900 . ?
 C31 C39 1.534(6) . ?
 C31 C75 1.506(8) . ?
 C32 H32 0.9500 . ?
 C32 C62 1.378(7) . ?
 C33 H33 0.9500 . ?
 C33 C37 1.393(7) . ?
 C33 C45 1.391(6) . ?
 C34 H34 0.9500 . ?
 C34 C43 1.396(7) . ?
 C35 H35 0.9500 . ?
 C35 C43 1.401(6) . ?
 C36 H36 0.9500 . ?
 C37 H37 0.9500 . ?
 C38 H38A 0.9900 . ?
 C38 H38B 0.9900 . ?
 C38 C67 1.503(8) . ?
 C39 H39A 0.9900 . ?
 C39 H39B 0.9900 . ?
 C40 H40 0.9500 . ?
 C41 C50 1.409(7) . ?
 C42 C51 1.397(8) . ?
 C42 C55 1.385(7) . ?
 C44 H44 0.9500 . ?
 C46 H46 0.9500 . ?
 C46 C56 1.388(7) . ?
 C47 C48 1.539(7) . ?
 C47 C51 1.526(7) . ?
 C47 C53 1.545(6) . ?
 C48 H48A 0.9900 . ?
 C48 H48B 0.9900 . ?
 C48 C60 1.518(7) . ?
 C49 H49 0.9500 . ?
 C49 C52 1.384(7) . ?
 C49 C56 1.397(8) . ?
 C50 H50 0.9500 . ?
 C50 C69 1.367(8) . ?
 C51 C61 1.386(7) . ?
 C52 H52 0.9500 . ?
 C53 H53A 0.9900 . ?
 C53 H53B 0.9900 . ?
 C54 H54 0.9500 . ?
 C55 H55 0.9500 . ?
 C55 C71 1.382(8) . ?
 C56 H56 0.9500 . ?
 C59 H59A 0.9900 . ?
 C59 H59B 0.9900 . ?
 C59 C60 1.497(8) . ?
 C59 C65 1.520(7) . ?
 C60 H60A 0.9900 . ?
 C60 H60B 0.9900 . ?
 C61 H61 0.9500 . ?
 C61 C63 1.374(8) . ?
 C62 H62 0.9500 . ?
 C62 C69 1.387(8) . ?
 C63 H63 0.9500 . ?
 C63 C71 1.398(10) . ?
 C64 H64A 0.9900 . ?
 C64 H64B 0.9900 . ?
 C64 C74 1.536(8) . ?
 C64 C8AA 1.513(8) . ?
 C65 H65A 0.9900 . ?
 C65 H65B 0.9900 . ?
 C65 C73 1.518(8) . ?
 C67 H67A 0.9900 . ?
 C67 H67B 0.9900 . ?
 C67 C81 1.502(7) . ?
 C69 H69 0.9500 . ?
 C71 H71 0.9500 . ?
 C72 H72A 0.9900 . ?
 C72 H72B 0.9900 . ?
 C72 C74 1.517(8) . ?
 C73 H73A 0.9900 . ?
 C73 H73B 0.9900 . ?
 C73 C0AA 1.525(8) . ?
 C74 H74A 0.9900 . ?
 C74 H74B 0.9900 . ?
 C75 H75A 0.9900 . ?
 C75 H75B 0.9900 . ?
 C75 C0BA 1.529(7) . ?
 C81 H81A 0.9900 . ?
 C81 H81B 0.9900 . ?
 C81 C1 1.522(10) . ?
 C8AA H8AA 0.9900 . ?
 C8AA H8AB 0.9900 . ?
 C8AA C1BA 1.518(8) . ?
 C1BA H1BA 0.9900 . ?
 C1BA H1BB 0.9900 . ?
 C1BA C9 1.517(9) . ?
 C0BA H0BA 0.9900 . ?
 C0BA H0BB 0.9900 . ?
 C0BA C6AA 1.516(9) . ?
 C5 H5A 0.9900 . ?
 C5 H5B 0.9900 . ?
 C5 C6AA 1.522(9) . ?
 C5 C7 1.510(9) . ?
 C6AA H6AA 0.9900 . ?
 C6AA H6AB 0.9900 . ?
 C9 H9A 0.9900 . ?
 C9 H9B 0.9900 . ?
 C9 C6 1.497(11) . ?
 C6 H6A 0.9800 . ?
 C6 H6B 0.9800 . ?
 C6 H6C 0.9800 . ?
 C7 H7A 0.9800 . ?
 C7 H7B 0.9800 . ?
 C7 H7C 0.9800 . ?
 C0AA H0AA 0.9900 . ?
 C0AA H0AB 0.9900 . ?
 C0AA C1AA 1.509(8) . ?
 C1AA H1AA 0.9900 . ?
 C1AA H1AB 0.9900 . ?
 C1AA C9AA 1.509(9) . ?
 C9AA H9AA 0.9800 . ?
 C9AA H9AB 0.9800 . ?
 C9AA H9AC 0.9800 . ?
 C1 H1AC 0.9900 . ?
 C1 H1AD 0.9900 . ?
 C1 H1BE 0.9900 . ?
 C1 H1BF 0.9900 . ?
 C1 C3A 1.460(13) . ?
 C1 C3B 1.557(18) . ?
 C2A H2AA 0.9800 . ?
 C2A H2AB 0.9800 . ?
 C2A H2AC 0.9800 . ?
 C2A C3A 1.57(3) . ?
 C3A H3AA 0.9900 . ?
 C3A H3AB 0.9900 . ?
 C2B H2BA 0.9800 . ?
 C2B H2BB 0.9800 . ?
 C2B H2BC 0.9800 . ?
 C2B C3B 1.44(3) . ?
 C3B H3BA 0.9900 . ?
 C3B H3BB 0.9900 . ?

loop_
  _geom_angle_atom_site_label_1
  _geom_angle_atom_site_label_2
  _geom_angle_atom_site_label_3
  _geom_angle
  _geom_angle_site_symmetry_1
  _geom_angle_site_symmetry_3
  _geom_angle_publ_flag
 O9AA S0AA O1AA 116.7(2) . . ?
 O9AA S0AA C30 108.2(2) . . ?
 O9AA S0AA C41 107.8(2) . . ?
 O1AA S0AA C30 109.8(2) . . ?
 O1AA S0AA C41 109.7(2) . . ?
 C41 S0AA C30 103.8(2) . . ?
 C5AA C3AA C26 109.4(3) . . ?
 C14 C3AA C5AA 122.3(4) . . ?
 C14 C3AA C26 128.2(4) . . ?
 C21 C4AA C58 109.5(4) . . ?
 C36 C4AA C21 120.8(4) . . ?
 C36 C4AA C58 129.6(4) . . ?
 C3AA C5AA C7AA 109.4(4) . . ?
 C10 C5AA C3AA 117.3(4) . . ?
 C10 C5AA C7AA 133.3(4) . . ?
 C12 C7AA C5AA 109.3(4) . . ?
 C15 C7AA C5AA 132.3(4) . . ?
 C15 C7AA C12 118.5(4) . . ?
 C11 C8 C13 121.6(4) . . ?
 C14 C8 C11 117.3(4) . . ?
 C14 C8 C13 121.1(4) . . ?
 C32 C2AA C26 119.3(4) . . ?
 C32 C2AA C41 116.7(4) . . ?
 C41 C2AA C26 124.0(4) . . ?
 C5AA C10 H10 119.7 . . ?
 C11 C10 C5AA 120.5(4) . . ?
 C11 C10 H10 119.7 . . ?
 C8 C11 H11 119.1 . . ?
 C10 C11 C8 121.9(4) . . ?
 C10 C11 H11 119.1 . . ?
 C7AA C12 C26 110.3(4) . . ?
 C35 C12 C7AA 121.5(4) . . ?
 C35 C12 C26 128.2(4) . . ?
 C28 C13 C8 119.9(4) . . ?
 C36 C13 C8 121.9(4) . . ?
 C36 C13 C28 118.1(4) . . ?
 C3AA C14 C8 120.6(4) . . ?
 C3AA C14 H14 119.7 . . ?
 C8 C14 H14 119.7 . . ?
 C7AA C15 H15 120.1 . . ?
 C34 C15 C7AA 119.7(4) . . ?
 C34 C15 H15 120.1 . . ?
 C17 C16 H16 119.1 . . ?
 C54 C16 H16 119.1 . . ?
 C54 C16 C17 121.8(5) . . ?
 C16 C17 C22 118.5(4) . . ?
 C16 C17 C43 119.5(4) . . ?
 C22 C17 C43 121.9(4) . . ?
 C22 C18 C47 128.8(4) . . ?
 C23 C18 C22 120.8(4) . . ?
 C23 C18 C47 110.4(4) . . ?
 C37 C19 H19 120.5 . . ?
 C40 C19 H19 120.5 . . ?
 C40 C19 C37 118.9(5) . . ?
 C25 C20 C58 110.9(4) . . ?
 C52 C20 C25 120.0(4) . . ?
 C52 C20 C58 129.1(4) . . ?
 C4AA C21 C25 109.4(4) . . ?
 C44 C21 C4AA 119.3(4) . . ?
 C44 C21 C25 131.2(4) . . ?
 C17 C22 H22 120.2 . . ?
 C18 C22 C17 119.5(4) . . ?
 C18 C22 H22 120.2 . . ?
 C18 C23 C42 109.9(4) . . ?
 C18 C23 C54 120.0(4) . . ?
 C54 C23 C42 130.0(5) . . ?
 H24A C24 H24B 107.9 . . ?
 C38 C24 H24A 109.2 . . ?
 C38 C24 H24B 109.2 . . ?
 C53 C24 H24A 109.2 . . ?
 C53 C24 H24B 109.2 . . ?
 C53 C24 C38 112.2(4) . . ?
 C20 C25 C21 108.1(4) . . ?
 C46 C25 C20 121.0(4) . . ?
 C46 C25 C21 130.9(4) . . ?
 C2AA C26 C3AA 108.6(3) . . ?
 C12 C26 C3AA 101.4(3) . . ?
 C12 C26 C2AA 110.7(3) . . ?
 C45 C26 C3AA 108.9(3) . . ?
 C45 C26 C2AA 115.8(3) . . ?
 C45 C26 C12 110.3(3) . . ?
 H27A C27 H27B 107.2 . . ?
 C39 C27 H27A 108.0 . . ?
 C39 C27 H27B 108.0 . . ?
 C39 C27 C58 117.2(4) . . ?
 C58 C27 H27A 108.0 . . ?
 C58 C27 H27B 108.0 . . ?
 C13 C28 H28 118.9 . . ?
 C44 C28 C13 122.1(4) . . ?
 C44 C28 H28 118.9 . . ?
 H29A C29 H29B 107.3 . . ?
 C58 C29 H29A 108.2 . . ?
 C58 C29 H29B 108.2 . . ?
 C72 C29 H29A 108.2 . . ?
 C72 C29 H29B 108.2 . . ?
 C72 C29 C58 116.5(4) . . ?
 C40 C30 S0AA 116.8(3) . . ?
 C40 C30 C45 122.6(4) . . ?
 C45 C30 S0AA 120.0(4) . . ?
 H31A C31 H31B 107.3 . . ?
 C39 C31 H31A 108.2 . . ?
 C39 C31 H31B 108.2 . . ?
 C75 C31 H31A 108.2 . . ?
 C75 C31 H31B 108.2 . . ?
 C75 C31 C39 116.5(4) . . ?
 C2AA C32 H32 119.1 . . ?
 C62 C32 C2AA 121.8(4) . . ?
 C62 C32 H32 119.1 . . ?
 C37 C33 H33 119.4 . . ?
 C45 C33 H33 119.4 . . ?
 C45 C33 C37 121.2(4) . . ?
 C15 C34 H34 119.0 . . ?
 C15 C34 C43 121.9(4) . . ?
 C43 C34 H34 119.0 . . ?
 C12 C35 H35 119.9 . . ?
 C12 C35 C43 120.1(4) . . ?
 C43 C35 H35 119.9 . . ?
 C4AA C36 C13 120.3(4) . . ?
 C4AA C36 H36 119.9 . . ?
 C13 C36 H36 119.9 . . ?
 C19 C37 C33 120.9(5) . . ?
 C19 C37 H37 119.5 . . ?
 C33 C37 H37 119.5 . . ?
 C24 C38 H38A 108.6 . . ?
 C24 C38 H38B 108.6 . . ?
 H38A C38 H38B 107.5 . . ?
 C67 C38 C24 114.8(5) . . ?
 C67 C38 H38A 108.6 . . ?
 C67 C38 H38B 108.6 . . ?
 C27 C39 C31 111.9(4) . . ?
 C27 C39 H39A 109.2 . . ?
 C27 C39 H39B 109.2 . . ?
 C31 C39 H39A 109.2 . . ?
 C31 C39 H39B 109.2 . . ?
 H39A C39 H39B 107.9 . . ?
 C19 C40 C30 119.8(4) . . ?
 C19 C40 H40 120.1 . . ?
 C30 C40 H40 120.1 . . ?
 C2AA C41 S0AA 121.0(4) . . ?
 C2AA C41 C50 121.9(5) . . ?
 C50 C41 S0AA 116.8(4) . . ?
 C51 C42 C23 107.4(4) . . ?
 C55 C42 C23 131.8(5) . . ?
 C55 C42 C51 120.8(5) . . ?
 C34 C43 C17 122.6(4) . . ?
 C34 C43 C35 118.2(4) . . ?
 C35 C43 C17 119.2(4) . . ?
 C21 C44 H44 120.3 . . ?
 C28 C44 C21 119.3(4) . . ?
 C28 C44 H44 120.3 . . ?
 C30 C45 C26 124.8(4) . . ?
 C33 C45 C26 118.7(4) . . ?
 C33 C45 C30 116.5(4) . . ?
 C25 C46 H46 120.8 . . ?
 C25 C46 C56 118.4(5) . . ?
 C56 C46 H46 120.8 . . ?
 C18 C47 C53 113.1(4) . . ?
 C48 C47 C18 112.2(4) . . ?
 C48 C47 C53 108.0(4) . . ?
 C51 C47 C18 100.3(4) . . ?
 C51 C47 C48 111.6(4) . . ?
 C51 C47 C53 111.6(4) . . ?
 C47 C48 H48A 108.1 . . ?
 C47 C48 H48B 108.1 . . ?
 H48A C48 H48B 107.3 . . ?
 C60 C48 C47 116.9(4) . . ?
 C60 C48 H48A 108.1 . . ?
 C60 C48 H48B 108.1 . . ?
 C52 C49 H49 119.8 . . ?
 C52 C49 C56 120.3(5) . . ?
 C56 C49 H49 119.8 . . ?
 C41 C50 H50 120.4 . . ?
 C69 C50 C41 119.2(5) . . ?
 C69 C50 H50 120.4 . . ?
 C42 C51 C47 112.0(4) . . ?
 C61 C51 C42 119.9(5) . . ?
 C61 C51 C47 128.0(5) . . ?
 C20 C52 C49 119.3(5) . . ?
 C20 C52 H52 120.3 . . ?
 C49 C52 H52 120.3 . . ?
 C24 C53 C47 117.4(4) . . ?
 C24 C53 H53A 108.0 . . ?
 C24 C53 H53B 108.0 . . ?
 C47 C53 H53A 108.0 . . ?
 C47 C53 H53B 108.0 . . ?
 H53A C53 H53B 107.2 . . ?
 C16 C54 C23 119.3(5) . . ?
 C16 C54 H54 120.3 . . ?
 C23 C54 H54 120.3 . . ?
 C42 C55 H55 120.5 . . ?
 C71 C55 C42 119.0(6) . . ?
 C71 C55 H55 120.5 . . ?
 C46 C56 C49 120.9(4) . . ?
 C46 C56 H56 119.5 . . ?
 C49 C56 H56 119.5 . . ?
 C4AA C58 C27 113.9(4) . . ?
 C4AA C58 C29 110.2(4) . . ?
 C20 C58 C4AA 102.0(3) . . ?
 C20 C58 C27 112.6(4) . . ?
 C20 C58 C29 110.6(4) . . ?
 C29 C58 C27 107.6(4) . . ?
 H59A C59 H59B 107.6 . . ?
 C60 C59 H59A 108.7 . . ?
 C60 C59 H59B 108.7 . . ?
 C60 C59 C65 114.4(5) . . ?
 C65 C59 H59A 108.7 . . ?
 C65 C59 H59B 108.7 . . ?
 C48 C60 H60A 109.0 . . ?
 C48 C60 H60B 109.0 . . ?
 C59 C60 C48 113.1(5) . . ?
 C59 C60 H60A 109.0 . . ?
 C59 C60 H60B 109.0 . . ?
 H60A C60 H60B 107.8 . . ?
 C51 C61 H61 120.3 . . ?
 C63 C61 C51 119.3(6) . . ?
 C63 C61 H61 120.3 . . ?
 C32 C62 H62 119.9 . . ?
 C32 C62 C69 120.3(5) . . ?
 C69 C62 H62 119.9 . . ?
 C61 C63 H63 119.6 . . ?
 C61 C63 C71 120.8(5) . . ?
 C71 C63 H63 119.6 . . ?
 H64A C64 H64B 107.6 . . ?
 C74 C64 H64A 108.6 . . ?
 C74 C64 H64B 108.6 . . ?
 C8AA C64 H64A 108.6 . . ?
 C8AA C64 H64B 108.6 . . ?
 C8AA C64 C74 114.6(5) . . ?
 C59 C65 H65A 108.7 . . ?
 C59 C65 H65B 108.7 . . ?
 H65A C65 H65B 107.6 . . ?
 C73 C65 C59 114.4(5) . . ?
 C73 C65 H65A 108.7 . . ?
 C73 C65 H65B 108.7 . . ?
 C38 C67 H67A 108.2 . . ?
 C38 C67 H67B 108.2 . . ?
 H67A C67 H67B 107.3 . . ?
 C81 C67 C38 116.5(5) . . ?
 C81 C67 H67A 108.2 . . ?
 C81 C67 H67B 108.2 . . ?
 C50 C69 C62 120.0(5) . . ?
 C50 C69 H69 120.0 . . ?
 C62 C69 H69 120.0 . . ?
 C55 C71 C63 120.2(5) . . ?
 C55 C71 H71 119.9 . . ?
 C63 C71 H71 119.9 . . ?
 C29 C72 H72A 109.1 . . ?
 C29 C72 H72B 109.1 . . ?
 H72A C72 H72B 107.9 . . ?
 C74 C72 C29 112.3(4) . . ?
 C74 C72 H72A 109.1 . . ?
 C74 C72 H72B 109.1 . . ?
 C65 C73 H73A 108.9 . . ?
 C65 C73 H73B 108.9 . . ?
 C65 C73 C0AA 113.2(4) . . ?
 H73A C73 H73B 107.8 . . ?
 C0AA C73 H73A 108.9 . . ?
 C0AA C73 H73B 108.9 . . ?
 C64 C74 H74A 108.6 . . ?
 C64 C74 H74B 108.6 . . ?
 C72 C74 C64 114.5(5) . . ?
 C72 C74 H74A 108.6 . . ?
 C72 C74 H74B 108.6 . . ?
 H74A C74 H74B 107.6 . . ?
 C31 C75 H75A 108.8 . . ?
 C31 C75 H75B 108.8 . . ?
 C31 C75 C0BA 113.8(5) . . ?
 H75A C75 H75B 107.7 . . ?
 C0BA C75 H75A 108.8 . . ?
 C0BA C75 H75B 108.8 . . ?
 C67 C81 H81A 108.3 . . ?
 C67 C81 H81B 108.3 . . ?
 C67 C81 C1 116.1(6) . . ?
 H81A C81 H81B 107.4 . . ?
 C1 C81 H81A 108.3 . . ?
 C1 C81 H81B 108.3 . . ?
 C64 C8AA H8AA 109.1 . . ?
 C64 C8AA H8AB 109.1 . . ?
 C64 C8AA C1BA 112.5(5) . . ?
 H8AA C8AA H8AB 107.8 . . ?
 C1BA C8AA H8AA 109.1 . . ?
 C1BA C8AA H8AB 109.1 . . ?
 C8AA C1BA H1BA 108.6 . . ?
 C8AA C1BA H1BB 108.6 . . ?
 H1BA C1BA H1BB 107.5 . . ?
 C9 C1BA C8AA 114.8(5) . . ?
 C9 C1BA H1BA 108.6 . . ?
 C9 C1BA H1BB 108.6 . . ?
 C75 C0BA H0BA 108.6 . . ?
 C75 C0BA H0BB 108.6 . . ?
 H0BA C0BA H0BB 107.6 . . ?
 C6AA C0BA C75 114.7(5) . . ?
 C6AA C0BA H0BA 108.6 . . ?
 C6AA C0BA H0BB 108.6 . . ?
 H5A C5 H5B 107.6 . . ?
 C6AA C5 H5A 108.7 . . ?
 C6AA C5 H5B 108.7 . . ?
 C7 C5 H5A 108.7 . . ?
 C7 C5 H5B 108.7 . . ?
 C7 C5 C6AA 114.1(5) . . ?
 C0BA C6AA C5 114.3(5) . . ?
 C0BA C6AA H6AA 108.7 . . ?
 C0BA C6AA H6AB 108.7 . . ?
 C5 C6AA H6AA 108.7 . . ?
 C5 C6AA H6AB 108.7 . . ?
 H6AA C6AA H6AB 107.6 . . ?
 C1BA C9 H9A 108.7 . . ?
 C1BA C9 H9B 108.7 . . ?
 H9A C9 H9B 107.6 . . ?
 C6 C9 C1BA 114.0(6) . . ?
 C6 C9 H9A 108.7 . . ?
 C6 C9 H9B 108.7 . . ?
 C9 C6 H6A 109.5 . . ?
 C9 C6 H6B 109.5 . . ?
 C9 C6 H6C 109.5 . . ?
 H6A C6 H6B 109.5 . . ?
 H6A C6 H6C 109.5 . . ?
 H6B C6 H6C 109.5 . . ?
 C5 C7 H7A 109.5 . . ?
 C5 C7 H7B 109.5 . . ?
 C5 C7 H7C 109.5 . . ?
 H7A C7 H7B 109.5 . . ?
 H7A C7 H7C 109.5 . . ?
 H7B C7 H7C 109.5 . . ?
 C73 C0AA H0AA 108.5 . . ?
 C73 C0AA H0AB 108.5 . . ?
 H0AA C0AA H0AB 107.5 . . ?
 C1AA C0AA C73 115.0(4) . . ?
 C1AA C0AA H0AA 108.5 . . ?
 C1AA C0AA H0AB 108.5 . . ?
 C0AA C1AA H1AA 108.9 . . ?
 C0AA C1AA H1AB 108.9 . . ?
 H1AA C1AA H1AB 107.8 . . ?
 C9AA C1AA C0AA 113.2(5) . . ?
 C9AA C1AA H1AA 108.9 . . ?
 C9AA C1AA H1AB 108.9 . . ?
 C1AA C9AA H9AA 109.5 . . ?
 C1AA C9AA H9AB 109.5 . . ?
 C1AA C9AA H9AC 109.5 . . ?
 H9AA C9AA H9AB 109.5 . . ?
 H9AA C9AA H9AC 109.5 . . ?
 H9AB C9AA H9AC 109.5 . . ?
 C81 C1 H1AC 108.7 . . ?
 C81 C1 H1AD 108.7 . . ?
 C81 C1 H1BE 109.2 . . ?
 C81 C1 H1BF 109.2 . . ?
 C81 C1 C3B 112.0(9) . . ?
 H1AC C1 H1AD 107.6 . . ?
 H1BE C1 H1BF 107.9 . . ?
 C3A C1 C81 114.2(8) . . ?
 C3A C1 H1AC 108.7 . . ?
 C3A C1 H1AD 108.7 . . ?
 C3B C1 H1BE 109.2 . . ?
 C3B C1 H1BF 109.2 . . ?
 H2AA C2A H2AB 109.5 . . ?
 H2AA C2A H2AC 109.5 . . ?
 H2AB C2A H2AC 109.5 . . ?
 C3A C2A H2AA 109.5 . . ?
 C3A C2A H2AB 109.5 . . ?
 C3A C2A H2AC 109.5 . . ?
 C1 C3A C2A 114.2(15) . . ?
 C1 C3A H3AA 108.7 . . ?
 C1 C3A H3AB 108.7 . . ?
 C2A C3A H3AA 108.7 . . ?
 C2A C3A H3AB 108.7 . . ?
 H3AA C3A H3AB 107.6 . . ?
 H2BA C2B H2BB 109.5 . . ?
 H2BA C2B H2BC 109.5 . . ?
 H2BB C2B H2BC 109.5 . . ?
 C3B C2B H2BA 109.5 . . ?
 C3B C2B H2BB 109.5 . . ?
 C3B C2B H2BC 109.5 . . ?
 C1 C3B H3BA 109.0 . . ?
 C1 C3B H3BB 109.0 . . ?
 C2B C3B C1 112.9(13) . . ?
 C2B C3B H3BA 109.0 . . ?
 C2B C3B H3BB 109.0 . . ?
 H3BA C3B H3BB 107.8 . . ?

loop_
  _geom_torsion_atom_site_label_1
  _geom_torsion_atom_site_label_2
  _geom_torsion_atom_site_label_3
  _geom_torsion_atom_site_label_4
  _geom_torsion
  _geom_torsion_site_symmetry_1
  _geom_torsion_site_symmetry_2
  _geom_torsion_site_symmetry_3
  _geom_torsion_site_symmetry_4
  _geom_torsion_publ_flag
 S0AA C30 C40 C19 -170.5(4) . . . . ?
 S0AA C30 C45 C26 -9.5(6) . . . . ?
 S0AA C30 C45 C33 169.1(3) . . . . ?
 S0AA C41 C50 C69 172.8(4) . . . . ?
 O9AA S0AA C30 C40 87.7(4) . . . . ?
 O9AA S0AA C30 C45 -83.9(4) . . . . ?
 O9AA S0AA C41 C2AA 84.3(4) . . . . ?
 O9AA S0AA C41 C50 -89.8(4) . . . . ?
 O1AA S0AA C30 C40 -40.8(4) . . . . ?
 O1AA S0AA C30 C45 147.6(4) . . . . ?
 O1AA S0AA C41 C2AA -147.6(4) . . . . ?
 O1AA S0AA C41 C50 38.3(4) . . . . ?
 C3AA C5AA C7AA C12 4.2(5) . . . . ?
 C3AA C5AA C7AA C15 -176.5(5) . . . . ?
 C3AA C5AA C10 C11 -0.4(7) . . . . ?
 C3AA C26 C45 C30 -139.6(4) . . . . ?
 C3AA C26 C45 C33 41.8(5) . . . . ?
 C4AA C21 C25 C20 3.2(5) . . . . ?
 C4AA C21 C25 C46 -179.1(5) . . . . ?
 C4AA C21 C44 C28 0.0(7) . . . . ?
 C5AA C3AA C14 C8 0.7(7) . . . . ?
 C5AA C3AA C26 C2AA 119.6(4) . . . . ?
 C5AA C3AA C26 C12 2.9(5) . . . . ?
 C5AA C3AA C26 C45 -113.4(4) . . . . ?
 C5AA C7AA C12 C26 -2.2(5) . . . . ?
 C5AA C7AA C12 C35 177.5(4) . . . . ?
 C5AA C7AA C15 C34 -180.0(5) . . . . ?
 C5AA C10 C11 C8 1.7(8) . . . . ?
 C7AA C5AA C10 C11 179.9(5) . . . . ?
 C7AA C12 C26 C3AA -0.4(5) . . . . ?
 C7AA C12 C26 C2AA -115.5(4) . . . . ?
 C7AA C12 C26 C45 115.0(4) . . . . ?
 C7AA C12 C35 C43 2.7(7) . . . . ?
 C7AA C15 C34 C43 2.6(8) . . . . ?
 C8 C13 C28 C44 -178.8(4) . . . . ?
 C8 C13 C36 C4AA 177.7(4) . . . . ?
 C2AA C26 C45 C30 -16.9(6) . . . . ?
 C2AA C26 C45 C33 164.6(4) . . . . ?
 C2AA C32 C62 C69 -1.8(7) . . . . ?
 C2AA C41 C50 C69 -1.3(7) . . . . ?
 C10 C5AA C7AA C12 -176.0(5) . . . . ?
 C10 C5AA C7AA C15 3.3(9) . . . . ?
 C11 C8 C13 C28 -143.5(5) . . . . ?
 C11 C8 C13 C36 39.5(7) . . . . ?
 C11 C8 C14 C3AA 0.6(7) . . . . ?
 C12 C7AA C15 C34 -0.7(7) . . . . ?
 C12 C26 C45 C30 109.9(4) . . . . ?
 C12 C26 C45 C33 -68.7(5) . . . . ?
 C12 C35 C43 C17 178.9(4) . . . . ?
 C12 C35 C43 C34 -0.8(7) . . . . ?
 C13 C8 C11 C10 178.3(5) . . . . ?
 C13 C8 C14 C3AA -179.5(4) . . . . ?
 C13 C28 C44 C21 1.3(7) . . . . ?
 C14 C3AA C5AA C7AA 179.0(4) . . . . ?
 C14 C3AA C5AA C10 -0.8(7) . . . . ?
 C14 C3AA C26 C2AA -64.2(6) . . . . ?
 C14 C3AA C26 C12 179.2(5) . . . . ?
 C14 C3AA C26 C45 62.8(6) . . . . ?
 C14 C8 C11 C10 -1.7(7) . . . . ?
 C14 C8 C13 C28 36.6(7) . . . . ?
 C14 C8 C13 C36 -140.4(5) . . . . ?
 C15 C7AA C12 C26 178.4(4) . . . . ?
 C15 C7AA C12 C35 -1.9(7) . . . . ?
 C15 C34 C43 C17 178.4(4) . . . . ?
 C15 C34 C43 C35 -1.9(7) . . . . ?
 C16 C17 C22 C18 -1.2(6) . . . . ?
 C16 C17 C43 C34 -139.3(5) . . . . ?
 C16 C17 C43 C35 41.0(6) . . . . ?
 C17 C16 C54 C23 -0.9(7) . . . . ?
 C18 C23 C42 C51 0.1(5) . . . . ?
 C18 C23 C42 C55 179.4(5) . . . . ?
 C18 C23 C54 C16 1.0(7) . . . . ?
 C18 C47 C48 C60 55.9(5) . . . . ?
 C18 C47 C51 C42 0.6(5) . . . . ?
 C18 C47 C51 C61 -178.7(4) . . . . ?
 C18 C47 C53 C24 -58.4(6) . . . . ?
 C20 C25 C46 C56 -0.8(8) . . . . ?
 C21 C4AA C36 C13 0.7(7) . . . . ?
 C21 C4AA C58 C20 3.3(5) . . . . ?
 C21 C4AA C58 C27 124.9(4) . . . . ?
 C21 C4AA C58 C29 -114.1(4) . . . . ?
 C21 C25 C46 C56 -178.2(5) . . . . ?
 C22 C17 C43 C34 42.3(7) . . . . ?
 C22 C17 C43 C35 -137.5(5) . . . . ?
 C22 C18 C23 C42 -178.0(4) . . . . ?
 C22 C18 C23 C54 -1.2(7) . . . . ?
 C22 C18 C47 C48 59.0(6) . . . . ?
 C22 C18 C47 C51 177.6(4) . . . . ?
 C22 C18 C47 C53 -63.5(6) . . . . ?
 C23 C18 C22 C17 1.3(6) . . . . ?
 C23 C18 C47 C48 -119.1(4) . . . . ?
 C23 C18 C47 C51 -0.5(5) . . . . ?
 C23 C18 C47 C53 118.5(4) . . . . ?
 C23 C42 C51 C47 -0.5(5) . . . . ?
 C23 C42 C51 C61 178.9(4) . . . . ?
 C23 C42 C55 C71 -177.9(5) . . . . ?
 C24 C38 C67 C81 -176.6(6) . . . . ?
 C25 C20 C52 C49 -2.5(8) . . . . ?
 C25 C20 C58 C4AA -1.3(5) . . . . ?
 C25 C20 C58 C27 -123.8(4) . . . . ?
 C25 C20 C58 C29 115.8(4) . . . . ?
 C25 C21 C44 C28 179.3(5) . . . . ?
 C25 C46 C56 C49 1.3(8) . . . . ?
 C26 C3AA C5AA C7AA -4.5(5) . . . . ?
 C26 C3AA C5AA C10 175.7(4) . . . . ?
 C26 C3AA C14 C8 -175.1(4) . . . . ?
 C26 C2AA C32 C62 178.8(4) . . . . ?
 C26 C2AA C41 S0AA 8.9(6) . . . . ?
 C26 C2AA C41 C50 -177.3(4) . . . . ?
 C26 C12 C35 C43 -177.6(4) . . . . ?
 C28 C13 C36 C4AA 0.6(7) . . . . ?
 C29 C72 C74 C64 -174.1(5) . . . . ?
 C30 S0AA C41 C2AA -30.2(4) . . . . ?
 C30 S0AA C41 C50 155.6(4) . . . . ?
 C31 C75 C0BA C6AA 172.6(5) . . . . ?
 C32 C2AA C26 C3AA -39.7(5) . . . . ?
 C32 C2AA C26 C12 70.8(5) . . . . ?
 C32 C2AA C26 C45 -162.6(4) . . . . ?
 C32 C2AA C41 S0AA -171.2(3) . . . . ?
 C32 C2AA C41 C50 2.6(7) . . . . ?
 C32 C62 C69 C50 3.2(8) . . . . ?
 C35 C12 C26 C3AA 179.9(5) . . . . ?
 C35 C12 C26 C2AA 64.8(6) . . . . ?
 C35 C12 C26 C45 -64.7(6) . . . . ?
 C36 C4AA C21 C25 179.6(4) . . . . ?
 C36 C4AA C21 C44 -1.0(7) . . . . ?
 C36 C4AA C58 C20 179.1(5) . . . . ?
 C36 C4AA C58 C27 -59.3(7) . . . . ?
 C36 C4AA C58 C29 61.7(6) . . . . ?
 C36 C13 C28 C44 -1.6(7) . . . . ?
 C37 C19 C40 C30 1.7(7) . . . . ?
 C37 C33 C45 C26 179.3(4) . . . . ?
 C37 C33 C45 C30 0.6(6) . . . . ?
 C38 C24 C53 C47 -177.8(4) . . . . ?
 C38 C67 C81 C1 -169.8(6) . . . . ?
 C39 C27 C58 C4AA -68.2(5) . . . . ?
 C39 C27 C58 C20 47.3(6) . . . . ?
 C39 C27 C58 C29 169.4(4) . . . . ?
 C39 C31 C75 C0BA -177.2(5) . . . . ?
 C40 C19 C37 C33 -3.1(7) . . . . ?
 C40 C30 C45 C26 179.4(4) . . . . ?
 C40 C30 C45 C33 -2.0(6) . . . . ?
 C41 S0AA C30 C40 -158.0(4) . . . . ?
 C41 S0AA C30 C45 30.4(4) . . . . ?
 C41 C2AA C26 C3AA 140.2(4) . . . . ?
 C41 C2AA C26 C12 -109.3(5) . . . . ?
 C41 C2AA C26 C45 17.3(6) . . . . ?
 C41 C2AA C32 C62 -1.1(6) . . . . ?
 C41 C50 C69 C62 -1.7(8) . . . . ?
 C42 C23 C54 C16 177.0(4) . . . . ?
 C42 C51 C61 C63 -0.7(7) . . . . ?
 C42 C55 C71 C63 -0.9(8) . . . . ?
 C43 C17 C22 C18 177.3(4) . . . . ?
 C44 C21 C25 C20 -176.1(5) . . . . ?
 C44 C21 C25 C46 1.6(9) . . . . ?
 C45 C30 C40 C19 0.8(7) . . . . ?
 C45 C33 C37 C19 1.9(7) . . . . ?
 C47 C18 C22 C17 -176.6(4) . . . . ?
 C47 C18 C23 C42 0.3(5) . . . . ?
 C47 C18 C23 C54 177.0(4) . . . . ?
 C47 C48 C60 C59 178.9(4) . . . . ?
 C47 C51 C61 C63 178.5(4) . . . . ?
 C48 C47 C51 C42 119.6(4) . . . . ?
 C48 C47 C51 C61 -59.7(6) . . . . ?
 C48 C47 C53 C24 176.9(4) . . . . ?
 C51 C42 C55 C71 1.3(7) . . . . ?
 C51 C47 C48 C60 -55.7(5) . . . . ?
 C51 C47 C53 C24 53.9(6) . . . . ?
 C51 C61 C63 C71 1.1(8) . . . . ?
 C52 C20 C25 C21 179.4(5) . . . . ?
 C52 C20 C25 C46 1.4(7) . . . . ?
 C52 C20 C58 C4AA 178.2(5) . . . . ?
 C52 C20 C58 C27 55.8(7) . . . . ?
 C52 C20 C58 C29 -64.6(6) . . . . ?
 C52 C49 C56 C46 -2.5(8) . . . . ?
 C53 C24 C38 C67 -171.0(4) . . . . ?
 C53 C47 C48 C60 -178.7(4) . . . . ?
 C53 C47 C51 C42 -119.5(4) . . . . ?
 C53 C47 C51 C61 61.2(6) . . . . ?
 C54 C16 C17 C22 1.0(7) . . . . ?
 C54 C16 C17 C43 -177.5(4) . . . . ?
 C54 C23 C42 C51 -176.2(5) . . . . ?
 C54 C23 C42 C55 3.1(8) . . . . ?
 C55 C42 C51 C47 -179.9(4) . . . . ?
 C55 C42 C51 C61 -0.5(7) . . . . ?
 C56 C49 C52 C20 3.0(8) . . . . ?
 C58 C4AA C21 C25 -4.1(5) . . . . ?
 C58 C4AA C21 C44 175.3(4) . . . . ?
 C58 C4AA C36 C13 -174.7(4) . . . . ?
 C58 C20 C25 C21 -1.0(5) . . . . ?
 C58 C20 C25 C46 -179.0(5) . . . . ?
 C58 C20 C52 C49 178.0(5) . . . . ?
 C58 C27 C39 C31 -174.4(4) . . . . ?
 C58 C29 C72 C74 179.3(4) . . . . ?
 C59 C65 C73 C0AA 60.9(6) . . . . ?
 C60 C59 C65 C73 -178.8(5) . . . . ?
 C61 C63 C71 C55 -0.3(8) . . . . ?
 C64 C8AA C1BA C9 179.2(6) . . . . ?
 C65 C59 C60 C48 174.4(4) . . . . ?
 C65 C73 C0AA C1AA 170.0(5) . . . . ?
 C67 C81 C1 C3A 84.2(9) . . . . ?
 C67 C81 C1 C3B 144.5(9) . . . . ?
 C72 C29 C58 C4AA 61.4(5) . . . . ?
 C72 C29 C58 C20 -50.6(5) . . . . ?
 C72 C29 C58 C27 -174.0(4) . . . . ?
 C73 C0AA C1AA C9AA -174.5(5) . . . . ?
 C74 C64 C8AA C1BA 172.0(6) . . . . ?
 C75 C31 C39 C27 170.1(4) . . . . ?
 C75 C0BA C6AA C5 -70.4(6) . . . . ?
 C81 C1 C3A C2A 66.5(16) . . . . ?
 C81 C1 C3B C2B -77(2) . . . . ?
 C8AA C64 C74 C72 68.5(7) . . . . ?
 C8AA C1BA C9 C6 -67.1(8) . . . . ?
 C7 C5 C6AA C0BA -175.0(5) . . . . ?

_shelx_res_file
;
    170420njyd_0m.res created by SHELXL-2014/7

TITL 170420NJYD_0m in P-1 #2
REM reset to P-1 #2
CELL 1.54178 12.5322 13.8332 20.1569 96.5042 102.1448 92.4171
ZERR 2 0.0009 0.0011 0.0016 0.0048 0.0044 0.0044
LATT 1
SFAC C H O S
UNIT 166 192 4 2

L.S. 4
PLAN  20
TEMP -100.15
CONF
BOND $H
BOND
fmap 2
acta
REM <olex2.extras>
REM <HklSrc "%.\\170420NJYD_0m.hkl">
REM </olex2.extras>

WGHT    0.175600    0.575400
FVAR       0.23057   0.56718
S0AA  4    0.452164    0.854576    0.080513    11.00000    0.02868    0.05288 =
         0.05928   -0.00385    0.00182   -0.00254
O9AA  3    0.436768    0.945371    0.117325    11.00000    0.04728    0.05502 =
         0.06415   -0.00613    0.00581   -0.01165
O1AA  3    0.563272    0.833150    0.079345    11.00000    0.02466    0.08829 =
         0.07014    0.00523    0.00267    0.00517
C3AA  1    0.123773    0.688551   -0.009942    11.00000    0.02996    0.03650 =
         0.05234   -0.00238    0.00472    0.00029
C4AA  1    0.055174    0.324054   -0.218043    11.00000    0.03454    0.03916 =
         0.05261   -0.00464    0.00447    0.00233
C5AA  1    0.015166    0.713129   -0.010860    11.00000    0.02878    0.04233 =
         0.05773   -0.00404    0.00772    0.00386
C7AA  1    0.016609    0.806208    0.030849    11.00000    0.03493    0.03959 =
         0.05163   -0.00246    0.00444    0.00072
C8    1    0.063238    0.537922   -0.082335    11.00000    0.03441    0.03841 =
         0.05153    0.00009    0.00725   -0.00033
C2AA  1    0.277747    0.735731    0.091769    11.00000    0.03477    0.03350 =
         0.05057   -0.00588    0.00341    0.00316
C10   1   -0.069101    0.647332   -0.049252    11.00000    0.02756    0.04431 =
         0.06155   -0.00190    0.00523    0.00166
AFIX  43
H10   2   -0.143151    0.661167   -0.050878    11.00000   -1.20000
AFIX   0
C11   1   -0.045691    0.563080   -0.084534    11.00000    0.02952    0.04499 =
         0.05779   -0.00509    0.00372   -0.00226
AFIX  43
H11   2   -0.104233    0.520344   -0.111226    11.00000   -1.20000
AFIX   0
C12   1    0.125309    0.844736    0.054442    11.00000    0.03140    0.04320 =
         0.05047   -0.00421    0.00505    0.00262
C13   1    0.087797    0.445552   -0.119061    11.00000    0.03471    0.04025 =
         0.05040   -0.00258    0.00684   -0.00271
C14   1    0.147349    0.604129   -0.043943    11.00000    0.03226    0.04050 =
         0.05222   -0.00102    0.00594    0.00172
AFIX  43
H14   2    0.221473    0.589986   -0.041619    11.00000   -1.20000
AFIX   0
C15   1   -0.066923    0.859996    0.049290    11.00000    0.03293    0.04475 =
         0.05974   -0.00775    0.00325    0.00760
AFIX  43
H15   2   -0.141156    0.835947    0.033581    11.00000   -1.20000
AFIX   0
C16   1    0.175089    1.146986    0.141397    11.00000    0.04323    0.04529 =
         0.06051    0.00013    0.01156    0.00517
AFIX  43
H16   2    0.207845    1.128992    0.103771    11.00000   -1.20000
AFIX   0
C17   1    0.095366    1.083465    0.154865    11.00000    0.03530    0.03856 =
         0.05324   -0.00420    0.00031    0.00572
C18   1    0.079381    1.200866    0.250540    11.00000    0.03786    0.03424 =
         0.05473   -0.00144    0.00136    0.00566
C19   1    0.364979    0.900194   -0.114018    11.00000    0.04965    0.04987 =
         0.06061   -0.00431    0.00894   -0.00148
AFIX  43
H19   2    0.399047    0.925590   -0.146847    11.00000   -1.20000
AFIX   0
C20   1    0.075925    0.186991   -0.294844    11.00000    0.03195    0.04251 =
         0.05804   -0.00906    0.00476    0.00163
C21   1    0.143462    0.273017   -0.187328    11.00000    0.03495    0.03725 =
         0.05598   -0.00216    0.00564    0.00246
C22   1    0.045955    1.111942    0.210462    11.00000    0.03482    0.03876 =
         0.05586   -0.00630    0.00400    0.00217
AFIX  43
H22   2   -0.009634    1.070531    0.220269    11.00000   -1.20000
AFIX   0
C23   1    0.158971    1.262984    0.235954    11.00000    0.04525    0.03238 =
         0.05884   -0.00326   -0.00079    0.00616
C24   1   -0.120260    1.331926    0.249022    11.00000    0.04225    0.05336 =
         0.06025   -0.00254    0.01044    0.01078
AFIX  23
H24A  2   -0.107618    1.304036    0.204104    11.00000   -1.20000
H24B  2   -0.077346    1.395467    0.262458    11.00000   -1.20000
AFIX   0
C25   1    0.154174    0.186469   -0.233659    11.00000    0.03347    0.04153 =
         0.06230   -0.00485    0.00534   -0.00103
C26   1    0.204279    0.773589    0.030426    11.00000    0.02747    0.03599 =
         0.05296   -0.00468    0.00086    0.00073
C27   1   -0.116192    0.245703   -0.305001    11.00000    0.03227    0.05320 =
         0.05633   -0.01327   -0.00407    0.00823
AFIX  23
H27A  2   -0.153916    0.304515   -0.292978    11.00000   -1.20000
H27B  2   -0.141967    0.225939   -0.354785    11.00000   -1.20000
AFIX   0
C28   1    0.176876    0.394766   -0.089784    11.00000    0.04090    0.04356 =
         0.05316    0.00019    0.00283    0.00035
AFIX  43
H28   2    0.219598    0.420022   -0.046022    11.00000   -1.20000
AFIX   0
C29   1    0.026479    0.342950   -0.343390    11.00000    0.04130    0.05631 =
         0.05420   -0.00448    0.00167    0.00716
AFIX  23
H29A  2   -0.008914    0.310634   -0.389626    11.00000   -1.20000
H29B  2   -0.011352    0.403094   -0.335088    11.00000   -1.20000
AFIX   0
C30   1    0.374890    0.849279   -0.003595    11.00000    0.03451    0.03414 =
         0.05303   -0.00405    0.00059    0.00129
C31   1   -0.275045    0.136900   -0.292160    11.00000    0.03895    0.05734 =
         0.06867   -0.01365    0.00169    0.00634
AFIX  23
H31A  2   -0.315260    0.192210   -0.276774    11.00000   -1.20000
H31B  2   -0.293292    0.127923   -0.342795    11.00000   -1.20000
AFIX   0
C32   1    0.232197    0.671085    0.128142    11.00000    0.04260    0.04053 =
         0.05949   -0.00487    0.00747    0.00290
AFIX  43
H32   2    0.156145    0.652511    0.114846    11.00000   -1.20000
AFIX   0
C33   1    0.203859    0.832285   -0.082970    11.00000    0.03314    0.04137 =
         0.05895   -0.00333    0.00291    0.00261
AFIX  43
H33   2    0.127919    0.813034   -0.095294    11.00000   -1.20000
AFIX   0
C34   1   -0.041144    0.947974    0.090314    11.00000    0.03852    0.04263 =
         0.06157   -0.00869    0.00562    0.00822
AFIX  43
H34   2   -0.098267    0.982634    0.104131    11.00000   -1.20000
AFIX   0
C35   1    0.150016    0.934242    0.092991    11.00000    0.03071    0.03595 =
         0.05629    0.00062    0.00539    0.00380
AFIX  43
H35   2    0.223876    0.960019    0.106693    11.00000   -1.20000
AFIX   0
C36   1    0.027444    0.408480   -0.184426    11.00000    0.03086    0.04373 =
         0.05737   -0.00130    0.00378    0.00068
AFIX  43
H36   2   -0.032826    0.441721   -0.205622    11.00000   -1.20000
AFIX   0
C37   1    0.253539    0.873912   -0.129584    11.00000    0.04353    0.04824 =
         0.05605   -0.00331    0.00235    0.00356
AFIX  43
H37   2    0.210579    0.884466   -0.172620    11.00000   -1.20000
AFIX   0
C38   1   -0.240931    1.348208    0.242128    11.00000    0.04561    0.05607 =
         0.06564   -0.00859    0.01038    0.00397
AFIX  23
H38A  2   -0.281918    1.283986    0.236499    11.00000   -1.20000
H38B  2   -0.251076    1.385082    0.285153    11.00000   -1.20000
AFIX   0
C39   1   -0.152080    0.165266   -0.268312    11.00000    0.04150    0.05957 =
         0.05721   -0.00627    0.00263    0.00390
AFIX  23
H39A  2   -0.134901    0.186899   -0.218485    11.00000   -1.20000
H39B  2   -0.110698    0.107364   -0.276670    11.00000   -1.20000
AFIX   0
C40   1    0.425288    0.888862   -0.050267    11.00000    0.03567    0.03981 =
         0.07139   -0.00063    0.00517   -0.00327
AFIX  43
H40   2    0.501236    0.908113   -0.038283    11.00000   -1.20000
AFIX   0
C41   1    0.389350    0.761822    0.114189    11.00000    0.03399    0.05696 =
         0.05608   -0.01057    0.00084    0.01037
C42   1    0.181806    1.349663    0.287176    11.00000    0.04605    0.03771 =
         0.06519   -0.00074   -0.00487    0.00837
C43   1    0.066524    0.987727    0.112198    11.00000    0.04352    0.03725 =
         0.05162   -0.00345    0.00340    0.00832
C44   1    0.204321    0.309493   -0.122471    11.00000    0.03935    0.04353 =
         0.05583   -0.00294    0.00239    0.00695
AFIX  43
H44   2    0.264094    0.275886   -0.101046    11.00000   -1.20000
AFIX   0
C45   1    0.263482    0.818416   -0.018711    11.00000    0.03417    0.03110 =
         0.05679   -0.00406    0.00800    0.00448
C46   1    0.226838    0.113699   -0.226155    11.00000    0.03964    0.04640 =
         0.07157   -0.00366    0.00627    0.00767
AFIX  43
H46   2    0.280229    0.113957   -0.184963    11.00000   -1.20000
AFIX   0
C47   1    0.042170    1.244580    0.315157    11.00000    0.04537    0.04055 =
         0.05877   -0.00786    0.00462    0.01119
C48   1    0.064506    1.178949    0.372622    11.00000    0.05414    0.04472 =
         0.06321   -0.00500    0.01061    0.00758
AFIX  23
H48A  2    0.041286    1.212078    0.412897    11.00000   -1.20000
H48B  2    0.017517    1.117800    0.357258    11.00000   -1.20000
AFIX   0
C49   1    0.142798    0.040946   -0.341430    11.00000    0.05442    0.04662 =
         0.07105   -0.01976    0.01307    0.00276
AFIX  43
H49   2    0.140978   -0.008342   -0.378601    11.00000   -1.20000
AFIX   0
C50   1    0.454264    0.721902    0.169012    11.00000    0.03836    0.06257 =
         0.06479    0.00039   -0.00038    0.01233
AFIX  43
H50   2    0.530439    0.739760    0.182786    11.00000   -1.20000
AFIX   0
C51   1    0.114683    1.339316    0.333541    11.00000    0.04389    0.04651 =
         0.05534   -0.00354   -0.00402    0.01127
C52   1    0.069194    0.112941   -0.348135    11.00000    0.04566    0.04552 =
         0.06590   -0.01166    0.00593    0.00138
AFIX  43
H52   2    0.014608    0.111533   -0.388909    11.00000   -1.20000
AFIX   0
C53   1   -0.080467    1.264213    0.301370    11.00000    0.04239    0.05805 =
         0.05896   -0.00938    0.01076    0.00650
AFIX  23
H53A  2   -0.123245    1.200777    0.286593    11.00000   -1.20000
H53B  2   -0.097628    1.291361    0.345220    11.00000   -1.20000
AFIX   0
C54   1    0.207917    1.235613    0.181319    11.00000    0.04937    0.04032 =
         0.06521    0.00111    0.00846    0.00034
AFIX  43
H54   2    0.263260    1.277376    0.171582    11.00000   -1.20000
AFIX   0
C55   1    0.253906    1.430943    0.295194    11.00000    0.04620    0.04246 =
         0.08522   -0.00015   -0.00121    0.00558
AFIX  43
H55   2    0.298336    1.438355    0.263046    11.00000   -1.20000
AFIX   0
C56   1    0.219762    0.040407   -0.280262    11.00000    0.04243    0.04256 =
         0.08545   -0.00632    0.01397    0.01146
AFIX  43
H56   2    0.267906   -0.010834   -0.275648    11.00000   -1.20000
AFIX   0
C58   1    0.007790    0.274624   -0.290807    11.00000    0.03261    0.05053 =
         0.05624   -0.01082    0.00308    0.00241
C59   1    0.195945    1.089759    0.452459    11.00000    0.05438    0.05391 =
         0.07056    0.00499    0.00758    0.01163
AFIX  23
H59A  2    0.142330    1.032622    0.438770    11.00000   -1.20000
H59B  2    0.179066    1.127561    0.493273    11.00000   -1.20000
AFIX   0
C60   1    0.181568    1.152146    0.395580    11.00000    0.05163    0.04933 =
         0.06383   -0.00233    0.00502    0.00722
AFIX  23
H60A  2    0.205084    1.117009    0.356082    11.00000   -1.20000
H60B  2    0.229598    1.212711    0.410863    11.00000   -1.20000
AFIX   0
C61   1    0.120480    1.410586    0.388596    11.00000    0.06248    0.04227 =
         0.06376   -0.01047   -0.00367    0.01839
AFIX  43
H61   2    0.074460    1.404350    0.419998    11.00000   -1.20000
AFIX   0
C62   1    0.294482    0.633400    0.182850    11.00000    0.05596    0.04687 =
         0.06046    0.00105    0.00742    0.00809
AFIX  43
H62   2    0.260734    0.590982    0.207459    11.00000   -1.20000
AFIX   0
C63   1    0.193464    1.490367    0.397309    11.00000    0.06728    0.04390 =
         0.07832   -0.01858   -0.01550    0.01460
AFIX  43
H63   2    0.198642    1.538797    0.435441    11.00000   -1.20000
AFIX   0
C64   1    0.271647    0.461731   -0.404603    11.00000    0.06166    0.06168 =
         0.08403    0.00524    0.02517    0.01118
AFIX  23
H64A  2    0.270984    0.513973   -0.434411    11.00000   -1.20000
H64B  2    0.316552    0.487418   -0.358977    11.00000   -1.20000
AFIX   0
C65   1    0.309869    1.053665    0.471981    11.00000    0.05488    0.05584 =
         0.07232   -0.00007    0.00217    0.00348
AFIX  23
H65A  2    0.327369    1.017093    0.430916    11.00000   -1.20000
H65B  2    0.363306    1.110826    0.486612    11.00000   -1.20000
AFIX   0
C67   1   -0.289658    1.402188    0.183536    11.00000    0.04115    0.06998 =
         0.07510    0.00105    0.01077    0.00949
AFIX  23
H67A  2   -0.245242    1.464367    0.187741    11.00000   -1.20000
H67B  2   -0.282953    1.363134    0.140490    11.00000   -1.20000
AFIX   0
C69   1    0.406250    0.657158    0.202126    11.00000    0.05719    0.06133 =
         0.05859    0.00623    0.00282    0.01383
AFIX  43
H69   2    0.449461    0.628413    0.238366    11.00000   -1.20000
AFIX   0
C71   1    0.260197    1.501095    0.350702    11.00000    0.05581    0.04197 =
         0.09685   -0.00963   -0.01498    0.00307
AFIX  43
H71   2    0.310016    1.556783    0.357215    11.00000   -1.20000
AFIX   0
C72   1    0.144628    0.372230   -0.343419    11.00000    0.04397    0.06457 =
         0.06573   -0.00475    0.00931    0.00625
AFIX  23
H72A  2    0.180630    0.406307   -0.297816    11.00000   -1.20000
H72B  2    0.183562    0.312776   -0.351804    11.00000   -1.20000
AFIX   0
C73   1    0.323924    0.988691    0.528627    11.00000    0.04894    0.05952 =
         0.06868    0.00177   -0.00289    0.00707
AFIX  23
H73A  2    0.309140    1.025782    0.570332    11.00000   -1.20000
H73B  2    0.400815    0.970897    0.539239    11.00000   -1.20000
AFIX   0
C74   1    0.154056    0.438253   -0.397381    11.00000    0.05737    0.06689 =
         0.07897    0.00161    0.02359    0.01217
AFIX  23
H74A  2    0.121255    0.500197   -0.386070    11.00000   -1.20000
H74B  2    0.110798    0.406838   -0.442069    11.00000   -1.20000
AFIX   0
C75   1   -0.316707    0.046460   -0.267931    11.00000    0.04234    0.06957 =
         0.06299   -0.00488    0.00502   -0.00177
AFIX  23
H75A  2   -0.302763    0.056244   -0.217351    11.00000   -1.20000
H75B  2   -0.274939   -0.008824   -0.281486    11.00000   -1.20000
AFIX   0
C81   1   -0.407224    1.424964    0.177328    11.00000    0.04326    0.16366 =
         0.08385    0.03149    0.01243    0.02364
AFIX  23
H81A  2   -0.411829    1.473758    0.216364    11.00000   -1.20000
H81B  2   -0.449751    1.364887    0.181584    11.00000   -1.20000
AFIX   0
C8AA  1    0.325683    0.375988   -0.433818    11.00000    0.05539    0.06178 =
         0.07893    0.00330    0.01802    0.00391
AFIX  23
H8AA  2    0.276463    0.344391   -0.476486    11.00000   -1.20000
H8AB  2    0.336741    0.327553   -0.400835    11.00000   -1.20000
AFIX   0
C1BA  1    0.435113    0.405760   -0.449114    11.00000    0.05954    0.06916 =
         0.09929    0.00273    0.03077   -0.00059
AFIX  23
H1BA  2    0.423261    0.453898   -0.482289    11.00000   -1.20000
H1BB  2    0.483232    0.438577   -0.406430    11.00000   -1.20000
AFIX   0
C0BA  1   -0.438684    0.019703   -0.296282    11.00000    0.03731    0.07201 =
         0.07996   -0.01066    0.00757    0.00724
AFIX  23
H0BA  2   -0.480649    0.071298   -0.277711    11.00000   -1.20000
H0BB  2   -0.454088    0.018813   -0.346585    11.00000   -1.20000
AFIX   0
C5    1   -0.439328   -0.165686   -0.317836    11.00000    0.04202    0.07215 =
         0.08855    0.00700    0.01463   -0.00180
AFIX  23
H5A   2   -0.457278   -0.160293   -0.367454    11.00000   -1.20000
H5B   2   -0.358693   -0.164285   -0.303232    11.00000   -1.20000
AFIX   0
C6AA  1   -0.479385   -0.077751   -0.280011    11.00000    0.04023    0.09420 =
         0.06956   -0.00727    0.01048   -0.00739
AFIX  23
H6AA  2   -0.560372   -0.082340   -0.291466    11.00000   -1.20000
H6AB  2   -0.455691   -0.080169   -0.230207    11.00000   -1.20000
AFIX   0
C9    1    0.493789    0.322426   -0.477680    11.00000    0.05346    0.07858 =
         0.11133   -0.00057    0.02553    0.01083
AFIX  23
H9A   2    0.443894    0.286621   -0.518567    11.00000   -1.20000
H9B   2    0.557833    0.349846   -0.492593    11.00000   -1.20000
AFIX   0
C6    1    0.531961    0.251886   -0.428079    11.00000    0.06059    0.07839 =
         0.12014   -0.01329    0.00368    0.02086
AFIX 137
H6A   2    0.585041    0.285731   -0.388647    11.00000   -1.50000
H6B   2    0.566571    0.199057   -0.450477    11.00000   -1.50000
H6C   2    0.469268    0.224679   -0.412634    11.00000   -1.50000
AFIX   0
C7    1   -0.487710   -0.262480   -0.306143    11.00000    0.05622    0.08862 =
         0.12563    0.02280    0.00976    0.00186
AFIX 137
H7A   2   -0.466969   -0.270238   -0.257474    11.00000   -1.50000
H7B   2   -0.459957   -0.315370   -0.333006    11.00000   -1.50000
H7C   2   -0.567608   -0.264665   -0.320359    11.00000   -1.50000
AFIX   0
C0AA  1    0.248699    0.895664    0.510267    11.00000    0.05387    0.05861 =
         0.06100   -0.00425    0.00466    0.01316
AFIX  23
H0AA  2    0.172353    0.913502    0.507517    11.00000   -1.20000
H0AB  2    0.253888    0.865177    0.464289    11.00000   -1.20000
AFIX   0
C1AA  1    0.272880    0.821110    0.559644    11.00000    0.06486    0.06139 =
         0.07011   -0.00682    0.00765    0.02110
AFIX  23
H1AA  2    0.351049    0.807477    0.565912    11.00000   -1.20000
H1AB  2    0.260231    0.848813    0.604602    11.00000   -1.20000
AFIX   0
C9AA  1    0.203788    0.726543    0.536091    11.00000    0.10097    0.06110 =
         0.08157    0.00147    0.02914    0.01272
AFIX 137
H9AA  2    0.126243    0.739294    0.530252    11.00000   -1.50000
H9AB  2    0.222394    0.681528    0.570332    11.00000   -1.50000
H9AC  2    0.217857    0.697393    0.492393    11.00000   -1.50000
AFIX   0
C1    1   -0.461631    1.463550    0.111563    11.00000    0.05823    0.10566 =
         0.08857    0.00870    0.00993    0.01841
PART 1
AFIX  23
H1AC  2   -0.522094    1.503193    0.120736    21.00000   -1.20000
H1AD  2   -0.407536    1.507078    0.097879    21.00000   -1.20000
AFIX  23
PART 0
PART 2
H1BE  2   -0.422363    1.442607    0.075168   -21.00000   -1.20000
H1BF  2   -0.456038    1.535730    0.118990   -21.00000   -1.20000
AFIX   0
PART 0
PART 1
C2A   1   -0.603776    1.321990    0.065318    21.00000    0.09722    0.16985 =
         0.11960    0.06552    0.03274    0.00028
AFIX 137
H2AA  2   -0.581384    1.291366    0.107144    21.00000   -1.50000
H2AB  2   -0.626413    1.271318    0.026087    21.00000   -1.50000
H2AC  2   -0.665122    1.362249    0.069413    21.00000   -1.50000
AFIX   0
C3A   1   -0.505174    1.387688    0.054607    21.00000    0.05949    0.07120 =
         0.08044   -0.00407    0.01526    0.02448
AFIX  23
H3AA  2   -0.445712    1.345567    0.047275    21.00000   -1.20000
H3AB  2   -0.529104    1.418965    0.012633    21.00000   -1.20000
AFIX   0
PART 0
PART 2
C2B   1   -0.599381    1.326917    0.055531   -21.00000    0.02950    0.10302 =
         0.09599   -0.03932    0.00366    0.02903
AFIX 137
H2BA  2   -0.551382    1.317276    0.023068   -21.00000   -1.50000
H2BB  2   -0.675755    1.312729    0.031162   -21.00000   -1.50000
H2BC  2   -0.581254    1.283009    0.090561   -21.00000   -1.50000
AFIX   0
C3B   1   -0.584318    1.426468    0.087572   -21.00000    0.07547    0.08069 =
         0.09590    0.00540    0.00447    0.03016
AFIX  23
H3BA  2   -0.618971    1.431995    0.127556   -21.00000   -1.20000
H3BB  2   -0.621831    1.468800    0.054815   -21.00000   -1.20000
AFIX   0
HKLF 4

REM  170420NJYD_0m in P-1 #2
REM R1 =  0.1033 for    6912 Fo > 4sig(Fo)  and  0.1448 for all   11545 data
REM    799 parameters refined using      0 restraints

END

WGHT      0.1754      0.5756

REM Highest difference peak  0.635,  deepest hole -0.422,  1-sigma level  0.081
Q1    1   0.5173  0.9031  0.0865  11.00000  0.05    0.64
Q2    1   0.4939  0.7949  0.0738  11.00000  0.05    0.52
Q3    1   0.4213  0.9145  0.0757  11.00000  0.05    0.49
Q4    1   0.4244  0.8033  0.0954  11.00000  0.05    0.47
Q5    1   0.3783  0.9050  0.1140  11.00000  0.05    0.37
Q6    1   0.1826  1.3964  0.2773  11.00000  0.05    0.33
Q7    1   0.0245  1.0004  0.0947  11.00000  0.05    0.31
Q8    1   0.4544  1.0061  0.1004  11.00000  0.05    0.31
Q9    1   0.2101  1.5574  0.3779  11.00000  0.05    0.31
Q10   1   0.0480  1.0182  0.1082  11.00000  0.05    0.30
Q11   1   0.3050  0.9546 -0.1220  11.00000  0.05    0.30
Q12   1   0.0777  1.2562  0.2265  11.00000  0.05    0.30
Q13   1  -0.0987  0.4942 -0.0922  11.00000  0.05    0.30
Q14   1   0.1211  0.5020 -0.4094  11.00000  0.05    0.29
Q15   1   0.2973  0.9200  0.5263  11.00000  0.05    0.29
Q16   1   0.2747  0.7645  0.5531  11.00000  0.05    0.29
Q17   1   0.0527  1.2032  0.3354  11.00000  0.05    0.29
Q18   1   0.0873  0.1368 -0.2540  11.00000  0.05    0.28
Q19   1   0.3596  0.6958  0.0650  11.00000  0.05    0.28
Q20   1   0.4388  0.7840  0.1750  11.00000  0.05    0.28
;
_shelx_res_checksum               72536
_shelx_hkl_file
;
   0   0  -2   23.32    1.10
   0   0  -2   31.16    1.28
   0   0   2   17.61    1.50
   0   0   2   30.35    0.96
   0   0  -3   96.04    1.95
   0   0   3  123.02    1.81
   0   0  -4   37.32    2.25
   0   0   4   50.92    1.80
   0   0  -5 1005.00    5.22
   0   0   5 1208.00    5.41
   0   0   5 1207.00    3.35
   0   0  -6  268.30    3.88
   0   0   6  293.14    3.47
   0   0   6  294.33    2.17
   0   0  -7    7.29    1.23
   0   0   7    9.31    1.62
   0   0   7    9.28    1.06
   0   0  -8   90.15    4.19
   0   0   8   99.41    2.58
   0   0   8   94.62    3.35
   0   0   8   96.23    2.01
   0   0  -9   13.63    1.77
   0   0  -9    8.49    1.61
   0   0  -9    8.63    2.36
   0   0   9   14.70    1.40
   0   0   9   13.93    2.34
   0   0   9   18.62    1.90
   0   0 -10  175.48    3.29
   0   0 -10  181.64    4.99
   0   0 -10  116.20    3.39
   0   0  10  207.67    2.97
   0   0  10  184.09    3.87
   0   0 -11   77.76    3.26
   0   0 -11   28.60    1.59
   0   0 -11   21.40    1.35
   0   0 -11   79.18    5.16
   0   0 -11   50.90    1.71
   0   0  11   27.93    1.43
   0   0  11   96.83    2.77
   0   0  11   71.00    3.52
   0   0 -12    1.91    0.78
   0   0 -12    2.18    0.74
   0   0 -12   -0.78    1.98
   0   0  12    3.20    0.78
   0   0  12    8.34    1.65
   0   0  12   -0.43    2.42
   0   0 -13   -0.89    0.76
   0   0 -13    0.30    0.66
   0   0 -13   -1.01    2.80
   0   0  13    1.45    0.66
   0   0  13   -1.94    1.63
   0   0  13   -4.52    2.96
   0   0 -14    2.50    1.02
   0   0 -14    1.83    0.88
   0   0 -14   -4.74    3.52
   0   0  14    2.00    0.86
   0   0  14    7.14    1.88
   0   0  14    2.71    3.37
   0   0 -15   -0.58    0.71
   0   0 -15    0.17    0.66
   0   0 -15   -2.23    4.41
   0   0  15    0.37    0.64
   0   0  15    3.37    2.02
   0   0  15   -2.53    4.12
   0   0 -16    1.81    1.30
   0   0 -16    3.18    0.78
   0   0 -16   -0.12    0.68
   0   0 -16    7.68    6.00
   0   0  16    1.27    0.67
   0   0  16    3.35    2.09
   0   0  16   -8.38    7.72
   0   0 -17   10.90    1.33
   0   0 -17    6.30    0.84
   0   0 -17    5.06    6.04
   0   0  17    9.29    1.12
   0   0  17   14.83    2.40
   0   0  17    8.18    5.42
   0   0 -18    1.02    0.77
   0   0 -18   -0.60    0.69
   0   0 -18   -8.49    7.80
   0   0  18    0.37    0.69
   0   0  18   -1.81    6.30
   0   0  18    1.77    1.13
   0   0 -19   27.16    1.45
   0   0 -19   19.37    1.26
   0   0  19   20.20    1.28
   0   0  19   -0.35   10.29
   0   0  19   31.21    1.84
   0   0 -20    0.67    0.60
   0   0 -20   -0.50    0.54
   0   0  20    0.25    0.52
   0   0  20   -0.11    0.81
   0   0 -21    1.31    0.54
   0   0 -21    0.90    0.56
   0   0  21    0.27    0.49
   0   0  21    1.02    0.75
   0   0 -22    0.39    0.51
   0   0 -22   -1.56    0.54
   0   0  22    0.80    0.46
   0   0  22    0.27    0.68
   0   0 -23    9.07    0.80
   0   0  23    8.38    0.67
   0   0  23    9.23    0.90
   0  -1  23    0.98    0.43
   0  -1  23    0.57    0.64
   0   1 -23    1.33    0.48
   0   1 -23    1.30    0.75
   0  -1  22    3.85    0.49
   0  -1  22    8.53    0.80
   0   1 -22    5.93    0.59
   0   1 -22    4.58    0.63
   0  -1  21    0.18    0.46
   0  -1  21    2.44    0.80
   0   1 -21    2.28    0.59
   0   1 -21    2.40    0.60
   0  -1  20    0.06    0.54
   0  -1  20    0.69    0.79
   0   1 -20    0.55    0.59
   0   1 -20    1.82    0.62
   0  -1  19    3.38    0.68
   0  -1  19   13.15    7.87
   0  -1  19    4.49    1.05
   0   1 -19    5.78    0.87
   0   1 -19    3.49    0.78
   0  -1  18    0.09    0.65
   0  -1  18   -0.54    6.03
   0  -1  18    0.83    1.03
   0   1 -18    0.95    0.77
   0   1 -18    1.77    0.73
   0   1 -18   12.15    7.13
   0  -1  17   -0.29    0.62
   0  -1  17    3.73    5.14
   0  -1  17    3.08    1.15
   0   1 -17   -0.29    0.69
   0   1 -17    0.47    0.70
   0   1 -17   -8.37    5.67
   0   1 -17    7.86    2.34
   0  -1  16    0.32    0.66
   0  -1  16    1.42    2.26
   0  -1  16    9.88    4.79
   0  -1  16    0.27    1.12
   0   1 -16    0.97    0.73
   0   1 -16    0.19    0.67
   0   1 -16    2.06    5.24
   0  -1  15   13.06    1.15
   0  -1  15   44.26    3.48
   0  -1  15   20.93    4.14
   0  -1  15    9.57    1.14
   0   1 -15   19.37    1.33
   0   1 -15   15.34    1.30
   0   1 -15   26.17    4.21
   0  -1  14   22.73    1.25
   0  -1  14   75.57    3.48
   0  -1  14   55.68    5.51
   0  -1  14   12.74    1.13
   0   1 -14   27.04    1.76
   0   1 -14   22.28    1.35
   0   1 -14   24.72    3.40
   0  -1  13   10.62    1.15
   0  -1  13   47.84    3.13
   0  -1  13   18.81    2.80
   0  -1  13    9.87    1.10
   0   1 -13   38.20    3.47
   0   1 -13   16.90    1.32
   0   1 -13   12.01    1.28
   0   1 -13   57.60    6.96
   0  -1  12   46.94    1.40
   0  -1  12  133.94    3.16
   0  -1  12  118.38    4.55
   0   1 -12   53.47    1.57
   0   1 -12   37.99    1.45
   0   1 -12  155.77    6.26
   0  -1  11    0.52    0.70
   0  -1  11    0.67    1.46
   0  -1  11   -1.00    2.08
   0   1 -11   -0.27    1.61
   0   1 -11    1.37    0.87
   0   1 -11   -0.11    0.82
   0   1 -11    2.56    1.70
   0  -1  10    2.52    1.38
   0  -1  10   -1.22    1.80
   0  -1  10    1.40    1.30
   0   1 -10    2.42    1.49
   0   1 -10   -1.75    1.43
   0  -1   9  198.41    2.94
   0  -1   9  196.57    4.28
   0  -1   9  162.01    2.57
   0   1  -9  190.86    2.79
   0   1  -9  208.74    5.24
   0  -1   8  330.92    3.30
   0  -1   8  330.82    4.37
   0  -1   8  326.79    2.63
   0   1  -8  307.27    3.08
   0   1  -8  335.28    5.05
   0   1  -8  341.19    2.76
   0  -1   7  137.35    3.23
   0   1  -7  146.45    4.11
   0   1  -7  139.92    2.20
   0  -1   6    2.53    1.30
   0  -1   6    6.81    1.06
   0   1  -6    3.13    1.04
   0   1  -6    4.61    1.05
   0  -1   5  644.05    4.10
   0   1  -5  678.18    4.68
   0   1  -5  625.08    2.73
   0  -1   4  145.11    2.20
   0   1  -4  136.75    2.59
   0  -1   3   85.52    1.60
   0   1  -3   81.76    1.95
   0  -1   2  156.44    2.43
   0  -1   2  154.58    1.46
   0   1  -2  163.86    1.75
   0   1  -2  175.95    1.93
   0  -1   1   -0.02    0.31
   0   1  -1   -0.76    0.50
   0   1   0   72.35    1.09
   0   1   0   58.16    0.66
   0  -1  -1   64.02    0.91
   0   1   1   79.07    1.53
   0   1   1   67.40    0.81
   0  -1  -2  249.20    1.94
   0  -1  -2  293.56    1.87
   0   1   2  222.69    2.27
   0   1   2  330.08    2.17
   0  -1  -3   95.46    1.99
   0   1   3  125.61    1.93
   0  -1  -4  235.12    2.90
   0   1   4  295.22    2.91
   0  -1  -5  951.65    5.12
   0   1   5 1119.00    5.52
   0   1   5 1174.00    3.31
   0  -1  -6    8.95    1.11
   0   1   6   19.84    2.47
   0  -1  -7    2.83    1.23
   0   1   7    3.29    1.47
   0   1   7    6.44    1.08
   0  -1  -8   -0.17    1.32
   0  -1  -8    4.54    1.92
   0   1   8    1.06    1.32
   0   1   8    1.78    1.68
   0   1   8    2.14    1.11
   0  -1  -9   76.87    4.70
   0  -1  -9   67.97    2.93
   0   1   9  108.38    2.56
   0   1   9   94.85    3.29
   0  -1 -10    7.69    1.63
   0  -1 -10   11.24    1.94
   0   1  10   28.46    2.51
   0   1  10   17.70    2.01
   0   1  10   21.22    2.00
   0  -1 -11    5.92    0.89
   0  -1 -11    4.32    0.78
   0  -1 -11    5.76    2.02
   0  -1 -11   10.47    1.05
   0   1  11    4.97    0.92
   0   1  11   15.82    1.63
   0   1  11    7.72    2.14
   0   1  11   12.45    1.47
   0  -1 -12    8.17    0.93
   0  -1 -12    5.26    0.77
   0  -1 -12    8.87    2.47
   0  -1 -12   11.90    1.35
   0   1  12    9.70    0.89
   0   1  12   30.40    2.75
   0   1  12   13.00    2.51
   0  -1 -13    0.55    0.76
   0  -1 -13   -0.43    0.59
   0  -1 -13    3.41    3.20
   0  -1 -13   -8.09    7.81
   0  -1 -13    0.11    0.85
   0   1  13    2.12    0.67
   0   1  13    0.14    1.77
   0   1  13    7.59    2.97
   0  -1 -14    1.12    0.65
   0  -1 -14    1.51    3.95
   0   1  14    0.67    0.76
   0   1  14    5.43    1.92
   0   1  14   -1.51    3.41
   0  -1 -15    5.25    1.05
   0  -1 -15    9.72    0.91
   0  -1 -15    7.03    0.80
   0  -1 -15   10.52    4.92
   0   1  15   10.11    0.91
   0   1  15   36.21    3.44
   0   1  15   17.38    4.06
   0  -1 -16    8.18    1.10
   0  -1 -16    9.67    0.95
   0  -1 -16    7.72    0.86
   0   1  16    9.62    1.15
   0   1  16   41.51    3.68
   0   1  16   15.38    4.87
   0  -1 -17    6.20    1.13
   0  -1 -17    9.37    0.94
   0  -1 -17    6.07    0.80
   0  -1 -17  -13.19    7.21
   0   1  17    7.20    0.82
   0   1  17   18.08    2.53
   0   1  17   -0.08    5.65
   0  -1 -18    1.97    1.19
   0  -1 -18    1.06    0.77
   0  -1 -18    0.39    0.69
   0  -1 -18  -23.17    9.57
   0   1  18    0.12    0.64
   0   1  18   -2.41    1.92
   0   1  18    3.75    6.86
   0  -1 -19    2.14    0.81
   0  -1 -19    1.04    0.73
   0   1  19    1.83    0.73
   0   1  19    3.71    1.21
   0  -1 -20    5.24    0.67
   0  -1 -20    4.27    0.61
   0   1  20    7.39    0.86
   0   1  20   11.43    1.04
   0  -1 -21    3.13    0.60
   0  -1 -21    3.77    0.57
   0   1  21    3.42    0.55
   0   1  21    6.39    0.80
   0  -1 -22    7.99    0.85
   0  -1 -22    6.80    0.72
   0   1  22    6.54    0.56
   0   1  22    8.47    0.98
   0  -2  23    0.25    0.39
   0  -2  23    0.63    1.22
   0   2 -23    0.36    0.45
   0   2 -23    2.56    0.78
   0  -2  22    0.03    0.40
   0  -2  22    0.88    0.68
   0   2 -22    0.53    0.48
   0   2 -22    0.36    0.68
   0  -2  21    0.85    0.46
   0  -2  21    1.57    0.72
   0   2 -21    1.88    0.55
   0   2 -21   -0.05    0.63
   0  -2  20    1.82    0.52
   0  -2  20    3.53    0.78
   0   2 -20    3.51    0.63
   0   2 -20    1.25    0.64
   0  -2  19    3.15    0.71
   0  -2  19    7.07    9.94
   0  -2  19    5.54    1.02
   0   2 -19    3.46    0.77
   0   2 -19    2.37    0.76
   0   2 -19   15.89   11.10
   0   2 -19   10.39    2.14
   0  -2  18    0.69    0.61
   0  -2  18    5.77    6.54
   0  -2  18   -1.53    1.05
   0  -2  18   -0.80    1.01
   0   2 -18    1.23    0.74
   0   2 -18    0.92    0.75
   0   2 -18   16.51    6.70
   0  -2  17    0.45    0.61
   0  -2  17    0.57    5.11
   0  -2  17   -1.23    0.93
   0  -2  17    2.60    0.97
   0   2 -17    1.08    0.69
   0   2 -17   -0.21    0.72
   0   2 -17   -6.70    5.96
   0  -2  16    3.97    0.72
   0  -2  16    0.01    4.51
   0  -2  16    1.65    0.93
   0  -2  16    8.45    1.19
   0   2 -16    5.60    0.85
   0   2 -16    4.43    0.79
   0   2 -16    7.98    5.32
   0  -2  15    1.00    0.62
   0  -2  15   16.27    4.18
   0  -2  15    3.67    1.11
   0   2 -15    2.02    2.29
   0   2 -15    2.58    0.73
   0   2 -15    1.31    0.75
   0   2 -15   10.63    3.90
   0  -2  14   20.84    3.53
   0  -2  14    4.13    0.86
   0   2 -14   20.73    2.22
   0   2 -14    8.06    0.89
   0   2 -14   15.45    3.21
   0  -2  13   24.12    1.17
   0  -2  13   51.62    4.83
   0  -2  13   11.36    0.99
   0   2 -13   77.08    3.35
   0   2 -13   25.56    1.40
   0   2 -13   16.95    1.35
   0   2 -13   80.15    7.09
   0  -2  12    0.11    0.59
   0  -2  12    2.30    1.67
   0  -2  12   -3.93    2.55
   0  -2  12    1.06    0.87
   0   2 -12   -0.46    1.73
   0   2 -12    0.79    0.70
   0   2 -12    1.07    0.85
   0   2 -12    2.54    2.01
   0  -2  11   47.80    1.42
   0  -2  11  141.14    3.04
   0  -2  11  137.04    4.08
   0   2 -11  168.14    3.06
   0   2 -11  156.72    5.48
   0   2 -11  169.68    2.91
   0  -2  10   91.26    2.97
   0  -2  10   78.58    3.44
   0   2 -10  103.70    2.64
   0   2 -10   96.94    4.40
   0   2 -10  106.17    2.44
   0  -2   9   15.39    1.70
   0  -2   9   14.36    2.12
   0   2  -9   17.93    1.46
   0   2  -9   19.91    2.04
   0  -2   8    9.79    1.84
   0   2  -8   11.84    1.48
   0   2  -8    9.05    1.52
   0  -2   7    0.96    1.49
   0   2  -7    2.94    1.23
   0   2  -7   -1.05    1.06
   0  -2   6  429.10    3.94
   0   2  -6  536.82    4.88
   0   2  -6  507.84    2.66
   0  -2   5  973.05    4.92
   0   2  -5 1244.00    6.00
   0   2  -5 1123.00    3.30
   0  -2   4 4292.00    8.85
   0   2  -4 5036.00   10.13
   0  -2   3   17.41    1.37
   0   2  -3   18.04    2.03
   0  -2   2   22.11    1.20
   0   2  -2   30.91    1.93
   0  -2   0  441.76    2.69
   0  -2   0  364.33    2.35
   0   2   0  349.53    2.13
   0  -2  -1   80.05    1.88
   0  -2  -1   56.97    1.44
   0   2   1   62.46    1.21
   0  -2  -2  508.21    3.35
   0  -2  -2  349.93    2.46
   0   2   2  406.99    2.46
   0  -2  -3  466.07    3.01
   0   2   3  560.52    3.57
   0  -2  -4  494.76    3.43
   0   2   4  570.19    4.04
   0  -2  -5  248.58    3.53
   0   2   5  303.85    3.50
   0  -2  -6   -1.34    1.11
   0  -2  -6   -0.22    1.39
   0   2   6    1.74    1.53
   0  -2  -7   77.48    3.92
   0  -2  -7   75.35    3.22
   0  -2  -7   46.30    2.53
   0   2   7   90.04    4.84
   0   2   7   92.02    3.18
   0  -2  -8  144.59    4.97
   0  -2  -8  134.98    4.09
   0  -2  -8  100.76    2.70
   0   2   8  176.20    3.13
   0   2   8  173.84    4.16
   0   2   8  174.20    2.38
   0  -2  -9   81.15    5.70
   0  -2  -9   72.17    4.64
   0  -2  -9   59.99    2.70
   0   2   9  109.54    2.67
   0   2   9   83.72    3.31
   0  -2 -10   13.21    1.34
   0  -2 -10   41.53    5.11
   0  -2 -10   38.41    1.64
   0  -2 -10   28.46    2.75
   0   2  10   52.67    2.69
   0   2  10   46.69    3.19
   0   2  10   47.30    2.20
   0  -2 -11    3.44    0.85
   0  -2 -11    4.68    0.71
   0  -2 -11    5.56    2.19
   0  -2 -11    6.11    4.20
   0  -2 -11    8.85    1.03
   0   2  11    3.60    0.88
   0   2  11   11.03    1.63
   0   2  11    8.59    2.32
   0  -2 -12    4.56    0.88
   0  -2 -12    4.70    0.72
   0  -2 -12    5.01    2.84
   0  -2 -12   -5.43    5.93
   0  -2 -12    9.95    1.01
   0   2  12    5.07    0.88
   0   2  12   17.41    1.81
   0   2  12   12.19    2.72
   0  -2 -13    6.54    0.92
   0  -2 -13    4.40    0.72
   0  -2 -13    4.09    3.50
   0  -2 -13   -9.19   11.86
   0  -2 -13   13.43    1.48
   0   2  13    9.48    0.89
   0   2  13   23.85    1.99
   0   2  13   16.16    3.07
   0  -2 -14    4.29    1.24
   0  -2 -14    5.64    0.89
   0  -2 -14    5.07    0.75
   0  -2 -14    9.41    4.48
   0  -2 -14   10.76    1.07
   0   2  14    6.47    0.83
   0   2  14   20.47    2.10
   0   2  14   -0.63    3.67
   0  -2 -15    8.42    1.00
   0  -2 -15   15.53    1.48
   0  -2 -15   10.18    1.24
   0  -2 -15   -3.72    4.92
   0   2  15   14.45    1.24
   0   2  15   47.70    3.40
   0   2  15   14.54    4.31
   0  -2 -16   15.70    1.36
   0  -2 -16   22.86    1.45
   0  -2 -16   17.07    1.33
   0  -2 -16    6.50    7.11
   0   2  16   23.67    1.34
   0   2  16   81.42    3.76
   0   2  16   41.78    5.03
   0  -2 -17    0.55    0.90
   0  -2 -17    0.28    0.78
   0  -2 -17   -0.15    0.67
   0  -2 -17  -22.32    8.38
   0   2  17    1.18    0.71
   0   2  17    4.49    5.98
   0  -2 -18    6.33    1.06
   0  -2 -18    8.88    0.98
   0  -2 -18    6.81    0.83
   0   2  18   11.84    1.23
   0   2  18   34.85    3.12
   0   2  18    2.70    6.84
   0  -2 -19   -0.44    0.83
   0  -2 -19    0.52    0.67
   0  -2 -19   -0.41    0.70
   0   2  19    2.73    0.92
   0   2  19    3.95    1.90
   0  -2 -20    1.18    0.63
   0  -2 -20    0.11    0.49
   0   2  20    0.33    0.53
   0   2  20    0.78    0.75
   0  -2 -21    2.29    0.62
   0  -2 -21    0.20    0.46
   0   2  21   -0.38    0.51
   0   2  21    1.49    0.68
   0  -2 -22    0.46    0.64
   0  -2 -22    0.80    0.46
   0   2  22    0.17    0.52
   0   2  22   -0.04    0.64
   0  -3  23    2.67    0.41
   0  -3  23    1.77    0.90
   0   3 -23    2.93    0.49
   0  -3  22    1.14    0.42
   0  -3  22    1.01    0.80
   0   3 -22    2.26    0.52
   0   3 -22    4.38    0.84
   0  -3  21    2.46    0.49
   0  -3  21    2.37    0.73
   0   3 -21    4.64    0.61
   0   3 -21    3.37    0.71
   0  -3  20   -0.17    0.47
   0  -3  20   -1.13    0.74
   0   3 -20    0.32    0.56
   0   3 -20   -0.95    0.66
   0   3 -20   -1.43    1.52
   0  -3  19    2.96    0.70
   0  -3  19    1.72    1.02
   0  -3  19    3.71    1.03
   0   3 -19    4.58    0.80
   0   3 -19    2.28    0.86
   0  -3  18    0.08    0.63
   0  -3  18   16.50    8.14
   0  -3  18   -0.04    0.85
   0  -3  18   -0.69    0.96
   0   3 -18    0.08    0.72
   0   3 -18    0.59    0.79
   0  -3  17    4.14    0.71
   0  -3  17   22.25    6.61
   0  -3  17    1.47    0.83
   0  -3  17    6.32    0.98
   0   3 -17    4.99    0.85
   0   3 -17    2.37    0.83
   0   3 -17   -4.98    5.82
   0  -3  16    3.19    0.67
   0  -3  16    7.21    4.90
   0  -3  16    1.03    0.79
   0  -3  16    4.91    1.00
   0   3 -16    7.63    2.45
   0   3 -16    5.35    0.84
   0   3 -16    1.85    0.82
   0  -3  15    0.50    0.59
   0  -3  15   -4.89    3.93
   0  -3  15    0.38    0.74
   0  -3  15    1.04    0.90
   0   3 -15    0.98    2.29
   0   3 -15    1.93    0.73
   0   3 -15   -0.63    0.81
   0   3 -15    2.63    3.83
   0  -3  14    8.60    1.01
   0  -3  14    5.27    3.63
   0  -3  14    5.93    0.82
   0  -3  14   13.20    1.25
   0   3 -14   27.05    2.29
   0   3 -14   10.43    0.88
   0   3 -14    8.35    0.94
   0   3 -14   14.11    3.09
   0  -3  13   45.50    1.32
   0  -3  13   99.01    5.12
   0  -3  13   29.37    1.36
   0  -3  13   51.39    1.93
   0   3 -13  176.76    3.56
   0   3 -13   64.95    1.66
   0   3 -13   43.42    1.76
   0   3 -13  159.80    7.82
   0  -3  12   13.68    1.05
   0  -3  12   41.62    4.10
   0  -3  12   10.46    0.92
   0  -3  12   21.99    2.03
   0   3 -12   60.76    2.86
   0   3 -12   17.32    1.72
   0   3 -12   21.53    2.36
   0  -3  11   11.34    1.12
   0  -3  11   37.50    3.41
   0  -3  11   10.39    0.90
   0   3 -11   57.88    2.63
   0   3 -11   45.74    5.02
   0   3 -11   54.96    2.54
   0  -3  10   35.02    3.18
   0   3 -10   55.74    2.53
   0   3 -10   43.78    4.57
   0   3 -10   54.19    2.30
   0  -3   9  114.27    4.02
   0   3  -9  141.51    2.66
   0   3  -9  140.44    4.35
   0  -3   8   97.38    3.18
   0   3  -8  131.40    2.61
   0   3  -8  142.71    5.02
   0   3  -8  140.36    2.29
   0  -3   7   81.17    2.76
   0   3  -7   93.59    2.70
   0   3  -7  120.51    4.14
   0  -3   6  192.63    3.12
   0   3  -6  263.58    4.25
   0  -3   5   11.49    1.35
   0   3  -5    7.14    1.05
   0  -3   4   46.37    2.01
   0   3  -4   65.18    2.99
   0  -3   3   62.45    2.52
   0   3  -3   48.54    2.74
   0   3  -2    6.88    0.90
   0   3  -1   89.98    1.75
   0  -3   0   19.25    1.93
   0   3   0   17.59    1.36
   0  -3  -1   80.65    2.35
   0  -3  -1   54.69    1.83
   0   3   1   60.92    1.56
   0  -3  -2 1170.00    5.40
   0  -3  -2  739.15    4.03
   0   3   2  850.13    4.13
   0  -3  -3  335.88    3.18
   0  -3  -4  201.77    2.94
   0   3   4  237.66    3.34
   0  -3  -5   39.10    2.55
   0   3   5   47.22    2.56
   0  -3  -6  190.14    4.09
   0  -3  -6  200.12    3.57
   0  -3  -6  135.51    2.71
   0   3   6  238.44    3.89
   0  -3  -7    1.54    1.36
   0  -3  -7    0.01    1.96
   0  -3  -7    1.30    1.46
   0   3   7   -1.17    2.06
   0   3   7    1.05    1.92
   0  -3  -8   74.89    5.04
   0  -3  -8   83.67    4.31
   0  -3  -8   59.38    2.56
   0   3   8   99.31    3.16
   0   3   8   97.75    3.16
   0  -3  -9    8.21    2.20
   0  -3  -9   14.96    3.04
   0  -3  -9   11.91    1.77
   0   3   9   25.81    1.80
   0   3   9    9.12    1.96
   0  -3 -10   -0.21    0.67
   0  -3 -10    0.12    2.15
   0  -3 -10   -4.75    3.78
   0  -3 -10    0.21    0.89
   0   3  10   -1.63    2.00
   0   3  10    1.87    1.32
   0  -3 -11   10.62    1.07
   0  -3 -11    6.82    0.74
   0  -3 -11    8.86    2.74
   0  -3 -11   11.77    5.07
   0  -3 -11   21.22    1.44
   0   3  11   35.29    3.02
   0   3  11   20.94    2.69
   0  -3 -12    1.10    0.89
   0  -3 -12   -0.53    0.63
   0  -3 -12   -5.55    3.43
   0  -3 -12   14.61    7.08
   0  -3 -12   -0.28    0.88
   0   3  12   -0.81    0.79
   0   3  12    3.14    1.83
   0   3  12    2.74    3.05
   0  -3 -13    5.32    0.83
   0  -3 -13    6.43    0.97
   0  -3 -13    5.23    0.74
   0  -3 -13    6.33    4.16
   0  -3 -13   13.65    1.40
   0   3  13    9.54    0.96
   0   3  13   31.12    3.23
   0   3  13   12.55    3.51
   0  -3 -14    1.14    0.76
   0  -3 -14    3.64    0.95
   0  -3 -14    1.80    0.68
   0  -3 -14   -0.40    5.37
   0  -3 -14    5.27    1.01
   0   3  14    1.47    0.71
   0   3  14   11.03    2.08
   0   3  14    2.83    3.98
   0  -3 -15    0.22    0.77
   0  -3 -15    0.96    0.84
   0  -3 -15    0.46    0.64
   0  -3 -15    1.56    0.93
   0   3  15   -0.28    0.72
   0   3  15    6.32    2.17
   0   3  15  -15.55    6.80
   0  -3 -16    0.25    0.79
   0  -3 -16    3.00    0.88
   0  -3 -16    0.43    0.70
   0   3  16    2.56    0.76
   0   3  16    7.11    2.23
   0   3  16   -2.99    6.06
   0  -3 -17   15.53    1.33
   0  -3 -17   23.49    1.57
   0  -3 -17   16.14    1.23
   0   3  17   25.44    1.42
   0   3  17   72.07    3.21
   0   3  17   39.62    6.31
   0  -3 -18    9.85    0.99
   0  -3 -18   17.24    1.47
   0  -3 -18   12.18    1.22
   0   3  18   13.38    1.34
   0   3  18   44.41    3.10
   0   3  18   34.47    9.63
   0  -3 -19    3.46    0.72
   0  -3 -19    2.78    0.70
   0  -3 -19    1.89    0.54
   0   3  19    3.29    0.61
   0   3  19    4.67    1.77
   0  -3 -20   -1.48    0.79
   0  -3 -20    3.10    0.70
   0  -3 -20    0.89    0.49
   0   3  20    1.19    0.57
   0   3  20    4.81    2.00
   0   3  20    3.11    0.75
   0  -3 -21    1.65    0.72
   0  -3 -21    2.68    0.47
   0   3  21    3.26    0.57
   0   3  21    5.01    0.73
   0  -3 -22   -2.22    0.87
   0  -3 -22    1.23    0.46
   0   3  22    0.52    0.62
   0   3  22    1.16    0.62
   0  -4  23    1.97    0.38
   0  -4  22    0.51    0.40
   0  -4  22   -2.02    0.90
   0   4 -22    0.85    0.46
   0  -4  21    0.23    0.42
   0  -4  21   -0.69    0.80
   0   4 -21   -0.17    0.53
   0   4 -21   -0.12    0.92
   0   4 -21    1.56    1.41
   0  -4  20   -0.77    0.44
   0  -4  20   -0.64    0.78
   0   4 -20    0.01    0.53
   0   4 -20   -0.21    0.81
   0   4 -20   -1.51    1.29
   0  -4  19    1.24    0.61
   0  -4  19    1.04    1.13
   0  -4  19    1.60    1.06
   0   4 -19    1.39    0.78
   0  -4  18    0.36    0.59
   0  -4  18    0.70    9.18
   0  -4  18    2.25    0.78
   0  -4  18    0.90    0.91
   0   4 -18   -0.18    0.71
   0   4 -18    0.28    0.91
   0   4 -18    2.37    6.82
   0  -4  17    2.27    0.68
   0  -4  17   -4.47    7.61
   0  -4  17    0.81    0.74
   0  -4  17    2.73    0.91
   0   4 -17    4.17    2.84
   0   4 -17    1.98    0.77
   0   4 -17    1.47    0.91
   0   4 -17    1.54    5.88
   0  -4  16    0.70    0.60
   0  -4  16   12.45    7.92
   0  -4  16   -1.47    0.67
   0  -4  16   -0.58    0.90
   0   4 -16    0.57    2.32
   0   4 -16   -0.29    0.69
   0   4 -16    0.19    0.89
   0   4 -16  -10.92    4.74
   0  -4  15    4.58    0.72
   0  -4  15    3.12    4.87
   0  -4  15    3.29    0.74
   0  -4  15    5.73    0.96
   0   4 -15   22.99    2.34
   0   4 -15    5.67    0.86
   0   4 -15    4.87    1.01
   0   4 -15   12.12    3.86
   0  -4  14   12.44    1.06
   0  -4  14   22.71    4.27
   0  -4  14    9.02    0.99
   0  -4  14   14.96    1.16
   0   4 -14   52.12    3.56
   0   4 -14   23.80    1.44
   0   4 -14   17.87    1.77
   0   4 -14   31.57    3.33
   0  -4  13   -1.52    0.58
   0  -4  13    0.25    3.50
   0  -4  13    0.43    0.62
   0  -4  13   -0.87    0.92
   0   4 -13   -1.54    1.79
   0   4 -13    0.78    1.06
   0   4 -13   -3.04    2.85
   0  -4  12   18.38    1.09
   0  -4  12   49.32    4.52
   0  -4  12   17.31    1.16
   0  -4  12   25.68    1.69
   0   4 -12   78.95    2.94
   0   4 -12   17.98    2.03
   0   4 -12   64.99    6.42
   0  -4  11    0.67    0.61
   0  -4  11   -2.11    2.48
   0  -4  11    1.20    0.64
   0  -4  11    5.20    1.13
   0   4 -11    1.28    1.59
   0   4 -11    0.43    2.10
   0  -4  10   34.94    1.27
   0  -4  10   83.71    3.75
   0  -4  10   25.80    1.30
   0   4 -10  133.29    2.73
   0   4 -10  119.44    4.98
   0  -4   9   88.35    4.15
   0   4  -9  155.41    2.74
   0   4  -9  172.27    4.96
   0   4  -9  167.85    2.52
   0  -4   8   61.71    3.50
   0   4  -8   81.43    2.64
   0   4  -8   89.39    2.14
   0  -4   7  494.14    4.89
   0   4  -7  611.50    3.84
   0   4  -7  738.22    6.59
   0  -4   6   26.29    2.58
   0   4  -6   45.73    3.81
   0  -4   5  156.54    2.88
   0   4  -5  233.97    4.24
   0   4  -4    0.25    1.03
   0   4  -3    2.24    1.03
   0   4  -2  111.42    2.52
   0   4  -1  466.08    3.73
   0  -4   0  408.25    3.72
   0   4   0  337.95    3.24
   0  -4  -1   39.76    2.53
   0  -4  -1   23.96    2.23
   0   4   1   24.10    1.85
   0  -4  -2    4.36    2.02
   0  -4  -2    3.24    1.32
   0   4   2    0.84    1.05
   0  -4  -3   38.12    2.96
   0  -4  -3   22.25    2.53
   0   4   3   29.14    2.09
   0  -4  -4    5.41    1.59
   0  -4  -5  389.91    4.40
   0  -4  -5  312.85    3.30
   0   4   5  523.43    5.00
   0  -4  -6    1.04    2.05
   0  -4  -6    1.30    1.54
   0   4   6    1.95    1.80
   0  -4  -7   14.96    2.50
   0  -4  -7   15.59    1.63
   0   4   7   24.90    2.14
   0   4   7   21.84    2.61
   0  -4  -8    6.48    2.93
   0  -4  -8   -1.76    1.60
   0   4   8    3.51    1.82
   0   4   8    2.29    1.77
   0  -4  -9    0.17    0.73
   0  -4  -9   -3.46    3.64
   0  -4  -9    1.44    0.92
   0   4   9    3.20    1.70
   0   4   9    3.56    2.05
   0  -4 -10   25.47    1.99
   0  -4 -10   24.52    1.35
   0  -4 -10   64.61    1.70
   0   4  10   95.37    3.13
   0   4  10   66.99    4.12
   0  -4 -11    5.32    0.80
   0  -4 -11    8.90    1.11
   0  -4 -11    5.76    0.77
   0  -4 -11   15.45    1.46
   0   4  11   33.18    3.12
   0   4  11   14.20    2.68
   0  -4 -12    4.70    0.78
   0  -4 -12    7.69    1.07
   0  -4 -12    4.91    1.20
   0  -4 -12   17.78    1.56
   0   4  12   31.92    3.36
   0   4  12   20.74    3.41
   0  -4 -13    0.39    0.72
   0  -4 -13    0.93    0.66
   0  -4 -13    1.08    0.94
   0   4  13    0.62    0.80
   0   4  13    7.08    2.07
   0  -4 -14   11.79    1.14
   0  -4 -14   18.28    1.68
   0  -4 -14   14.97    1.25
   0  -4 -14   38.77    1.66
   0   4  14   20.28    1.39
   0   4  14   51.12    3.55
   0   4  14   58.60    6.55
   0   4  14   36.59    2.49
   0  -4 -15    6.85    0.85
   0  -4 -15    7.96    1.10
   0  -4 -15    8.13    0.87
   0  -4 -15   17.94    1.50
   0   4  15   11.47    1.30
   0   4  15   34.78    3.69
   0   4  15   16.54    4.94
   0  -4 -16    0.35    0.74
   0  -4 -16   -1.89    0.96
   0  -4 -16    0.55    0.69
   0   4  16    1.43    0.76
   0   4  16    2.22    2.01
   0   4  16   -6.10    5.94
   0  -4 -17    5.28    0.92
   0  -4 -17    5.90    1.03
   0  -4 -17    4.31    0.79
   0   4  17    4.40    0.87
   0   4  17   17.77    1.87
   0   4  17   15.80    7.19
   0  -4 -18    4.44    0.69
   0  -4 -18    3.65    0.82
   0  -4 -18    4.15    0.76
   0   4  18    3.58    0.68
   0   4  18   10.67    1.83
   0  -4 -19    1.37    0.62
   0  -4 -19    2.04    0.80
   0  -4 -19    2.88    0.56
   0   4  19    3.69    0.64
   0   4  19    5.22    1.72
   0  -4 -20    2.75    0.68
   0  -4 -20    1.02    0.83
   0  -4 -20    1.94    0.52
   0   4  20    1.84    0.62
   0   4  20    2.81    1.82
   0   4  20    3.77    0.87
   0  -4 -21    3.10    0.52
   0   4  21    7.94    0.78
   0  -5  22    1.35    0.41
   0   5 -22    1.25    0.50
   0   5 -22   -2.09    2.10
   0  -5  21    0.62    0.43
   0  -5  21    1.42    0.97
   0   5 -21    0.97    0.51
   0   5 -21    1.03    1.20
   0  -5  20    0.48    0.47
   0  -5  20   -0.25    0.86
   0   5 -20    1.83    0.60
   0  -5  19    1.76    0.66
   0  -5  19    0.84    0.65
   0  -5  19    2.24    0.89
   0   5 -19    3.77    0.80
   0   5 -19   -0.48    1.22
   0  -5  18    0.38    0.60
   0  -5  18  -28.55   10.85
   0  -5  18   -0.10    0.70
   0  -5  18   -1.10    0.99
   0   5 -18    3.11    2.34
   0   5 -18    0.13    0.72
   0   5 -18    1.38    1.18
   0   5 -18   -6.92    7.20
   0  -5  17    0.50    0.58
   0  -5  17    3.69    8.28
   0  -5  17    0.36    0.65
   0  -5  17   -0.20    0.98
   0   5 -17   -1.12    0.74
   0   5 -17    0.39    1.10
   0   5 -17   -1.81    5.71
   0  -5  16    2.53    0.68
   0  -5  16  -12.17    6.65
   0  -5  16    1.31    0.67
   0  -5  16    3.10    1.02
   0   5 -16    7.51    2.44
   0   5 -16    3.54    0.84
   0   5 -16    1.28    1.13
   0   5 -16    6.80    5.05
   0  -5  15   -0.30    0.57
   0  -5  15    9.42    5.45
   0  -5  15   -0.51    0.64
   0  -5  15    0.30    1.00
   0   5 -15   -4.56    2.18
   0   5 -15    0.28    0.79
   0   5 -15    1.47    1.15
   0   5 -15    0.60    4.21
   0  -5  14    2.22    0.61
   0  -5  14    0.48    4.61
   0  -5  14    1.79    0.62
   0   5 -14    9.46    2.13
   0   5 -14    4.92    0.85
   0   5 -14    4.44    1.26
   0   5 -14    4.73    3.56
   0  -5  13    1.26    0.79
   0  -5  13    1.96    1.24
   0  -5  13   -1.10    3.93
   0  -5  13    1.70    0.66
   0  -5  13    2.00    1.00
   0   5 -13    9.57    1.95
   0   5 -13    2.26    2.04
   0   5 -13    6.90    3.18
   0  -5  12    5.52    0.68
   0  -5  12    7.50    1.13
   0  -5  12   12.10    3.35
   0  -5  12    6.33    0.72
   0  -5  12    2.99    0.99
   0   5 -12   25.15    2.77
   0   5 -12    6.50    2.64
   0  -5  11   -0.81    0.56
   0  -5  11   -0.10    1.04
   0  -5  11    0.81    2.86
   0  -5  11   -0.37    0.53
   0  -5  11    2.41    1.06
   0   5 -11   -1.84    1.59
   0   5 -11   -5.56    2.27
   0  -5  10   28.92    1.26
   0  -5  10   72.55    4.11
   0  -5  10   25.87    1.16
   0   5 -10  121.77    2.83
   0   5 -10  114.35    5.61
   0  -5   9   19.85    1.21
   0  -5   9   61.27    3.60
   0  -5   9   18.44    1.16
   0   5  -9   95.87    2.79
   0   5  -9   92.85    5.16
   0  -5   8  295.47    4.95
   0   5  -8  419.26    3.57
   0   5  -8  475.15    6.02
   0   5  -7  196.44    3.23
   0   5  -7  244.92    5.73
   0   5  -6   14.68    1.55
   0   5  -5  113.37    4.45
   0   5  -4   -0.72    1.27
   0   5  -4   -1.70    1.83
   0   5  -3    1.89    1.27
   0   5  -3    0.79    1.53
   0   5  -2    7.17    1.30
   0   5  -2   12.46    1.54
   0   5  -1    4.75    1.44
   0  -5   0   12.11    1.95
   0   5   0    6.23    2.15
   0  -5  -1    1.65    2.13
   0   5   1    0.51    1.82
   0  -5  -2    2.05    2.22
   0  -5  -2   -0.31    1.62
   0   5   2    0.51    1.47
   0  -5  -3  233.17    4.32
   0  -5  -3  149.29    3.75
   0  -5  -3  148.55    4.61
   0   5   3  171.86    3.52
   0  -5  -4    6.85    2.04
   0  -5  -4    9.92    1.62
   0  -5  -5   27.99    2.55
   0  -5  -5   25.94    2.33
   0   5   5   38.78    3.56
   0  -5  -6   73.01    4.89
   0  -5  -6   67.72    2.43
   0   5   6   94.54    3.33
   0  -5  -7   10.35    1.23
   0  -5  -7   36.86    1.88
   0   5   7   46.63    3.18
   0  -5  -8    0.32    0.64
   0  -5  -8   -0.62    0.81
   0  -5  -8    2.02    3.71
   0  -5  -8   -0.75    0.82
   0   5   8    0.35    1.97
   0   5   8    1.85    2.18
   0  -5  -9   -1.15    0.66
   0  -5  -9    1.45    0.72
   0  -5  -9    0.56    0.83
   0   5   9    2.19    2.34
   0  -5 -10   16.86    1.18
   0  -5 -10   16.90    1.54
   0  -5 -10   19.73    1.31
   0  -5 -10   48.75    1.65
   0   5  10   74.11    3.32
   0   5  10   56.57    4.44
   0  -5 -11   16.25    1.15
   0  -5 -11   19.19    1.50
   0  -5 -11   22.39    1.36
   0  -5 -11   61.23    1.79
   0   5  11   87.57    3.53
   0   5  11   59.50    5.05
   0  -5 -12    7.49    0.79
   0  -5 -12    7.41    1.27
   0  -5 -12   12.01    1.21
   0  -5 -12   25.66    1.54
   0   5  12   43.36    3.63
   0   5  12   20.33    3.83
   0  -5 -13   -0.02    0.65
   0  -5 -13    1.42    1.18
   0  -5 -13    0.63    0.66
   0  -5 -13   -1.85    0.90
   0   5  13   -0.25    0.84
   0   5  13    1.82    2.18
   0   5  13    0.08    4.44
   0  -5 -14   17.87    1.15
   0  -5 -14   19.28    1.82
   0  -5 -14   16.51    1.27
   0  -5 -14   57.89    1.81
   0   5  14   28.01    1.54
   0   5  14   75.87    3.94
   0   5  14   31.33    4.74
   0  -5 -15   20.90    1.26
   0  -5 -15   15.89    1.78
   0  -5 -15   21.47    1.30
   0  -5 -15   56.16    1.80
   0   5  15   31.79    1.52
   0   5  15   20.95    5.66
   0  -5 -16    0.05    0.66
   0  -5 -16    0.18    1.11
   0  -5 -16    0.49    0.65
   0  -5 -16   -0.20    0.89
   0   5  16    1.03    0.82
   0   5  16   -0.19    1.77
   0   5  16   -1.70    6.99
   0   5  16   -4.70    1.93
   0  -5 -17    6.11    0.84
   0  -5 -17    4.36    1.04
   0  -5 -17    4.48    0.77
   0   5  17    8.71    1.44
   0   5  17   29.98    2.89
   0  -5 -18    3.78    0.61
   0  -5 -18    3.66    0.95
   0  -5 -18    3.63    0.62
   0   5  18    4.59    0.69
   0   5  18   12.63    1.71
   0  -5 -19    1.11    0.56
   0  -5 -19    0.37    0.46
   0   5  19    0.62    0.68
   0   5  19   -1.95    1.64
   0  -5 -20    0.15    0.57
   0  -5 -20   -1.04    0.42
   0   5  20   -0.15    0.77
   0   5  20   -0.79    0.74
   0  -5 -21    4.53    0.76
   0   5  21    8.35    0.87
   0  -6  22    0.27    0.36
   0   6 -22    1.92    0.47
   0   6 -22    6.28    1.83
   0  -6  21    0.67    0.40
   0   6 -21   -0.44    0.50
   0   6 -21   -1.56    1.03
   0  -6  20    0.62    0.43
   0  -6  20    0.05    1.07
   0   6 -20    0.10    0.48
   0  -6  19    0.15    0.50
   0  -6  19    0.19    0.57
   0  -6  19    1.65    1.00
   0   6 -19   -0.32    0.57
   0  -6  18    0.09    0.60
   0  -6  18    0.39    0.67
   0  -6  18   -0.92    1.10
   0   6 -18   -1.60    2.21
   0   6 -18   -0.53    0.70
   0   6 -18    9.09    9.79
   0  -6  17    0.27    0.61
   0  -6  17    0.15    0.63
   0  -6  17    1.01    1.09
   0   6 -17    6.27    2.00
   0   6 -17   -0.35    0.74
   0   6 -17    6.38    6.11
   0  -6  16    0.52    0.59
   0  -6  16   -0.36    0.64
   0  -6  16    2.05    1.06
   0   6 -16    0.56    2.47
   0   6 -16    1.46    0.75
   0   6 -16  -13.92    5.55
   0  -6  15    3.50    0.69
   0  -6  15    5.26    0.71
   0  -6  15    5.63    1.11
   0   6 -15   26.78    2.44
   0   6 -15    8.84    0.94
   0   6 -15   12.93    4.71
   0  -6  14    5.82    0.71
   0  -6  14    8.01    1.24
   0  -6  14    4.31    0.69
   0  -6  14    4.96    1.17
   0   6 -14   28.42    2.48
   0   6 -14   10.57    1.00
   0   6 -14   10.90    4.08
   0   6 -14   16.64    1.83
   0  -6  13    0.80    0.60
   0  -6  13   -0.86    0.99
   0  -6  13    0.15    0.57
   0  -6  13   -1.58    1.09
   0   6 -13   -1.25    3.62
   0  -6  12    3.01    0.62
   0  -6  12    4.40    0.92
   0  -6  12    3.07    0.66
   0  -6  12    0.56    1.24
   0   6 -12   13.83    1.98
   0   6 -12    8.00    3.15
   0  -6  11   10.08    1.04
   0  -6  11   10.08    0.96
   0  -6  11    8.71    1.03
   0  -6  11    7.15    1.41
   0   6 -11   40.23    2.86
   0   6 -11   18.39    2.85
   0  -6  10   35.80    1.33
   0  -6  10   37.43    1.57
   0  -6  10   30.12    1.22
   0   6 -10  135.98    3.08
   0   6 -10  140.44    6.89
   0  -6   9   -0.73    0.69
   0  -6   9    1.05    0.81
   0  -6   9    0.52    0.58
   0   6  -9    4.62    2.15
   0   6  -9    1.05    2.00
   0  -6   8   38.25    1.38
   0  -6   8   39.93    1.50
   0  -6   8   37.24    1.27
   0   6  -8  147.53    3.19
   0   6  -8  162.35    5.42
   0   6  -7   28.45    3.05
   0   6  -7   39.58    4.67
   0   6  -6   -4.35    1.84
   0   6  -6    4.00    3.28
   0   6  -5    7.30    1.78
   0   6  -5    4.74    2.83
   0   6  -4   10.37    1.65
   0   6  -4   17.15    2.42
   0   6  -3  130.22    4.65
   0   6  -3  102.56    4.14
   0   6  -2    2.35    2.06
   0  -6   1    9.16    2.34
   0   6  -1    5.83    2.22
   0   6   0   17.54    2.34
   0  -6  -1   76.69    3.60
   0   6   1   76.94    4.16
   0  -6  -2  116.62    4.10
   0   6   2   91.37    4.35
   0  -6  -3  314.78    5.42
   0  -6  -3  175.19    5.03
   0   6   3  207.15    4.83
   0  -6  -4   31.35    3.08
   0  -6  -5    4.65    3.44
   0   6   5   -2.12    2.10
   0  -6  -6   27.66    1.34
   0  -6  -6   68.77    6.68
   0  -6  -6   79.80    1.68
   0   6   6  106.03    3.87
   0  -6  -7    9.78    0.86
   0  -6  -7   11.73    1.00
   0  -6  -7   28.57    4.57
   0  -6  -7   22.70    1.32
   0   6   7   43.99    3.66
   0  -6  -8    3.89    0.72
   0  -6  -8    3.35    0.81
   0  -6  -8    6.63    5.69
   0  -6  -8    8.82    0.92
   0   6   8   11.25    2.31
   0   6   8    3.87    2.62
   0  -6  -9    1.74    0.66
   0  -6  -9    0.42    0.71
   0  -6  -9    4.16    0.82
   0   6   9    9.45    2.03
   0   6   9    1.35    2.78
   0  -6 -10    0.26    0.70
   0  -6 -10    2.86    1.48
   0   6  10    2.08    2.11
   0   6  10   -1.28    3.08
   0  -6 -11    0.60    0.60
   0  -6 -11    1.26    0.72
   0  -6 -11    3.24    0.96
   0   6  11    7.77    2.12
   0   6  11    1.81    3.52
   0  -6 -12   15.42    1.17
   0  -6 -12   12.51    1.24
   0  -6 -12   52.07    1.84
   0   6  12   76.89    3.87
   0   6  12   55.09    6.60
   0  -6 -13    2.12    0.71
   0  -6 -13    3.13    1.99
   0  -6 -13    1.62    0.69
   0  -6 -13    6.79    1.05
   0   6  13    3.49    0.95
   0   6  13    7.49    2.40
   0   6  13    3.24    4.91
   0  -6 -14   14.54    1.15
   0  -6 -14    9.37    1.85
   0  -6 -14   13.55    1.22
   0  -6 -14   42.47    1.68
   0   6  14   23.01    1.66
   0   6  14   56.59    4.04
   0   6  14   39.75    6.10
   0  -6 -15   21.42    1.27
   0  -6 -15   20.65    1.33
   0  -6 -15   60.18    1.80
   0   6  15   30.78    1.55
   0   6  15   85.97    3.32
   0   6  15   28.68    6.89
   0  -6 -16    1.03    0.66
   0  -6 -16    0.94    0.73
   0  -6 -16    1.68    0.90
   0   6  16    1.43    0.94
   0   6  16    5.32    1.82
   0  -6 -17   -0.19    0.54
   0  -6 -17   -0.14    0.52
   0   6  17    0.55    0.75
   0   6  17    0.64    1.72
   0  -6 -18    0.44    0.50
   0  -6 -18    0.83    0.52
   0   6  18   -2.19    0.76
   0   6  18    0.52    1.62
   0  -6 -19    0.48    0.50
   0  -6 -19   -0.03    0.46
   0   6  19   -0.11    0.89
   0   6  19   -3.13    1.51
   0  -6 -20    0.15    0.53
   0  -6 -20    0.84    0.41
   0   6  20   -0.40    1.67
   0   6  20    1.01    0.65
   0  -7  22    4.67    0.56
   0   7 -22    8.51    0.79
   0  -7  21   -0.14    0.38
   0   7 -21    0.79    0.52
   0   7 -21   -1.11    0.95
   0  -7  20    1.90    0.45
   0   7 -20    6.64    2.74
   0   7 -20    2.93    0.59
   0  -7  19    2.18    0.52
   0   7 -19    5.75    2.30
   0   7 -19    1.67    0.63
   0  -7  18    1.24    0.64
   0  -7  18    0.46    0.78
   0  -7  18    1.13    1.47
   0   7 -18    0.94    2.08
   0   7 -18    0.42    0.79
   0  -7  17    4.53    0.74
   0  -7  17    3.56    0.72
   0  -7  17    2.12    1.27
   0   7 -17   18.37    2.02
   0   7 -17   10.71    1.32
   0   7 -17    6.92    7.42
   0  -7  16    5.23    0.71
   0  -7  16    5.22    0.73
   0  -7  16    8.47    1.30
   0   7 -16   26.82    2.92
   0   7 -16   12.32    1.34
   0   7 -16   17.30    5.93
   0   7 -16   19.27    2.25
   0  -7  15    3.60    0.70
   0  -7  15    7.19    1.24
   0  -7  15    3.63    0.67
   0  -7  15    3.03    1.26
   0   7 -15   23.38    2.54
   0   7 -15    7.92    0.98
   0   7 -15   13.38    5.33
   0   7 -15    9.41    1.89
   0  -7  14   21.43    1.23
   0  -7  14   32.19    1.68
   0  -7  14   20.70    1.22
   0  -7  14   22.30    2.29
   0   7 -14  108.23    3.75
   0   7 -14   46.46    1.67
   0  -7  13   41.75    1.41
   0  -7  13   48.97    1.64
   0  -7  13   35.92    1.27
   0   7 -13  187.52    3.87
   0   7 -13  174.12   11.99
   0  -7  12    7.31    0.74
   0  -7  12    7.17    0.78
   0  -7  12    8.78    1.42
   0   7 -12   41.29    3.20
   0   7 -12   22.93    3.98
   0  -7  11    0.75    0.62
   0  -7  11    3.22    0.77
   0  -7  11    2.83    1.17
   0  -7  11    4.57    1.50
   0   7 -11    5.08    1.94
   0   7 -11    5.58    3.28
   0  -7  10   10.86    1.11
   0  -7  10   14.48    1.22
   0  -7  10   10.02    1.03
   0   7 -10   41.04    2.99
   0   7 -10   29.40    2.90
   0  -7   9    9.54    0.80
   0  -7   9   11.90    1.17
   0  -7   9    7.91    0.97
   0   7  -9   40.00    3.13
   0   7  -9   25.72    2.65
   0  -7   8   10.20    1.13
   0  -7   8   11.31    1.18
   0  -7   8   10.73    1.03
   0   7  -8   47.18    3.46
   0   7  -8   55.81    6.42
   0  -7   7    2.49    0.70
   0  -7   7    1.56    0.68
   0  -7   7    0.98    0.65
   0   7  -7    0.94    1.92
   0  -7   6   -0.04    0.68
   0  -7   6   -0.61    0.63
   0   7  -6    0.60    1.84
   0  -7   5    1.86    0.73
   0   7  -5    5.24    2.62
   0   7  -5   10.54    5.69
   0   7  -4   20.73    2.24
   0   7  -4   22.73    3.68
   0   7  -3    9.21    3.30
   0   7  -2   -1.06    3.24
   0   7  -1    3.87    3.11
   0   7   0  101.63    5.67
   0  -7  -1  310.14    6.44
   0   7   1  200.49    6.20
   0  -7  -2  221.35    6.20
   0   7   2  134.33    6.24
   0  -7  -3    5.23    1.19
   0   7   3    9.07    3.61
   0  -7  -4   -1.87    0.72
   0  -7  -4   -0.39    0.70
   0  -7  -5    4.15    0.72
   0  -7  -5   10.07    1.22
   0   7   5    7.13    2.67
   0  -7  -6    6.79    0.75
   0  -7  -6    8.55    1.08
   0  -7  -6   20.53    5.64
   0  -7  -6   19.83    1.28
   0   7   6   25.31    2.94
   0  -7  -7   -0.26    0.61
   0  -7  -7    5.72    0.95
   0  -7  -7   10.78    6.96
   0  -7  -7    0.68    0.76
   0   7   7    3.50    2.87
   0  -7  -8    0.89    0.65
   0  -7  -8    3.25    0.84
   0  -7  -8    6.55    8.99
   0  -7  -8    2.64    0.84
   0   7   8   -0.37    3.25
   0  -7  -9    0.61    0.61
   0  -7  -9   -0.62    0.76
   0  -7  -9    3.32    0.92
   0   7   9    0.76    3.37
   0  -7 -10   23.94    1.24
   0  -7 -10   22.76    1.44
   0  -7 -10   90.99    2.02
   0   7  10  111.88    4.11
   0   7  10   90.96    6.46
   0  -7 -11   19.10    1.20
   0  -7 -11   19.40    1.41
   0  -7 -11   75.84    1.93
   0   7  11  104.39    4.22
   0   7  11   79.72    7.14
   0  -7 -12    3.54    0.75
   0  -7 -12    3.59    0.74
   0  -7 -12   11.71    1.19
   0   7  12   15.42    2.42
   0   7  12    6.87    5.21
   0  -7 -13    2.96    0.72
   0  -7 -13    3.35    0.74
   0  -7 -13    9.43    1.12
   0   7  13    8.87    1.08
   0   7  13   12.35    3.10
   0   7  13   14.87    6.22
   0  -7 -14    2.15    0.68
   0  -7 -14    2.16    0.74
   0  -7 -14    6.51    1.02
   0   7  14    4.80    1.09
   0   7  14   12.00    1.99
   0   7  14   29.61    7.29
   0  -7 -15   -0.98    0.63
   0  -7 -15   -0.38    0.69
   0  -7 -15   -0.40    0.87
   0   7  15    0.18    1.21
   0   7  15    1.58    1.85
   0  -7 -16    0.55    0.54
   0  -7 -16    0.41    0.52
   0  -7 -16   -1.38    0.65
   0   7  16   -0.54    0.85
   0   7  16    0.70    1.77
   0  -7 -17    1.33    0.51
   0  -7 -17    1.53    0.51
   0   7  17    2.44    0.92
   0   7  17    6.13    1.68
   0  -7 -18    0.05    0.46
   0  -7 -18    0.67    0.49
   0   7  18   -0.29    1.52
   0  -7 -19   -0.34    0.46
   0  -7 -19   -0.29    0.42
   0   7  19    0.59    1.43
   0  -8  21    1.11    0.39
   0   8 -21   -0.13    0.49
   0   8 -21    1.37    0.89
   0  -8  20    2.40    0.44
   0   8 -20    4.87    0.59
   0  -8  19    0.49    0.44
   0   8 -19    1.45    2.11
   0   8 -19   -0.37    0.57
   0  -8  18    0.27    0.50
   0   8 -18   -3.52    1.98
   0   8 -18   -0.28    0.58
   0  -8  17    2.15    0.65
   0  -8  17    2.26    0.70
   0   8 -17    8.60    1.90
   0   8 -17    7.89    0.94
   0  -8  16    0.15    0.63
   0  -8  16   -1.11    1.17
   0  -8  16    0.03    0.62
   0   8 -16    2.32    1.87
   0   8 -16    1.86    0.79
   0   8 -16   -8.19    7.64
   0  -8  15    0.33    0.64
   0  -8  15   -0.60    0.95
   0  -8  15    0.91    0.65
   0   8 -15    1.04    1.89
   0   8 -15    0.64    0.80
   0   8 -15    6.16    6.06
   0  -8  14   -0.03    0.64
   0  -8  14    3.08    0.91
   0  -8  14    0.75    0.60
   0   8 -14   -1.42    2.38
   0   8 -14    0.53    0.86
   0   8 -14    6.68    5.47
   0  -8  13    0.26    0.64
   0  -8  13    0.55    0.80
   0  -8  13    0.81    0.60
   0   8 -13   -0.31    2.21
   0  -8  12    3.53    0.68
   0  -8  12    6.30    0.85
   0  -8  12    4.47    0.70
   0   8 -12   18.72    2.38
   0   8 -12   -2.93    4.78
   0  -8  11    3.38    0.67
   0  -8  11    5.00    0.75
   0  -8  11    2.28    0.59
   0   8 -11   14.50    2.26
   0   8 -11    9.25    4.17
   0  -8  10   11.66    1.05
   0   8 -10   45.09    3.39
   0   8 -10   43.42    3.81
   0  -8   9    5.68    0.74
   0  -8   9    8.21    0.78
   0  -8   9    7.71    0.75
   0   8  -9   31.23    3.47
   0   8  -9   19.38    3.16
   0  -8   8    9.61    1.15
   0  -8   8   11.57    1.12
   0  -8   8    8.23    0.75
   0   8  -8   29.65    2.94
   0  -8   7    0.56    0.71
   0  -8   7    0.44    0.61
   0  -8   7    0.39    0.59
   0   8  -7    2.95    2.49
   0  -8   6   25.55    1.40
   0  -8   6   33.94    1.26
   0  -8   6   27.54    1.48
   0  -8   6   23.76    1.17
   0   8  -6  119.74    7.41
   0  -8   5   11.36    0.93
   0  -8   5   12.61    1.15
   0  -8   5   12.43    1.32
   0  -8   5    8.16    0.75
   0   8  -5   55.11    6.83
   0  -8   4   28.33    1.59
   0  -8   4   45.02    1.36
   0  -8   4   36.32    1.50
   0   8  -4  132.34   12.46
   0  -8   3   -0.29    0.66
   0  -8   3   -0.44    0.78
   0  -8   2   56.74    1.50
   0  -8   2  181.10    6.66
   0  -8   2   40.41    1.48
   0  -8   1   52.98    1.52
   0  -8   1   40.83    1.47
   0  -8   0    0.35    0.83
   0  -8   0   -5.24    5.00
   0  -8   0   -1.88    0.66
   0  -8  -1    9.39    1.01
   0  -8  -1   42.02    5.55
   0  -8  -1    9.80    0.86
   0  -8  -2   16.52    1.33
   0  -8  -2   19.34    1.70
   0  -8  -2   83.03    6.65
   0  -8  -2   20.99    1.28
   0  -8  -3    0.89    0.71
   0  -8  -3    1.21    1.32
   0  -8  -3   -0.12    0.65
   0  -8  -4    9.45    1.16
   0  -8  -4   24.81    1.30
   0   8   4   33.45    3.40
   0  -8  -5    9.09    1.13
   0  -8  -5   12.79    1.39
   0  -8  -5   28.83    1.32
   0   8   5   38.74    3.59
   0  -8  -6    0.79    0.69
   0  -8  -6    3.14    1.13
   0  -8  -6    1.15    0.77
   0   8   6    3.72    3.48
   0  -8  -7    8.79    1.00
   0  -8  -7    7.82    1.05
   0   8   7   34.93    3.70
   0  -8  -8   22.29    1.17
   0  -8  -8   69.44    1.78
   0   8   8   68.21    6.62
   0  -8  -9   16.81    1.15
   0  -8  -9   13.73    1.43
   0  -8  -9   57.43    1.76
   0   8   9   38.35    4.49
   0  -8 -10   17.88    1.16
   0  -8 -10   18.22    1.35
   0  -8 -10   73.92    1.97
   0   8  10  107.05    4.53
   0   8  10   48.09    5.34
   0  -8 -11   17.41    1.17
   0  -8 -11   20.38    1.39
   0  -8 -11   68.26    1.94
   0   8  11   88.16    4.50
   0   8  11   48.41    6.06
   0  -8 -12    0.89    0.65
   0  -8 -12    1.70    0.77
   0  -8 -12    2.11    0.99
   0   8  12   -0.14    1.14
   0   8  12    4.83    6.82
   0  -8 -13   -0.92    0.62
   0  -8 -13    0.32    0.69
   0  -8 -13    2.84    0.95
   0   8  13   -0.48    1.15
   0   8  13    2.37    1.94
   0   8  13  -10.16    8.10
   0  -8 -14    0.18    0.64
   0  -8 -14    0.47    0.74
   0  -8 -14    0.30    0.88
   0   8  14    0.77    1.09
   0   8  14   -0.06    1.86
   0  -8 -15    0.69    0.49
   0  -8 -15   -0.30    0.54
   0  -8 -15    0.27    0.67
   0   8  15    3.15    1.15
   0   8  15    0.90    1.75
   0  -8 -16   -0.55    0.46
   0  -8 -16   -0.17    0.51
   0  -8 -16    1.18    0.61
   0   8  16    0.67    1.64
   0  -8 -17    1.31    0.45
   0  -8 -17   -0.44    0.48
   0   8  17    2.69    1.51
   0  -8 -18    0.41    0.43
   0  -8 -18    0.65    0.44
   0   8  18    0.87    1.44
   0  -9  20    0.25    0.40
   0  -9  20    2.40    0.61
   0   9 -20    8.22    2.34
   0   9 -20    0.82    0.55
   0  -9  19   -0.30    0.41
   0   9 -19   -4.32    2.00
   0   9 -19    1.00    0.57
   0  -9  18    0.85    0.47
   0   9 -18    2.54    1.95
   0   9 -18    0.48    0.60
   0  -9  17   -0.10    0.48
   0  -9  17    0.79    1.00
   0   9 -17    2.20    1.95
   0   9 -17    2.34    0.65
   0  -9  16   -0.87    0.61
   0   9 -16    2.52    1.89
   0   9 -16   -0.11    0.82
   0  -9  15    0.05    0.63
   0  -9  15    0.01    0.90
   0  -9  15    0.39    0.63
   0   9 -15   -2.38    1.89
   0   9 -15   -0.29    0.80
   0   9 -15   17.49    8.24
   0  -9  14    0.07    0.63
   0  -9  14   -0.60    0.79
   0  -9  14   -0.10    0.60
   0   9 -14    4.03    2.12
   0   9 -14    0.15    0.86
   0  -9  13    4.61    0.76
   0  -9  13   10.57    0.94
   0  -9  13    7.23    0.81
   0   9 -13   32.86    3.87
   0   9 -13   18.90    1.59
   0   9 -13   18.67    6.05
   0  -9  12   19.36    1.27
   0  -9  12   35.58    1.44
   0  -9  12   20.46    1.12
   0   9 -12   96.74    4.05
   0   9 -12   67.15   10.22
   0  -9  11    6.44    0.79
   0  -9  11   12.09    1.18
   0  -9  11    6.18    0.72
   0   9 -11   36.07    3.71
   0   9 -11   17.05    5.32
   0  -9  10    2.79    0.73
   0  -9  10    3.81    0.71
   0  -9  10    1.51    0.59
   0   9 -10   10.26    2.52
   0   9 -10   -4.63    4.49
   0  -9   9    7.93    0.79
   0  -9   9   13.25    1.14
   0  -9   9    8.46    1.01
   0   9  -9   44.02    4.04
   0   9  -9   27.20    4.15
   0  -9   8    4.70    0.77
   0  -9   8    6.69    0.75
   0  -9   8    5.59    1.26
   0   9  -8    5.34    3.61
   0  -9   7    0.01    0.71
   0  -9   7    2.52    0.66
   0  -9   7    2.13    0.76
   0  -9   7    1.13    0.59
   0   9  -7    3.90    3.32
   0  -9   6    0.94    0.77
   0  -9   6    0.77    0.63
   0  -9   6    0.53    0.70
   0   9  -6    4.59    3.02
   0  -9   5    0.32    0.74
   0  -9   5    1.06    0.60
   0  -9   5   -0.16    0.69
   0  -9   4    1.95    0.82
   0  -9   4    3.39    0.67
   0  -9   4    1.77    0.73
   0  -9   3   21.48    1.46
   0  -9   3   35.07    1.30
   0  -9   3  105.20    8.50
   0  -9   3   25.85    1.32
   0  -9   2    5.06    0.73
   0  -9   2   23.13    6.55
   0  -9   2    3.22    0.72
   0  -9   1   13.08    1.21
   0  -9   1   12.30    1.25
   0  -9   1   10.63    1.19
   0  -9   0   11.00    1.02
   0  -9   0   12.00    0.95
   0  -9   0   44.54    7.05
   0  -9   0    8.78    0.82
   0  -9  -1    0.55    0.78
   0  -9  -1    2.96    0.84
   0  -9  -1   12.82    6.84
   0  -9  -1    0.74    0.68
   0  -9  -2    2.70    0.76
   0  -9  -2    4.79    0.93
   0  -9  -2    4.53    0.77
   0  -9  -3   -0.12    0.65
   0  -9  -3   -0.13    1.01
   0  -9  -3   -0.34    0.67
   0   9   3   -0.11    3.90
   0  -9  -4    9.83    1.14
   0  -9  -4   14.90    1.72
   0  -9  -4   16.97    1.30
   0   9   4   31.70    4.28
   0  -9  -5    2.71    0.71
   0  -9  -5    5.58    0.80
   0   9   5    7.85    4.13
   0  -9  -6    2.28    0.66
   0  -9  -6    2.62    1.29
   0  -9  -6    6.98    0.90
   0   9   6   11.34    4.30
   0  -9  -7    1.81    0.65
   0  -9  -7    0.13    1.10
   0  -9  -7    1.70    0.79
   0   9   7   -2.71    4.68
   0  -9  -8    7.37    0.80
   0  -9  -8    6.11    1.01
   0  -9  -8   18.22    1.49
   0   9   8   13.49    5.11
   0  -9  -9   -1.36    0.65
   0  -9  -9    1.65    0.91
   0  -9  -9    0.15    0.82
   0   9   9   -4.64    5.50
   0  -9 -10    7.64    0.82
   0  -9 -10    7.91    0.95
   0  -9 -10   25.60    1.64
   0   9  10   25.01    7.00
   0  -9 -11   29.27    1.35
   0  -9 -11   27.51    1.48
   0  -9 -11  104.28    2.17
   0   9  11  113.31    3.85
   0   9  11   65.07    7.88
   0  -9 -12    0.69    0.64
   0  -9 -12    0.31    0.77
   0  -9 -12    0.53    0.96
   0   9  12    0.25    1.99
   0   9  12   -0.75    9.80
   0  -9 -13    2.59    0.69
   0  -9 -13    9.21    1.05
   0   9  13    9.75    1.93
   0  -9 -14    0.31    0.47
   0  -9 -14    0.78    0.57
   0  -9 -14   -0.05    0.68
   0   9  14   -4.29    1.78
   0  -9 -15    3.00    0.55
   0  -9 -15    1.50    0.56
   0  -9 -15    8.56    0.95
   0   9  15    1.59    1.60
   0  -9 -16    0.82    0.44
   0  -9 -16   -0.10    0.49
   0  -9 -16    2.37    0.60
   0   9  16    2.19    1.48
   0  -9 -17    0.15    0.40
   0   9  17   -1.71    1.35
   0 -10  19    0.72    0.40
   0 -10  19   -0.29    0.61
   0  10 -19   -1.35    0.62
   0 -10  18    0.59    0.45
   0 -10  18    1.90    0.61
   0  10 -18    3.01    1.79
   0  10 -18    2.88    0.67
   0 -10  17   -1.03    0.45
   0 -10  17    0.94    0.86
   0 -10  17    0.52    0.63
   0  10 -17    1.76    1.84
   0  10 -17   -0.03    0.67
   0 -10  16    0.68    0.51
   0 -10  16    0.14    0.74
   0 -10  16    2.38    0.67
   0  10 -16    0.68    1.83
   0  10 -16    0.50    0.69
   0 -10  15    1.64    0.66
   0 -10  15    2.59    0.88
   0  10 -15    7.16    1.98
   0 -10  14    1.42    0.70
   0 -10  14    2.80    0.86
   0 -10  14    1.20    0.84
   0  10 -14    4.51    2.10
   0  10 -14    5.06    0.93
   0  10 -14  -23.96   10.09
   0 -10  13   -0.87    0.62
   0 -10  13    1.08    0.74
   0 -10  13    0.90    0.83
   0  10 -13   -3.60    2.18
   0  10 -13   -0.01    0.94
   0  10 -13  -23.06    8.45
   0 -10  12   -0.48    0.64
   0 -10  12    1.64    0.76
   0 -10  12    2.30    0.83
   0  10 -12    1.25    1.04
   0  10 -12   17.85    7.71
   0 -10  11    3.18    0.74
   0 -10  11    6.33    0.85
   0 -10  11    3.75    0.83
   0  10 -11   20.93    2.97
   0  10 -11    8.47    6.96
   0 -10  10    9.84    1.20
   0 -10  10   17.18    1.23
   0 -10  10   12.34    1.33
   0  10 -10   58.83    4.51
   0  10 -10   26.47    7.32
   0 -10   9    2.52    0.73
   0 -10   9    5.41    0.77
   0 -10   9    2.35    0.79
   0  10  -9    6.81    3.04
   0  10  -9   12.92    5.72
   0 -10   8    6.75    0.83
   0 -10   8   10.78    1.14
   0 -10   8    6.72    0.82
   0  10  -8    5.91    5.13
   0 -10   7   -0.29    0.69
   0 -10   7    0.21    0.59
   0 -10   7   -0.26    0.70
   0 -10   6   13.58    1.46
   0 -10   6   19.94    1.21
   0 -10   6   12.39    1.29
   0 -10   5   21.69    1.41
   0 -10   5   32.56    1.34
   0 -10   5   22.98    1.32
   0 -10   4    4.71    0.71
   0 -10   3   12.02    1.21
   0 -10   3    9.87    1.13
   0 -10   2    5.86    1.16
   0 -10   2   32.49    9.55
   0 -10   2    7.70    0.78
   0 -10   1   13.75    1.12
   0 -10   1   11.96    1.26
   0 -10   1   73.32   10.07
   0 -10   1   12.15    1.20
   0 -10   0   25.41    1.55
   0 -10   0   31.68    1.40
   0 -10  -1    5.02    0.88
   0 -10  -1    4.96    0.88
   0 -10  -1    4.95    0.85
   0 -10  -2   -0.16    0.89
   0 -10  -2    0.58    0.90
   0 -10  -2    0.49    0.70
   0  10   2   -4.96    5.09
   0 -10  -3   -0.11    0.69
   0 -10  -3    0.34    0.91
   0 -10  -3    1.03    0.70
   0  10   3   -1.68    5.35
   0 -10  -4    9.37    1.15
   0 -10  -4   16.96    1.60
   0 -10  -4   18.64    1.34
   0  10   4   18.66    5.35
   0 -10  -5   27.94    1.31
   0 -10  -5   61.54    1.67
   0  10   5   70.04    5.90
   0 -10  -6    4.57    0.72
   0 -10  -6   13.54    1.38
   0  10   6    8.53    5.89
   0 -10  -7    0.56    0.65
   0 -10  -7    2.25    0.89
   0  10   7  -10.93    6.70
   0 -10  -8    2.84    0.67
   0 -10  -8   13.80    1.51
   0  10   8   22.17    7.58
   0 -10  -9    3.26    0.72
   0 -10  -9   13.47    1.49
   0  10   9   13.22    8.38
   0 -10 -10    0.13    0.62
   0 -10 -10   -0.02    0.88
   0  10  10   16.01   10.23
   0 -10 -11    0.18    0.61
   0 -10 -11    3.65    0.99
   0  10  11    0.89    2.19
   0 -10 -12   17.64    1.52
   0  10  12   11.75    1.94
   0 -10 -13    6.11    0.75
   0 -10 -13   15.36    1.08
   0  10  13    6.88    1.79
   0 -10 -14   -0.98    0.43
   0 -10 -14    0.18    0.59
   0  10  14   -1.23    1.65
   0 -10 -15    0.35    0.43
   0 -10 -15    1.07    0.56
   0  10  15    2.20    1.59
   0 -10 -16   -0.05    0.39
   0  10  16   -2.47    1.44
   0 -11  18    0.87    0.44
   0 -11  18    1.24    0.63
   0 -11  17    1.31    0.45
   0 -11  17    1.13    0.78
   0 -11  17   -1.13    0.61
   0  11 -17   -0.04    1.72
   0  11 -17    1.68    0.82
   0 -11  16    1.02    0.48
   0 -11  16   -0.08    0.66
   0 -11  16   -1.03    0.62
   0  11 -16    2.70    1.81
   0  11 -16    1.35    0.85
   0 -11  15    1.07    0.51
   0 -11  15    6.99    0.69
   0 -11  15    3.39    0.65
   0  11 -15   11.68    2.01
   0  11 -15    7.45    0.89
   0 -11  14    2.72    0.56
   0 -11  14    7.76    0.75
   0 -11  14    5.99    0.78
   0  11 -14   26.29    3.25
   0  11 -14    7.50    0.90
   0 -11  13    0.41    0.66
   0 -11  13    1.48    0.76
   0 -11  13   -0.34    0.76
   0  11 -13    3.31    2.28
   0 -11  12    0.24    0.69
   0 -11  12    0.83    0.72
   0 -11  12    1.06    0.77
   0  11 -12   -0.57    2.48
   0  11 -12   -1.19    1.21
   0 -11  11    0.07    0.65
   0 -11  11    0.58    0.73
   0 -11  11   -0.05    0.79
   0  11 -11   -0.24    2.71
   0  11 -11    1.99    1.33
   0 -11  10    1.05    0.68
   0 -11  10    0.04    0.71
   0 -11  10   -0.52    0.72
   0 -11   9    0.10    0.69
   0 -11   9    0.58    0.68
   0 -11   9    0.13    0.77
   0 -11   8    2.82    0.75
   0 -11   8    4.83    0.74
   0 -11   8    3.44    0.80
   0 -11   7    1.34    0.79
   0 -11   7   -0.98    0.62
   0 -11   7    0.19    0.75
   0 -11   6    2.38    0.70
   0 -11   6    0.69    0.71
   0 -11   5    3.77    0.76
   0 -11   5    2.29    0.71
   0 -11   4    3.14    0.70
   0 -11   4    1.57    0.68
   0 -11   3   10.01    1.15
   0 -11   3    6.65    0.80
   0 -11   2    8.80    0.89
   0 -11   2    7.04    0.82
   0 -11   1   14.24    1.33
   0 -11   1   13.33    1.31
   0 -11   0   -0.88    0.89
   0 -11   0   -0.19    0.74
   0 -11   0   -0.94    0.72
   0 -11  -1    1.22    0.81
   0 -11  -1    1.43    0.83
   0 -11  -1    1.46    0.74
   0  11   1    3.06    7.49
   0 -11  -2   21.98    1.32
   0 -11  -2   36.66    1.52
   0 -11  -2   33.58    1.45
   0  11   2   49.60    7.95
   0 -11  -3   13.84    1.25
   0 -11  -3   26.12    1.64
   0 -11  -3   26.41    1.51
   0  11   3   19.31    7.70
   0 -11  -4    3.56    0.76
   0 -11  -4    5.30    1.22
   0 -11  -4    9.10    0.98
   0  11   4   17.50    9.62
   0 -11  -5    2.17    0.65
   0 -11  -5    5.46    0.90
   0  11   5  -12.23    8.53
   0 -11  -6    0.57    0.61
   0 -11  -6    2.47    0.85
   0  11   6    4.17    9.42
   0 -11  -7    4.39    0.68
   0 -11  -7   15.29    1.43
   0  11   7   41.74   11.24
   0 -11  -8    1.08    0.65
   0 -11  -8   -0.01    0.87
   0 -11  -9    0.13    0.64
   0 -11  -9    0.71    0.87
   0 -11 -10    0.66    0.98
   0 -11 -11    0.05    0.49
   0 -11 -11   -1.20    0.66
   0 -11 -12    0.87    0.45
   0 -11 -12    0.87    0.62
   0 -11 -13    0.74    0.42
   0 -11 -13    1.75    0.63
   0  11  13    2.73    1.72
   0 -11 -14    1.82    0.42
   0 -11 -14    7.80    0.78
   0  11  14    2.78    1.60
   0 -11 -15    2.96    0.41
   0 -12  17    0.10    0.46
   0 -12  17   -1.61    0.74
   0 -12  17    0.06    0.67
   0  12 -17   -1.38    1.55
   0 -12  16    0.26    0.48
   0 -12  16    1.58    0.61
   0 -12  16    0.32    0.64
   0  12 -16    1.15    1.70
   0 -12  15   -0.62    0.48
   0 -12  15    0.53    0.58
   0 -12  15    0.86    0.64
   0  12 -15   -1.24    1.82
   0 -12  14   -0.90    0.49
   0 -12  14    0.35    0.55
   0 -12  14    2.45    0.65
   0  12 -14    2.13    2.05
   0 -12  13    1.07    0.52
   0 -12  13    1.81    0.58
   0 -12  13    0.86    0.65
   0  12 -13    2.48    2.29
   0 -12  12    1.43    0.56
   0 -12  12   -0.43    1.10
   0 -12  12    0.22    0.65
   0  12 -12   -3.08    2.48
   0 -12  11    2.13    0.75
   0 -12  11    0.88    0.68
   0 -12  11    0.70    0.81
   0  12 -11   -0.79    2.79
   0 -12  10    0.86    0.77
   0 -12  10   -0.80    0.69
   0 -12  10    0.05    0.83
   0  12 -10    3.28    3.04
   0 -12   9   -0.92    0.75
   0 -12   9   -0.35    0.69
   0 -12   9   -0.55    0.78
   0 -12   8   19.64    1.29
   0 -12   8   14.88    1.42
   0 -12   7    0.41    0.71
   0 -12   7    0.70    0.73
   0 -12   6    2.57    0.75
   0 -12   6    3.98    0.79
   0 -12   5   14.29    1.21
   0 -12   5   11.00    1.28
   0 -12   4   12.23    1.22
   0 -12   4    6.36    0.82
   0 -12   3   10.90    1.21
   0 -12   3   11.55    1.34
   0 -12   2    3.09    0.77
   0 -12   2    1.47    0.74
   0 -12   1    0.84    0.76
   0 -12   1   -1.33    0.71
   0 -12   0   10.62    1.14
   0 -12   0   12.35    1.38
   0 -12   0   11.68    1.32
   0 -12  -1    6.67    0.93
   0 -12  -1   11.35    1.39
   0 -12  -1    6.13    0.88
   0 -12  -2    9.13    0.93
   0 -12  -2   12.07    1.48
   0 -12  -2   17.43    1.46
   0 -12  -3    5.36    0.81
   0 -12  -3    8.52    1.16
   0 -12  -3    8.86    0.97
   0 -12  -4   10.97    1.18
   0 -12  -4   25.09    1.55
   0 -12  -5   16.53    1.16
   0 -12  -5   33.82    1.56
   0 -12  -6    1.94    0.66
   0 -12  -6    4.19    0.90
   0 -12  -7    0.40    0.67
   0 -12  -7   -0.08    0.87
   0 -12  -8    2.33    0.54
   0 -12  -8    7.84    0.86
   0 -12  -9    1.11    0.47
   0 -12  -9    0.25    0.69
   0 -12 -10    1.27    0.48
   0 -12 -10    2.74    0.68
   0 -12 -11   -0.88    0.42
   0 -12 -11   -0.76    0.59
   0 -12 -12   -0.60    0.39
   0 -12 -12   -1.00    0.52
   0 -12 -13    2.54    0.39
   0 -12 -13    7.50    0.76
   0 -13  16    0.38    0.76
   0  13 -16   -1.98    1.70
   0 -13  15    0.18    0.52
   0 -13  15   -1.18    0.69
   0  13 -15   -2.20    1.67
   0 -13  14    0.09    0.50
   0 -13  14   -0.05    0.67
   0  13 -14   -0.60    1.88
   0 -13  13    5.81    0.60
   0 -13  13    3.35    0.68
   0  13 -13    8.34    2.14
   0 -13  12    3.37    0.62
   0 -13  12    1.79    0.67
   0  13 -12    6.21    2.40
   0 -13  11   -0.40    0.52
   0 -13  11   -0.72    0.66
   0  13 -11   -0.54    2.69
   0 -13  10   -0.74    0.53
   0 -13  10   -1.04    0.66
   0 -13   9    2.00    0.74
   0 -13   9    0.88    0.69
   0 -13   8   -0.25    0.70
   0 -13   8    0.13    0.82
   0 -13   7    2.42    0.74
   0 -13   7    2.17    0.83
   0 -13   6    0.29    0.71
   0 -13   6   -0.23    0.82
   0 -13   5    0.60    0.69
   0 -13   5   -0.38    0.81
   0 -13   4    4.01    0.80
   0 -13   4    0.31    0.77
   0 -13   3    1.89    0.76
   0 -13   3    1.45    0.77
   0 -13   2   28.57    1.39
   0 -13   2   28.56    1.48
   0 -13   1   37.68    1.44
   0 -13   1   31.74    1.51
   0 -13   0   11.82    1.36
   0 -13   0    9.77    0.96
   0 -13  -1    3.60    0.97
   0 -13  -1    3.41    0.96
   0 -13  -1    4.08    0.93
   0 -13  -2   20.50    1.39
   0 -13  -2   33.53    1.71
   0 -13  -2   38.13    1.56
   0 -13  -3   11.98    1.42
   0 -13  -3   15.36    1.32
   0 -13  -3   23.48    1.52
   0 -13  -4    9.70    0.90
   0 -13  -4   21.08    1.63
   0 -13  -5    0.23    0.54
   0 -13  -5    0.96    0.68
   0 -13  -6    6.79    0.76
   0 -13  -6   12.50    1.08
   0 -13  -7    1.09    0.51
   0 -13  -7    0.88    0.65
   0 -13  -8    1.11    0.48
   0 -13  -8    1.67    0.65
   0 -13  -9    0.34    0.45
   0 -13  -9   -0.40    0.58
   0 -13 -10    1.70    0.43
   0 -13 -10    4.56    0.63
   0 -13 -11    0.18    0.40
   0 -13 -11    1.76    0.52
   0 -14  14    3.53    0.51
   0 -14  14    1.78    0.82
   0  14 -14    2.57    1.81
   0 -14  13    1.59    0.48
   0 -14  13    1.25    0.76
   0  14 -13   -3.00    2.08
   0 -14  12    6.43    0.73
   0 -14  12    5.28    0.76
   0  14 -12    0.04    2.32
   0 -14  11    3.08    0.54
   0 -14  11    1.77    0.73
   0 -14  10    4.31    0.56
   0 -14  10    2.58    0.70
   0 -14   9   13.85    0.89
   0 -14   9   10.87    1.03
   0 -14   8    2.05    0.56
   0 -14   8    0.90    0.70
   0 -14   7    4.63    0.63
   0 -14   7    5.09    0.72
   0 -14   6    0.34    0.55
   0 -14   6    0.44    0.66
   0 -14   5    2.73    0.60
   0 -14   5    0.51    0.68
   0 -14   4    4.31    0.65
   0 -14   4    1.71    0.68
   0 -14   3    1.30    0.63
   0 -14   3    1.52    0.64
   0 -14   2    9.08    1.00
   0 -14   2    6.16    0.69
   0 -14   1    4.10    0.70
   0 -14   1    4.39    0.70
   0 -14   0    2.53    0.70
   0 -14   0    3.89    0.69
   0 -14  -1   -0.55    0.72
   0 -14  -1    3.19    0.65
   0 -14  -2   -0.03    0.88
   0 -14  -2    1.28    0.63
   0 -14  -3    0.37    0.71
   0 -14  -3    1.15    0.65
   0 -14  -4    0.11    0.63
   0 -14  -4    1.26    0.63
   0 -14  -5    1.80    0.59
   0 -14  -5    3.31    0.62
   0 -14  -6   -0.49    0.50
   0 -14  -6   -0.23    0.58
   0 -14  -7    1.04    0.48
   0 -14  -7    1.37    0.57
   0 -14  -8    0.38    0.46
   0 -14  -8    0.54    0.53
   0 -14  -9   -0.37    0.43
   0 -14  -9   -0.32    0.51
   0 -15  11   -0.21    0.42
   0 -15  10    2.04    0.45
   0 -15  10   -0.23    0.89
   0 -15   9    3.44    0.51
   0 -15   9    3.59    0.71
   0 -15   8   -0.12    0.48
   0 -15   8   -0.70    0.66
   0 -15   7    9.37    0.77
   0 -15   7    8.11    0.73
   0 -15   6   16.91    0.87
   0 -15   6   14.37    1.00
   0 -15   5    2.60    0.54
   0 -15   5    2.53    0.64
   0 -15   4    1.52    0.55
   0 -15   4   -0.66    0.61
   0 -15   3    4.50    0.63
   0 -15   3    1.98    0.64
   0 -15   2    6.52    0.69
   0 -15   2    5.10    0.66
   0 -15   1    8.44    0.92
   0 -15   1    8.40    0.70
   0 -15   0    2.89    0.72
   0 -15   0    1.38    0.62
   0 -15  -1    0.46    0.83
   0 -15  -1   -0.35    0.62
   0 -15  -2    2.70    0.63
   0 -15  -3    1.75    0.61
   0 -15  -4    2.50    0.60
   0 -15  -5   -0.30    0.55
   0 -16   7    0.14    0.45
   0 -16   6    0.22    0.46
   0 -16   6    1.48    0.81
   0 -16   5    0.88    0.50
   0 -16   5   -0.14    0.76
   0 -16   4    1.61    0.52
   0 -16   4    1.03    0.72
   0 -16   3    7.02    0.77
   0 -16   3    7.19    0.77
   0 -16   2    3.05    0.67
   0 -16   2   -0.29    0.76
   0 -16   1    0.27    0.75
   0 -16   1    0.56    0.72
   0 -16   0   -1.69    0.71
   1 -16  -1    0.77    0.56
   1 -16   0    0.58    0.56
   1 -16   1    2.67    0.67
   1 -16   1    2.56    0.56
   1 -16   2   -0.72    0.55
   1 -16   2    0.11    0.56
   1 -16   3    0.03    0.52
   1 -16   3    0.36    0.57
   1 -16   4    0.56    0.50
   1 -16   4   -0.89    0.56
   1 -16   5    1.72    0.49
   1 -16   5    1.40    0.57
   1 -16   6    2.29    0.46
   1 -15  -6    3.02    0.54
   1 -15  -5    0.20    0.50
   1 -15  -4    1.81    0.57
   1 -15  -3    0.81    0.56
   1 -15  -2   -2.24    0.86
   1 -15  -2    0.86    0.57
   1 -15  -1    0.03    0.69
   1 -15  -1    1.68    0.57
   1 -15   0    2.66    0.65
   1 -15   0    1.63    0.58
   1 -15   1    6.42    0.68
   1 -15   1    6.33    0.67
   1 -15   2    0.53    0.56
   1 -15   2   -0.28    0.60
   1 -15   3    1.58    0.56
   1 -15   3   -0.34    0.56
   1 -15   4    1.24    0.53
   1 -15   4    0.97    0.56
   1 -15   5    0.73    0.51
   1 -15   5    0.99    0.56
   1 -15   6    2.48    0.54
   1 -15   6    2.65    0.59
   1 -15   7   14.87    0.83
   1 -15   7    9.35    0.90
   1 -15   8    2.40    0.50
   1 -15   8    1.71    0.61
   1 -15   9    3.51    0.51
   1 -15   9    1.18    0.61
   1 -15  10    3.21    0.48
   1 -15  10    2.23    0.63
   1 -15  11    1.05    0.44
   1 -15  11   -1.87    1.02
   1 -14  -9    1.41    0.47
   1 -14  -9   -0.73    0.48
   1 -14  -8   -0.06    0.47
   1 -14  -8    2.15    0.58
   1 -14  -7    1.34    0.52
   1 -14  -7    4.17    0.61
   1 -14  -6   -0.40    0.58
   1 -14  -6   -0.35    0.56
   1 -14  -5   -0.17    0.65
   1 -14  -5    1.27    0.59
   1 -14  -4   -0.14    0.83
   1 -14  -4    1.91    0.62
   1 -14  -3    0.66    0.86
   1 -14  -3    0.63    0.60
   1 -14  -2    5.37    0.78
   1 -14  -2    4.97    0.66
   1 -14  -1   13.11    1.01
   1 -14  -1   11.67    1.06
   1 -14   0    3.38    0.68
   1 -14   0    3.45    0.68
   1 -14   1   16.12    1.04
   1 -14   1   14.28    1.05
   1 -14   2    8.06    0.96
   1 -14   2    4.89    0.69
   1 -14   3   12.73    0.97
   1 -14   3    9.87    0.98
   1 -14   4   15.97    1.02
   1 -14   4   13.50    1.03
   1 -14   5    4.38    0.62
   1 -14   5    4.28    0.67
   1 -14   6    1.70    0.56
   1 -14   6    1.58    0.61
   1 -14   7   22.72    1.03
   1 -14   7   15.25    1.01
   1 -14   8   -0.14    0.52
   1 -14   8   -0.22    0.60
   1 -14   9    1.06    0.51
   1 -14   9    1.23    0.61
   1 -14  10    5.39    0.61
   1 -14  10    2.79    0.63
   1 -14  11    5.66    0.71
   1 -14  11    3.06    0.62
  -1  14 -12    1.37    2.08
   1 -14  12    1.26    0.48
   1 -14  12    1.01    0.60
  -1  14 -13    0.00    1.98
   1 -14  13    3.56    0.50
   1 -14  13    1.79    0.62
   1 -13 -11    0.09    0.40
   1 -13 -11    2.03    0.54
   1 -13 -10    0.39    0.41
   1 -13 -10    1.26    0.56
   1 -13  -9    0.48    0.45
   1 -13  -9    0.51    0.60
   1 -13  -8    0.38    0.50
   1 -13  -8    1.82    0.63
   1 -13  -7    0.54    0.51
   1 -13  -7    3.43    0.67
   1 -13  -6   -0.41    0.54
   1 -13  -6    1.02    0.65
   1 -13  -5    5.90    0.66
   1 -13  -5   13.30    1.49
   1 -13  -4    3.18    0.67
   1 -13  -4    2.36    0.93
   1 -13  -4    2.64    0.88
   1 -13  -3    8.03    1.38
   1 -13  -3   17.61    1.54
   1 -13  -3   19.28    1.39
   1 -13  -2   14.40    1.46
   1 -13  -2   15.65    1.38
   1 -13  -1    5.73    0.90
   1 -13  -1    3.93    0.85
   1 -13   0   29.90    1.42
   1 -13   0   24.45    1.39
   1 -13   1    4.09    0.82
   1 -13   2   12.33    1.23
   1 -13   2    9.22    0.92
   1 -13   3    0.17    0.70
   1 -13   3    0.85    0.74
   1 -13   4    1.57    0.73
   1 -13   4    0.69    0.74
   1 -13   5    2.24    0.76
   1 -13   5    0.88    0.75
   1 -13   6    0.92    0.72
   1 -13   6    0.41    0.71
   1 -13   7    1.14    0.77
   1 -13   7    0.36    0.73
   1 -13   8    0.50    0.73
   1 -13   8    0.15    0.75
   1 -13   9   -0.57    1.20
   1 -13   9    0.82    0.63
  -1  13 -10   -3.21    2.77
   1 -13  10    0.46    0.58
   1 -13  10   -0.97    0.57
  -1  13 -11    5.41    2.45
   1 -13  11   -0.28    0.54
   1 -13  11   -0.37    0.56
  -1  13 -12    5.67    2.17
   1 -13  12   -0.49    0.51
   1 -13  12    0.04    0.57
  -1  13 -13   -1.02    1.98
   1 -13  13   -0.48    0.51
   1 -13  13    0.50    0.59
  -1  13 -14    6.65    1.84
   1 -13  14    1.20    0.53
   1 -13  14    0.26    0.56
  -1  13 -15    1.99    1.62
   1 -13  15   -0.10    0.56
   1 -13  15   -0.62    0.57
   1 -12 -13    0.17    0.39
   1 -12 -13   -0.62    0.50
   1 -12 -12    0.75    0.41
   1 -12 -12    1.70    0.55
   1 -12 -11   -0.84    0.41
   1 -12 -11    0.97    0.62
   1 -12 -10   -0.38    0.46
   1 -12 -10    2.68    0.72
   1 -12  -9   -0.03    0.47
   1 -12  -9    3.40    0.72
   1 -12  -8    1.06    0.66
   1 -12  -8    0.87    1.19
   1 -12  -7    1.66    0.66
   1 -12  -7    2.95    0.91
   1 -12  -6    2.48    0.69
   1 -12  -6    7.71    0.96
   1 -12  -5    3.03    0.72
   1 -12  -5    7.35    0.93
   1 -12  -4    5.26    0.81
   1 -12  -4   12.20    1.52
   1 -12  -4    7.38    0.89
  -1  12   3   48.78   12.09
   1 -12  -3   27.72    1.44
   1 -12  -3   48.31    1.75
   1 -12  -3   45.78    1.65
  -1  12   2   16.38   11.58
   1 -12  -2   17.00    1.44
   1 -12  -2   28.36    1.48
   1 -12  -2   28.11    1.41
  -1  12   1   46.47   12.85
   1 -12  -1   30.77    1.48
   1 -12  -1   24.31    1.40
   1 -12   0    2.49    0.76
   1 -12   0    0.09    0.73
   1 -12   1    9.85    0.91
   1 -12   1    6.57    0.84
   1 -12   2    7.76    0.86
   1 -12   2    5.27    0.83
   1 -12   3    4.69    0.78
   1 -12   3    1.43    0.71
   1 -12   4    4.58    0.79
   1 -12   4    4.03    0.75
  -1  12  -5    7.91    7.78
   1 -12   5    9.61    1.17
   1 -12   5    6.23    0.80
  -1  12  -6   -0.26    7.46
   1 -12   6    4.56    0.78
   1 -12   6    2.94    0.74
  -1  12  -7    0.35    7.38
   1 -12   7    4.17    0.77
   1 -12   7    3.35    0.77
  -1  12  -8    7.58    7.73
   1 -12   8   -0.50    0.64
   1 -12   8   -0.33    0.71
  -1  12  -9    8.59    8.28
   1 -12   9    1.08    0.65
   1 -12   9    2.10    0.72
   1 -12   9    0.51    0.70
  -1  12 -10   23.11    2.80
  -1  12 -10    0.80    9.75
   1 -12  10    1.88    0.70
   1 -12  10    8.34    0.88
   1 -12  10    5.19    0.85
  -1  12 -11   11.73    2.55
   1 -12  11    2.28    0.70
   1 -12  11    5.86    0.86
   1 -12  11    2.98    0.79
  -1  12 -12   -1.66    2.27
   1 -12  12   -0.46    0.52
   1 -12  12    1.13    0.60
   1 -12  12   -0.28    0.58
  -1  12 -13    0.45    2.14
   1 -12  13   -0.61    0.51
   1 -12  13    1.14    0.58
   1 -12  13    0.60    0.55
  -1  12 -14    2.01    1.90
   1 -12  14    0.76    0.47
   1 -12  14    1.71    0.59
   1 -12  14    0.48    0.55
  -1  12 -15    3.08    1.76
   1 -12  15    0.68    0.46
   1 -12  15    1.39    0.61
   1 -12  15    0.76    0.54
  -1  12 -16   -1.93    1.63
   1 -12  16    0.13    0.43
   1 -12  16    0.02    0.70
   1 -12  16   -0.81    0.53
  -1  12 -17    3.31    1.59
   1 -12  17    0.86    0.41
   1 -12  17    2.31    0.58
  -1  11  15    6.55    1.57
   1 -11 -15    0.72    0.36
   1 -11 -15    1.65    0.52
  -1  11  14    4.68    1.86
   1 -11 -14    1.54    0.42
   1 -11 -14    7.67    0.81
  -1  11  13   -0.82    1.74
   1 -11 -13    0.07    0.41
   1 -11 -13    0.49    0.60
  -1  11  12   -0.65    1.95
   1 -11 -12    1.27    0.47
   1 -11 -12    3.92    0.71
  -1  11  11   -4.47    2.18
   1 -11 -11   -0.34    0.46
   1 -11 -11    0.18    0.69
   1 -11 -10    0.25    0.66
   1 -11 -10   -0.09    0.93
   1 -11  -9    1.85    0.66
   1 -11  -9    6.92    0.99
  -1  11   8  -21.15    9.30
   1 -11  -8   -0.32    0.60
   1 -11  -8    0.65    0.85
  -1  11   7   -0.10    8.52
   1 -11  -7    1.46    0.63
   1 -11  -7    2.90    0.88
  -1  11   6   16.25    8.29
   1 -11  -6   12.27    1.15
   1 -11  -6   30.68    1.60
  -1  11   5    9.40    7.67
   1 -11  -5    7.62    0.81
   1 -11  -5   13.51    1.24
   1 -11  -5   17.72    1.39
  -1  11   4   -2.11    7.62
   1 -11  -4    1.05    0.71
   1 -11  -4    2.57    0.99
   1 -11  -4    2.96    0.79
  -1  11   3   -4.23    7.71
   1 -11  -3   -0.31    0.72
   1 -11  -3    0.43    0.88
   1 -11  -3    1.07    0.69
   1 -11  -2    7.72    0.91
   1 -11  -2   14.55    1.29
   1 -11  -2    9.67    0.92
   1 -11  -1    1.46    1.01
   1 -11  -1    2.89    0.73
   1 -11  -1    2.80    0.72
   1 -11   0    8.09    0.86
   1 -11   0    5.52    0.76
   1 -11   1    6.06    0.84
   1 -11   1    5.51    0.76
   1 -11   2   10.12    1.16
   1 -11   2    7.33    0.77
  -1  11  -3   -7.71    5.40
   1 -11   3   -0.51    0.60
   1 -11   3   -0.04    0.62
  -1  11  -4   -2.80    5.28
   1 -11   4    3.21    0.70
   1 -11   4    2.22    0.69
  -1  11  -5    8.24    5.41
   1 -11   5    4.15    0.75
   1 -11   5    2.62    0.74
   1 -11   5    0.60    1.85
   1 -11   6   12.34    1.21
   1 -11   6   22.23    1.26
   1 -11   6   13.16    1.24
   1 -11   7    0.55    0.67
   1 -11   7    1.04    0.69
   1 -11   7    0.83    0.65
   1 -11   8    2.75    0.72
   1 -11   8    6.35    0.81
   1 -11   8    3.03    0.78
   1 -11   9    4.20    0.75
   1 -11   9   10.56    1.17
   1 -11   9    4.93    0.84
  -1  11 -10    6.04    3.12
   1 -11  10    0.27    0.66
   1 -11  10    0.19    0.70
   1 -11  10    2.39    0.77
  -1  11 -11   46.29    3.68
   1 -11  11    9.71    1.07
   1 -11  11   19.47    1.28
   1 -11  11    8.65    0.87
  -1  11 -12   -1.01    2.35
   1 -11  12    1.18    0.65
   1 -11  12    0.71    0.74
   1 -11  12    0.92    0.77
  -1  11 -13    6.05    2.14
   1 -11  13    1.92    0.66
   1 -11  13    4.35    0.84
   1 -11  13    1.42    0.79
  -1  11 -14    4.52    1.97
  -1  11 -14    1.57    1.07
   1 -11  14    2.14    0.52
   1 -11  14    3.64    0.71
   1 -11  14    1.11    0.62
  -1  11 -15   -2.80    1.90
  -1  11 -15    0.08    0.99
   1 -11  15   -0.07    0.47
   1 -11  15   -0.01    0.65
   1 -11  15    0.65    0.58
  -1  11 -16    1.64    1.74
  -1  11 -16   -1.21    0.97
   1 -11  16   -0.03    0.43
   1 -11  16   -0.58    0.77
   1 -11  16   -0.93    0.53
   1 -11  17    0.45    0.41
   1 -11  17    0.57    0.53
  -1  11 -18    5.99    1.71
   1 -11  18    0.14    0.39
   1 -11  18    0.21    0.53
  -1  10  16   -0.97    1.43
   1 -10 -16    0.07    0.38
   1 -10 -16    0.27    0.50
  -1  10  15   -1.99    1.58
   1 -10 -15    0.23    0.41
   1 -10 -15   -0.96    0.56
  -1  10  14   -0.42    1.69
   1 -10 -14   -0.09    0.44
   1 -10 -14    1.51    0.63
  -1  10  13    0.31    0.99
  -1  10  13    0.17    1.93
   1 -10 -13    0.67    0.48
   1 -10 -13   -1.12    0.67
   1 -10 -13    1.57    0.72
  -1  10  12    1.83    2.03
   1 -10 -12    1.49    0.68
   1 -10 -12    0.02    0.73
   1 -10 -12    3.71    1.02
  -1  10  11    4.66    2.33
  -1  10  11    9.51   13.03
   1 -10 -11    1.06    0.68
   1 -10 -11    0.03    0.93
   1 -10 -11    2.76    1.01
  -1  10  10    8.31    7.95
   1 -10 -10    6.89    0.78
   1 -10 -10    4.47    1.05
   1 -10 -10   25.41    1.59
  -1  10   9   13.69    6.81
   1 -10  -9    6.23    0.75
   1 -10  -9    3.13    1.13
   1 -10  -9   23.30    1.53
  -1  10   8    4.41    6.26
   1 -10  -8    0.62    0.65
   1 -10  -8   -0.20    0.79
  -1  10   7   -4.84    5.75
   1 -10  -7    3.63    0.69
   1 -10  -7   13.21    1.44
  -1  10   6   14.17    5.58
   1 -10  -6    3.06    0.68
   1 -10  -6   12.05    1.34
  -1  10   5    7.45    5.46
   1 -10  -5    1.21    0.66
   1 -10  -5    0.16    1.06
   1 -10  -5    1.62    0.74
  -1  10   4   -6.04    5.17
   1 -10  -4    4.19    0.74
   1 -10  -4   10.31    1.03
   1 -10  -4    7.06    0.80
   1 -10  -3   -0.74    0.93
   1 -10  -3    3.99    1.43
   1 -10  -3    1.19    0.65
   1 -10  -2    2.76    0.82
   1 -10  -2    2.32    0.71
   1 -10  -1    3.46    0.97
   1 -10  -1    3.36    1.06
   1 -10  -1    3.43    0.69
   1 -10   0    6.94    1.10
   1 -10   0    2.60    0.72
  -1  10  -2   11.04    4.08
   1 -10   2    7.78    0.88
  -1  10  -3   13.03    3.82
   1 -10   3    5.03    0.78
   1 -10   3    3.49    0.78
   1 -10   3    1.25    1.61
   1 -10   4    8.01    0.82
   1 -10   4   13.83    1.09
   1 -10   4    9.99    1.19
   1 -10   4    7.31    1.66
   1 -10   5   11.20    1.19
   1 -10   5   20.20    1.19
   1 -10   5   10.82    0.91
   1 -10   5    6.41    1.71
   1 -10   6   14.06    1.19
   1 -10   6   21.81    1.24
   1 -10   6   13.78    1.24
   1 -10   6    8.29    1.71
   1 -10   7   -0.40    0.63
   1 -10   7    2.00    0.67
   1 -10   7    1.10    0.67
   1 -10   7    2.41    1.69
  -1  10  -8   -1.16    2.95
   1 -10   8   -0.43    0.67
   1 -10   8    0.50    0.66
   1 -10   8    0.50    0.72
   1 -10   8   -0.91    1.48
  -1  10  -9    5.78    2.87
   1 -10   9    1.11    0.66
   1 -10   9    0.05    0.69
   1 -10   9    1.80    0.75
   1 -10   9    2.79    2.30
  -1  10 -10   31.49    3.09
   1 -10  10    5.20    0.77
   1 -10  10   10.78    1.21
   1 -10  10    5.72    0.84
  -1  10 -11  116.84    4.51
  -1  10 -11   43.30    2.17
  -1  10 -11    9.72    7.90
   1 -10  11   21.42    1.31
   1 -10  11   44.14    1.51
   1 -10  11   19.55    1.46
  -1  10 -12   10.87    2.54
  -1  10 -12    8.00    1.14
  -1  10 -12    9.16    8.82
   1 -10  12    1.64    0.68
   1 -10  12    4.95    0.82
   1 -10  12    1.68    0.83
  -1  10 -13    5.31    2.06
  -1  10 -13    1.56    1.03
  -1  10 -13  -11.43   10.13
   1 -10  13    1.11    0.62
   1 -10  13    0.62    0.80
   1 -10  13   -1.11    0.76
  -1  10 -14    4.17    1.95
  -1  10 -14   -0.59    1.02
   1 -10  14    2.05    0.69
   1 -10  14    2.09    0.88
   1 -10  14   -1.20    0.73
  -1  10 -15    2.49    1.87
  -1  10 -15   -0.36    0.79
   1 -10  15    0.26    0.92
   1 -10  15   -0.20    0.74
  -1  10 -16    1.26    1.82
  -1  10 -16    0.78    0.75
   1 -10  16    0.84    0.50
   1 -10  16   -0.70    0.87
   1 -10  16   -0.57    0.60
  -1  10 -17   -1.29    1.78
  -1  10 -17   -0.10    0.72
   1 -10  17    0.60    0.46
   1 -10  17    0.73    0.54
  -1  10 -18    4.84    1.83
  -1  10 -18    1.53    0.72
   1 -10  18   -0.90    0.42
   1 -10  18   -0.54    0.52
  -1  10 -19    0.04    2.02
   1 -10  19    0.05    0.38
   1 -10  19   -0.68    0.51
   1  -9 -17    1.44    0.41
   1  -9 -17    0.46    0.49
  -1   9  16    0.31    1.57
   1  -9 -16    0.42    0.45
   1  -9 -16    0.07    0.52
   1  -9 -16   -1.23    0.57
  -1   9  15   -0.06    0.87
  -1   9  15   -1.84    1.72
   1  -9 -15   -0.01    0.44
   1  -9 -15    0.19    0.55
   1  -9 -15   -0.45    0.61
  -1   9  14    1.77    0.85
  -1   9  14    0.34    1.88
   1  -9 -14    0.53    0.53
   1  -9 -14    0.82    0.58
   1  -9 -14    1.48    0.75
  -1   9  13   29.89    3.29
   1  -9 -13    5.18    0.74
   1  -9 -13    5.53    0.85
   1  -9 -13   14.86    1.47
  -1   9  12   95.21    3.65
  -1   9  12   31.80    7.86
   1  -9 -12   23.74    1.21
   1  -9 -12   17.34    1.38
   1  -9 -12   62.07    1.83
  -1   9  11   -1.23    2.63
  -1   9  11   -6.72    6.37
   1  -9 -11    0.49    0.64
   1  -9 -11    2.05    0.88
   1  -9 -11    4.09    1.00
  -1   9  10   -1.89    2.74
  -1   9  10    5.47    5.54
   1  -9 -10   -0.72    0.63
   1  -9 -10   -1.16    0.87
   1  -9 -10    0.17    0.88
  -1   9   9   46.94    5.54
   1  -9  -9   15.01    1.14
   1  -9  -9   18.27    1.66
   1  -9  -9   40.91    1.66
  -1   9   8    9.03    4.57
   1  -9  -8    1.45    0.62
   1  -9  -8   -1.26    1.11
   1  -9  -8    2.50    0.84
  -1   9   7   36.26    4.73
   1  -9  -7   11.73    1.10
   1  -9  -7   30.77    1.43
  -1   9   6   -5.89    4.12
   1  -9  -6    1.86    0.67
   1  -9  -6    1.40    0.73
  -1   9   5    2.77    4.11
   1  -9  -5    2.25    0.68
   1  -9  -5   -1.80    1.07
   1  -9  -5    1.74    0.67
   1  -9  -4    2.28    0.69
   1  -9  -4    0.60    0.92
   1  -9  -4    1.60    0.68
   1  -9  -3   -1.01    0.71
   1  -9  -3    1.32    0.78
   1  -9  -3    1.21    0.67
   1  -9  -2    3.08    0.78
   1  -9  -2    2.67    0.82
   1  -9  -2    4.67    0.67
   1  -9  -1   12.38    1.49
   1  -9  -1   15.12    1.24
   1  -9  -1   11.09    1.09
   1  -9   0   -6.38    3.07
   1  -9   0   -0.23    0.65
   1  -9   0    0.35    0.62
   1  -9   1    8.37    0.79
   1  -9   1    6.00    0.71
   1  -9   1    6.07    1.55
   1  -9   2    3.51    0.72
   1  -9   2    3.28    0.62
   1  -9   2    1.89    1.57
   1  -9   3   -0.24    0.71
   1  -9   3    2.69    0.68
   1  -9   3    1.69    0.66
   1  -9   3    5.21    1.66
   1  -9   4    3.70    0.73
   1  -9   4    5.97    0.73
   1  -9   4    4.66    0.74
   1  -9   4    0.95    1.65
   1  -9   5    6.24    0.78
   1  -9   5    9.79    1.13
   1  -9   5    5.08    0.76
   1  -9   5    0.82    1.50
   1  -9   6    4.24    0.77
   1  -9   6    4.59    0.73
   1  -9   6    2.33    0.72
   1  -9   6    0.07    1.42
   1  -9   7   23.05    1.29
   1  -9   7   22.04    1.41
   1  -9   7   21.24    2.45
  -1   9  -8    6.39    2.45
  -1   9  -8    1.80    3.78
   1  -9   8    1.57    0.69
   1  -9   8    2.98    0.69
   1  -9   8   -0.61    0.74
   1  -9   8    6.28    1.50
  -1   9  -9   -2.91    2.43
  -1   9  -9    7.07    4.23
   1  -9   9   -0.05    0.65
   1  -9   9   -0.24    0.67
   1  -9   9    2.40    1.42
  -1   9 -10   22.56    2.58
  -1   9 -10    7.89    4.58
   1  -9  10    2.64    0.67
   1  -9  10    7.34    0.85
   1  -9  10    1.67    1.41
  -1   9 -11    1.54    2.43
  -1   9 -11    1.90    1.11
  -1   9 -11    1.00    5.13
   1  -9  11    0.83    0.67
   1  -9  11    2.18    0.76
   1  -9  11    2.19    1.38
  -1   9 -12    0.36    2.45
  -1   9 -12    0.19    1.00
  -1   9 -12   -8.47    5.91
   1  -9  12    0.74    0.65
   1  -9  12    1.64    0.78
   1  -9  12    0.41    1.29
  -1   9 -13    5.22    3.02
  -1   9 -13   -0.18    0.90
  -1   9 -13  -10.78    7.16
   1  -9  13   -0.35    0.61
   1  -9  13    1.12    0.82
   1  -9  13   -1.04    1.28
  -1   9 -14   -3.11    1.91
  -1   9 -14   -0.65    0.84
  -1   9 -14   -0.14    7.85
   1  -9  14   -0.85    0.60
   1  -9  14   -1.58    0.90
   1  -9  14   -0.33    1.29
  -1   9 -15    2.91    1.83
  -1   9 -15    0.99    0.87
  -1   9 -15  -16.84    9.64
   1  -9  15   -0.32    0.62
   1  -9  15    3.41    1.07
   1  -9  15    0.57    1.42
  -1   9 -16    1.34    1.90
  -1   9 -16    1.19    0.77
   1  -9  16    0.27    0.65
   1  -9  16    2.41    1.03
  -1   9 -17    1.33    1.84
  -1   9 -17    0.69    0.64
   1  -9  17    0.10    0.48
  -1   9 -18    2.59    1.89
  -1   9 -18    3.66    0.66
   1  -9  18    1.51    0.47
  -1   9 -19   -4.64    2.23
  -1   9 -19    0.30    0.61
   1  -9  19   -0.25    0.42
  -1   9 -20    3.64    0.63
  -1   9 -20    3.66    0.82
   1  -9  20    1.23    0.39
   1  -9  20    2.26    0.57
  -1   8  18    3.03    1.67
   1  -8 -18   -0.30    0.42
   1  -8 -18   -0.74    0.45
  -1   8  17   -2.03    0.79
  -1   8  17    0.31    1.60
   1  -8 -17    1.18    0.44
   1  -8 -17   -0.05    0.47
   1  -8 -17    0.21    0.60
  -1   8  16   -0.76    0.77
  -1   8  16   -0.82    1.74
   1  -8 -16   -0.08    0.48
   1  -8 -16   -0.44    0.50
   1  -8 -16    0.75    0.64
  -1   8  15    2.77    0.76
  -1   8  15    7.67    1.90
   1  -8 -15    0.39    0.90
   1  -8 -15    0.53    0.57
   1  -8 -15    2.71    1.25
  -1   8  14    4.97    1.00
  -1   8  14    6.82    2.01
   1  -8 -14    2.03    0.68
   1  -8 -14    1.88    0.68
   1  -8 -14    7.38    0.99
  -1   8  13    0.69    2.06
  -1   8  13    6.79    6.65
   1  -8 -13    1.82    0.69
   1  -8 -13    0.46    0.67
   1  -8 -13    0.91    0.94
  -1   8  12   10.41    2.79
  -1   8  12    1.47    5.58
   1  -8 -12    0.95    0.68
   1  -8 -12    1.23    0.75
   1  -8 -12    5.50    1.01
  -1   8  11   20.82    2.63
  -1   8  11    3.29    4.98
   1  -8 -11    5.21    0.76
   1  -8 -11    5.27    0.88
   1  -8 -11   21.21    1.67
  -1   8  10   10.01    2.45
  -1   8  10   -6.50    4.26
   1  -8 -10    0.29    0.60
   1  -8 -10    0.66    0.80
  -1   8   9   24.74    2.64
  -1   8   9   14.43    4.09
   1  -8  -9    5.49    0.74
   1  -8  -9    3.02    0.89
   1  -8  -9   12.37    1.38
  -1   8   8   24.49    4.01
   1  -8  -8    5.80    0.73
   1  -8  -8    7.32    1.02
   1  -8  -8   19.55    1.37
  -1   8   7    5.83    3.57
   1  -8  -7    1.92    0.67
   1  -8  -7    0.90    1.07
  -1   8   6   44.37    5.40
   1  -8  -6   19.48    1.22
   1  -8  -6   37.74    1.36
  -1   8   5   10.34    3.39
   1  -8  -5    2.94    0.70
   1  -8  -5    3.56    1.08
   1  -8  -5    3.43    0.67
   1  -8  -4    5.71    0.80
   1  -8  -4   11.23    1.05
   1  -8  -4   10.65    1.10
   1  -8  -3   15.28    1.36
   1  -8  -3   65.07    3.42
   1  -8  -3   30.20    1.71
   1  -8  -3   30.79    1.30
   1  -8  -2    2.82    0.93
   1  -8  -2   20.70    2.22
   1  -8  -2    8.72    0.93
   1  -8  -2    6.06    0.76
   1  -8  -1   -0.30    0.78
   1  -8  -1    2.73    5.61
   1  -8  -1    1.12    0.61
   1  -8   0   22.10    1.29
   1  -8   0   15.37    1.28
   1  -8   1   35.87    1.36
   1  -8   1   26.56    1.33
   1  -8   2    3.54    0.80
   1  -8   2    9.10    0.82
   1  -8   2    6.18    0.80
   1  -8   3    4.03    0.80
   1  -8   3    5.72    0.74
   1  -8   3    4.70    0.74
   1  -8   4    0.21    0.72
   1  -8   4   -0.70    0.60
   1  -8   4    0.17    0.69
   1  -8   5    0.72    0.72
   1  -8   5    0.05    0.58
   1  -8   5    0.27    0.72
  -1   8  -6    6.29    2.38
   1  -8   6    0.18    0.67
   1  -8   6    1.48    0.60
   1  -8   6    0.87    1.56
  -1   8  -7   13.47    2.68
   1  -8   7    4.50    0.75
   1  -8   7    5.85    0.72
   1  -8   7    2.05    0.59
   1  -8   7    1.30    1.47
  -1   8  -8    3.36    2.05
  -1   8  -8    0.22    2.86
   1  -8   8   -0.72    0.64
   1  -8   8    0.68    0.62
   1  -8   8    0.84    0.60
   1  -8   8   -0.53    1.25
  -1   8  -9   32.92    3.39
  -1   8  -9   12.54    3.36
   1  -8   9    6.51    0.79
   1  -8   9    9.80    1.15
   1  -8   9    4.05    0.69
   1  -8   9    2.85    1.31
  -1   8 -10   -0.63    2.09
  -1   8 -10   -0.52    3.75
   1  -8  10   -0.12    0.60
   1  -8  10    2.87    0.77
   1  -8  10   -0.24    0.59
   1  -8  10   -0.06    1.25
  -1   8 -11   58.64    3.45
  -1   8 -11   25.44    1.89
  -1   8 -11   26.82    4.28
   1  -8  11   10.01    1.11
   1  -8  11   15.59    1.29
   1  -8  11   11.71    1.01
  -1   8 -12   28.28    2.49
  -1   8 -12   13.38    1.09
  -1   8 -12   10.72    4.57
   1  -8  12    5.18    0.71
   1  -8  12    7.47    0.92
   1  -8  12    4.63    0.71
   1  -8  12    5.83    1.25
  -1   8 -13   47.12    3.69
  -1   8 -13   20.11    1.57
  -1   8 -13   32.76    5.57
   1  -8  13    9.95    1.07
   1  -8  13   15.00    1.52
   1  -8  13    9.30    1.10
   1  -8  13   10.19    1.24
  -1   8 -14    4.35    2.40
  -1   8 -14    0.27    0.82
  -1   8 -14    8.29    6.14
   1  -8  14    0.81    0.66
   1  -8  14    2.13    1.00
   1  -8  14   -0.41    0.59
   1  -8  14    1.07    1.14
  -1   8 -15    7.53    1.89
  -1   8 -15    2.16    0.84
  -1   8 -15    0.49    6.85
   1  -8  15    2.08    0.69
   1  -8  15    1.65    1.17
   1  -8  15    0.66    1.16
  -1   8 -16   17.61    1.92
  -1   8 -16    5.82    0.89
  -1   8 -16   -5.15    8.36
   1  -8  16    2.86    0.72
   1  -8  16   -1.97    1.19
  -1   8 -17   -1.18    1.87
  -1   8 -17    0.25    0.93
   1  -8  17    0.81    0.62
   1  -8  17   -2.92    1.02
  -1   8 -18    1.46    2.06
  -1   8 -18    1.47    0.60
   1  -8  18    0.22    0.46
   1  -8  18    1.70    1.10
  -1   8 -19   -0.74    2.29
  -1   8 -19   -0.24    0.54
   1  -8  19   -0.13    0.41
  -1   8 -20   -0.41    0.54
  -1   8 -20    1.00    0.88
   1  -8  20    0.68    0.40
  -1   8 -21    0.74    0.53
  -1   8 -21    1.60    0.82
   1  -8  21    0.73    0.38
  -1   7  19    1.78    0.88
   1  -7 -19    1.88    0.46
   1  -7 -19    1.63    0.45
  -1   7  18   -1.18    0.71
  -1   7  18    1.45    1.63
   1  -7 -18    1.01    0.46
   1  -7 -18   -1.20    0.47
  -1   7  17    1.06    0.69
  -1   7  17    7.01    1.78
   1  -7 -17    2.59    0.50
   1  -7 -17    1.89    0.53
   1  -7 -17    3.73    0.73
  -1   7  16    1.11    0.69
  -1   7  16    1.23    1.84
   1  -7 -16    0.15    0.67
   1  -7 -16   -0.55    0.89
  -1   7  15    3.58    0.90
  -1   7  15    2.78    1.89
  -1   7  15    6.44    7.42
   1  -7 -15    1.64    0.71
   1  -7 -15    1.64    0.69
   1  -7 -15    3.47    0.96
  -1   7  14   -0.29    0.85
  -1   7  14    1.39    2.04
  -1   7  14   -1.25    6.08
   1  -7 -14   -0.46    0.62
   1  -7 -14   -0.56    0.70
   1  -7 -14    0.08    0.91
  -1   7  13   97.50    4.39
  -1   7  13   35.87    5.46
   1  -7 -13   22.92    1.17
   1  -7 -13   19.63    1.33
   1  -7 -13   72.29    1.93
  -1   7  12  233.82    4.53
  -1   7  12  167.07    7.54
   1  -7 -12   50.53    1.50
   1  -7 -12   48.88    1.52
   1  -7 -12  159.22    2.42
  -1   7  11   95.41    4.02
  -1   7  11   64.68    6.51
   1  -7 -11   21.60    1.21
   1  -7 -11   21.03    1.31
   1  -7 -11   67.38    1.84
  -1   7  10  162.95    4.20
  -1   7  10  102.48    6.32
   1  -7 -10   33.90    1.26
   1  -7 -10   36.84    1.49
   1  -7 -10  107.69    2.01
  -1   7   9   36.74    2.44
  -1   7   9   20.05    3.41
   1  -7  -9    7.59    0.86
   1  -7  -9    7.59    0.87
   1  -7  -9   23.88    2.08
  -1   7   8   25.30    3.28
   1  -7  -8    7.21    0.76
   1  -7  -8    6.35    0.91
   1  -7  -8   18.82    9.03
   1  -7  -8   16.14    1.29
  -1   7   7   -2.95    2.69
   1  -7  -7    0.72    0.67
   1  -7  -7    0.33    0.97
   1  -7  -7    7.93    6.81
   1  -7  -7   -0.19    0.68
  -1   7   6   -2.15    2.62
   1  -7  -6   -0.59    0.64
   1  -7  -6   10.27    5.47
   1  -7  -6   -0.26    0.62
   1  -7  -6   -1.65    1.67
   1  -7  -5    0.42    0.72
   1  -7  -5   -4.05    4.61
   1  -7  -5    0.37    0.62
   1  -7  -5   -0.54    1.74
   1  -7  -4    5.79    0.88
   1  -7  -4   11.43    1.92
   1  -7  -4   17.83    4.31
   1  -7  -4    9.08    1.13
   1  -7  -4   15.92    1.80
  -1   7   3   47.71    3.97
   1  -7  -3   16.48    1.16
   1  -7  -3   34.28    2.58
  -1   7   2   27.54    3.61
   1  -7  -2   53.56    7.42
  -1   7   1    9.53    3.29
  -1   7   0   -7.88    3.23
  -1   7  -1   -6.34    3.22
  -1   7  -2   19.56    3.46
  -1   7  -3    8.81    3.53
  -1   7  -4    9.95    3.78
   1  -7   4    3.90    0.97
  -1   7  -5    8.51    2.19
   1  -7   5    4.57    0.76
   1  -7   5    1.45    0.63
  -1   7  -6   21.62    2.15
   1  -7   6    7.20    0.81
   1  -7   6   11.43    1.14
   1  -7   6    8.96    0.81
  -1   7  -7   78.82    6.04
   1  -7   7   18.19    1.20
   1  -7   7   25.21    1.27
   1  -7   7   17.93    1.08
  -1   7  -8   20.05    2.16
  -1   7  -8   18.23    2.47
   1  -7   8    5.17    0.68
   1  -7   8    6.97    0.80
   1  -7   8    6.07    0.67
   1  -7   8    8.26    1.35
  -1   7  -9   15.91    1.91
  -1   7  -9   11.48    2.73
   1  -7   9    3.30    0.63
   1  -7   9    5.01    0.80
   1  -7   9    3.83    0.61
   1  -7   9    5.73    1.29
  -1   7 -10    0.11    1.87
  -1   7 -10    6.37    3.10
   1  -7  10    1.05    0.64
   1  -7  10    0.96    0.75
   1  -7  10    0.67    0.60
   1  -7  10    3.18    1.19
  -1   7 -11   33.78    3.14
  -1   7 -11   16.11    3.32
   1  -7  11    7.15    0.76
   1  -7  11   13.74    1.39
   1  -7  11    6.21    0.68
   1  -7  11    6.83    1.18
  -1   7 -12   53.60    3.36
  -1   7 -12   22.79    1.59
  -1   7 -12   30.65    3.90
   1  -7  12   11.25    1.10
   1  -7  12   17.90    1.48
   1  -7  12    9.05    1.04
  -1   7 -13   16.46    2.26
  -1   7 -13    7.05    0.96
  -1   7 -13    5.84    4.27
   1  -7  13    2.64    0.69
   1  -7  13    6.19    1.10
   1  -7  13    4.03    0.67
   1  -7  13    0.37    1.09
  -1   7 -14   50.71    3.68
  -1   7 -14   21.30    1.45
  -1   7 -14   28.99    4.96
   1  -7  14   10.38    1.10
   1  -7  14   15.58    1.33
   1  -7  14    9.82    1.08
   1  -7  14    8.84    1.20
  -1   7 -15   -2.50    2.29
  -1   7 -15   -1.28    0.77
  -1   7 -15    2.92    5.81
   1  -7  15   -0.03    0.59
   1  -7  15    0.92    0.65
   1  -7  15   -0.12    1.03
  -1   7 -16   13.92    1.97
  -1   7 -16    4.03    0.84
  -1   7 -16   -9.69    6.65
   1  -7  16    2.21    0.62
   1  -7  16    2.00    0.68
   1  -7  16    2.32    1.07
  -1   7 -17   74.54    3.24
  -1   7 -17   27.81    1.50
  -1   7 -17   37.08   10.21
   1  -7  17   16.58    1.18
   1  -7  17   17.10    1.92
  -1   7 -18   28.63    3.31
  -1   7 -18   12.72    1.04
   1  -7  18    8.50    0.83
   1  -7  18    2.94    0.93
  -1   7 -19   -2.57    2.47
  -1   7 -19   -0.86    0.55
   1  -7  19   -0.31    0.43
   1  -7  19    0.76    0.96
  -1   7 -20    0.24    0.53
  -1   7 -20    1.43    0.94
   1  -7  20   -0.18    0.41
   1  -7  20   -3.43    1.17
  -1   7 -21    0.66    0.51
  -1   7 -21    1.88    0.94
   1  -7  21    0.66    0.38
  -1   6  20    2.64    1.60
   1  -6 -20    1.04    0.47
   1  -6 -20    1.09    0.44
  -1   6  19   -0.76    0.61
  -1   6  19   -1.90    1.63
   1  -6 -19    1.14    0.47
   1  -6 -19   -0.03    0.44
  -1   6  18    9.26    1.03
  -1   6  18   34.17    2.93
   1  -6 -18    7.29    0.78
   1  -6 -18    9.77    0.84
  -1   6  17    2.84    0.68
  -1   6  17    9.14    1.86
  -1   6  17    2.57    2.47
   1  -6 -17    2.98    0.75
   1  -6 -17    2.13    0.82
   1  -6 -17    5.39    1.13
  -1   6  16    8.50    0.93
  -1   6  16   30.25    3.04
  -1   6  16   15.20    6.92
   1  -6 -16    4.69    0.78
   1  -6 -16    4.94    0.74
   1  -6 -16   16.35    1.46
  -1   6  15   20.15    1.40
  -1   6  15   53.81    3.14
  -1   6  15   16.41    6.05
   1  -6 -15   10.63    1.03
   1  -6 -15   12.13    1.17
   1  -6 -15   33.93    1.60
  -1   6  14    0.75    0.81
  -1   6  14    1.94    2.38
  -1   6  14   -7.76    5.48
   1  -6 -14    0.84    0.67
   1  -6 -14    0.87    0.68
   1  -6 -14   -0.26    0.90
  -1   6  13   16.05    2.35
  -1   6  13   -2.61    6.81
   1  -6 -13    2.35    0.69
   1  -6 -13    2.48    0.73
   1  -6 -13    7.36    1.08
  -1   6  12    8.30    2.20
  -1   6  12    0.16    3.73
   1  -6 -12   -0.24    0.67
   1  -6 -12    1.43    0.72
   1  -6 -12    4.19    1.01
  -1   6  11    0.22    2.05
  -1   6  11    6.84    3.36
   1  -6 -11    1.69    0.67
   1  -6 -11   -0.58    0.68
   1  -6 -11    1.22    0.89
  -1   6  10  223.47    3.97
  -1   6  10  162.45    5.69
   1  -6 -10   44.16    1.35
   1  -6 -10   56.37    1.63
   1  -6 -10  165.02    2.30
  -1   6   9   16.56    2.09
  -1   6   9    9.96    2.70
   1  -6  -9    3.11    0.78
   1  -6  -9    0.99    7.24
   1  -6  -9    6.69    0.88
   1  -6  -9   10.50    1.92
  -1   6   8   10.75    1.99
  -1   6   8    3.54    2.55
   1  -6  -8    3.21    0.85
   1  -6  -8    6.06    5.34
   1  -6  -8    6.20    0.81
   1  -6  -8    7.77    1.81
  -1   6   7   60.42    3.75
   1  -6  -7   51.94    4.65
   1  -6  -7   38.46    1.37
   1  -6  -7   43.70    2.47
  -1   6   6    8.69    2.13
   1  -6  -6    0.81    3.69
   1  -6  -6    5.98    0.81
   1  -6  -6    4.34    1.68
   1  -6  -5   75.73    5.85
   1  -6  -5   80.79    2.57
   1  -6  -4   34.28    3.13
   1  -6  -4   29.38    2.40
  -1   6   3  107.13    4.57
   1  -6  -3   69.62    2.62
  -1   6   2    9.18    2.31
   1  -6  -2   15.00    3.05
   1  -6  -2    6.71    2.48
  -1   6   1   29.01    2.44
  -1   6   0    3.50    2.11
  -1   6  -1    9.14    2.22
  -1   6  -2   -1.18    2.13
  -1   6  -3   -0.59    2.34
  -1   6  -4    7.96    2.53
  -1   6  -5    6.04    1.73
  -1   6  -5   -1.11    2.83
  -1   6  -6   32.54    3.40
  -1   6  -6   24.72    2.16
  -1   6  -6   22.74    3.42
  -1   6  -7   -1.10    1.76
  -1   6  -7    1.38    1.71
  -1   6  -7  -10.03    4.13
   1  -6   7   -0.83    0.68
   1  -6   7   -0.08    0.63
  -1   6  -8   44.33    2.87
  -1   6  -8   28.69    2.21
   1  -6   8    9.76    1.11
   1  -6   8   12.01    1.40
   1  -6   8   11.96    1.10
  -1   6  -9   50.65    2.78
  -1   6  -9   56.95    6.54
   1  -6   9   11.21    1.13
   1  -6   9   13.28    1.40
   1  -6   9    9.61    1.04
   1  -6   9   10.26    1.30
  -1   6 -10    2.61    1.67
  -1   6 -10   -0.20    2.54
   1  -6  10   -0.04    0.60
   1  -6  10   -1.28    0.85
   1  -6  10    0.62    0.58
   1  -6  10    1.90    1.07
  -1   6 -11    5.49    1.85
  -1   6 -11   -0.86    2.81
   1  -6  11    0.79    0.57
   1  -6  11   -1.06    0.94
   1  -6  11    0.89    0.57
   1  -6  11    3.65    1.04
  -1   6 -12   -1.59    1.92
  -1   6 -12   -0.92    1.06
  -1   6 -12   -5.97    3.21
   1  -6  12    0.64    0.63
   1  -6  12   -2.23    1.05
   1  -6  12   -1.07    0.93
   1  -6  12    1.00    1.01
  -1   6 -13   72.79    3.41
  -1   6 -13   23.23    1.54
  -1   6 -13   36.42    3.78
   1  -6  13   14.20    1.12
   1  -6  13   19.31    2.04
   1  -6  13   11.33    1.11
   1  -6  13   11.70    1.12
  -1   6 -14   15.03    2.25
  -1   6 -14    4.90    0.87
  -1   6 -14    8.25    4.27
   1  -6  14    2.17    0.64
   1  -6  14    1.18    0.63
   1  -6  14    1.44    0.92
  -1   6 -15   61.53    3.69
  -1   6 -15   20.10    1.46
  -1   6 -15   24.10    5.11
   1  -6  15   11.92    1.12
   1  -6  15   13.03    1.13
   1  -6  15   13.36    1.20
  -1   6 -16    8.99    0.95
  -1   6 -16   16.35    5.78
   1  -6  16    4.13    0.71
   1  -6  16    2.95    0.71
   1  -6  16    5.01    0.97
  -1   6 -17    8.94    2.07
  -1   6 -17    3.14    0.79
  -1   6 -17   -5.27    6.65
   1  -6  17    2.07    0.66
   1  -6  17    1.76    0.69
   1  -6  17    1.56    0.95
  -1   6 -18   30.36    3.47
  -1   6 -18    8.57    0.89
   1  -6  18    7.25    0.78
   1  -6  18    4.56    1.34
  -1   6 -19    2.52    0.65
   1  -6  19    1.63    0.51
   1  -6  19    2.22    0.83
  -1   6 -20    2.63    0.58
  -1   6 -20    1.84    1.01
   1  -6  20    1.63    0.45
   1  -6  20    1.45    0.87
  -1   6 -21    6.26    0.61
  -1   6 -21    8.91    1.06
   1  -6  21    3.75    0.45
   1  -6  21    2.47    1.00
  -1   6 -22    3.33    1.15
   1  -6  22    0.31    0.37
  -1   5  21   -0.05    0.69
  -1   5  21   -0.86    0.59
   1  -5 -21   -0.57    0.73
   1  -5 -21   -0.19    0.40
  -1   5  20    3.63    0.58
  -1   5  20    0.98    1.80
   1  -5 -20    1.46    0.52
   1  -5 -20    1.25    0.46
  -1   5  19    1.74    0.61
  -1   5  19    6.56    1.76
   1  -5 -19    2.04    0.51
   1  -5 -19    1.92    0.52
  -1   5  18    0.34    0.59
  -1   5  18    1.06    1.76
   1  -5 -18   -0.24    0.59
   1  -5 -18   -0.59    0.49
  -1   5  17   14.24    1.29
  -1   5  17   29.49    3.03
  -1   5  17    6.97    7.95
   1  -5 -17    8.64    0.86
   1  -5 -17    9.31    1.13
   1  -5 -17   21.98    1.46
  -1   5  16   10.46    0.95
  -1   5  16   31.30    3.08
  -1   5  16    5.06    5.49
   1  -5 -16    7.79    0.83
   1  -5 -16   -0.67    1.31
   1  -5 -16    7.65    0.84
   1  -5 -16   20.07    1.51
  -1   5  15    0.84    0.78
  -1   5  15   -1.92    2.23
  -1   5  15    0.24    5.13
   1  -5 -15   -0.02    0.67
   1  -5 -15   -0.01    1.31
   1  -5 -15    0.34    0.70
   1  -5 -15   -0.67    0.93
  -1   5  14   16.27    1.37
  -1   5  14   54.93    3.93
  -1   5  14   28.00    4.51
   1  -5 -14   10.07    1.13
   1  -5 -14    9.67    1.40
   1  -5 -14   11.91    1.25
   1  -5 -14   32.18    1.56
  -1   5  13    2.78    2.13
  -1   5  13    8.48    3.75
   1  -5 -13    0.29    0.67
   1  -5 -13   -0.46    0.65
   1  -5 -13   -0.85    0.89
  -1   5  12    4.48    2.10
  -1   5  12    1.38    3.09
   1  -5 -12   -0.10    0.64
   1  -5 -12    2.12    0.92
  -1   5  11   52.43    3.31
  -1   5  11   28.81    3.23
   1  -5 -11   11.04    1.27
   1  -5 -11    6.83   10.42
   1  -5 -11   37.33    1.61
  -1   5  10   24.75    3.08
  -1   5  10   21.51    2.76
   1  -5 -10    4.53    0.74
   1  -5 -10    7.38    6.38
   1  -5 -10   17.98    1.44
   1  -5 -10   16.56    1.93
  -1   5   9  119.32    4.38
   1  -5  -9   37.16    1.54
   1  -5  -9   78.03    8.53
   1  -5  -9   88.84    1.76
   1  -5  -9   88.21    2.72
  -1   5   8   -0.10    1.71
  -1   5   8    3.78    1.98
   1  -5  -8    0.05    0.88
   1  -5  -8   -6.75    3.71
   1  -5  -8    2.58    0.81
   1  -5  -8    4.81    2.34
  -1   5   7   23.19    2.90
   1  -5  -7   22.24    3.30
   1  -5  -7   22.43    1.78
  -1   5   6   25.63    2.93
   1  -5  -6   18.00    2.14
   1  -5  -5   -2.02    2.15
   1  -5  -5    0.04    1.41
   1  -5  -4    5.99    2.15
   1  -5  -4    5.89    1.58
  -1   5   3   41.58    3.12
   1  -5  -3   27.54    3.32
  -1   5   2   26.03    2.94
   1  -5  -2   28.75    3.06
  -1   5   1   31.32    2.71
   1  -5  -1   27.30    2.89
  -1   5   0   58.78    2.81
  -1   5  -1   16.21    1.62
  -1   5  -2   84.81    3.13
  -1   5  -3    7.59    1.71
  -1   5  -4    3.59    1.31
  -1   5  -4    5.69    1.89
  -1   5  -5    6.48    1.56
  -1   5  -5    7.86    2.22
  -1   5  -6   41.31    3.19
  -1   5  -6   50.28    4.90
  -1   5  -6   30.23    2.75
  -1   5  -7   81.83    2.91
  -1   5  -7   83.95    6.59
  -1   5  -8   23.73    2.53
  -1   5  -8   14.59    1.85
   1  -5   8   18.16    2.04
  -1   5  -9   31.11    2.52
  -1   5  -9   15.79    1.90
   1  -5   9    8.51    0.82
   1  -5   9   12.59    2.24
   1  -5   9    7.93    0.81
  -1   5 -10   30.48    2.56
  -1   5 -10   12.79    2.13
   1  -5  10    7.37    0.75
   1  -5  10   12.53    2.53
   1  -5  10    5.06    0.70
   1  -5  10    7.60    1.15
  -1   5 -11   55.26    2.80
  -1   5 -11   24.17    2.54
   1  -5  11   11.77    1.06
   1  -5  11   14.18    1.32
   1  -5  11   23.43    3.07
   1  -5  11   10.13    1.06
   1  -5  11   18.13    1.79
  -1   5 -12   -0.30    1.87
  -1   5 -12   -0.18    0.82
  -1   5 -12   -4.60    2.73
   1  -5  12    0.46    0.56
   1  -5  12    5.22    3.42
   1  -5  12    1.38    0.66
   1  -5  12    0.49    0.93
  -1   5 -13   25.01    2.22
  -1   5 -13   10.39    0.98
  -1   5 -13   17.13    3.23
   1  -5  13    5.30    0.68
   1  -5  13    6.86    4.03
   1  -5  13    4.67    0.92
   1  -5  13    6.61    0.93
  -1   5 -14   12.04    2.25
  -1   5 -14    3.80    0.82
  -1   5 -14    7.02    3.95
   1  -5  14    2.45    0.65
   1  -5  14    2.26    4.76
   1  -5  14    2.61    0.68
   1  -5  14    2.62    0.92
  -1   5 -15   -0.23    2.17
  -1   5 -15   -0.38    0.77
   1  -5  15   -0.35    0.60
   1  -5  15    0.52    0.69
   1  -5  15   -0.37    0.91
  -1   5 -16    3.04    2.51
  -1   5 -16    0.86    0.74
  -1   5 -16    8.77    5.38
   1  -5  16    1.08    0.60
   1  -5  16   -5.82    6.87
   1  -5  16    0.99    0.71
   1  -5  16    3.07    0.94
  -1   5 -17    0.38    2.18
  -1   5 -17    2.54    0.79
  -1   5 -17   -5.23    5.94
   1  -5  17    1.41    0.65
   1  -5  17   -2.33    8.33
   1  -5  17    1.68    0.77
   1  -5  17    1.98    0.91
  -1   5 -18    2.92    2.52
  -1   5 -18    1.46    0.77
  -1   5 -18    1.25    8.20
   1  -5  18   -0.19    0.58
   1  -5  18    0.84    0.99
  -1   5 -19    2.84    0.65
   1  -5  19    1.03    0.56
   1  -5  19    2.02    0.82
  -1   5 -20   -0.39    0.55
  -1   5 -20   -0.06    1.04
   1  -5  20   -0.48    0.42
   1  -5  20    0.31    0.76
  -1   5 -21    0.61    0.50
  -1   5 -21    3.35    1.08
   1  -5  21    1.76    0.44
   1  -5  21    0.73    0.80
  -1   5 -22    0.59    0.47
  -1   5 -22   -1.78    1.33
   1  -5  22    0.56    0.39
   1  -5  22   -0.52    0.96
  -1   4  21    3.71    0.56
  -1   4  21    6.60    0.77
   1  -4 -21    4.32    0.65
   1  -4 -21    2.60    0.50
  -1   4  20   17.45    0.91
   1  -4 -20   15.96    0.89
   1  -4 -20   15.56    0.85
  -1   4  19    4.29    0.62
  -1   4  19    8.89    1.90
   1  -4 -19    3.90    0.61
   1  -4 -19    3.93    0.94
   1  -4 -19    3.80    0.65
  -1   4  18    3.27    0.80
  -1   4  18   14.03    1.79
   1  -4 -18    2.66    0.78
   1  -4 -18    4.98    1.02
   1  -4 -18    2.96    0.75
  -1   4  17    0.26    0.67
  -1   4  17    8.10    1.87
  -1   4  17   -5.41    6.77
   1  -4 -17   -0.77    0.67
   1  -4 -17   -0.34    1.09
   1  -4 -17    1.08    0.70
  -1   4  16    1.53    0.73
  -1   4  16    0.75    3.56
  -1   4  16   -3.71    4.93
   1  -4 -16    0.93    0.68
   1  -4 -16   -0.83    1.07
   1  -4 -16   -0.91    0.67
   1  -4 -16   -0.20    0.84
  -1   4  15    2.95    0.79
  -1   4  15   11.00    2.34
  -1   4  15   -0.17    4.29
  -1   4  15    4.81    1.72
   1  -4 -15    2.09    0.74
   1  -4 -15    3.48    1.07
   1  -4 -15    2.26    0.72
   1  -4 -15    5.63    1.01
  -1   4  14   27.16    1.37
  -1   4  14   79.13    3.81
  -1   4  14   58.63    6.38
   1  -4 -14   21.47    1.76
   1  -4 -14   18.32    1.28
   1  -4 -14   48.87    1.67
  -1   4  13   51.47    3.46
  -1   4  13   27.40    3.65
   1  -4 -13   16.29    1.83
   1  -4 -13   10.40    1.21
   1  -4 -13   34.51    1.58
  -1   4  12   16.89    2.01
  -1   4  12   -1.01    2.85
   1  -4 -12    4.63    1.23
   1  -4 -12    3.40    0.70
   1  -4 -12   19.60   12.83
   1  -4 -12    9.38    1.04
   1  -4 -12    8.22    2.02
  -1   4  11    4.14    1.86
  -1   4  11   -2.91    2.39
   1  -4 -11   -0.04    1.30
   1  -4 -11    0.62    0.66
   1  -4 -11   -8.41    6.24
   1  -4 -11    0.33    0.83
   1  -4 -11   -0.34    1.92
  -1   4  10    0.97    1.66
  -1   4  10    1.59    2.07
   1  -4 -10    0.69    0.70
   1  -4 -10   -2.28    4.49
   1  -4 -10   -2.26    0.84
   1  -4 -10   -0.74    1.72
  -1   4   9    2.71    1.70
  -1   4   9    3.39    1.86
   1  -4  -9    0.48    0.74
   1  -4  -9    2.40    3.34
   1  -4  -9    1.53    0.77
  -1   4   8  820.42    4.78
  -1   4   8  703.71    6.45
   1  -4  -8  552.83    7.22
   1  -4  -8  464.01    3.89
  -1   4   7  224.66    3.53
  -1   4   7  217.52    3.87
   1  -4  -7  162.65    4.87
   1  -4  -7  143.71    2.75
  -1   4   6   67.52    3.37
   1  -4  -6   65.53    3.86
   1  -4  -6   51.93    2.31
   1  -4  -5   -2.44    1.71
   1  -4  -5    0.62    1.50
   1  -4  -4  356.64    4.21
  -1   4   3  440.28    4.11
   1  -4  -3  336.91    4.01
  -1   4   2  190.30    3.01
   1  -4  -2  165.81    3.06
  -1   4   1  258.53    3.13
   1  -4  -1  223.28    3.19
  -1   4   0    3.15    1.07
   1  -4   0    2.71    1.35
  -1   4  -1   49.78    2.16
  -1   4  -2   20.89    1.98
  -1   4  -3  146.32    3.41
  -1   4  -3  106.49    2.56
  -1   4  -4    0.88    1.10
  -1   4  -5   81.34    3.96
   1  -4   5   58.31    2.58
  -1   4  -6    4.24    1.42
   1  -4   6    2.11    1.63
  -1   4  -7  192.56    2.84
  -1   4  -7  212.78    5.20
   1  -4   7  154.09    3.94
  -1   4  -8   -0.12    1.40
  -1   4  -8   -3.39    1.63
   1  -4   8   -0.24    2.54
  -1   4  -9   30.23    2.37
   1  -4   9   16.89    2.01
  -1   4 -10    6.98    1.57
  -1   4 -10   -0.23    1.78
   1  -4  10    2.72    0.64
   1  -4  10    5.14    2.20
   1  -4  10    1.24    0.82
   1  -4  10    1.60    1.13
  -1   4 -11  289.04    3.48
  -1   4 -11  111.36    2.01
  -1   4 -11  256.40    6.87
  -1   4 -11  255.81    3.26
   1  -4  11   78.63    1.53
   1  -4  11  188.60    4.92
   1  -4  11   61.77    1.53
   1  -4  11   86.41    2.06
  -1   4 -12   -0.89    1.80
  -1   4 -12    0.46    0.74
  -1   4 -12    0.50    1.52
  -1   4 -12    3.05    2.38
   1  -4  12    0.68    0.60
   1  -4  12    6.42    2.99
   1  -4  12    0.00    0.67
   1  -4  12    1.19    0.87
  -1   4 -13    5.24    1.99
  -1   4 -13   -0.06    0.98
  -1   4 -13    1.40    1.26
  -1   4 -13    1.14    2.92
   1  -4  13    0.88    0.89
   1  -4  13   -3.80    3.51
   1  -4  13   -1.68    0.71
   1  -4  13    0.04    0.84
  -1   4 -14   -2.60    2.05
  -1   4 -14    0.35    0.67
  -1   4 -14   -1.12    1.10
  -1   4 -14   -5.64    3.44
   1  -4  14    0.74    0.61
   1  -4  14    8.86    4.27
   1  -4  14   -0.03    0.72
   1  -4  14   -0.35    0.84
  -1   4 -15    8.46    2.27
  -1   4 -15    2.72    0.78
  -1   4 -15    2.67    1.09
  -1   4 -15    6.34    4.30
   1  -4  15    1.36    0.62
   1  -4  15   10.13    5.09
   1  -4  15    2.05    0.78
   1  -4  15    1.58    0.90
  -1   4 -16    2.50    2.51
  -1   4 -16    1.20    0.73
  -1   4 -16    1.27    1.05
  -1   4 -16   -4.34    5.23
   1  -4  16    1.31    0.61
   1  -4  16  -11.21    5.98
   1  -4  16   -0.78    0.75
   1  -4  16    0.48    0.86
  -1   4 -17    3.49    0.82
  -1   4 -17    2.43    1.01
  -1   4 -17    5.66    5.72
   1  -4  17    1.09    0.65
   1  -4  17  -10.84    7.20
   1  -4  17   -0.13    0.80
   1  -4  17    4.02    0.93
  -1   4 -18    0.44    0.68
  -1   4 -18    2.67    1.06
  -1   4 -18    2.88    7.29
   1  -4  18    1.05    0.60
   1  -4  18  -23.22    9.28
   1  -4  18   -0.69    0.89
   1  -4  18    0.62    0.97
  -1   4 -19    0.38    0.72
  -1   4 -19    1.30    0.92
  -1   4 -19    1.82    1.24
   1  -4  19    0.17    0.61
  -1   4 -20   -0.13    0.56
  -1   4 -20   -1.92    1.17
   1  -4  20   -0.32    0.78
  -1   4 -21    0.62    0.51
  -1   4 -21   -0.42    1.30
   1  -4  21   -0.03    0.42
   1  -4  21    1.41    0.74
  -1   4 -22    5.28    0.55
   1  -4  22    3.83    0.46
   1  -4  22    4.64    0.77
  -1   3  22   -1.06    0.49
  -1   3  22   -1.21    0.63
   1  -3 -22   -0.71    0.41
  -1   3  21   -0.27    0.50
  -1   3  21    1.44    0.77
   1  -3 -21   -0.41    0.75
   1  -3 -21   -0.41    0.82
   1  -3 -21   -0.10    0.43
  -1   3  20    2.60    0.55
  -1   3  20   -1.07    1.98
   1  -3 -20    2.73    0.66
   1  -3 -20    2.83    0.77
   1  -3 -20    1.92    0.52
  -1   3  19   -0.32    0.56
  -1   3  19    5.19    1.95
   1  -3 -19    0.97    0.69
   1  -3 -19    0.25    0.78
  -1   3  18    1.89    0.73
  -1   3  18    4.20    1.87
  -1   3  18   -2.10    7.12
   1  -3 -18    1.48    0.83
   1  -3 -18    3.14    0.96
   1  -3 -18    2.25    0.74
  -1   3  17    3.52    0.76
  -1   3  17    2.67    1.86
  -1   3  17   15.13    6.31
   1  -3 -17    2.14    0.81
   1  -3 -17    1.67    0.93
   1  -3 -17    1.68    0.75
  -1   3  16   53.66    1.58
  -1   3  16  142.54    4.18
  -1   3  16   97.22    7.82
   1  -3 -16   28.67    1.34
   1  -3 -16   45.21    1.79
   1  -3 -16   35.78    1.49
   1  -3 -16   86.96    1.97
  -1   3  15    0.65    0.70
  -1   3  15    4.60    2.08
  -1   3  15   -4.50    4.28
   1  -3 -15    0.33    0.93
   1  -3 -15    0.23    0.65
   1  -3 -15  -11.76    6.32
   1  -3 -15   -0.37    0.85
  -1   3  14    1.55    0.70
  -1   3  14    4.79    2.08
  -1   3  14    0.23    3.63
   1  -3 -14    3.26    1.22
   1  -3 -14    0.50    0.61
   1  -3 -14  -11.04    5.20
   1  -3 -14    0.91    0.88
  -1   3  13  145.60    3.62
  -1   3  13   98.91    5.39
   1  -3 -13   40.75    1.82
   1  -3 -13   55.14    4.50
   1  -3 -13   73.89    2.73
  -1   3  12  146.95    3.41
  -1   3  12   98.76    4.82
   1  -3 -12   44.45    1.84
   1  -3 -12   36.39    1.39
   1  -3 -12   95.37    9.42
   1  -3 -12   56.16    7.58
   1  -3 -12   94.09    1.86
   1  -3 -12   79.63    2.95
  -1   3  11   44.70    2.94
  -1   3  11   37.63    3.93
   1  -3 -11    9.46    1.16
   1  -3 -11    8.16    0.79
   1  -3 -11   17.74    2.73
   1  -3 -11   29.61    5.06
   1  -3 -11   21.83    1.47
   1  -3 -11   25.07    2.51
  -1   3  10   65.18    3.64
  -1   3  10   54.30    3.54
   1  -3 -10   18.48    1.35
   1  -3 -10   37.11    3.99
   1  -3 -10   44.67    1.63
   1  -3 -10   33.88    3.45
  -1   3   9  162.16    3.07
  -1   3   9  127.92    3.57
   1  -3  -9   99.32    5.49
   1  -3  -9   84.98    2.64
  -1   3   8   35.82    3.11
  -1   3   8   34.78    2.60
   1  -3  -8   24.03    2.61
   1  -3  -8   19.30    2.25
  -1   3   7    7.49    1.72
  -1   3   7    8.69    1.83
   1  -3  -7    5.32    1.99
   1  -3  -7    8.07    1.36
  -1   3   6   16.52    1.79
   1  -3  -6   14.45    1.80
   1  -3  -6   14.23    1.61
   1  -3  -5  111.62    2.96
   1  -3  -4   75.58    2.66
   1  -3  -3  771.37    4.62
  -1   3   2 1038.00    4.91
   1  -3  -2  858.02    4.61
  -1   3   1    1.47    0.86
  -1   3   1    5.86    0.91
   1  -3  -1    3.41    1.07
  -1   3   0  124.51    2.02
   1  -3   0  117.68    2.21
  -1   3  -1   34.09    1.62
  -1   3  -2   16.08    1.52
  -1   3  -3  149.25    3.10
  -1   3  -4   87.04    3.26
   1  -3   4   64.09    2.32
  -1   3  -5   34.61    3.29
   1  -3   5   25.36    2.21
  -1   3  -6    8.54    1.33
  -1   3  -6    9.90    1.12
   1  -3   6    4.61    1.52
  -1   3  -7    4.33    1.45
  -1   3  -7    4.67    1.50
  -1   3  -7    3.95    1.26
   1  -3   7    1.18    1.63
  -1   3  -8   -0.11    1.29
  -1   3  -8   -0.40    1.73
  -1   3  -8    1.12    1.17
   1  -3   8   -0.81    1.87
  -1   3  -9  344.92    3.14
  -1   3  -9  320.86    5.48
   1  -3   9  239.25    4.07
  -1   3 -10    1.75    1.45
  -1   3 -10   -0.04    0.95
  -1   3 -10   -0.85    1.56
  -1   3 -10    2.06    1.43
   1  -3  10    0.11    0.64
   1  -3  10   -4.63    1.92
  -1   3 -11   11.22    1.70
  -1   3 -11    4.86    0.78
  -1   3 -11    4.66    1.88
   1  -3  11    2.69    0.62
   1  -3  11    0.76    2.30
   1  -3  11    2.64    0.86
   1  -3  11    6.92    1.11
  -1   3 -12    1.47    1.77
  -1   3 -12    0.46    0.72
  -1   3 -12    0.11    1.06
  -1   3 -12    2.74    2.16
   1  -3  12   -0.83    0.57
   1  -3  12   -1.83    2.74
   1  -3  12    0.04    0.82
   1  -3  12    0.95    1.02
  -1   3 -13   14.27    2.07
  -1   3 -13    5.22    0.80
  -1   3 -13    3.79    1.01
  -1   3 -13    2.20    2.64
   1  -3  13    2.10    0.60
   1  -3  13    7.44    3.27
   1  -3  13    3.58    0.86
   1  -3  13    5.09    0.99
  -1   3 -14   55.34    3.51
  -1   3 -14   19.99    1.33
  -1   3 -14   14.49    1.59
  -1   3 -14   24.68    3.51
   1  -3  14   14.88    1.13
   1  -3  14   12.56    3.73
   1  -3  14   11.36    1.35
   1  -3  14   18.68    1.62
  -1   3 -15   12.58    2.36
  -1   3 -15    9.06    0.89
  -1   3 -15    6.26    0.98
  -1   3 -15   13.61    4.23
   1  -3  15    4.79    0.69
   1  -3  15   13.13    4.75
   1  -3  15    2.36    0.88
   1  -3  15    7.66    0.98
  -1   3 -16    0.42    2.75
  -1   3 -16    0.11    0.68
  -1   3 -16    1.56    0.88
  -1   3 -16    1.76    4.93
   1  -3  16    1.38    0.66
   1  -3  16    1.68    5.50
   1  -3  16    1.86    0.94
   1  -3  16    2.47    0.92
  -1   3 -17    2.27    0.78
  -1   3 -17    1.08    0.90
  -1   3 -17    1.72    5.84
   1  -3  17    0.76    0.60
   1  -3  17    7.38    6.61
   1  -3  17    1.46    1.00
   1  -3  17    0.80    0.94
  -1   3 -18   -0.38    0.72
  -1   3 -18    1.25    0.86
  -1   3 -18  -11.69    7.10
  -1   3 -18    0.26    1.64
   1  -3  18    0.28    0.65
   1  -3  18    5.46    8.08
   1  -3  18    1.54    1.13
   1  -3  18    1.08    0.95
  -1   3 -19   16.15    1.31
  -1   3 -19   10.65    0.92
  -1   3 -19   19.99    1.78
   1  -3  19    8.52    1.03
   1  -3  19    9.82    1.11
  -1   3 -20   -0.14    0.54
  -1   3 -20   -0.78    0.78
  -1   3 -20   -0.11    1.38
   1  -3  20   -0.13    0.47
   1  -3  20   -0.69    0.70
  -1   3 -21    0.76    0.50
  -1   3 -21   -0.66    0.87
   1  -3  21    0.22    0.45
   1  -3  21    0.76    0.71
  -1   3 -22    2.58    0.48
   1  -3  22    1.73    0.43
   1  -3  22    4.96    0.74
  -1   2  22    6.72    0.74
  -1   2  22    9.51    0.99
   1  -2 -22   10.25    1.07
   1  -2 -22    7.28    0.75
  -1   2  21    3.99    0.54
  -1   2  21    8.94    0.93
   1  -2 -21    4.65    0.71
   1  -2 -21    3.99    0.59
  -1   2  20   -0.18    0.50
   1  -2 -20    0.96    0.80
   1  -2 -20    1.20    0.67
   1  -2 -20    1.12    0.55
  -1   2  19   -0.18    0.68
  -1   2  19    0.24    2.04
   1  -2 -19   -0.34    1.16
   1  -2 -19   -0.71    0.88
   1  -2 -19    0.24    0.66
  -1   2  18    2.47    0.76
  -1   2  18    3.71    1.96
  -1   2  18    1.12    6.47
   1  -2 -18    3.53    0.91
   1  -2 -18    3.47    0.94
   1  -2 -18    2.03    0.74
  -1   2  17    8.68    0.83
  -1   2  17   18.81    2.54
  -1   2  17   11.26    5.71
   1  -2 -17    5.90    0.93
   1  -2 -17   10.38    1.03
   1  -2 -17    6.81    0.84
   1  -2 -17  -17.20    8.84
  -1   2  16    4.56    0.80
  -1   2  16   15.64    2.36
  -1   2  16    7.66    4.84
   1  -2 -16    4.64    0.91
   1  -2 -16    1.89    0.70
   1  -2 -16    1.03    7.75
  -1   2  15   -0.20    0.65
  -1   2  15    3.30    2.01
  -1   2  15   -3.19    3.69
   1  -2 -15   -0.33    0.80
   1  -2 -15   -0.03    0.62
   1  -2 -15    6.62    5.62
   1  -2 -15   -0.71    0.83
  -1   2  14    2.25    0.76
  -1   2  14    6.63    1.86
  -1   2  14    4.39    3.46
   1  -2 -14    2.93    0.86
   1  -2 -14    0.67    0.64
   1  -2 -14   -8.44    4.54
   1  -2 -14    3.66    0.92
  -1   2  13    0.91    0.68
  -1   2  13    5.58    1.86
  -1   2  13    5.80    2.92
   1  -2 -13    0.37    0.85
   1  -2 -13    1.70    0.64
   1  -2 -13    6.42    3.52
   1  -2 -13   13.20    8.63
   1  -2 -13    3.27    0.91
   1  -2 -13    2.89    2.15
  -1   2  12  127.49    3.20
  -1   2  12   98.20    4.89
   1  -2 -12   35.31    1.68
   1  -2 -12   30.58    1.30
   1  -2 -12   86.03    8.23
   1  -2 -12   58.32    6.13
   1  -2 -12   80.61    1.78
   1  -2 -12   71.68    3.09
  -1   2  11   27.40    2.60
  -1   2  11    9.50    2.00
   1  -2 -11    6.60    0.73
   1  -2 -11   10.55    2.36
   1  -2 -11   15.32    4.22
   1  -2 -11   15.94    1.41
   1  -2 -11   10.85    3.21
  -1   2  10    0.08    1.46
  -1   2  10    2.47    1.99
  -1   2  10   -0.92    1.29
   1  -2 -10    1.27    0.75
   1  -2 -10    3.30    2.34
   1  -2 -10    3.53    3.19
   1  -2 -10    3.02    1.43
   1  -2 -10   -0.68    1.73
  -1   2   9  143.34    3.02
  -1   2   9  124.76    3.37
   1  -2  -9  111.54    5.51
   1  -2  -9   88.09    4.71
   1  -2  -9   82.71    2.66
  -1   2   8    8.82    1.55
  -1   2   8    4.08    1.99
   1  -2  -8    1.72    1.45
   1  -2  -8    5.04    2.06
   1  -2  -8    3.58    1.64
  -1   2   7   54.83    2.94
   1  -2  -7   49.93    3.66
   1  -2  -7   39.43    3.09
   1  -2  -7   27.92    2.36
  -1   2   6   17.25    1.66
   1  -2  -6   13.73    1.58
  -1   2   5 1192.00    5.92
   1  -2  -5 1106.00    5.63
   1  -2  -4   99.63    2.44
   1  -2  -3 1029.00    4.58
  -1   2   2  494.43    3.02
   1  -2  -2  405.02    2.88
  -1   2   1   39.81    1.62
  -1   2   1   36.88    1.27
   1  -2  -1   36.01    1.46
  -1   2   0  474.89    2.67
   1  -2   0  458.72    2.69
  -1   2  -1  109.67    1.55
  -1   2  -2  293.75    2.70
   1  -2   2  216.47    2.28
  -1   2  -3  557.01    3.81
   1  -2   3  406.66    3.11
  -1   2  -4  457.90    4.12
  -1   2  -4  322.64    2.14
   1  -2   4  278.66    2.99
  -1   2  -5    0.21    0.95
   1  -2   5    2.62    1.19
  -1   2  -6    4.43    1.12
  -1   2  -6    9.78    1.05
   1  -2   6   10.37    1.61
  -1   2  -7  446.79    3.23
  -1   2  -7  489.02    5.58
  -1   2  -7  483.43    2.95
   1  -2   7  414.26    4.60
  -1   2  -8   52.13    2.27
  -1   2  -8   56.63    4.69
   1  -2   8   45.45    2.36
   1  -2   8   45.90    3.30
  -1   2  -9   95.41    2.52
  -1   2  -9   94.61    4.41
  -1   2  -9   95.00    2.38
   1  -2   9   81.80    2.54
   1  -2   9   72.37    3.20
  -1   2 -10  114.92    2.84
  -1   2 -10   54.29    2.03
  -1   2 -10  105.86    4.82
   1  -2  10   92.78    2.62
   1  -2  10   88.68    3.62
  -1   2 -11    1.68    0.79
  -1   2 -11    4.23    1.81
   1  -2  11    1.25    0.73
   1  -2  11    3.89    1.46
   1  -2  11    5.97    2.31
  -1   2 -12   38.18    3.11
  -1   2 -12   13.09    1.30
  -1   2 -12   11.23    1.06
  -1   2 -12   13.08    3.43
   1  -2  12    8.80    1.05
   1  -2  12   24.28    2.82
   1  -2  12    9.31    1.09
  -1   2 -13   33.29    3.25
  -1   2 -13   14.10    1.28
  -1   2 -13   10.77    1.02
  -1   2 -13   11.55    2.68
   1  -2  13    9.56    1.07
   1  -2  13   14.85    1.85
   1  -2  13   11.11    3.14
   1  -2  13    7.02    1.09
   1  -2  13   20.14    1.43
  -1   2 -14    7.57    2.19
  -1   2 -14    3.11    0.80
  -1   2 -14    4.10    0.87
  -1   2 -14    8.23    3.41
   1  -2  14    2.86    0.65
   1  -2  14    5.48    3.73
   1  -2  14    1.91    1.03
   1  -2  14    5.79    1.11
  -1   2 -15    2.84    0.75
  -1   2 -15    2.71    0.80
  -1   2 -15    4.82    4.17
   1  -2  15    2.23    0.67
   1  -2  15    0.25    4.24
   1  -2  15    3.64    1.09
   1  -2  15    3.52    1.05
  -1   2 -16   -0.27    0.70
  -1   2 -16    0.92    0.81
  -1   2 -16   -1.16    5.09
   1  -2  16   -0.08    0.59
   1  -2  16    2.42    4.76
   1  -2  16   -2.29    1.09
   1  -2  16    2.16    0.94
  -1   2 -17    0.91    0.70
  -1   2 -17   -0.47    0.75
  -1   2 -17    8.12    6.15
  -1   2 -17   -3.98    1.80
   1  -2  17   -1.02    0.60
   1  -2  17    4.27    5.60
   1  -2  17   -1.07    0.88
  -1   2 -18   -0.27    0.75
  -1   2 -18   -0.26    0.76
  -1   2 -18  -12.02    7.31
  -1   2 -18   -0.41    1.85
   1  -2  18    0.77    0.66
   1  -2  18    5.55    7.41
   1  -2  18    1.23    0.98
  -1   2 -19    1.22    0.80
  -1   2 -19    1.36    0.90
  -1   2 -19    0.42    1.63
   1  -2  19    0.10    0.65
   1  -2  19    0.09    1.00
  -1   2 -20   -0.76    0.58
  -1   2 -20   -0.22    0.65
   1  -2  20    0.06    0.50
   1  -2  20   -0.24    0.74
  -1   2 -21    4.16    0.58
  -1   2 -21    3.44    0.74
   1  -2  21    4.28    0.52
   1  -2  21    6.20    0.74
  -1   2 -22    2.15    0.49
  -1   2 -22    2.07    0.81
   1  -2  22    0.86    0.44
   1  -2  22    1.65    0.67
  -1   1  23    0.31    0.42
  -1   1  23   -0.85    0.72
   1  -1 -23    0.66    0.63
   1  -1 -23   -0.16    0.46
  -1   1  22    0.26    0.44
  -1   1  22    0.95    0.73
   1  -1 -22   -0.62    0.58
   1  -1 -22    0.40    0.47
  -1   1  21    1.51    0.49
  -1   1  21   -0.67    0.76
   1  -1 -21    0.95    0.59
   1  -1 -21    0.37    0.48
  -1   1  20    3.42    0.59
  -1   1  20    6.80    0.95
   1  -1 -20    1.81    0.98
   1  -1 -20    3.82    0.66
   1  -1 -20    1.79    0.59
  -1   1  19    0.68    0.65
  -1   1  19   -4.03    2.20
  -1   1  19   24.67    8.39
   1  -1 -19   -2.47    1.13
   1  -1 -19    0.16    0.77
   1  -1 -19    0.27    0.72
  -1   1  18    2.77    0.77
  -1   1  18   -1.26    2.09
  -1   1  18    4.38    6.12
   1  -1 -18    3.60    1.04
   1  -1 -18    4.99    0.89
   1  -1 -18    4.21    0.78
   1  -1 -18  -10.87    9.25
  -1   1  17    7.91    0.86
  -1   1  17   34.16    3.88
  -1   1  17    7.66    5.19
   1  -1 -17    6.25    1.03
   1  -1 -17   10.66    1.29
   1  -1 -17    7.62    0.83
   1  -1 -17   27.68    6.93
  -1   1  16   18.14    1.18
  -1   1  16   45.25    3.66
  -1   1  16   16.36    5.12
   1  -1 -16   14.29    1.44
   1  -1 -16   14.40    1.21
   1  -1 -16    5.78    5.29
  -1   1  15   16.73    1.17
  -1   1  15   65.05    3.46
  -1   1  15   24.12    3.91
   1  -1 -15   18.89    1.48
   1  -1 -15   14.45    1.24
   1  -1 -15   24.17    4.80
  -1   1  14   32.65    3.16
  -1   1  14   12.58    3.03
   1  -1 -14   11.21    1.00
   1  -1 -14   11.25    3.99
  -1   1  13    3.15    0.69
  -1   1  13   11.37    1.80
  -1   1  13    5.39    2.92
  -1   1  13    4.42    1.15
   1  -1 -13    2.74    0.84
   1  -1 -13    3.65    0.67
   1  -1 -13    1.25    3.18
   1  -1 -13    4.20    0.93
   1  -1 -13    1.54    2.16
  -1   1  12    3.22    0.76
  -1   1  12    5.94    1.60
  -1   1  12    2.13    2.38
  -1   1  12    5.67    1.57
   1  -1 -12    2.92    0.87
   1  -1 -12    1.83    0.64
   1  -1 -12    5.54    2.34
   1  -1 -12    5.26    0.97
   1  -1 -12    5.57    2.08
  -1   1  11    7.66    2.03
   1  -1 -11    2.01    0.73
   1  -1 -11    2.69    1.97
   1  -1 -11    6.46    0.96
   1  -1 -11    1.87    1.95
  -1   1  10   32.43    2.38
  -1   1  10   12.88    1.82
   1  -1 -10   10.45    2.35
   1  -1 -10   19.23    1.96
  -1   1   9    3.74    1.33
  -1   1   9    0.59    1.89
   1  -1  -9    0.82    1.60
   1  -1  -9    2.05    1.78
  -1   1   8   25.99    2.64
  -1   1   8   35.90    3.08
   1  -1  -8   36.90    4.14
   1  -1  -8   11.58    1.81
  -1   1   7    9.80    1.52
  -1   1   7   17.31    1.77
   1  -1  -7    7.51    1.19
  -1   1   6    2.29    1.24
  -1   1   6    5.62    1.04
   1  -1  -6    3.51    1.06
  -1   1   5  296.34    3.22
  -1   1   5  356.90    2.25
   1  -1  -5  284.59    3.26
  -1   1   4   14.69    1.67
   1  -1  -2  153.63    1.73
   1  -1  -2  205.98    2.31
   1  -1  -2  239.41    2.11
  -1   1   1  179.41    1.78
  -1   1   1  269.66    1.84
  -1   1   1  262.51    1.69
   1  -1  -1  194.32    1.53
   1  -1  -1  228.30    2.05
   1  -1  -1  236.74    1.70
  -1   1   0  264.27    1.80
  -1   1   0  237.81    1.45
   1  -1   0  225.31    1.53
  -1   1  -1  696.27    2.64
  -1   1  -1  499.83    2.90
  -1   1  -1  519.55    2.06
   1  -1   1  593.99    2.74
   1  -1   1  507.63    2.41
  -1   1  -2  258.26    2.42
   1  -1   2  219.80    2.05
  -1   1  -3   38.12    2.11
   1  -1   3   25.03    1.62
  -1   1  -4  291.22    3.48
  -1   1  -4  278.03    2.10
   1  -1   4  275.59    2.99
  -1   1  -5  227.29    3.77
   1  -1   5  219.68    3.20
  -1   1  -6   44.11    3.34
  -1   1  -6   45.27    1.86
   1  -1   6   41.09    2.66
  -1   1  -7  172.13    4.48
  -1   1  -7  182.20    2.32
   1  -1   7  177.28    3.66
  -1   1  -8   86.23    2.71
  -1   1  -8   83.63    4.52
   1  -1   8   84.94    2.49
   1  -1   8   90.74    3.64
  -1   1  -9    2.99    1.54
  -1   1  -9    1.79    1.31
   1  -1   9    1.89    1.32
   1  -1   9    3.47    1.74
  -1   1 -10  150.98    3.16
  -1   1 -10  131.24    4.65
   1  -1  10  134.38    2.69
   1  -1  10  117.64    3.67
  -1   1 -11   87.89    3.01
  -1   1 -11   32.35    1.49
  -1   1 -11   24.12    1.67
  -1   1 -11   73.29    5.19
   1  -1  11   28.10    1.34
   1  -1  11   89.19    2.85
   1  -1  11   71.14    3.87
  -1   1 -12   10.36    1.27
  -1   1 -12    6.25    0.88
  -1   1 -12   10.11    2.25
   1  -1  12    8.53    0.78
   1  -1  12   23.39    2.80
   1  -1  12   16.09    2.66
  -1   1 -13    1.82    0.73
  -1   1 -13    1.15    0.76
  -1   1 -13   -3.88    2.81
   1  -1  13   -0.51    0.60
   1  -1  13    0.68    1.64
   1  -1  13   -3.41    3.20
  -1   1 -14    3.71    0.76
  -1   1 -14    9.26    3.48
   1  -1  14    2.59    0.72
   1  -1  14    6.73    1.77
   1  -1  14   -1.41    3.71
  -1   1 -15    0.47    0.66
  -1   1 -15    0.62    0.75
  -1   1 -15   -3.95    4.32
   1  -1  15    0.07    0.61
   1  -1  15   -0.37    1.98
   1  -1  15   10.15    4.46
   1  -1  15   -0.72    1.06
  -1   1 -16    2.05    0.74
  -1   1 -16    0.75    0.76
  -1   1 -16   11.04    6.14
  -1   1 -16   10.25    2.02
   1  -1  16    0.93    0.69
   1  -1  16    0.65    5.04
   1  -1  16    3.63    1.08
  -1   1 -17   13.88    1.34
  -1   1 -17    8.46    0.88
  -1   1 -17   18.42    6.22
  -1   1 -17   19.92    2.14
   1  -1  17    9.41    1.17
   1  -1  17    1.63    5.94
   1  -1  17   17.63    1.34
  -1   1 -18    5.94    0.90
  -1   1 -18    4.84    0.81
  -1   1 -18   18.22    7.75
  -1   1 -18    1.38    2.30
   1  -1  18    1.96    0.72
   1  -1  18  -12.12    6.50
   1  -1  18    5.89    1.04
  -1   1 -19    6.22    0.93
  -1   1 -19    3.75    0.85
   1  -1  19    4.93    0.75
   1  -1  19    8.73    1.18
  -1   1 -20    1.87    0.56
  -1   1 -20    1.28    0.62
   1  -1  20    0.59    0.53
   1  -1  20    0.91    0.76
  -1   1 -21    0.83    0.54
  -1   1 -21   -1.00    0.61
   1  -1  21    0.24    0.46
   1  -1  21    1.24    0.73
  -1   1 -22    1.01    0.47
  -1   1 -22    0.01    0.66
   1  -1  22    0.60    0.48
   1  -1  22    0.15    0.63
  -1   0  23    0.29    0.40
  -1   0  23   -0.25    0.75
   1   0 -23    0.30    0.52
   1   0 -23   -0.66    0.51
  -1   0  22   -0.02    0.41
  -1   0  22   -0.21    0.75
   1   0 -22   -0.72    0.53
   1   0 -22    0.64    0.50
  -1   0  21    0.64    0.46
  -1   0  21    0.98    0.76
   1   0 -21    1.20    0.59
   1   0 -21    0.16    0.52
  -1   0  20   12.01    1.22
  -1   0  20   12.98    1.34
   1   0 -20   13.41    1.08
   1   0 -20   10.75    1.11
  -1   0  19    4.72    0.77
  -1   0  19    6.28    1.27
   1   0 -19    6.58    0.91
   1   0 -19    3.23    0.76
   1   0 -19   20.34   12.42
  -1   0  18    2.39    0.73
  -1   0  18    6.82    5.85
   1   0 -18    3.11    1.23
   1   0 -18    2.00    0.76
   1   0 -18    1.88    0.75
   1   0 -18   -9.65    7.74
  -1   0  17    1.54    0.68
  -1   0  17    9.35    2.49
  -1   0  17    4.67    5.13
  -1   0  17    4.13    1.35
   1   0 -17    3.67    0.80
   1   0 -17    1.30    0.70
   1   0 -17   -8.51    5.99
  -1   0  16    0.25    0.66
  -1   0  16    5.77    2.21
  -1   0  16    1.50    4.24
  -1   0  16    1.52    1.02
   1   0 -16    0.69    0.77
   1   0 -16    1.41    0.68
   1   0 -16    4.88    5.34
  -1   0  15    5.39    0.76
  -1   0  15   11.09    2.10
  -1   0  15    4.69    3.68
  -1   0  15    3.06    0.98
   1   0 -15    5.73    0.87
   1   0 -15    3.18    0.71
   1   0 -15   -5.67    4.41
  -1   0  14    1.80    0.69
  -1   0  14    3.98    1.86
  -1   0  14   -2.31    3.19
  -1   0  14    1.50    0.93
   1   0 -14    2.89    0.84
   1   0 -14    1.09    0.67
   1   0 -14   -7.08    3.41
  -1   0  13    3.96    0.75
  -1   0  13   14.94    1.77
  -1   0  13    0.47    2.64
  -1   0  13    2.51    0.91
   1   0 -13    6.06    0.87
   1   0 -13    3.32    0.68
   1   0 -13    5.39    2.70
   1   0 -13   11.42    2.36
  -1   0  12    8.87    0.89
  -1   0  12   22.47    2.62
  -1   0  12   12.67    2.34
  -1   0  12   14.24    1.75
   1   0 -12    7.19    0.90
   1   0 -12    5.57    0.75
   1   0 -12    2.33    2.19
   1   0 -12   12.68    1.08
   1   0 -12   15.03    2.23
  -1   0  11    4.48    0.85
  -1   0  11    4.28    1.49
  -1   0  11    2.60    2.00
   1   0 -11    3.07    1.81
   1   0 -11    0.48    0.72
   1   0 -11   -0.65    1.74
   1   0 -11    4.84    1.04
   1   0 -11    8.82    2.10
  -1   0  10   85.68    2.62
  -1   0  10   87.52    3.21
   1   0 -10   80.18    3.06
   1   0 -10   40.08    3.17
  -1   0   9    7.99    1.33
  -1   0   9    1.66    1.87
   1   0  -9    7.61    1.67
   1   0  -9    1.75    1.50
   1   0  -9   -0.82    2.27
  -1   0   8  252.95    2.91
  -1   0   8  249.72    3.96
  -1   0   8  258.97    2.49
   1   0  -8  221.86    4.73
  -1   0   7   83.93    2.76
  -1   0   7   83.80    1.89
   1   0  -7   76.48    3.62
   1   0  -7   69.09    2.06
  -1   0   6    1.55    1.32
  -1   0   6    0.12    1.02
   1   0  -6   -1.55    1.10
  -1   0   5    9.19    1.23
  -1   0   5   11.16    1.04
   1   0  -5    6.70    0.83
   1   0  -5    8.20    1.11
  -1   0   4  212.46    2.28
  -1   0   4  227.79    2.60
   1   0  -4  221.63    2.57
  -1   0   3  342.89    2.27
  -1   0   3  321.77    2.46
   1   0  -3  300.44    2.38
  -1   0   2  320.78    2.18
  -1   0   2  473.83    2.33
   1   0  -2  330.48    1.90
   1   0  -2  456.24    2.64
  -1   0   1   74.44    1.17
  -1   0   1  119.25    1.23
   1   0  -1   77.95    0.99
   1   0  -1  114.08    1.41
  -1   0   0  471.93    1.66
  -1   0   0  526.33    2.17
   1   0   0  453.00    1.53
  -1   0  -1   13.33    1.14
  -1   0  -1   21.09    1.20
   1   0   1   11.92    0.63
   1   0   1   16.12    0.91
  -1   0  -2  265.73    2.48
   1   0   2  279.32    2.18
  -1   0  -3  850.80    4.09
   1   0   3  961.51    4.10
  -1   0  -4  134.80    2.87
   1   0   4  157.10    2.62
   1   0   4  141.01    1.64
  -1   0  -5  369.06    4.13
   1   0   5  416.17    3.86
   1   0   5  381.57    2.24
  -1   0  -6   90.72    3.52
   1   0   6   90.98    2.73
   1   0   6   89.47    1.69
  -1   0  -7    8.12    1.23
   1   0   7   13.10    1.41
   1   0   7   13.44    1.72
   1   0   7   20.69    1.63
  -1   0  -8   -1.10    1.34
   1   0   8    2.74    1.33
   1   0   8   -0.18    1.86
   1   0   8    1.03    1.03
  -1   0  -9   32.39    2.86
  -1   0  -9   42.40    4.88
   1   0   9   41.95    2.55
   1   0   9   41.17    2.94
   1   0   9   37.40    1.91
  -1   0 -10    6.84    1.60
   1   0  10   30.96    2.49
   1   0  10   19.05    2.14
   1   0  10   21.28    1.93
  -1   0 -11   23.69    1.45
  -1   0 -11   19.18    1.46
  -1   0 -11   25.51    2.06
   1   0  11   24.07    1.41
   1   0  11   74.99    2.67
   1   0  11   51.64    3.83
  -1   0 -12   -0.11    0.70
  -1   0 -12    0.63    0.71
  -1   0 -12    2.38    2.28
   1   0  12    0.68    0.72
   1   0  12    3.15    1.59
   1   0  12   -0.44    2.63
  -1   0 -13    1.07    0.67
  -1   0 -13    1.54    0.74
  -1   0 -13    0.66    3.00
   1   0  13    1.68    0.70
   1   0  13    6.02    1.72
   1   0  13    3.48    3.24
  -1   0 -14    1.66    0.73
  -1   0 -14    2.17    0.75
  -1   0 -14    0.80    3.64
  -1   0 -14   12.43    2.46
   1   0  14    0.86    0.68
   1   0  14    4.70    1.90
   1   0  14    8.79    3.87
  -1   0 -15    0.84    0.70
  -1   0 -15   -0.15    0.71
  -1   0 -15   -7.23    4.64
  -1   0 -15    4.28    2.87
   1   0  15   -0.79    0.67
   1   0  15    2.09    1.91
   1   0  15  -12.89    4.40
  -1   0 -16    8.69    0.92
  -1   0 -16    5.66    0.82
  -1   0 -16   23.37    5.77
   1   0  16    7.33    0.80
   1   0  16   13.26    2.05
   1   0  16   10.07    4.91
  -1   0 -17    2.57    0.78
  -1   0 -17    1.52    0.74
  -1   0 -17  -12.49    6.46
   1   0  17   -0.81    0.64
   1   0  17    4.54    2.75
   1   0  17   11.49    6.15
   1   0  17    1.48    1.06
  -1   0 -18    2.90    0.80
  -1   0 -18    1.72    0.74
  -1   0 -18   -2.37    8.68
   1   0  18    2.42    0.73
   1   0  18  -11.83    7.18
   1   0  18    2.17    1.03
  -1   0 -19    1.23    0.79
  -1   0 -19   -1.30    0.76
   1   0  19   -0.77    0.73
   1   0  19    2.11    1.10
  -1   0 -20    5.02    0.63
  -1   0 -20    4.47    0.60
   1   0  20    4.02    0.59
   1   0  20    6.80    0.86
  -1   0 -21    2.42    0.53
  -1   0 -21    2.47    0.57
   1   0  21    1.15    0.49
   1   0  21    1.82    0.76
  -1   0 -22    0.40    0.48
  -1   0 -22   -0.40    0.56
   1   0  22   -1.01    0.51
   1   0  22   -0.07    0.65
  -1  -1  23    2.05    0.40
  -1  -1  23    1.79    0.75
   1   1 -23    2.18    0.50
   1   1 -23    2.53    0.59
  -1  -1  22    0.50    0.43
  -1  -1  22   -1.09    0.80
   1   1 -22    0.78    0.52
   1   1 -22    0.26    0.55
  -1  -1  21    1.50    0.49
  -1  -1  21    1.76    0.78
   1   1 -21    2.79    0.59
   1   1 -21    2.96    0.59
  -1  -1  20    4.04    0.82
  -1  -1  20    8.13    0.95
  -1  -1  19    0.63    0.65
  -1  -1  19  -12.75    7.80
  -1  -1  19    3.90    1.14
   1   1 -19    2.61    0.78
   1   1 -19    0.60    0.72
   1   1 -19  -13.55    9.48
  -1  -1  18    4.56    0.78
  -1  -1  18   -8.12    5.83
  -1  -1  18    3.66    1.04
  -1  -1  18    6.24    1.19
   1   1 -18    5.65    0.82
   1   1 -18    3.28    0.78
   1   1 -18   10.80    7.12
  -1  -1  17    1.94    0.71
  -1  -1  17    3.05    5.02
  -1  -1  17    2.06    0.96
   1   1 -17    0.54    0.73
   1   1 -17    1.10    0.72
   1   1 -17   -6.79    5.49
  -1  -1  16   20.20    1.28
  -1  -1  16   20.05    4.20
  -1  -1  16   10.02    0.99
   1   1 -16   25.66    1.51
   1   1 -16   16.52    1.28
   1   1 -16   20.17    5.12
  -1  -1  15    5.94    0.76
  -1  -1  15    0.81    3.66
  -1  -1  15    2.61    0.86
   1   1 -15    7.31    0.87
   1   1 -15    4.58    0.80
   1   1 -15   14.34    4.06
  -1  -1  14    6.81    0.75
  -1  -1  14   30.56    3.42
  -1  -1  14    9.26    3.16
  -1  -1  14    4.23    0.83
   1   1 -14   16.95    2.22
   1   1 -14    9.39    0.94
   1   1 -14    6.49    0.81
   1   1 -14   10.08    3.26
  -1  -1  13    2.57    0.64
  -1  -1  13   10.53    1.74
  -1  -1  13   -1.45    2.69
  -1  -1  13    2.04    0.79
   1   1 -13    7.37    1.99
   1   1 -13    5.21    0.89
   1   1 -13    3.51    0.71
   1   1 -13    4.03    2.54
  -1  -1  12    1.17    0.65
  -1  -1  12   -0.76    1.96
  -1  -1  12    0.54    2.29
  -1  -1  12    1.86    0.87
   1   1 -12    5.29    2.24
   1   1 -12    1.31    0.69
   1   1 -12    2.02    2.09
   1   1 -12    4.46    2.65
  -1  -1  11    2.09    0.75
  -1  -1  11    5.43    1.52
  -1  -1  11    0.23    2.06
   1   1 -11    2.28    1.56
   1   1 -11   -0.48    1.04
   1   1 -11    0.72    1.62
   1   1 -11   -0.07    2.48
  -1  -1  10   58.49    2.66
  -1  -1  10   57.99    3.21
   1   1 -10   56.50    2.52
   1   1 -10   54.96    4.28
   1   1 -10   35.58    2.79
  -1  -1   9    1.46    1.45
  -1  -1   9    2.60    1.97
   1   1  -9    3.95    1.44
   1   1  -9   -1.33    1.50
  -1  -1   8   -1.03    1.66
   1   1  -8   -1.67    1.50
   1   1  -8    2.21    1.34
   1   1  -8   -0.04    1.18
  -1  -1   7   52.95    2.70
  -1  -1   7   48.65    1.97
   1   1  -7   46.58    3.37
   1   1  -7   44.10    1.84
  -1  -1   6    0.07    1.28
   1   1  -6    0.67    0.88
   1   1  -6    1.27    0.99
  -1  -1   5  209.53    2.70
   1   1  -5  199.74    3.17
   1   1  -5  166.99    1.93
  -1  -1   4  158.03    2.02
   1   1  -4  132.43    2.59
  -1  -1   3   21.31    1.21
   1   1  -3   15.75    1.91
   1   1  -2  516.44    2.01
  -1  -1   1  355.97    2.03
   1   1  -1  370.54    2.30
  -1  -1   0    1.80    1.04
  -1  -1  -1   28.43    1.37
   1   1   1   35.36    1.13
  -1  -1  -2   19.84    1.78
   1   1   2   41.03    1.44
  -1  -1  -3  746.65    4.03
   1   1   3 1017.00    4.32
  -1  -1  -4  766.21    4.67
   1   1   4  956.22    4.81
   1   1   4  890.65    2.83
  -1  -1  -5   50.57    3.09
   1   1   5   59.62    2.36
   1   1   5   55.34    1.60
  -1  -1  -6  136.81    3.84
   1   1   6  157.47    3.18
  -1  -1  -7  219.74    4.63
   1   1   7  241.38    3.02
   1   1   7  249.14    4.02
  -1  -1  -8   43.04    4.61
   1   1   8   40.35    2.43
   1   1   8   42.32    3.32
   1   1   8   42.47    1.81
  -1  -1  -9   14.60    1.77
   1   1   9   41.13    2.54
   1   1   9   40.30    2.93
   1   1   9   37.93    1.94
  -1  -1 -10    4.98    0.94
  -1  -1 -10    3.87    0.80
  -1  -1 -10    3.56    1.74
  -1  -1 -10   11.48    1.14
   1   1  10   13.90    1.54
   1   1  10    6.65    1.94
   1   1  10   11.42    1.34
  -1  -1 -11   34.29    1.42
  -1  -1 -11   22.21    1.31
  -1  -1 -11   67.74    5.69
  -1  -1 -11   53.82    1.68
   1   1  11   28.84    1.55
   1   1  11   88.03    2.91
   1   1  11   72.05    4.05
  -1  -1 -12   -0.13    1.12
  -1  -1 -12    0.98    0.66
  -1  -1 -12    0.12    0.66
  -1  -1 -12    2.10    2.51
   1   1  12    0.54    0.76
   1   1  12    2.65    1.60
   1   1  12    2.15    2.74
  -1  -1 -13   26.67    1.69
  -1  -1 -13   42.17    1.60
  -1  -1 -13   30.71    1.39
  -1  -1 -13   78.18    8.70
   1   1  13   38.82    1.48
   1   1  13  120.57    3.30
   1   1  13   84.10    5.43
  -1  -1 -14   14.45    1.74
  -1  -1 -14   17.64    1.38
  -1  -1 -14   16.19    1.24
  -1  -1 -14   23.78    4.11
   1   1  14   17.25    1.33
   1   1  14   57.84    3.38
   1   1  14   27.23    3.85
  -1  -1 -15    2.22    1.15
  -1  -1 -15    4.80    0.84
  -1  -1 -15    3.29    0.75
  -1  -1 -15    6.61    5.22
   1   1  15    3.33    0.77
   1   1  15   17.44    2.17
   1   1  15   -7.56    4.64
  -1  -1 -16    6.07    1.28
  -1  -1 -16    8.84    0.92
  -1  -1 -16    6.43    0.83
  -1  -1 -16    3.87    5.69
   1   1  16    6.89    0.83
   1   1  16   13.30    2.09
   1   1  16   14.62    5.37
  -1  -1 -17   12.98    1.65
  -1  -1 -17   13.85    1.47
  -1  -1 -17   11.34    1.23
  -1  -1 -17  -12.03    7.40
   1   1  17   13.72    1.27
   1   1  17   43.37    4.74
   1   1  17   18.74    6.18
  -1  -1 -18   -0.20    0.74
  -1  -1 -18   -0.61    0.70
   1   1  18    0.83    0.71
   1   1  18    5.98    1.92
   1   1  18   11.41    7.08
   1   1  18    0.98    1.12
  -1  -1 -19    9.85    1.22
   1   1  19   11.35    1.02
   1   1  19   17.27    1.91
  -1  -1 -20    0.17    0.58
  -1  -1 -20   -0.09    0.53
   1   1  20    0.76    0.53
   1   1  20   -0.86    0.75
  -1  -1 -21   -0.26    0.52
  -1  -1 -21   -0.73    0.50
   1   1  21   -1.25    0.53
   1   1  21    0.81    0.67
  -1  -1 -22   -0.07    0.52
  -1  -1 -22   -0.98    0.52
   1   1  22   -0.52    0.57
   1   1  22   -0.75    0.61
  -1  -2  23   -0.71    0.36
  -1  -2  23    1.63    1.57
   1   2 -23   -0.03    0.46
   1   2 -23   -1.74    0.64
  -1  -2  22    1.82    0.44
  -1  -2  22    3.39    0.78
   1   2 -22    4.88    0.60
   1   2 -22    1.46    0.61
  -1  -2  21   -0.83    0.42
  -1  -2  21    0.76    0.80
   1   2 -21    1.57    0.58
   1   2 -21    0.62    0.58
  -1  -2  20    0.57    0.65
  -1  -2  20   -0.85    0.90
  -1  -2  20   -0.28    0.78
   1   2 -20    0.03    0.95
   1   2 -20   -0.74    0.71
  -1  -2  19    0.14    0.61
  -1  -2  19    0.41    0.95
  -1  -2  19   -0.46    1.06
   1   2 -19    0.87    0.72
   1   2 -19   -0.26    0.70
   1   2 -19   -8.42    8.75
  -1  -2  18    9.66    1.14
  -1  -2  18    5.67    5.96
  -1  -2  18    6.97    0.92
  -1  -2  18   14.11    1.74
   1   2 -18   16.55    1.34
   1   2 -18   12.00    1.22
   1   2 -18   18.84    6.58
  -1  -2  17    0.54    0.59
  -1  -2  17   -5.59    5.14
  -1  -2  17   -0.44    0.80
  -1  -2  17    1.57    1.07
   1   2 -17   -0.34    0.73
   1   2 -17    0.71    0.72
   1   2 -17  -13.29    5.87
  -1  -2  16    1.28    0.64
  -1  -2  16   -7.17    4.29
  -1  -2  16    1.30    0.74
  -1  -2  16    1.22    1.18
   1   2 -16    2.73    2.59
   1   2 -16    2.29    0.79
   1   2 -16    1.46    0.70
   1   2 -16   -3.14    4.77
  -1  -2  15   14.40    1.15
  -1  -2  15   19.20    3.85
  -1  -2  15   11.99    1.32
   1   2 -15   49.69    3.82
   1   2 -15   16.94    1.40
   1   2 -15   11.44    1.27
   1   2 -15   22.32    3.87
  -1  -2  14   26.49    1.22
  -1  -2  14   55.58    5.15
  -1  -2  14   15.43    1.23
   1   2 -14   78.80    3.59
   1   2 -14   33.42    1.49
   1   2 -14   25.69    1.35
   1   2 -14   32.94    3.31
  -1  -2  13    9.22    1.04
  -1  -2  13   16.96    2.92
  -1  -2  13    7.91    0.81
   1   2 -13   30.94    3.03
   1   2 -13    8.66    0.83
   1   2 -13    9.01    2.46
  -1  -2  12   29.21    1.25
  -1  -2  12   49.55    3.89
  -1  -2  12   18.74    1.27
   1   2 -12   76.23    2.95
   1   2 -12   25.53    1.42
   1   2 -12   74.48    5.66
   1   2 -12   21.63    5.18
  -1  -2  11    2.69    0.73
  -1  -2  11    4.03    1.98
   1   2 -11    2.33    1.48
   1   2 -11   -0.07    1.73
   1   2 -11    7.31    4.71
   1   2 -11    5.34    1.56
  -1  -2  10   12.68    1.76
   1   2 -10   16.06    1.50
   1   2 -10    8.28    1.44
  -1  -2   9   13.94    2.15
   1   2  -9   22.62    2.34
   1   2  -9   12.65    1.80
   1   2  -9   21.40    2.01
  -1  -2   8  267.60    4.00
   1   2  -8  278.26    3.00
   1   2  -8  304.80    4.95
  -1  -2   7  198.30    3.31
   1   2  -7  205.03    4.10
  -1  -2   6  457.99    3.89
   1   2  -6  485.17    4.70
  -1  -2   5  822.49    4.25
   1   2  -5  910.38    5.38
  -1  -2   4 1250.00    4.42
   1   2  -4 1409.00    5.92
  -1  -2   3    0.86    0.74
   1   2  -3    2.56    1.31
  -1  -2   2 1604.00    5.24
  -1  -2   1    8.09    1.49
   1   2   1  104.26    1.61
  -1  -2  -2  555.65    3.77
   1   2   2  655.42    3.37
  -1  -2  -3    1.43    0.86
   1   2   3    3.13    1.14
  -1  -2  -4  276.77    3.74
   1   2   4  324.36    3.37
  -1  -2  -5   11.81    1.08
   1   2   5   28.26    2.49
  -1  -2  -6   99.17    3.52
   1   2   6  131.74    3.45
  -1  -2  -7   32.94    3.79
   1   2   7   37.43    2.75
   1   2   7   40.76    2.99
  -1  -2  -8   56.96    4.57
   1   2   8   71.81    2.68
   1   2   8   65.86    1.91
  -1  -2  -9   17.01    1.53
   1   2   9   36.30    2.64
   1   2   9   31.20    3.22
   1   2   9   38.48    1.95
  -1  -2 -10   59.25    1.78
  -1  -2 -10   44.22    1.45
  -1  -2 -10   95.92    5.22
  -1  -2 -10  130.43    2.08
   1   2  10  128.93    4.02
  -1  -2 -11   13.54    1.49
  -1  -2 -11   26.62    1.57
  -1  -2 -11   19.02    1.27
  -1  -2 -11   53.40    6.34
  -1  -2 -11   51.41    1.66
   1   2  11   20.92    1.60
   1   2  11   70.79    2.93
   1   2  11   59.08    4.14
  -1  -2 -12   14.35    1.43
  -1  -2 -12   17.41    1.50
  -1  -2 -12   14.52    1.23
  -1  -2 -12   28.11    3.00
  -1  -2 -12   37.21    1.62
   1   2  12   19.82    1.40
   1   2  12   53.28    3.06
   1   2  12   43.50    4.68
  -1  -2 -13   -1.45    0.85
  -1  -2 -13   -0.34    0.77
  -1  -2 -13   -0.72    0.60
  -1  -2 -13   -9.72    3.83
  -1  -2 -13   -1.48    0.95
   1   2  13   -1.52    0.71
   1   2  13    2.30    1.82
   1   2  13   -5.35    3.46
  -1  -2 -14    0.38    0.90
  -1  -2 -14    0.72    0.75
  -1  -2 -14   -1.04    0.62
  -1  -2 -14  -12.13    4.68
   1   2  14    0.00    0.73
   1   2  14   -0.63    1.92
   1   2  14   -7.84    3.97
  -1  -2 -15    1.32    0.95
  -1  -2 -15    1.37    0.80
  -1  -2 -15    0.85    0.70
  -1  -2 -15   -6.41    5.30
   1   2  15    1.89    0.79
   1   2  15    3.43    2.13
  -1  -2 -16   13.55    1.20
  -1  -2 -16   19.86    1.45
  -1  -2 -16   17.90    1.29
  -1  -2 -16   33.26    7.09
   1   2  16   20.13    1.37
   1   2  16   65.91    4.02
   1   2  16   22.23    5.55
  -1  -2 -17   23.06    1.61
  -1  -2 -17   23.79    1.49
  -1  -2 -17   21.88    1.31
   1   2  17   24.52    1.39
   1   2  17   25.33    6.24
  -1  -2 -18    0.28    1.68
  -1  -2 -18   -1.62    0.77
  -1  -2 -18    0.09    0.65
   1   2  18    1.69    0.78
   1   2  18   -3.71    1.73
   1   2  18   10.79    9.16
  -1  -2 -19    1.06    0.64
  -1  -2 -19   -0.47    0.57
   1   2  19    0.58    0.60
   1   2  19    0.03    1.94
   1   2  19    0.27    0.78
  -1  -2 -20    3.74    0.62
  -1  -2 -20    2.57    0.60
   1   2  20    1.97    0.62
   1   2  20    3.57    0.77
  -1  -2 -21    1.26    0.57
  -1  -2 -21    0.74    0.49
   1   2  21    1.01    0.59
   1   2  21    0.41    0.67
  -1  -2 -22    1.40    0.50
   1   2  22    0.31    0.74
   1   2  22    1.03    0.61
  -1  -3  23   -0.07    0.38
  -1  -3  23   -2.78    2.01
   1   3 -23    1.43    0.46
   1   3 -23    1.24    0.89
  -1  -3  22    0.74    0.42
  -1  -3  22    0.31    0.90
   1   3 -22   -0.32    0.51
   1   3 -22    0.40    0.69
  -1  -3  21   -0.73    0.44
  -1  -3  21    0.83    0.87
  -1  -3  21    1.57    0.84
   1   3 -21   -0.30    0.51
   1   3 -21    0.58    0.64
  -1  -3  20    2.93    0.94
  -1  -3  20    3.33    0.78
  -1  -3  20    4.69    0.88
   1   3 -20    6.40    1.35
   1   3 -20    5.36    0.69
   1   3 -20    9.40    1.72
  -1  -3  19    0.64    0.64
  -1  -3  19   29.95   11.17
  -1  -3  19   -0.33    0.79
  -1  -3  19    1.15    1.04
   1   3 -19    1.61    0.76
   1   3 -19    0.78    0.79
   1   3 -19   -1.83    8.38
  -1  -3  18   -0.29    0.61
  -1  -3  18  -12.06    8.21
  -1  -3  18   -1.10    0.75
  -1  -3  18   -1.03    0.93
   1   3 -18    0.22    0.70
   1   3 -18   -0.75    0.75
   1   3 -18   -0.65    6.43
  -1  -3  17    2.84    0.69
  -1  -3  17    1.13    5.15
  -1  -3  17    2.37    0.75
  -1  -3  17    5.07    1.01
   1   3 -17   10.48    2.90
   1   3 -17    4.07    0.84
   1   3 -17    1.86    0.81
   1   3 -17    9.25    5.82
  -1  -3  16   28.05    1.26
  -1  -3  16    0.30    4.30
  -1  -3  16   18.16    1.22
  -1  -3  16   29.47    1.79
   1   3 -16   91.49    4.08
   1   3 -16   31.47    1.52
   1   3 -16   27.05    1.42
   1   3 -16  119.80   12.55
  -1  -3  15    5.75    0.68
  -1  -3  15   -5.25    3.81
  -1  -3  15    3.15    0.72
  -1  -3  15    8.13    1.32
   1   3 -15   21.89    2.45
   1   3 -15   10.48    0.92
   1   3 -15    6.99    0.91
   1   3 -15   21.59    3.86
  -1  -3  14    4.03    3.50
  -1  -3  14    4.62    0.74
  -1  -3  14    9.74    1.25
   1   3 -14   22.72    2.10
   1   3 -14    7.67    0.90
   1   3 -14    7.03    3.16
  -1  -3  13   32.62    1.27
  -1  -3  13   50.63    4.93
  -1  -3  13   21.59    1.21
  -1  -3  13   42.54    2.36
   1   3 -13   98.51    3.19
   1   3 -13   32.46    1.51
   1   3 -13   96.47    7.19
  -1  -3  12   13.91    1.10
  -1  -3  12   21.95    2.69
  -1  -3  12   10.21    1.12
  -1  -3  12   20.89    1.61
   1   3 -12   44.01    2.70
   1   3 -12   15.54    1.49
   1   3 -12   15.85    2.24
  -1  -3  11   21.75    1.22
  -1  -3  11   37.86    3.78
  -1  -3  11   14.28    1.23
   1   3 -11   43.03    4.87
   1   3 -11   61.15    2.43
  -1  -3  10   25.16    3.00
   1   3 -10   35.64    2.39
   1   3 -10   38.13    4.45
   1   3 -10   35.74    2.18
  -1  -3   9   -1.27    2.03
   1   3  -9    3.01    1.37
   1   3  -9    3.16    1.40
  -1  -3   8    3.98    1.77
   1   3  -8    5.77    1.38
   1   3  -8    2.02    1.35
  -1  -3   7   70.24    2.69
   1   3  -7   91.58    4.22
   1   3  -7   84.66    1.94
  -1  -3   6    8.06    1.40
   1   3  -6    4.45    1.12
  -1  -3   5    5.74    1.18
   1   3  -5    4.48    1.06
  -1  -3   4    7.75    1.09
   1   3  -4    9.16    1.19
  -1  -3   3   12.51    2.04
  -1  -3   2    7.59    1.93
   1   3  -2    1.49    1.73
  -1  -3   1  195.99    2.98
  -1  -3   0   67.57    2.38
   1   3   0   58.15    1.57
  -1  -3  -1 1367.00    5.84
   1   3   1 1084.00    4.23
  -1  -3  -2  400.29    3.96
   1   3   2  383.05    3.24
  -1  -3  -3   22.93    2.34
   1   3   3   13.17    1.35
   1   3   4    9.58    1.46
   1   3   5   78.76    2.95
  -1  -3  -6   10.97    1.54
   1   3   6   21.24    2.05
  -1  -3  -7   53.67    5.03
   1   3   7   57.75    3.21
   1   3   7   62.78    3.81
  -1  -3  -8    4.60    2.06
   1   3   8   11.12    1.56
   1   3   8    2.90    1.74
  -1  -3  -9   43.52    1.80
  -1  -3  -9   43.73    1.53
  -1  -3  -9  128.15    5.84
  -1  -3  -9  134.49    2.14
   1   3   9  167.14    3.18
   1   3   9  143.09    3.90
  -1  -3 -10    1.30    0.86
  -1  -3 -10    1.41    0.94
  -1  -3 -10    0.21    0.66
  -1  -3 -10   -0.64    2.38
  -1  -3 -10    2.94    0.95
   1   3  10    1.71    1.08
   1   3  10    1.43    1.54
   1   3  10   -0.73    2.42
  -1  -3 -11   -0.42    0.76
  -1  -3 -11   -1.84    0.83
  -1  -3 -11    0.55    0.61
  -1  -3 -11   -0.36    3.06
  -1  -3 -11    0.39    0.90
   1   3  11    0.93    0.92
   1   3  11    0.76    1.63
   1   3  11    1.74    2.74
  -1  -3 -12   40.22    1.46
  -1  -3 -12   59.09    1.83
  -1  -3 -12   48.17    1.54
  -1  -3 -12  123.09    9.85
  -1  -3 -12  131.64    2.13
   1   3  12   64.57    1.75
   1   3  12  178.64    3.58
   1   3  12  147.12    5.62
  -1  -3 -13    2.80    0.80
  -1  -3 -13    3.60    0.86
  -1  -3 -13    1.13    0.68
  -1  -3 -13    6.38    1.03
   1   3  13   13.63    2.02
   1   3  13   -4.34    3.71
  -1  -3 -14    0.02    0.78
  -1  -3 -14    2.75    0.89
  -1  -3 -14    2.34    0.72
  -1  -3 -14    2.99    0.96
   1   3  14    3.03    0.83
   1   3  14    4.99    2.09
  -1  -3 -15    1.12    0.85
  -1  -3 -15    0.21    0.86
  -1  -3 -15    0.20    0.69
   1   3  15    0.14    0.79
   1   3  15    0.43    2.15
   1   3  15  -10.18    5.24
  -1  -3 -16    0.67    0.85
  -1  -3 -16    2.79    0.86
  -1  -3 -16    1.67    0.70
   1   3  16    0.72    0.78
   1   3  16   -8.26    6.05
  -1  -3 -17    0.28    0.87
  -1  -3 -17   -0.28    0.83
  -1  -3 -17    0.21    0.66
   1   3  17    1.72    0.83
   1   3  17   -0.98    1.74
   1   3  17   -1.34    7.05
  -1  -3 -18    0.93    0.80
  -1  -3 -18    1.06    0.70
   1   3  18    0.32    0.72
   1   3  18    1.24    1.65
  -1  -3 -19    1.39    0.84
  -1  -3 -19    2.80    0.66
  -1  -3 -19    0.68    0.54
   1   3  19    0.21    0.65
   1   3  19    0.99    1.73
   1   3  19    3.54    0.80
  -1  -3 -20   -0.18    0.63
  -1  -3 -20   -1.33    0.48
   1   3  20   -1.26    0.66
   1   3  20    3.93    2.12
  -1  -3 -21    1.24    0.65
  -1  -3 -21    2.49    0.49
   1   3  21    2.71    0.80
   1   3  21    3.64    0.70
  -1  -4  23    0.35    0.38
   1   4 -23    0.91    0.45
  -1  -4  22    0.64    0.40
   1   4 -22   -0.17    0.52
   1   4 -22    0.51    0.87
  -1  -4  21   -0.02    0.42
  -1  -4  21    0.51    0.70
  -1  -4  21   -1.23    0.96
   1   4 -21    2.11    0.52
   1   4 -21    0.14    0.75
   1   4 -21    3.93    1.52
  -1  -4  20    1.83    0.57
  -1  -4  20    1.00    0.65
  -1  -4  20    2.55    0.91
   1   4 -20    2.02    0.63
   1   4 -20    0.50    0.70
  -1  -4  19    0.16    0.64
  -1  -4  19   -0.61    0.74
  -1  -4  19    0.53    1.08
   1   4 -19    0.04    0.73
   1   4 -19   -0.65    0.84
   1   4 -19    0.28   10.09
  -1  -4  18    5.81    0.77
  -1  -4  18   -6.55    9.30
  -1  -4  18    3.41    0.77
  -1  -4  18    6.84    1.11
   1   4 -18   20.93    2.46
   1   4 -18    8.48    0.91
   1   4 -18    4.90    0.89
   1   4 -18    2.18    6.58
  -1  -4  17    0.27    0.58
  -1  -4  17    0.50    7.45
  -1  -4  17    0.10    0.66
  -1  -4  17   -0.70    1.02
   1   4 -17   -0.25    2.61
   1   4 -17   -0.74    0.76
   1   4 -17    0.49    0.81
   1   4 -17    2.56    5.62
  -1  -4  16    1.72    0.63
  -1  -4  16    3.62    6.06
  -1  -4  16    1.54    0.66
  -1  -4  16    1.02    0.97
   1   4 -16    5.23    2.41
   1   4 -16    2.12    0.77
   1   4 -16    3.43    0.83
  -1  -4  15   12.95    1.05
  -1  -4  15   30.94    4.97
  -1  -4  15   11.97    1.05
  -1  -4  15   16.65    1.74
   1   4 -15   51.06    3.52
   1   4 -15   22.79    1.48
   1   4 -15   15.93    1.52
   1   4 -15   20.71    3.96
  -1  -4  14    2.53    0.67
  -1  -4  14    6.85    4.12
  -1  -4  14    3.34    1.10
   1   4 -14   11.48    2.04
   1   4 -14    2.33    0.87
   1   4 -14    8.09    3.29
  -1  -4  13   64.52    1.47
  -1  -4  13   46.39    3.31
  -1  -4  13   91.50    5.27
  -1  -4  13   50.69    1.38
  -1  -4  13   55.25    2.08
   1   4 -13  204.08    3.50
   1   4 -13   66.15    1.90
   1   4 -13  212.47    8.49
  -1  -4  12   23.54    1.11
  -1  -4  12   19.63    2.05
  -1  -4  12   23.30    2.94
  -1  -4  12   18.68    1.09
  -1  -4  12   21.46    1.41
   1   4 -12   88.44    2.80
   1   4 -12   31.21    1.83
   1   4 -12   60.24    6.16
  -1  -4  11    0.88    0.55
  -1  -4  11   -2.69    2.44
  -1  -4  11    1.20    0.61
   1   4 -11    7.96    1.58
   1   4 -11    5.59    1.87
  -1  -4  10  271.58    2.37
  -1  -4  10  544.84    5.68
  -1  -4  10  231.22    2.23
   1   4 -10  947.86    4.61
   1   4 -10  951.36    8.16
  -1  -4   9   57.14    3.86
   1   4  -9   75.02    2.44
   1   4  -9   81.37    4.13
  -1  -4   8  100.51    3.55
   1   4  -8  135.02    2.75
  -1  -4   7   72.29    2.91
   1   4  -7  116.41    4.58
  -1  -4   6   34.17    2.47
   1   4  -6   49.67    3.91
  -1  -4   5   81.20    3.30
   1   4  -5   70.37    3.76
  -1  -4   4   54.68    2.80
   1   4  -4   45.85    3.76
  -1  -4   3   85.32    2.92
  -1  -4   1  124.83    2.89
   1   4  -1  102.34    2.25
  -1  -4   0   25.02    2.09
   1   4   0   16.30    1.15
  -1  -4  -1   19.30    2.14
   1   4   1    7.95    1.12
  -1  -4  -2  129.44    3.25
  -1  -4  -3   63.93    3.11
   1   4   3   32.33    2.61
   1   4   4   27.19    2.73
   1   4   5   63.93    3.24
   1   4   6  243.56    4.55
   1   4   7   33.97    3.42
   1   4   7   45.83    3.22
  -1  -4  -8    1.41    0.83
  -1  -4  -8   -0.54    0.76
  -1  -4  -8    2.45    1.03
   1   4   8   -0.25    1.78
   1   4   8    0.17    2.19
  -1  -4  -9   24.17    1.31
  -1  -4  -9   45.47    2.01
  -1  -4  -9   26.45    1.34
  -1  -4  -9   82.13    1.82
   1   4   9   90.26    4.97
   1   4   9   78.95    3.93
  -1  -4 -10   -0.02    0.68
  -1  -4 -10    2.50    1.03
  -1  -4 -10   -0.64    0.66
  -1  -4 -10    0.41    0.94
   1   4  10    2.13    1.69
   1   4  10    0.14    2.73
  -1  -4 -11    3.26    0.72
  -1  -4 -11    2.17    1.01
  -1  -4 -11    1.53    0.68
  -1  -4 -11    2.64    1.02
   1   4  11    0.87    1.01
   1   4  11    3.24    1.82
   1   4  11   -2.79    3.23
  -1  -4 -12   -0.46    0.73
  -1  -4 -12   -0.83    0.98
  -1  -4 -12    0.96    0.67
  -1  -4 -12   -0.31    0.91
   1   4  12    0.21    0.93
   1   4  12    2.14    1.92
   1   4  12   -1.52    3.75
  -1  -4 -13    6.09    0.82
  -1  -4 -13    7.43    1.04
  -1  -4 -13    6.94    0.82
  -1  -4 -13   14.87    1.50
   1   4  13    7.30    0.97
   1   4  13   24.46    2.19
   1   4  13   13.69    4.06
  -1  -4 -14   -0.05    0.71
  -1  -4 -14    0.63    0.92
  -1  -4 -14   -0.07    0.67
  -1  -4 -14   -0.58    0.92
   1   4  14   -0.55    0.85
   1   4  14    4.37    2.12
   1   4  14   -6.70    6.04
  -1  -4 -15    6.30    0.84
  -1  -4 -15    7.86    1.03
  -1  -4 -15    4.85    0.79
   1   4  15    8.22    0.96
   1   4  15   25.38    2.46
   1   4  15   20.91    6.14
  -1  -4 -16   37.74    1.40
  -1  -4 -16   45.35    1.73
  -1  -4 -16   38.67    1.46
   1   4  16   48.48    1.73
   1   4  16  147.59    3.46
   1   4  16   91.81   10.21
  -1  -4 -17    1.17    0.81
  -1  -4 -17   -1.61    0.89
  -1  -4 -17   -0.49    0.66
   1   4  17    1.02    0.92
   1   4  17    4.73    1.77
   1   4  17   13.65   10.84
  -1  -4 -18    7.77    0.77
  -1  -4 -18    7.30    0.78
  -1  -4 -18    6.31    0.68
   1   4  18    6.88    0.78
   1   4  18    8.14    1.64
  -1  -4 -19    3.94    0.72
  -1  -4 -19    4.79    0.72
  -1  -4 -19    3.64    0.55
   1   4  19    5.17    0.79
   1   4  19    5.57    1.59
   1   4  19    7.79    0.94
  -1  -4 -20    1.75    1.13
  -1  -4 -20    0.13    0.71
  -1  -4 -20   -0.26    0.45
   1   4  20    1.95    0.95
   1   4  20    1.12    0.77
  -1  -4 -21    2.28    0.91
  -1  -4 -21    2.80    0.49
   1   4  21    4.08    0.64
  -1  -5  23    0.71    0.36
   1   5 -23   -0.19    0.44
  -1  -5  22   -0.13    0.36
   1   5 -22    0.33    0.46
   1   5 -22    3.58    2.18
  -1  -5  21    0.07    0.40
  -1  -5  21    2.26    0.61
   1   5 -21    1.40    0.53
  -1  -5  20    6.39    0.77
  -1  -5  20    2.32    0.60
  -1  -5  20    2.20    1.10
   1   5 -20   10.84    0.99
   1   5 -20    5.80    0.89
  -1  -5  19    8.59    1.06
  -1  -5  19    6.20    0.84
  -1  -5  19    7.62    1.29
   1   5 -19   17.75    2.64
   1   5 -19   15.04    1.30
   1   5 -19    8.33    1.19
  -1  -5  18   -0.46    0.61
  -1  -5  18  -20.58   11.47
  -1  -5  18    0.34    0.66
  -1  -5  18    1.41    1.17
   1   5 -18   -4.68    2.16
   1   5 -18    0.42    0.72
   1   5 -18   -0.80    0.97
   1   5 -18   -9.61    6.97
  -1  -5  17    1.56    0.64
  -1  -5  17    8.46    9.11
  -1  -5  17    0.66    0.62
  -1  -5  17    0.48    1.13
   1   5 -17    5.18    3.01
   1   5 -17    1.20    0.77
   1   5 -17    3.43    0.99
   1   5 -17   11.90    5.55
  -1  -5  16   14.87    1.12
  -1  -5  16   17.53   13.60
  -1  -5  16   14.03    1.14
  -1  -5  16   18.33    1.99
   1   5 -16   59.84    3.81
   1   5 -16   25.55    1.48
   1   5 -16   22.01    1.66
   1   5 -16   38.09    4.99
  -1  -5  15   33.26    1.33
  -1  -5  15   79.25    8.69
  -1  -5  15   28.70    1.24
  -1  -5  15   28.47    2.07
   1   5 -15  128.54    3.67
   1   5 -15   36.27    1.94
   1   5 -15   97.73   11.48
  -1  -5  14   26.63    1.17
  -1  -5  14   22.86    1.92
  -1  -5  14   58.30    7.12
  -1  -5  14   21.72    1.15
  -1  -5  14   25.49    2.08
   1   5 -14  109.60    3.44
   1   5 -14   29.34    1.86
   1   5 -14   88.26   10.17
  -1  -5  13   12.12    1.08
  -1  -5  13   10.84    1.14
  -1  -5  13   10.67    4.03
  -1  -5  13    8.95    1.03
  -1  -5  13   11.39    1.25
   1   5 -13   45.75    2.97
   1   5 -13   15.41    1.26
   1   5 -13   17.91    3.20
  -1  -5  12   11.06    1.07
  -1  -5  12   10.13    1.11
  -1  -5  12   12.19    3.45
  -1  -5  12    9.57    1.02
   1   5 -12   42.26    2.78
   1   5 -12   14.61    1.31
   1   5 -12   16.50    2.56
  -1  -5  11    0.45    0.65
  -1  -5  11   -0.05    0.93
  -1  -5  11   14.04    2.92
  -1  -5  11    0.08    0.59
   1   5 -11    2.23    1.59
   1   5 -11    1.96    2.13
  -1  -5  10   20.13    1.19
  -1  -5  10   17.01    1.56
  -1  -5  10   40.35    4.08
  -1  -5  10   16.51    1.09
   1   5 -10   72.73    5.12
  -1  -5   9   12.12    2.76
  -1  -5   9    6.46    0.76
   1   5  -9   22.20    2.43
   1   5  -9   12.67    1.52
  -1  -5   8   41.01    3.60
   1   5  -8   54.66    2.71
   1   5  -8   65.50    4.18
  -1  -5   7   53.32    4.36
   1   5  -7   43.58    3.23
   1   5  -7   23.43    3.29
  -1  -5   6    3.63    2.81
   1   5  -6    1.97    1.44
  -1  -5   5  286.29    4.27
   1   5  -5  284.89    5.12
   1   5  -4  106.33    4.49
  -1  -5   3   13.13    2.17
   1   5  -3    8.21    1.72
   1   5  -2   -2.28    1.50
  -1  -5   1   -1.90    2.05
   1   5  -1    1.83    2.34
  -1  -5   0   21.22    2.22
   1   5   0   12.68    1.62
  -1  -5  -1   41.68    2.93
   1   5   1   25.94    2.71
  -1  -5  -2   42.45    3.18
   1   5   2   23.20    2.71
  -1  -5  -3  214.80    4.26
   1   5   3  193.95    3.82
   1   5   4   41.81    3.28
   1   5   5   33.23    3.64
   1   5   6   14.29    2.06
  -1  -5  -7    3.10    0.72
  -1  -5  -7    3.26    0.85
  -1  -5  -7    7.01    1.02
   1   5   7    9.99    2.19
   1   5   7   13.94    2.15
  -1  -5  -8    6.12    0.77
  -1  -5  -8    5.62    0.83
  -1  -5  -8   15.04    1.47
   1   5   8   20.90    2.07
   1   5   8   17.05    2.46
  -1  -5  -9   25.90    1.18
  -1  -5  -9   22.24    2.01
  -1  -5  -9   32.02    1.40
  -1  -5  -9   85.73    1.90
   1   5   9  111.44    3.51
   1   5   9   93.81    4.62
  -1  -5 -10   30.60    1.27
  -1  -5 -10   34.42    1.93
  -1  -5 -10   34.55    1.46
  -1  -5 -10  118.26    2.09
   1   5  10  136.63    3.59
   1   5  10  114.64    5.33
  -1  -5 -11    7.87    0.80
  -1  -5 -11   12.66    1.22
  -1  -5 -11   11.95    1.19
  -1  -5 -11   30.16    1.64
   1   5  11   16.19    1.85
   1   5  11   33.61    3.39
   1   5  11   19.53    3.70
  -1  -5 -12    1.06    0.71
  -1  -5 -12    1.75    1.02
  -1  -5 -12    0.37    0.65
  -1  -5 -12    3.25    1.05
   1   5  12    3.55    1.08
   1   5  12    6.36    2.06
   1   5  12    3.27    4.21
  -1  -5 -13    1.60    0.72
  -1  -5 -13    1.66    1.00
  -1  -5 -13    1.07    0.70
  -1  -5 -13    6.19    1.06
   1   5  13    1.75    0.97
   1   5  13    7.04    2.16
   1   5  13   -3.99    5.11
  -1  -5 -14   -0.44    0.71
  -1  -5 -14   -0.23    0.67
  -1  -5 -14    2.13    0.98
   1   5  14   -0.95    0.96
   1   5  14    4.49    2.27
   1   5  14   -5.24    5.64
  -1  -5 -15   -1.21    0.68
  -1  -5 -15   -0.40    0.98
  -1  -5 -15    0.49    0.69
  -1  -5 -15   -1.17    0.91
   1   5  15   -0.70    0.96
   1   5  15   -0.62    1.76
   1   5  15   -6.98    6.70
   1   5  15   -0.64    1.78
  -1  -5 -16    1.77    0.75
  -1  -5 -16    3.64    1.06
  -1  -5 -16    2.05    0.76
   1   5  16    1.81    1.00
   1   5  16    4.39    1.73
   1   5  16  -14.32    8.14
  -1  -5 -17    1.12    0.63
  -1  -5 -17    1.48    0.84
  -1  -5 -17    1.68    1.09
   1   5  17    0.81    0.83
   1   5  17    4.80    1.74
  -1  -5 -18    0.73    0.61
  -1  -5 -18    2.01    0.80
  -1  -5 -18   -0.25    0.48
   1   5  18    0.56    0.85
   1   5  18   -1.64    1.53
  -1  -5 -19   -0.20    0.62
  -1  -5 -19   -0.06    0.86
  -1  -5 -19    0.13    0.47
   1   5  19    2.23    1.50
   1   5  19    1.07    0.79
  -1  -5 -20    8.65    0.92
  -1  -5 -20    6.29    0.70
   1   5  20   11.60    1.84
   1   5  20   12.83    0.98
  -1  -6  22    0.12    0.38
   1   6 -22   -0.20    0.46
   1   6 -22    2.78    1.28
  -1  -6  21   -0.13    0.42
   1   6 -21    0.20    0.48
  -1  -6  20    0.58    0.45
  -1  -6  20   -0.82    0.51
   1   6 -20    4.41    2.79
   1   6 -20    1.24    0.56
  -1  -6  19    3.14    0.84
  -1  -6  19    3.08    0.69
   1   6 -19   11.99    2.35
   1   6 -19    6.65    1.06
  -1  -6  18    3.79    0.69
  -1  -6  18    2.93    0.71
   1   6 -18   13.93    2.10
   1   6 -18    8.21    0.93
   1   6 -18  -19.04    7.56
  -1  -6  17    0.43    0.61
  -1  -6  17    1.96    0.66
   1   6 -17    1.33    1.95
   1   6 -17    0.45    0.73
   1   6 -17    0.15    1.25
   1   6 -17   -4.05    5.98
  -1  -6  16    6.20    0.77
  -1  -6  16    7.66    1.86
  -1  -6  16    4.78    0.72
   1   6 -16   27.32    2.48
   1   6 -16   12.04    1.41
   1   6 -16    6.82    1.27
   1   6 -16   10.64    5.29
  -1  -6  15   37.19    1.34
  -1  -6  15   37.33    1.87
  -1  -6  15   34.84    1.28
   1   6 -15  163.18    3.82
   1   6 -15   42.74    2.30
  -1  -6  14  106.92    1.87
  -1  -6  14  117.04    2.13
  -1  -6  14  101.79    1.81
   1   6 -14  456.49    4.60
   1   6 -14  391.82   12.92
  -1  -6  13   93.72    1.75
  -1  -6  13   98.08    1.92
  -1  -6  13  275.73   13.93
  -1  -6  13   85.79    1.66
   1   6 -13  378.06    4.15
   1   6 -13  337.12   10.98
  -1  -6  12   14.20    1.17
  -1  -6  12   19.30    1.42
  -1  -6  12   15.32    1.05
   1   6 -12   65.19    3.04
   1   6 -12   34.49    3.11
  -1  -6  11    4.21    0.74
  -1  -6  11    3.05    0.79
  -1  -6  11   17.16    8.05
  -1  -6  11    2.05    0.63
   1   6 -11   13.73    1.85
   1   6 -11   12.84    2.51
  -1  -6  10    3.34    0.70
  -1  -6  10    3.94    0.81
  -1  -6  10    3.65    0.67
   1   6 -10   11.40    1.68
   1   6 -10   11.70    2.13
  -1  -6   9    0.48    0.76
  -1  -6   9    1.50    0.79
  -1  -6   9    0.11    5.73
  -1  -6   9    1.18    0.60
   1   6  -9    2.69    1.54
   1   6  -9    0.94    1.80
  -1  -6   8  100.52    1.77
  -1  -6   8  393.98    7.37
  -1  -6   8   92.39    1.58
   1   6  -8  369.56    3.65
   1   6  -8  393.55    6.23
  -1  -6   7   34.67    5.16
   1   6  -7   15.83    1.70
  -1  -6   6   28.60    5.09
   1   6  -5    8.30    1.85
   1   6  -5    9.07    2.92
  -1  -6   4    7.70    2.76
   1   6  -4    4.31    1.81
   1   6  -4    0.66    2.62
  -1  -6   3   23.97    2.86
   1   6  -3   17.91    2.34
  -1  -6   2   83.50    3.46
   1   6  -2   67.20    4.25
  -1  -6   1   50.31    3.21
   1   6  -1   41.46    2.55
  -1  -6   0   -3.03    2.57
   1   6   0   -0.78    2.12
  -1  -6  -1   14.20    2.69
   1   6   1    4.03    2.16
  -1  -6  -2    2.20    3.01
   1   6   2   -5.48    2.27
  -1  -6  -3    4.02    5.36
   1   6   3   -4.14    2.30
   1   6   3    1.27    2.46
   1   6   4    2.77    2.55
  -1  -6  -5   93.53    1.71
   1   6   5  322.17    4.97
  -1  -6  -6    5.03    0.71
  -1  -6  -6    5.18    0.94
  -1  -6  -6   11.85    1.38
   1   6   6   10.69    2.33
  -1  -6  -7    4.78    0.73
  -1  -6  -7    6.51    0.88
  -1  -6  -7   12.16    1.38
   1   6   7   11.75    2.57
  -1  -6  -8   -0.25    0.63
  -1  -6  -8   -0.89    1.45
  -1  -6  -8   -0.67    0.72
  -1  -6  -8    1.66    0.89
   1   6   8    0.21    2.89
  -1  -6  -9    1.47    0.62
  -1  -6  -9    2.30    1.33
  -1  -6  -9    1.50    0.74
  -1  -6  -9    5.16    1.02
   1   6   9    9.24    2.07
   1   6   9    3.49    3.19
  -1  -6 -10   15.44    1.14
  -1  -6 -10   16.36    1.43
  -1  -6 -10   16.68    1.28
  -1  -6 -10   59.08    1.85
   1   6  10   46.56    3.70
   1   6  10   34.62    3.88
  -1  -6 -11   25.88    1.25
  -1  -6 -11   23.50    1.33
  -1  -6 -11   81.53    1.96
   1   6  11   92.41    3.72
   1   6  11   60.98    6.84
  -1  -6 -12    9.51    1.11
  -1  -6 -12    9.09    1.23
  -1  -6 -12   10.24    1.21
  -1  -6 -12   22.67    1.58
   1   6  12   12.17    1.27
   1   6  12   34.30    3.67
   1   6  12   16.32    5.34
  -1  -6 -13    0.19    0.65
  -1  -6 -13    2.45    1.16
  -1  -6 -13    1.59    0.72
  -1  -6 -13    1.09    0.97
   1   6  13   -1.89    1.09
   1   6  13   -1.19    2.24
   1   6  13  -14.99    5.80
  -1  -6 -14   15.31    1.17
  -1  -6 -14   14.76    1.29
  -1  -6 -14   16.09    1.28
  -1  -6 -14   52.02    1.76
   1   6  14   22.90    1.87
   1   6  14   60.84    3.15
   1   6  14   43.10    7.01
  -1  -6 -15   21.99    1.23
  -1  -6 -15   18.88    1.79
  -1  -6 -15   20.28    1.32
  -1  -6 -15   62.66    1.81
   1   6  15   23.79    1.96
   1   6  15   83.78    3.12
   1   6  15   59.15    8.95
  -1  -6 -16    6.95    0.89
  -1  -6 -16    5.52    0.97
  -1  -6 -16   10.13    1.18
   1   6  16    8.90    1.02
   1   6  16   30.15    2.91
  -1  -6 -17    9.04    0.84
  -1  -6 -17    7.23    0.97
  -1  -6 -17    5.52    0.67
   1   6  17   30.65    2.83
  -1  -6 -18   10.10    0.81
  -1  -6 -18   10.19    0.81
   1   6  18   24.14    2.59
  -1  -6 -19   -0.65    0.55
  -1  -6 -19   -0.10    0.45
   1   6  19    1.18    2.56
   1   6  19    0.47    0.69
  -1  -7  22    0.06    0.35
   1   7 -22    0.13    0.47
   1   7 -22   -3.69    1.67
  -1  -7  21    0.68    0.41
   1   7 -21    2.24    0.51
  -1  -7  20    0.78    0.43
  -1  -7  20    1.56    0.49
   1   7 -20    0.51    2.49
   1   7 -20    1.98    0.54
  -1  -7  19   -0.56    0.46
  -1  -7  19    0.35    0.50
   1   7 -19    0.56    2.17
   1   7 -19   -1.13    0.56
  -1  -7  18    0.08    0.61
  -1  -7  18    0.45    0.66
   1   7 -18    3.67    1.99
   1   7 -18    1.88    0.76
  -1  -7  17    2.59    0.67
  -1  -7  17    2.48    0.66
   1   7 -17    8.82    1.99
   1   7 -17    6.04    0.86
   1   7 -17   10.29    7.15
  -1  -7  16    4.87    0.75
  -1  -7  16    8.95    1.16
  -1  -7  16    4.38    0.70
   1   7 -16   22.14    2.65
   1   7 -16   11.16    1.04
   1   7 -16   -1.55    5.65
   1   7 -16   11.77    2.06
  -1  -7  15    4.74    0.76
  -1  -7  15    7.27    1.02
  -1  -7  15    6.99    0.76
   1   7 -15   36.57    3.48
   1   7 -15    8.25    5.16
  -1  -7  14    3.95    0.73
  -1  -7  14    4.61    0.86
  -1  -7  14    4.26    0.67
   1   7 -14   15.25    2.26
   1   7 -14    9.97    6.45
  -1  -7  13    2.62    0.70
  -1  -7  13    2.71    0.78
  -1  -7  13    1.45    0.61
   1   7 -13   10.59    2.07
   1   7 -13    2.12    4.26
  -1  -7  12    9.61    1.16
  -1  -7  12   12.77    1.14
  -1  -7  12   48.76   10.56
  -1  -7  12    8.63    0.99
   1   7 -12   47.99    3.15
   1   7 -12   27.89    3.61
  -1  -7  11    1.20    0.68
  -1  -7  11    1.94    0.74
  -1  -7  11    0.66    0.57
   1   7 -11   10.90    1.95
   1   7 -11    5.37    3.05
  -1  -7  10    9.16    0.84
  -1  -7  10    8.27    0.79
  -1  -7  10    7.35    0.76
   1   7 -10   26.91    1.97
   1   7 -10   19.01    2.73
  -1  -7   9    1.95    0.73
  -1  -7   9    1.30    0.69
  -1  -7   9   -1.19    6.68
  -1  -7   9    1.60    0.62
   1   7  -9    3.97    1.79
   1   7  -9    3.20    2.31
  -1  -7   8    8.59    0.87
  -1  -7   8    7.90    0.78
  -1  -7   8   39.12    6.37
  -1  -7   8    6.17    0.69
   1   7  -8   20.91    1.96
   1   7  -8   17.00    2.21
  -1  -7   7    0.19    1.41
  -1  -7   7    2.26    0.68
  -1  -7   7   11.05    5.21
  -1  -7   7    0.09    0.63
   1   7  -7    0.13    2.02
  -1  -7   6    0.06    0.66
  -1  -7   6    0.76    0.73
   1   7  -6    0.17    1.89
  -1  -7   5   21.48    1.27
  -1  -7   5   71.70    5.72
   1   7  -5   91.23    5.48
   1   7  -5   63.94    7.68
  -1  -7   4  216.94    5.89
   1   7  -4  212.43    7.71
   1   7  -4  160.70    6.96
  -1  -7   3  130.63    5.27
   1   7  -3  134.73    6.37
   1   7  -3  105.81    6.43
  -1  -7   2   24.70    4.14
   1   7  -2    3.67    3.25
  -1  -7   1    4.08    3.77
   1   7  -1   -0.40    3.31
  -1  -7   0   10.34    4.05
   1   7   0    3.17    3.23
  -1  -7  -1   60.48    4.84
   1   7   1   39.57    3.50
  -1  -7  -2    4.71    4.49
   1   7   2   -5.65    3.39
  -1  -7  -3    1.94    0.79
  -1  -7  -3    3.52    5.32
   1   7   3    5.68    2.64
   1   7   3   -2.12    3.69
  -1  -7  -4    9.27    1.08
  -1  -7  -4   20.20    1.46
   1   7   4   26.78    2.74
  -1  -7  -5   15.72    1.11
  -1  -7  -5   13.95    1.63
  -1  -7  -5   41.90    1.51
   1   7   5   52.42    4.23
  -1  -7  -6    2.57    0.68
  -1  -7  -6    1.30    0.94
  -1  -7  -6    4.57    0.89
   1   7   6    2.17    2.84
  -1  -7  -7   34.60    1.29
  -1  -7  -7   38.93    1.57
  -1  -7  -7  101.15    1.90
   1   7   7  101.95    5.43
  -1  -7  -8    6.55    0.89
  -1  -7  -8   22.25    1.54
   1   7   8   14.47    3.60
  -1  -7  -9   15.44    1.09
  -1  -7  -9   19.29    1.40
  -1  -7  -9   62.97    1.87
   1   7   9   57.92    6.22
  -1  -7 -10   12.52    1.12
  -1  -7 -10   11.54    1.32
  -1  -7 -10   44.59    1.71
   1   7  10   50.08    3.92
   1   7  10   36.00    5.04
  -1  -7 -11   17.39    1.17
  -1  -7 -11    9.34    2.32
  -1  -7 -11   16.83    1.31
  -1  -7 -11   70.19    1.93
   1   7  11   83.91    3.87
   1   7  11   35.16    6.59
  -1  -7 -12    0.47    0.63
  -1  -7 -12    2.62    1.70
  -1  -7 -12    0.56    0.74
  -1  -7 -12    6.09    1.08
   1   7  12    4.61    2.28
   1   7  12   19.58    6.30
  -1  -7 -13    1.07    0.69
  -1  -7 -13    1.72    0.77
  -1  -7 -13    4.88    1.01
   1   7  13    2.60    1.92
   1   7  13   16.21    7.21
  -1  -7 -14   -0.03    0.71
  -1  -7 -14    0.03    0.72
  -1  -7 -14    3.13    0.91
   1   7  14   -0.14    1.83
   1   7  14    0.60    9.22
  -1  -7 -15    0.22    0.65
  -1  -7 -15    0.87    0.74
  -1  -7 -15   -0.32    0.90
   1   7  15   -1.73    1.73
  -1  -7 -16    2.13    0.54
  -1  -7 -16    1.46    0.53
   1   7  16    6.68    1.66
  -1  -7 -17    1.54    0.52
  -1  -7 -17    2.00    0.51
   1   7  17    3.21    1.48
  -1  -7 -18    1.74    0.51
  -1  -7 -18    0.62    0.50
   1   7  18   -1.34    1.34
  -1  -7 -19    1.11    0.57
  -1  -7 -19    1.64    0.44
   1   7  19    4.22    1.52
   1   7  19    3.73    0.64
  -1  -8  21    0.18    0.40
   1   8 -21   -0.11    0.47
  -1  -8  20    0.26    0.43
   1   8 -20    1.61    2.30
   1   8 -20    0.67    0.54
  -1  -8  19    7.02    0.74
  -1  -8  19    4.68    0.55
   1   8 -19   17.06    2.18
   1   8 -19   10.44    0.94
  -1  -8  18   14.49    0.94
  -1  -8  18   12.95    0.94
   1   8 -18   61.22    3.05
   1   8 -18   29.03    1.22
  -1  -8  17    1.40    0.64
  -1  -8  17    2.21    0.65
   1   8 -17   13.67    1.95
   1   8 -17    5.69    0.89
  -1  -8  16   -0.25    0.60
  -1  -8  16    0.91    0.96
  -1  -8  16   -0.30    0.60
   1   8 -16   -1.49    1.88
   1   8 -16    0.02    0.82
   1   8 -16  -16.50    6.83
  -1  -8  15    7.21    0.80
  -1  -8  15   11.39    1.41
  -1  -8  15    6.16    0.77
   1   8 -15   -6.66    6.02
   1   8 -15   29.25    2.96
  -1  -8  14    5.15    0.69
  -1  -8  14    9.80    0.95
  -1  -8  14    6.05    0.72
   1   8 -14   32.37    3.62
   1   8 -14   26.61    5.91
  -1  -8  13    0.26    0.63
  -1  -8  13   -0.09    0.71
  -1  -8  13    0.50    0.58
   1   8 -13   -3.37    2.09
   1   8 -13   -9.10    7.47
  -1  -8  12    0.61    0.64
  -1  -8  12    0.34    0.65
  -1  -8  12    0.12    0.60
   1   8 -12    0.34    2.13
   1   8 -12   -0.46    4.48
  -1  -8  11   -0.30    0.62
  -1  -8  11    1.03    0.67
  -1  -8  11    0.89    0.58
   1   8 -11    5.98    2.17
   1   8 -11    4.18    3.99
  -1  -8  10   -1.18    0.64
  -1  -8  10   -0.70    9.32
  -1  -8  10    0.25    0.61
   1   8 -10    0.50    2.25
   1   8 -10    0.99    3.37
  -1  -8   9    4.65    0.75
  -1  -8   9    4.76    0.70
  -1  -8   9    3.22    0.70
   1   8  -9    4.83    3.07
  -1  -8   8    3.60    0.81
  -1  -8   8    5.74    0.72
  -1  -8   8   15.89    7.15
  -1  -8   8    2.96    0.62
   1   8  -8   11.13    2.81
  -1  -8   7    5.92    0.91
  -1  -8   7    8.50    1.06
  -1  -8   7   22.32    6.67
  -1  -8   7    6.16    0.93
  -1  -8   7    6.96    0.72
   1   8  -7   18.00    2.60
  -1  -8   6   16.81    1.15
  -1  -8   6   19.71    1.14
  -1  -8   6   16.77    1.11
  -1  -8   6   16.46    1.14
   1   8  -6   82.41    7.29
  -1  -8   5    1.87    0.67
  -1  -8   5    5.92    5.36
  -1  -8   5    2.86    0.88
  -1  -8   5    1.90    0.76
   1   8  -5    1.81    2.37
  -1  -8   4   11.20    1.17
  -1  -8   4   48.53    5.83
  -1  -8   4    7.06    0.98
  -1  -8   4    5.85    0.83
   1   8  -4   26.94    2.46
  -1  -8   3   26.05    1.30
  -1  -8   3   84.53    5.95
  -1  -8   3   19.03    1.50
   1   8  -3   56.36    6.88
  -1  -8   2   -2.06    0.74
  -1  -8   2   -6.67    4.27
  -1  -8   2    0.54    0.88
  -1  -8   1    4.88    0.89
  -1  -8   1   17.85    5.06
  -1  -8   1    4.64    0.86
  -1  -8   0    3.75    0.88
  -1  -8   0    3.26    0.95
  -1  -8   0   12.11    5.19
  -1  -8   0    1.71    0.86
  -1  -8  -1   12.83    0.95
  -1  -8  -1   14.50    1.61
  -1  -8  -1   55.73    5.89
  -1  -8  -1   15.95    1.43
  -1  -8  -2    0.48    0.70
  -1  -8  -2   12.80    5.62
  -1  -8  -2    2.28    0.79
   1   8   2    5.93    3.22
  -1  -8  -3    5.62    0.74
  -1  -8  -3   12.74    1.27
   1   8   3   20.29    3.31
  -1  -8  -4    0.74    0.64
  -1  -8  -4    3.37    1.28
  -1  -8  -4    0.40    0.80
   1   8   4   -4.20    3.23
  -1  -8  -5    0.07    0.67
  -1  -8  -5   -1.15    1.11
  -1  -8  -5    1.17    0.80
   1   8   5   -1.87    3.23
  -1  -8  -6    1.45    0.66
  -1  -8  -6    1.49    0.99
  -1  -8  -6    2.54    0.89
   1   8   6   -0.95    3.57
  -1  -8  -7    9.05    1.08
  -1  -8  -7   12.05    1.48
  -1  -8  -7   39.63    1.69
   1   8   7   31.40    4.13
  -1  -8  -8    9.47    1.00
  -1  -8  -8    9.55    0.99
  -1  -8  -8   37.66    1.62
   1   8   8   31.40    4.63
  -1  -8  -9    0.89    0.63
  -1  -8  -9   -0.60    0.78
  -1  -8  -9    0.53    0.94
   1   8   9    0.29    5.26
  -1  -8 -10    1.67    0.69
  -1  -8 -10    3.04    0.83
  -1  -8 -10    8.42    1.08
   1   8  10    7.74    2.40
   1   8  10   12.24    6.95
  -1  -8 -11    0.52    0.69
  -1  -8 -11    0.77    0.77
  -1  -8 -11    3.85    1.02
   1   8  11    5.81    2.42
   1   8  11   -1.42    7.38
  -1  -8 -12    3.64    0.74
  -1  -8 -12    4.30    0.87
  -1  -8 -12   14.63    1.52
   1   8  12   12.00    2.02
   1   8  12   -4.53    8.16
  -1  -8 -13    1.30    0.71
  -1  -8 -13    1.31    0.75
  -1  -8 -13    4.08    0.99
   1   8  13    0.40    1.81
   1   8  13   10.53   10.48
  -1  -8 -14   12.30    1.13
  -1  -8 -14    8.52    1.31
  -1  -8 -14   29.68    1.53
   1   8  14   32.52    2.91
  -1  -8 -15    0.91    0.49
  -1  -8 -15   -0.45    0.57
  -1  -8 -15    1.30    0.68
   1   8  15   -1.04    1.66
  -1  -8 -16    0.98    0.47
  -1  -8 -16    0.27    0.52
   1   8  16    2.47    1.51
  -1  -8 -17    1.41    0.48
  -1  -8 -17    0.45    0.49
   1   8  17    3.37    1.37
  -1  -8 -18    1.24    0.45
   1   8  18    1.96    1.37
   1   8  18    2.46    0.70
  -1  -9  21   13.86    0.66
  -1  -9  20    8.31    0.69
  -1  -9  20    9.86    0.95
   1   9 -20   17.87    2.96
   1   9 -20   18.52    0.94
  -1  -9  19    0.77    0.46
  -1  -9  19   -0.38    0.71
   1   9 -19    1.16    1.96
   1   9 -19    1.32    0.56
  -1  -9  18   -0.66    0.45
  -1  -9  18   -0.05    1.19
   1   9 -18   -0.34    1.92
   1   9 -18   -1.03    0.57
  -1  -9  17    1.05    0.52
  -1  -9  17    3.38    0.83
  -1  -9  17   -0.06    0.51
   1   9 -17    8.34    1.89
   1   9 -17    2.02    0.66
  -1  -9  16    1.56    0.66
  -1  -9  16    2.10    0.93
  -1  -9  16    1.38    0.66
   1   9 -16    4.18    1.89
   1   9 -16    1.55    0.85
  -1  -9  15    1.53    0.67
  -1  -9  15    3.69    0.89
  -1  -9  15    1.25    0.63
   1   9 -15    6.48    1.88
   1   9 -15    4.77    0.90
   1   9 -15  -17.30    7.65
  -1  -9  14    2.39    0.69
  -1  -9  14    5.79    0.87
  -1  -9  14    3.86    0.73
   1   9 -14   17.40    2.39
   1   9 -14    6.63    7.10
  -1  -9  13    1.22    0.67
  -1  -9  13    0.29    0.71
  -1  -9  13    0.44    0.58
   1   9 -13    3.38    2.48
   1   9 -13   -6.52    6.57
  -1  -9  12    5.27    0.79
  -1  -9  12    9.76    1.15
  -1  -9  12    5.27    0.68
   1   9 -12   31.36    2.63
   1   9 -12   22.08    9.57
  -1  -9  11   -0.48    0.68
  -1  -9  11    1.65    0.70
  -1  -9  11    1.71    0.62
   1   9 -11    3.11    2.50
   1   9 -11   -4.02    5.10
  -1  -9  10    0.42    0.71
  -1  -9  10    0.59    0.64
  -1  -9  10   -0.11    0.53
   1   9 -10    3.48    2.58
   1   9 -10    3.59    4.44
  -1  -9   9   10.14    1.09
  -1  -9   9   28.35   10.63
  -1  -9   9    6.50    1.01
  -1  -9   9    6.31    0.73
   1   9  -9   31.76    4.10
  -1  -9   8   -0.84    0.74
  -1  -9   8    0.04    0.64
  -1  -9   8    0.68    0.82
  -1  -9   8   -0.42    0.64
   1   9  -8   -4.13    3.59
  -1  -9   7    7.73    0.92
  -1  -9   7    9.75    0.88
  -1  -9   7   23.63    8.35
  -1  -9   7    5.76    0.90
  -1  -9   7    6.50    0.75
   1   9  -7   23.78    3.47
  -1  -9   6    5.72    0.99
  -1  -9   6    9.13    0.81
  -1  -9   6   38.61    7.89
  -1  -9   6    7.73    0.90
  -1  -9   6    5.66    0.75
   1   9  -6   21.56    3.28
  -1  -9   5    0.71    0.91
  -1  -9   5    2.84    0.69
  -1  -9   5    1.91    0.80
   1   9  -5    8.97    3.26
  -1  -9   4    0.72    1.03
  -1  -9   4    1.27    0.66
  -1  -9   4   14.48    6.29
  -1  -9   4    2.30    0.79
   1   9  -4    5.07    3.15
  -1  -9   3    2.16    0.72
  -1  -9   3    6.01    5.83
  -1  -9   3    2.65    0.79
  -1  -9   2    0.90    1.02
  -1  -9   2    1.40    0.75
  -1  -9   2    5.83    6.34
  -1  -9   2    0.94    0.74
  -1  -9   1   16.21    1.39
  -1  -9   1   18.30    1.30
  -1  -9   1   86.24    7.10
  -1  -9   1   15.53    1.33
  -1  -9   0   13.22    1.30
  -1  -9   0   13.45    1.44
  -1  -9   0   66.54    7.30
  -1  -9   0   13.40    1.31
  -1  -9  -1    0.98    0.73
  -1  -9  -1    1.44    0.92
  -1  -9  -1   -0.45    6.91
  -1  -9  -1    1.22    0.77
   1   9   1   -2.72    4.00
  -1  -9  -2   27.10    1.26
  -1  -9  -2   34.38    1.82
  -1  -9  -2  133.99   10.18
  -1  -9  -2   38.09    1.45
   1   9   2   68.14    6.36
  -1  -9  -3    3.00    0.75
  -1  -9  -3    4.34    1.25
  -1  -9  -3    5.89    0.88
   1   9   3    3.31    3.97
  -1  -9  -4   36.73    1.47
   1   9   4   44.79    4.18
  -1  -9  -5   26.25    1.23
  -1  -9  -5   67.74    1.75
   1   9   5   81.96    7.18
  -1  -9  -6    0.16    0.64
  -1  -9  -6   -0.69    1.08
  -1  -9  -6    2.29    0.91
   1   9   6   10.17    4.83
  -1  -9  -7   16.08    1.15
  -1  -9  -7   15.27    1.19
  -1  -9  -7   44.14    1.76
   1   9   7   37.17    5.41
  -1  -9  -8   -0.99    0.58
  -1  -9  -8   -0.75    0.92
  -1  -9  -8    0.20    0.93
   1   9   8    4.92    6.23
  -1  -9  -9   60.99    1.57
  -1  -9  -9   61.36    1.77
  -1  -9  -9  228.02    2.75
   1   9   9  133.46   11.73
  -1  -9 -10   -0.21    0.64
  -1  -9 -10    0.37    0.82
  -1  -9 -10    1.01    0.96
   1   9  10  -25.41    8.77
  -1  -9 -11   -0.18    0.65
  -1  -9 -11    0.05    0.79
  -1  -9 -11    1.41    0.94
   1   9  11    0.23    2.01
   1   9  11  -20.57   10.42
  -1  -9 -12    2.65    0.64
  -1  -9 -12    3.36    0.81
  -1  -9 -12    3.35    0.96
   1   9  12    1.59    1.87
  -1  -9 -13    6.00    0.69
  -1  -9 -13   22.61    1.23
   1   9  13   28.18    2.93
  -1  -9 -14    2.81    0.57
  -1  -9 -14    3.10    0.60
  -1  -9 -14    4.66    0.75
   1   9  14    6.70    1.67
  -1  -9 -15   -0.01    0.44
  -1  -9 -15    2.54    0.65
   1   9  15    2.22    1.53
  -1  -9 -16    0.20    0.43
   1   9  16   -3.00    1.46
  -1  -9 -17    1.90    0.42
   1   9  17    2.20    1.41
  -1 -10  20    0.52    0.42
  -1 -10  20   -0.20    0.81
   1  10 -20   -4.99    2.03
   1  10 -20    0.06    0.56
  -1 -10  19    0.46    0.47
  -1 -10  19    1.55    0.72
   1  10 -19    4.01    1.84
   1  10 -19    3.26    0.61
  -1 -10  18    1.14    0.46
  -1 -10  18    2.63    0.89
  -1 -10  18    2.72    0.73
   1  10 -18    3.29    1.79
   1  10 -18    2.39    0.62
  -1 -10  17   -0.62    0.49
  -1 -10  17   -0.88    0.71
  -1 -10  17    1.61    0.72
   1  10 -17    1.93    1.89
   1  10 -17   -1.11    0.61
  -1 -10  16    2.45    0.55
  -1 -10  16    6.53    0.72
  -1 -10  16    7.21    0.80
   1  10 -16   17.77    1.99
   1  10 -16   10.22    1.06
  -1 -10  15    0.00    0.67
  -1 -10  15    0.81    0.81
  -1 -10  15    1.26    0.96
  -1 -10  15   -0.10    0.60
   1  10 -15    2.85    2.01
   1  10 -15    1.00    0.93
  -1 -10  14   -0.42    0.69
  -1 -10  14    0.41    0.74
  -1 -10  14    1.52    0.92
  -1 -10  14    0.04    0.61
   1  10 -14   -0.32    2.08
   1  10 -14    0.83    0.90
   1  10 -14    3.04    9.01
  -1 -10  13    1.63    0.70
  -1 -10  13    2.36    0.75
  -1 -10  13    1.63    0.92
  -1 -10  13    0.72    0.65
   1  10 -13    3.26    2.28
   1  10 -13    9.23    7.85
  -1 -10  12    0.33    0.73
  -1 -10  12   -0.43    0.68
  -1 -10  12   -1.44    0.89
  -1 -10  12    1.23    0.63
   1  10 -12   -4.41    3.30
   1  10 -12  -10.30    7.49
  -1 -10  11    1.46    0.74
  -1 -10  11    1.02    0.70
  -1 -10  11    0.74    0.84
  -1 -10  11    0.83    0.63
   1  10 -11   -4.40    2.84
   1  10 -11   -4.82    6.35
  -1 -10  10    1.65    0.75
  -1 -10  10    2.52    0.70
  -1 -10  10    1.85    0.88
  -1 -10  10    1.45    0.65
   1  10 -10   -0.76    7.11
  -1 -10   9    2.46    0.78
  -1 -10   9   -0.03    0.63
  -1 -10   9    1.16    0.84
  -1 -10   9    0.02    0.60
   1  10  -9   -5.24    5.49
  -1 -10   8    7.26    0.88
  -1 -10   8   13.10    1.14
  -1 -10   8   42.37   12.63
  -1 -10   8   11.58    1.44
  -1 -10   8   10.16    1.04
   1  10  -8   20.87    4.94
  -1 -10   7   -0.19    0.84
  -1 -10   7   -0.28    0.63
  -1 -10   7   -0.01    0.81
   1  10  -7   -4.81    4.58
  -1 -10   6    0.85    0.91
  -1 -10   6    1.52    0.67
  -1 -10   6  -25.11   10.32
  -1 -10   6    0.70    0.80
  -1 -10   5    4.97    0.99
  -1 -10   5    3.89    0.72
  -1 -10   5   27.59    9.78
  -1 -10   5    4.34    1.37
  -1 -10   4    1.16    0.69
  -1 -10   4    1.20    9.21
  -1 -10   4    0.59    0.76
  -1 -10   3   21.30    1.27
  -1 -10   3  104.46    9.86
  -1 -10   3   18.88    1.30
  -1 -10   2   18.25    1.64
  -1 -10   2   83.75    9.89
  -1 -10   2   19.41    1.41
  -1 -10   1    1.07    0.86
  -1 -10   1    2.71    0.88
  -1 -10   1   18.72    8.95
  -1 -10   1    2.04    0.79
  -1 -10   0    2.29    0.82
  -1 -10   0    3.32    0.86
  -1 -10   0   13.17    9.29
  -1 -10   0    3.06    0.96
   1  10   0    3.72    5.71
  -1 -10  -1   16.69    1.58
  -1 -10  -1  106.86   10.95
  -1 -10  -1   16.56    1.41
   1  10   1   33.52    5.69
  -1 -10  -2   24.59    1.29
  -1 -10  -2   31.22    1.73
  -1 -10  -2   36.06    1.53
   1  10   2   49.77    5.70
  -1 -10  -3   -0.08    0.69
  -1 -10  -3    2.19    1.15
  -1 -10  -3    4.50    0.88
   1  10   3    6.32    5.54
  -1 -10  -4   -0.69    0.64
  -1 -10  -4    0.33    0.83
  -1 -10  -5    7.13    0.81
  -1 -10  -5   13.82    1.44
   1  10   5   28.78    6.86
  -1 -10  -6    0.98    0.66
  -1 -10  -6    1.41    0.88
   1  10   6    5.88    7.64
  -1 -10  -7    4.65    0.74
  -1 -10  -7   20.13    1.59
   1  10   7   10.06    8.35
  -1 -10  -8    6.54    0.80
  -1 -10  -8   15.87    1.53
   1  10   8    9.21   10.04
  -1 -10  -9    1.96    0.72
  -1 -10  -9    5.45    1.02
  -1 -10 -10    1.83    0.70
  -1 -10 -10    4.23    1.05
  -1 -10 -11   -0.91    0.66
  -1 -10 -11    1.08    0.95
   1  10  11    1.79    2.03
  -1 -10 -12    0.64    0.50
  -1 -10 -12   -0.51    0.68
   1  10  12   -3.14    1.78
  -1 -10 -13   -0.27    0.44
  -1 -10 -13    0.24    0.64
   1  10  13   -3.67    1.65
  -1 -10 -14    0.75    0.42
  -1 -10 -14    0.64    0.60
   1  10  14   -2.03    1.55
  -1 -10 -15    0.38    0.41
   1  10  15   -0.32    1.45
  -1 -11  19    1.37    0.46
  -1 -11  19    0.27    0.92
   1  11 -19    4.64    1.78
   1  11 -19    0.98    0.72
  -1 -11  18    0.73    0.45
  -1 -11  18   -0.71    1.20
  -1 -11  18    1.65    0.81
   1  11 -18    1.75    1.80
   1  11 -18    1.81    0.71
  -1 -11  17   -0.74    0.47
  -1 -11  17   -0.11    0.63
  -1 -11  17   -0.59    0.75
   1  11 -17   -2.77    1.75
   1  11 -17    0.43    0.69
  -1 -11  16    0.22    0.50
  -1 -11  16    0.44    0.61
  -1 -11  16    0.86    0.76
   1  11 -16   -1.89    1.89
   1  11 -16   -0.14    0.67
  -1 -11  15   -0.56    0.54
  -1 -11  15   -0.63    0.57
  -1 -11  15    2.25    0.77
   1  11 -15   -2.37    2.05
   1  11 -15    1.66    0.71
  -1 -11  14    0.58    0.59
  -1 -11  14    0.53    0.76
   1  11 -14   -0.68    2.22
   1  11 -14    0.70    0.79
  -1 -11  13    0.97    0.74
  -1 -11  13   -0.30    0.69
  -1 -11  13    0.53    0.96
   1  11 -13    3.44    2.33
   1  11 -13    0.17    1.05
  -1 -11  12    0.53    0.75
  -1 -11  12    1.57    0.68
  -1 -11  12    0.16    0.93
   1  11 -12   -1.16    2.55
  -1 -11  11    0.48    0.74
  -1 -11  11   -0.31    0.73
  -1 -11  11   -1.02    0.89
   1  11 -11   -2.34    2.78
   1  11 -11   -2.87    9.61
  -1 -11  10    1.14    0.78
  -1 -11  10    1.12    0.68
  -1 -11  10    2.53    0.91
   1  11 -10   22.63    9.23
  -1 -11   9   -1.14    0.80
  -1 -11   9    1.89    0.72
  -1 -11   9    1.18    0.86
   1  11  -9  -21.93    8.26
  -1 -11   8    3.06    0.86
  -1 -11   8    2.21    0.70
  -1 -11   8    2.56    0.89
  -1 -11   7    1.74    0.88
  -1 -11   7    2.46    0.69
  -1 -11   7    3.37    0.88
  -1 -11   6    5.36    0.78
  -1 -11   6    5.03    0.84
  -1 -11   5    7.17    0.78
  -1 -11   5   25.56   14.20
  -1 -11   5    7.30    0.90
  -1 -11   4    0.95    0.70
  -1 -11   4   12.35   14.04
  -1 -11   4    1.49    0.81
  -1 -11   3   22.98    1.34
  -1 -11   3   74.10   13.99
  -1 -11   3   19.00    1.38
  -1 -11   2    0.53    0.98
  -1 -11   2    1.07    0.78
  -1 -11   2   11.13   13.61
  -1 -11   2    2.67    0.83
  -1 -11   1    8.06    0.98
  -1 -11   1    8.04    0.92
  -1 -11   1   50.44   14.09
  -1 -11   1    6.36    0.91
  -1 -11   0    2.45    0.81
  -1 -11   0    4.37    0.89
  -1 -11   0    1.04   14.54
  -1 -11   0    0.64    0.82
  -1 -11  -1    7.66    0.88
  -1 -11  -1    7.53    1.00
  -1 -11  -1    7.66    0.93
  -1 -11  -2    3.08    0.76
  -1 -11  -2    4.42    1.03
  -1 -11  -2    5.58    0.93
  -1 -11  -3   20.19    1.26
  -1 -11  -3   29.09    1.87
  -1 -11  -3   34.70    1.59
  -1 -11  -4    3.14    0.70
  -1 -11  -4    5.53    0.93
  -1 -11  -5    3.96    0.71
  -1 -11  -5    8.41    1.04
  -1 -11  -6    1.14    0.66
  -1 -11  -6    1.17    0.89
  -1 -11  -7    0.49    0.61
  -1 -11  -7    0.98    0.91
  -1 -11  -8    1.54    0.68
  -1 -11  -8    5.15    1.02
  -1 -11  -9    3.50    0.69
  -1 -11  -9   11.73    1.43
  -1 -11 -10   -0.24    0.46
  -1 -11 -10    2.45    0.74
  -1 -11 -11    0.51    0.48
  -1 -11 -11    1.22    0.65
  -1 -11 -12    5.87    0.63
  -1 -11 -12   12.11    0.95
  -1 -11 -13    2.45    0.45
  -1 -11 -13    6.71    0.67
   1  11  13    2.22    1.69
  -1 -11 -14    0.34    0.38
   1  11  14    0.24    1.63
  -1 -12  17    2.48    0.54
  -1 -12  17    2.73    0.60
  -1 -12  17    1.32    0.92
   1  12 -17    1.08    1.63
   1  12 -17    2.61    1.11
  -1 -12  16   -0.93    0.53
  -1 -12  16    0.31    0.55
  -1 -12  16    1.66    0.84
   1  12 -16   -1.79    1.76
   1  12 -16   -0.82    0.98
  -1 -12  15   -0.59    0.55
  -1 -12  15   -0.62    0.52
  -1 -12  15   -0.77    0.80
   1  12 -15   -0.06    1.96
   1  12 -15    0.07    0.95
  -1 -12  14    2.82    0.58
  -1 -12  14    6.60    0.82
  -1 -12  14    5.67    0.85
   1  12 -14   11.46    2.18
   1  12 -14    8.20    0.91
  -1 -12  13    0.16    0.60
  -1 -12  13    3.09    0.60
  -1 -12  13    2.81    0.81
   1  12 -13    7.04    2.40
   1  12 -13    0.45    0.91
  -1 -12  12   -0.24    0.64
  -1 -12  12    1.62    0.84
  -1 -12  12    0.87    0.80
   1  12 -12    3.03    2.61
   1  12 -12   -0.07    1.07
  -1 -12  11    2.32    0.90
  -1 -12  11    2.26    0.73
  -1 -12  11    1.08    1.02
   1  12 -11    9.94    2.96
  -1 -12  10    0.02    0.81
  -1 -12  10    1.79    0.72
  -1 -12  10    1.33    0.98
  -1 -12   9    3.43    0.75
  -1 -12   9    4.29    0.96
  -1 -12   8    0.67    0.73
  -1 -12   8   -0.94    0.86
  -1 -12   7    3.88    0.74
  -1 -12   7    2.58    0.91
  -1 -12   6    2.80    0.77
  -1 -12   6    2.86    0.90
  -1 -12   5    0.79    0.72
  -1 -12   5   20.64   16.43
  -1 -12   5    1.53    0.93
  -1 -12   4    6.62    0.89
  -1 -12   4    4.95    0.94
  -1 -12   3   16.28    1.28
  -1 -12   3   86.73   19.52
  -1 -12   3   15.69    1.48
  -1 -12   2    3.05    0.79
  -1 -12   2  -28.58   17.59
  -1 -12   2    2.89    0.85
  -1 -12   1    2.08    0.95
  -1 -12   1   -0.35    0.82
  -1 -12   1    9.24   20.26
  -1 -12   1   -1.24    0.79
  -1 -12   0    1.58    0.85
  -1 -12   0    1.02    0.90
  -1 -12   0    1.41    0.85
  -1 -12  -1   20.35    1.38
  -1 -12  -1   25.23    1.55
  -1 -12  -1   26.11    1.61
  -1 -12  -2    1.10    0.75
  -1 -12  -2    2.89    1.07
  -1 -12  -2    5.08    0.96
  -1 -12  -3    7.19    0.85
  -1 -12  -3   12.05    1.50
  -1 -12  -4    3.27    0.73
  -1 -12  -4    7.94    1.03
  -1 -12  -5    2.25    0.71
  -1 -12  -5    3.74    0.96
  -1 -12  -6   -0.39    0.63
  -1 -12  -6   -0.59    0.86
  -1 -12  -7    1.86    1.22
  -1 -12  -7   -0.52    0.93
  -1 -12  -8    0.41    0.50
  -1 -12  -8    1.12    0.70
  -1 -12  -9    0.59    0.46
  -1 -12  -9    3.66    0.71
  -1 -12 -10    0.32    0.44
  -1 -12 -10   -0.59    0.60
  -1 -12 -11    0.09    0.40
  -1 -12 -11    1.80    0.60
  -1 -12 -12    0.58    0.40
  -1 -12 -12   -0.06    0.56
  -1 -13  16    0.54    0.51
   1  13 -16   -0.58    1.74
  -1 -13  15    1.83    0.50
  -1 -13  15   -0.07    1.29
   1  13 -15   -2.30    1.77
  -1 -13  14    0.85    0.49
  -1 -13  14   -1.54    0.86
   1  13 -14    1.22    1.99
  -1 -13  13    2.77    0.53
  -1 -13  13    0.57    0.85
   1  13 -13    1.90    2.26
  -1 -13  12    1.60    0.53
  -1 -13  12    1.33    0.82
   1  13 -12    2.94    2.59
  -1 -13  11    1.84    0.56
  -1 -13  11    1.05    0.82
   1  13 -11    1.92    2.95
  -1 -13  10    0.95    0.56
  -1 -13  10    0.47    0.80
  -1 -13   9    0.94    0.74
  -1 -13   9    1.81    0.80
  -1 -13   8    5.51    0.83
  -1 -13   7   10.02    1.16
  -1 -13   7   11.72    1.20
  -1 -13   6    0.37    0.69
  -1 -13   6    2.54    0.98
  -1 -13   5    4.59    0.81
  -1 -13   5    4.24    0.99
  -1 -13   4    3.00    0.78
  -1 -13   4    1.90    0.94
  -1 -13   3    5.92    0.87
  -1 -13   3    4.76    0.96
  -1 -13   2    2.78    0.87
  -1 -13   2    3.97    0.92
  -1 -13   1    4.04    0.92
  -1 -13   1    2.74    0.91
  -1 -13   0    2.70    0.96
  -1 -13   0    4.20    0.95
  -1 -13   0    2.57    0.96
  -1 -13  -1    1.64    0.86
  -1 -13  -1    2.23    1.03
  -1 -13  -1    1.19    0.87
  -1 -13  -2   11.38    1.31
  -1 -13  -2   20.61    1.45
  -1 -13  -3    1.54    1.21
  -1 -13  -4    0.88    0.56
  -1 -13  -4    2.27    0.74
  -1 -13  -5    0.27    0.52
  -1 -13  -5    2.71    0.72
  -1 -13  -6    0.41    0.52
  -1 -13  -6    1.00    0.68
  -1 -13  -7   -0.16    0.49
  -1 -13  -7    0.61    0.66
  -1 -13  -8    0.52    0.47
  -1 -13  -8   -0.51    0.64
  -1 -13  -9    1.89    0.45
  -1 -13  -9    3.89    0.62
  -1 -13 -10    1.34    0.43
  -1 -13 -10    1.83    0.58
  -1 -13 -11    1.38    0.40
  -1 -14  14    0.35    0.44
   1  14 -14   -0.18    1.93
  -1 -14  13    1.61    0.45
   1  14 -13    3.95    2.30
  -1 -14  12    0.88    0.44
  -1 -14  12    0.02    1.01
  -1 -14  11    1.08    0.49
  -1 -14  11   -0.34    0.90
  -1 -14  10    4.32    0.58
  -1 -14  10    3.04    0.89
  -1 -14   9   13.36    0.89
  -1 -14   9   10.71    0.92
  -1 -14   8    2.02    0.58
  -1 -14   8    0.68    0.83
  -1 -14   7    2.85    0.59
  -1 -14   7    5.35    0.82
  -1 -14   6    1.65    0.59
  -1 -14   6    1.73    0.78
  -1 -14   5    2.86    0.61
  -1 -14   5    3.16    0.75
  -1 -14   4   19.93    1.03
  -1 -14   4   11.84    1.17
  -1 -14   3   12.26    0.99
  -1 -14   3   16.24    1.17
  -1 -14   2   12.51    0.98
  -1 -14   2    9.78    1.15
  -1 -14   1    8.21    0.77
  -1 -14   1    9.51    1.06
  -1 -14   0    2.47    0.76
  -1 -14   0    2.67    0.69
  -1 -14  -1    9.71    0.90
  -1 -14  -1   10.85    0.93
  -1 -14  -1   16.18    1.13
  -1 -14  -2    0.30    0.76
  -1 -14  -2    2.09    0.70
  -1 -14  -3    0.82    0.69
  -1 -14  -3    2.19    0.70
  -1 -14  -4    0.31    0.54
  -1 -14  -4    0.51    0.67
  -1 -14  -5    0.29    0.50
  -1 -14  -5    0.14    0.65
  -1 -14  -6   -0.04    0.48
  -1 -14  -6    0.43    0.64
  -1 -14  -7    0.74    0.46
  -1 -14  -7    1.53    0.63
  -1 -14  -8   -0.12    0.44
  -1 -15  11    2.83    0.46
  -1 -15  10   -0.16    0.42
  -1 -15   9    1.67    0.48
  -1 -15   8    1.61    0.48
  -1 -15   8   -0.95    1.39
  -1 -15   7   18.19    0.87
  -1 -15   7   12.28    1.27
  -1 -15   6    5.17    0.56
  -1 -15   6    6.69    0.87
  -1 -15   5    0.44    0.53
  -1 -15   5   -1.77    0.81
  -1 -15   4   13.15    0.85
  -1 -15   4   11.27    0.82
  -1 -15   3    2.31    0.61
  -1 -15   3    2.34    0.75
  -1 -15   2    0.15    0.63
  -1 -15   2    0.46    0.75
  -1 -15   1    2.66    0.75
  -1 -15   1    0.69    0.79
  -1 -15   0    4.12    0.89
  -1 -15   0    4.02    0.76
  -1 -15  -2    8.33    0.81
  -1 -15  -3    4.99    0.72
  -1 -15  -4    0.74    0.95
  -1 -15  -4   -0.70    0.85
  -1 -15  -5   -1.64    0.78
  -1 -15  -5    2.41    0.77
  -1 -16   6    0.54    0.48
  -1 -16   5    0.74    0.52
  -1 -16   4   -0.96    0.57
  -1 -16   3   -0.24    1.03
  -1 -16   2   -0.26    0.78
   2 -16  -1   -0.48    0.50
   2 -16   0   -0.18    0.68
   2 -16   0    1.66    0.51
   2 -16   1    0.30    0.55
   2 -16   1    0.78    0.51
   2 -16   2    1.67    0.52
   2 -16   2   -0.24    0.50
   2 -16   3   -0.23    0.48
   2 -16   3    0.09    0.50
   2 -16   4    2.05    0.49
   2 -16   4    3.67    0.53
   2 -16   5    4.60    0.52
   2 -16   5    0.42    0.50
   2 -15  -6    0.39    0.46
   2 -15  -5    1.34    0.54
   2 -15  -4    2.43    0.56
   2 -15  -3    0.44    0.51
   2 -15  -2    1.40    0.55
   2 -15  -1    2.65    0.66
   2 -15  -1    3.85    0.58
   2 -15   0   12.03    0.88
   2 -15   0    8.55    0.88
   2 -15   1    7.53    0.84
   2 -15   1    6.21    0.65
   2 -15   2    7.19    0.78
   2 -15   2    6.96    0.85
   2 -15   3    2.42    0.53
   2 -15   3    1.41    0.52
   2 -15   4    2.41    0.54
   2 -15   4    1.91    0.55
   2 -15   5   10.12    0.79
   2 -15   5    9.68    0.83
   2 -15   6    8.81    0.78
   2 -15   6    5.14    0.60
   2 -15   7   11.27    0.78
   2 -15   7    7.02    0.63
   2 -15   8    0.62    0.50
   2 -15   8   -0.43    0.52
   2 -15   9    4.73    0.55
   2 -15   9    2.52    0.55
   2 -15  10    0.63    0.47
   2 -15  10    0.92    0.54
   2 -14  -9   -0.24    0.52
   2 -14  -9    0.31    0.50
   2 -14  -8   -0.33    0.56
   2 -14  -8    0.52    0.53
   2 -14  -7   -0.19    0.61
   2 -14  -7    3.18    0.63
   2 -14  -6    0.66    0.73
   2 -14  -6    1.80    0.58
   2 -14  -5    1.84    0.61
   2 -14  -4   -1.00    0.83
   2 -14  -4    1.51    0.61
   2 -14  -3    9.98    0.81
   2 -14  -3   10.07    1.02
   2 -14  -2   25.40    1.08
   2 -14  -2   21.11    1.10
   2 -14  -1    7.83    0.92
   2 -14  -1    5.57    0.73
   2 -14   0    3.35    0.63
   2 -14   0    2.16    0.61
   2 -14   1   10.85    0.98
   2 -14   1    8.83    1.00
   2 -14   2   15.35    1.01
   2 -14   2    9.04    0.96
   2 -14   3    9.55    0.96
   2 -14   3    4.94    0.65
   2 -14   4   10.72    0.97
   2 -14   4    6.08    0.67
   2 -14   5    4.26    0.62
   2 -14   5    3.79    0.65
   2 -14   6    0.54    0.53
   2 -14   6    0.39    0.58
   2 -14   7   17.04    0.97
   2 -14   7    8.30    0.94
   2 -14   8    7.82    0.84
   2 -14   8    3.78    0.59
  -2  14  -9    8.76    2.67
   2 -14   9    0.63    0.51
   2 -14   9   -0.57    0.53
  -2  14 -10   -0.69    2.48
   2 -14  10   -0.11    0.49
   2 -14  10    0.64    0.53
  -2  14 -11   -2.98    2.61
   2 -14  11    1.92    0.50
   2 -14  11    1.96    0.54
  -2  14 -12    4.42    1.92
  -2  14 -12    2.91    1.04
   2 -14  12    7.49    0.74
   2 -14  12    1.97    0.51
  -2  14 -13    1.18    1.70
  -2  14 -13    0.97    1.01
   2 -14  13   -0.58    0.57
   2 -14  13    0.85    0.52
   2 -13 -12    5.04    0.58
   2 -13 -12   13.42    0.75
   2 -13 -11    0.93    0.41
   2 -13 -11    0.53    0.51
   2 -13 -10    0.20    0.44
   2 -13 -10    0.89    0.55
   2 -13  -9    1.01    0.48
   2 -13  -9    3.52    0.68
   2 -13  -8    3.21    0.53
   2 -13  -8    9.57    1.01
   2 -13  -7    3.61    0.57
   2 -13  -7    9.14    1.04
   2 -13  -6   -0.25    0.59
   2 -13  -6    1.86    0.65
   2 -13  -5   -0.79    0.66
   2 -13  -4    6.53    0.79
   2 -13  -4   14.94    1.21
   2 -13  -4   15.36    1.40
   2 -13  -3   13.54    1.44
   2 -13  -3   11.90    1.39
   2 -13  -2    7.78    0.96
   2 -13  -2    4.27    0.78
   2 -13  -1    2.82    0.82
   2 -13  -1   -0.03    0.73
   2 -13   0    0.87    0.76
   2 -13   0    0.70    0.77
   2 -13   1   16.72    1.29
   2 -13   1   13.59    1.27
   2 -13   2    2.78    0.78
   2 -13   2    3.60    0.78
   2 -13   3    1.43    0.70
   2 -13   4   28.55    1.40
   2 -13   4   19.92    1.36
   2 -13   5    2.26    0.78
   2 -13   5    1.94    0.70
   2 -13   6    2.91    0.78
   2 -13   6    1.57    0.68
   2 -13   7   19.35    1.21
   2 -13   7    9.62    1.18
  -2  13  -8   -3.53    3.02
   2 -13   8    0.31    0.70
   2 -13   8    0.29    0.90
  -2  13  -9   -2.79    2.74
   2 -13   9    5.55    0.69
   2 -13   9    2.84    0.58
  -2  13 -10   -3.19    2.44
   2 -13  10    3.16    0.59
   2 -13  10    1.17    0.55
  -2  13 -11    2.81    2.20
   2 -13  11   -0.01    0.53
   2 -13  11   -0.66    0.52
  -2  13 -12    3.55    1.99
   2 -13  12    3.58    0.59
   2 -13  12    1.64    0.53
  -2  13 -13    2.75    1.81
   2 -13  13    0.48    0.53
   2 -13  13    1.80    0.51
  -2  13 -14    3.17    2.13
   2 -13  14    2.01    0.67
   2 -13  14    1.89    0.51
  -2  13 -15   -3.58    1.60
  -2  13 -15    0.65    0.79
   2 -13  15   -0.06    0.76
   2 -13  15   -0.20    0.49
  -2  12  13    0.13    1.88
   2 -12 -13    0.63    0.39
   2 -12 -13    4.22    0.58
  -2  12  12   -0.61    2.24
   2 -12 -12   -0.12    0.39
   2 -12 -12   -0.72    0.57
   2 -12 -11    0.55    0.44
   2 -12 -11    0.29    0.63
   2 -12 -10    0.09    0.45
   2 -12 -10    1.67    0.68
   2 -12  -9    2.66    0.52
   2 -12  -9   11.61    1.18
   2 -12  -8    0.34    0.52
   2 -12  -8   -0.22    0.86
   2 -12  -7    1.54    0.67
   2 -12  -7    4.85    0.88
  -2  12   6   -4.76   12.42
   2 -12  -6    3.68    0.73
   2 -12  -6    6.78    0.97
  -2  12   5    1.55   10.27
   2 -12  -5    1.47    0.74
   2 -12  -5   -0.25    1.01
   2 -12  -5    1.08    0.79
  -2  12   4   19.81   10.02
   2 -12  -4   15.04    1.33
   2 -12  -4   30.06    1.56
   2 -12  -4   28.59    1.52
  -2  12   3    8.40    9.47
   2 -12  -3   -0.50    0.93
   2 -12  -3    1.69    0.84
   2 -12  -3    1.02    0.78
   2 -12  -2   49.66    1.58
   2 -12  -2   36.29    1.49
   2 -12  -1   -0.90    0.73
   2 -12  -1    0.91    0.71
   2 -12   0   15.64    1.32
   2 -12   0    8.59    0.92
   2 -12   1   30.03    1.42
   2 -12   1   21.53    1.41
   2 -12   2   -0.20    0.69
   2 -12   2   -0.18    0.69
  -2  12  -3   -4.95    8.77
   2 -12   3    1.21    0.69
   2 -12   3    1.14    0.66
  -2  12  -4    4.02    7.73
   2 -12   4   -0.04    0.66
   2 -12   4    0.19    0.64
  -2  12  -5   -2.28    7.49
   2 -12   5    6.39    0.83
   2 -12   5    3.48    0.77
  -2  12  -6   34.68    7.39
   2 -12   6   28.18    1.38
   2 -12   6   20.86    1.30
   2 -12   6    2.41    1.42
  -2  12  -7   13.43    7.59
   2 -12   7    4.58    0.80
   2 -12   7    3.12    0.73
   2 -12   7   -0.10    1.38
  -2  12  -8   36.32    3.11
  -2  12  -8    8.85    8.03
   2 -12   8   21.61    1.32
   2 -12   8   10.05    1.19
   2 -12   8    4.24    1.38
  -2  12  -9   28.42    2.86
  -2  12  -9   12.27    8.62
   2 -12   9    5.94    0.76
   2 -12   9   15.58    1.23
   2 -12   9    5.66    0.77
  -2  12 -10    2.84    2.50
   2 -12  10    2.80    0.71
   2 -12  10    4.05    0.78
   2 -12  10    2.93    0.78
  -2  12 -11   14.05    2.33
  -2  12 -12   14.98    2.16
   2 -12  12    2.53    0.53
   2 -12  12    7.53    0.91
   2 -12  12    2.37    0.61
  -2  12 -13    4.22    1.92
   2 -12  13    0.00    0.46
   2 -12  13    0.37    0.59
   2 -12  13    0.84    0.51
  -2  12 -14   -3.29    1.75
   2 -12  14   -0.28    0.44
   2 -12  14   -1.38    0.59
   2 -12  14    0.70    0.49
  -2  12 -15    1.10    1.65
   2 -12  15    1.07    0.43
   2 -12  15    0.14    0.79
   2 -12  15   -0.28    0.47
  -2  12 -16   -1.39    1.58
   2 -12  16   -0.34    0.41
   2 -12  16    0.60    0.48
  -2  11  15    1.24    1.55
   2 -11 -15    0.48    0.38
   2 -11 -15    2.54    0.54
   2 -11 -14    0.21    0.39
   2 -11 -14    1.38    0.57
  -2  11  13    3.16    0.89
  -2  11  13    1.39    1.80
   2 -11 -13    2.21    0.43
   2 -11 -13    8.17    0.95
  -2  11  12    5.16    1.99
   2 -11 -12    2.34    0.47
   2 -11 -12    6.53    0.82
  -2  11  11   -0.79    2.30
   2 -11 -11    0.82    0.49
   2 -11 -11    1.19    0.75
   2 -11 -10   -0.41    0.56
   2 -11 -10    0.23    0.88
  -2  11   9  -13.97   11.24
   2 -11  -9    1.07    0.64
   2 -11  -9    0.80    0.85
  -2  11   8  -20.31    8.18
   2 -11  -8    1.02    0.62
   2 -11  -8    2.91    0.84
  -2  11   7   11.47    7.84
   2 -11  -7    3.25    0.69
   2 -11  -7    4.72    0.91
  -2  11   6   -2.76    7.27
   2 -11  -6    0.08    0.63
   2 -11  -6   -2.65    1.07
   2 -11  -6    0.17    0.75
  -2  11   5    6.39    7.09
   2 -11  -5    6.43    0.79
   2 -11  -5   15.32    1.12
   2 -11  -5   11.51    1.35
  -2  11   4   -0.99    6.64
   2 -11  -4    5.50    0.84
   2 -11  -4   11.84    1.05
   2 -11  -4    7.74    0.91
   2 -11  -3   12.88    1.39
   2 -11  -3   25.43    1.40
   2 -11  -3   17.22    1.32
   2 -11  -2   10.55    1.10
   2 -11  -2   19.93    1.34
   2 -11  -2   13.90    1.23
   2 -11  -1    2.88    0.75
   2 -11  -1    2.85    0.69
   2 -11   0    1.01    0.69
   2 -11   1    1.67    0.68
   2 -11   1    1.45    0.66
  -2  11  -2   43.48    5.69
   2 -11   2   34.39    1.37
   2 -11   2   19.45    1.19
  -2  11  -3    0.43    5.25
   2 -11   3    2.27    0.73
   2 -11   3    0.47    0.62
   2 -11   3    0.69    1.40
  -2  11  -4    3.50    5.43
   2 -11   4    6.65    0.82
   2 -11   4    5.67    0.76
   2 -11   4    3.54    1.35
   2 -11   5   11.38    1.18
   2 -11   5    7.66    0.85
   2 -11   5    7.55    1.44
  -2  11  -6   13.28    5.68
   2 -11   6    5.20    0.72
   2 -11   6   14.48    1.23
   2 -11   6    7.02    0.82
   2 -11   6    3.82    1.36
  -2  11  -7    6.30    3.41
  -2  11  -7    1.60    5.83
   2 -11   7    0.87    0.62
   2 -11   7    2.52    0.74
   2 -11   7    2.13    0.74
   2 -11   7   -1.08    1.39
  -2  11  -8    3.38    3.27
  -2  11  -8    5.41    6.33
   2 -11   8    1.58    0.68
   2 -11   8    1.85    0.75
   2 -11   8    0.68    0.71
   2 -11   8   -0.51    1.31
  -2  11  -9   14.09    7.18
   2 -11   9   11.07    1.16
   2 -11   9   25.25    1.33
   2 -11   9   11.34    1.23
   2 -11   9    1.18    1.27
  -2  11 -10   -0.29    2.45
  -2  11 -10   -4.16    8.00
   2 -11  10    1.68    0.64
   2 -11  10    2.33    0.76
   2 -11  10    0.97    0.72
   2 -11  10    2.99    1.31
  -2  11 -11    9.74    2.25
  -2  11 -11   29.60    9.35
   2 -11  11    0.59    0.61
   2 -11  11    2.08    0.79
   2 -11  11    1.11    0.67
   2 -11  11   -2.79    1.27
  -2  11 -12   19.68    2.26
   2 -11  12    3.78    0.72
   2 -11  12    6.91    0.91
   2 -11  12    1.73    0.76
   2 -11  12   -3.26    2.20
  -2  11 -13    1.61    1.96
   2 -11  13    2.14    0.70
  -2  11 -14   -0.39    1.83
   2 -11  14   -0.38    0.48
   2 -11  14   -0.32    0.69
   2 -11  14   -0.49    0.52
  -2  11 -15   -4.91    1.70
   2 -11  15   -0.71    0.46
   2 -11  15   -0.67    0.73
   2 -11  15   -1.25    0.51
  -2  11 -16    3.32    1.72
   2 -11  16    0.27    0.41
   2 -11  16   -1.12    1.72
   2 -11  16    0.31    0.49
   2 -11  17    0.81    0.39
   2 -11  17    2.24    0.51
  -2  11 -18    9.04    1.90
   2 -11  18   -0.40    0.37
   2 -11  18    1.09    0.48
  -2  10  16    0.73    1.83
   2 -10 -16    0.64    0.39
   2 -10 -16    1.58    0.56
  -2  10  15    1.85    0.81
  -2  10  15    1.78    1.62
   2 -10 -15   -0.07    0.42
   2 -10 -15   -0.28    0.56
  -2  10  14    2.53    0.76
  -2  10  14    4.25    1.79
   2 -10 -14    1.92    0.46
   2 -10 -14   -0.96    0.74
   2 -10 -14    4.65    0.71
  -2  10  13    3.84    1.95
   2 -10 -13   -0.17    0.50
   2 -10 -13    0.36    0.77
   2 -10 -13   -0.68    0.68
  -2  10  12   -2.45    2.19
   2 -10 -12    0.13    0.62
   2 -10 -12    1.11    0.86
   2 -10 -12    1.52    0.92
  -2  10  11    2.70    2.29
  -2  10  11   -5.74    8.03
   2 -10 -11    1.57    0.63
   2 -10 -11    1.38    0.92
  -2  10  10    4.79    6.83
   2 -10 -10    1.13    0.61
   2 -10 -10    5.30    0.96
  -2  10   9   -0.76    6.24
   2 -10  -9    5.43    0.76
   2 -10  -9   15.21    1.50
  -2  10   8   29.26    6.29
   2 -10  -8    9.67    1.07
   2 -10  -8   24.27    1.47
  -2  10   7    0.69    5.63
   2 -10  -7    0.25    0.63
   2 -10  -7    1.92    0.79
  -2  10   6    2.23    5.83
   2 -10  -6    1.36    0.67
   2 -10  -6    1.97    1.01
   2 -10  -6    3.19    0.75
  -2  10   5   -1.76    5.22
   2 -10  -5    0.58    0.68
   2 -10  -5    4.44    0.88
   2 -10  -5    2.14    0.74
   2 -10  -4    0.08    0.70
   2 -10  -4   -0.38    0.84
   2 -10  -4    1.22    0.65
   2 -10  -3    6.85    0.97
   2 -10  -3   15.62    1.38
   2 -10  -3   11.78    1.22
   2 -10  -2    0.54    0.95
   2 -10  -2    2.00    0.69
   2 -10  -2    2.13    0.69
   2 -10  -1    2.83    2.12
   2 -10  -1    1.76    0.69
   2 -10  -1    0.20    0.64
   2 -10   0    2.06    2.43
   2 -10   0    0.53    0.66
   2 -10   0    0.45    0.61
  -2  10  -1   32.82    4.26
   2 -10   1   18.62    1.25
   2 -10   1   11.66    1.08
   2 -10   1   13.20    1.44
  -2  10  -2   11.30    3.97
   2 -10   2    9.55    1.10
   2 -10   2    5.70    0.72
   2 -10   2    7.60    1.36
  -2  10  -3    9.99    3.99
   2 -10   3    2.06    0.65
   2 -10   3    0.62    0.61
   2 -10   3    2.27    1.41
  -2  10  -4   30.41    4.17
   2 -10   4   10.46    1.16
   2 -10   4   16.22    1.16
   2 -10   4   10.58    1.11
   2 -10   4    8.38    1.46
  -2  10  -5    8.43    4.17
   2 -10   5    4.71    0.73
   2 -10   5    7.56    0.76
   2 -10   5    5.55    0.72
   2 -10   6    0.80    0.64
   2 -10   6    1.61    0.62
   2 -10   6    0.43    0.59
   2 -10   6   -0.21    1.11
  -2  10  -7   47.98    4.54
   2 -10   7    7.18    0.76
   2 -10   7   18.96    1.19
   2 -10   7   10.57    1.13
   2 -10   7    5.96    1.26
  -2  10  -8   22.39    2.97
   2 -10   8    3.63    0.71
   2 -10   8    9.53    1.08
   2 -10   8    5.11    0.76
   2 -10   8    3.30    1.11
  -2  10  -9   -0.98    2.75
   2 -10   9    0.54    0.65
   2 -10   9    1.55    0.70
   2 -10   9    0.56    0.67
   2 -10   9    0.40    1.11
  -2  10 -10   17.62    2.86
   2 -10  10    3.88    0.75
   2 -10  10    6.50    0.84
   2 -10  10    3.02    0.76
   2 -10  10    2.44    1.14
   2 -10  11   -0.86    0.60
   2 -10  11   -0.20    0.71
   2 -10  11   -0.61    0.72
   2 -10  11    1.17    1.18
  -2  10 -12   23.30    2.22
  -2  10 -12    7.68    2.29
   2 -10  12    3.63    0.69
   2 -10  12    9.94    0.93
   2 -10  12    2.51    0.81
   2 -10  12    3.36    1.22
  -2  10 -13   11.17    2.05
  -2  10 -13    3.65    1.31
   2 -10  13    1.62    0.67
   2 -10  13    3.21    0.88
   2 -10  13    3.17    0.84
   2 -10  13    0.45    1.15
  -2  10 -14    0.90    1.88
  -2  10 -14   -0.40    0.97
   2 -10  14    0.95    0.66
   2 -10  14    3.70    1.43
   2 -10  14    0.27    0.79
   2 -10  14   -0.44    1.07
  -2  10 -15   16.86    1.88
  -2  10 -15    6.96    0.96
   2 -10  15    3.70    0.56
   2 -10  15    9.71    0.95
   2 -10  15    4.67    0.71
   2 -10  15   -0.22    1.07
  -2  10 -16    1.05    1.74
  -2  10 -16    3.54    0.88
   2 -10  16    0.57    0.49
   2 -10  16    2.26    0.57
  -2  10 -17    4.56    1.78
  -2  10 -17    2.26    0.87
   2 -10  17    0.38    0.43
   2 -10  17    0.27    0.51
  -2  10 -18    0.61    0.82
  -2  10 -18    8.41    6.03
   2 -10  18    0.22    0.40
   2 -10  18   -0.04    0.49
  -2  10 -19    2.76    2.40
   2 -10  19    0.49    0.39
   2 -10  19   -0.05    0.49
  -2   9  18   -0.60    1.48
   2  -9 -18    0.60    0.38
  -2   9  17    0.94    0.81
  -2   9  17   -1.45    1.53
   2  -9 -17   -0.65    0.38
   2  -9 -17   -1.15    0.54
   2  -9 -17    0.49    0.54
  -2   9  16    8.31    0.99
  -2   9  16    8.81    1.66
   2  -9 -16    4.28    0.51
   2  -9 -16    3.43    0.57
   2  -9 -16   14.27    0.95
  -2   9  15   11.74    1.11
  -2   9  15   30.95    2.93
   2  -9 -15    8.61    0.77
   2  -9 -15    5.83    0.60
   2  -9 -15   19.74    1.13
  -2   9  14   -0.96    0.70
  -2   9  14   -2.97    1.94
   2  -9 -14   -1.14    0.83
   2  -9 -14   -1.37    0.60
  -2   9  13    2.01    2.09
   2  -9 -13    1.63    0.68
   2  -9 -13    2.06    0.88
   2  -9 -13    2.29    0.92
  -2   9  12    4.14    2.18
  -2   9  12   15.16    6.57
   2  -9 -12    0.24    0.66
   2  -9 -12    0.43    0.84
   2  -9 -12    2.92    0.96
  -2   9  11    8.90    5.70
   2  -9 -11    1.92    0.66
   2  -9 -11    0.64    0.88
   2  -9 -11    4.31    1.00
  -2   9  10    7.88    2.77
  -2   9  10    2.18    5.18
   2  -9 -10    2.77    0.66
   2  -9 -10    4.18    1.02
   2  -9 -10    6.05    0.97
  -2   9   9   12.71    2.77
  -2   9   9    4.55    5.04
   2  -9  -9    3.66    0.70
   2  -9  -9    4.06    1.19
   2  -9  -9   11.69    1.42
  -2   9   8   29.82    5.08
   2  -9  -8    6.66    0.77
   2  -9  -8   17.80    1.37
  -2   9   7   36.35    5.05
   2  -9  -7   13.49    1.17
   2  -9  -7   30.76    1.41
  -2   9   6    3.11    4.32
   2  -9  -6    0.89    0.66
   2  -9  -6    2.61    1.06
   2  -9  -6    3.57    0.74
   2  -9  -5    0.79    0.70
   2  -9  -5   -1.40    0.86
   2  -9  -5    1.33    0.63
   2  -9  -4    5.48    0.84
   2  -9  -4   20.99    1.92
   2  -9  -4   16.08    1.40
   2  -9  -4    9.71    1.02
   2  -9  -3   12.37    0.97
   2  -9  -3   34.11    3.11
   2  -9  -3   24.57    1.34
   2  -9  -3   14.33    1.18
   2  -9  -2   31.59    1.63
   2  -9  -2  100.61    3.62
   2  -9  -2   64.34    1.53
   2  -9  -2   45.75    1.39
   2  -9  -1   42.56    3.95
   2  -9  -1   19.06    1.25
   2  -9  -1   12.12    1.08
   2  -9   0   14.04    2.47
   2  -9   0   10.23    1.13
   2  -9   0    8.93    1.09
   2  -9   0   15.37    1.45
  -2   9  -1   -0.42    2.90
   2  -9   1   -2.74    3.11
   2  -9   1    0.88    0.58
   2  -9   1    0.37    0.63
   2  -9   1    0.94    1.33
  -2   9  -2   13.06    2.99
   2  -9   2    3.38    0.67
   2  -9   2    2.19    0.64
   2  -9   2    1.33    1.35
  -2   9  -3   -0.88    2.86
   2  -9   3    1.20    0.63
   2  -9   3    0.73    0.60
   2  -9   3   -1.43    0.58
   2  -9   3   -0.05    1.32
   2  -9   4    5.81    0.74
   2  -9   4    9.17    0.81
   2  -9   4    6.20    0.76
   2  -9   4    3.00    1.19
   2  -9   5    1.50    0.64
   2  -9   5    2.89    0.66
   2  -9   5    1.25    0.65
   2  -9   5    0.48    1.19
   2  -9   6    2.62    0.67
   2  -9   6    2.48    0.97
   2  -9   6    2.41    0.90
   2  -9   6    3.11    1.17
  -2   9  -7   37.52    2.68
   2  -9   7    8.26    0.80
   2  -9   7   15.10    1.17
   2  -9   7    9.20    0.86
   2  -9   7    5.67    1.18
  -2   9  -8    7.85    2.46
   2  -9   8    1.42    0.62
   2  -9   8    2.00    0.70
   2  -9   8    0.51    1.91
  -2   9  -9    8.86    2.44
  -2   9  -9   -0.11    4.67
   2  -9   9    1.44    0.68
   2  -9   9    4.46    0.74
   2  -9   9    2.40    1.15
  -2   9 -10   -0.21    2.37
  -2   9 -10    2.12    1.38
  -2   9 -10  -10.08    5.28
   2  -9  10    0.85    0.64
   2  -9  10    0.46    0.70
   2  -9  10   -1.47    1.11
  -2   9 -11   35.18    3.81
  -2   9 -11   14.58    1.33
   2  -9  11    6.60    0.81
   2  -9  11   10.27    0.96
   2  -9  11    2.81    1.04
  -2   9 -12   19.31    2.51
  -2   9 -12    4.45    1.15
  -2   9 -12    9.77    7.31
   2  -9  12    2.03    0.70
   2  -9  12    6.52    0.92
   2  -9  12    1.86    1.11
  -2   9 -13   37.21    2.94
  -2   9 -13   12.24    1.15
  -2   9 -13    2.98    8.13
   2  -9  13    4.90    0.76
   2  -9  13   12.59    1.50
   2  -9  13    2.00    1.05
  -2   9 -14    5.46    1.98
  -2   9 -14    4.02    1.01
  -2   9 -14    4.00    9.62
   2  -9  14    1.86    0.69
   2  -9  14    4.26    1.06
   2  -9  14    1.48    1.09
  -2   9 -15    8.46    1.82
  -2   9 -15    5.02    1.21
   2  -9  15    1.10    0.66
   2  -9  15    5.41    1.20
   2  -9  15    2.08    1.21
  -2   9 -16   11.77    1.92
  -2   9 -16    4.27    0.80
   2  -9  16    2.67    0.54
   2  -9  16    0.79    0.94
  -2   9 -17    6.71    1.90
  -2   9 -17    0.01    0.70
   2  -9  17    0.81    0.49
   2  -9  17   -1.24    1.00
  -2   9 -18   -1.60    2.06
  -2   9 -18    0.12    0.69
   2  -9  18   -0.13    0.41
   2  -9  18   -4.18    1.91
  -2   9 -19    1.43    2.49
  -2   9 -19    0.41    0.67
  -2   9 -19    2.92    0.81
   2  -9  19    0.68    0.41
   2  -9  19    0.78    0.53
  -2   8  19   -0.32    0.78
  -2   8  19   -0.38    1.51
   2  -8 -19    0.17    0.39
   2  -8 -19    1.92    0.46
  -2   8  18   -0.85    0.63
  -2   8  18   -0.90    1.53
   2  -8 -18   -0.26    0.39
   2  -8 -18    1.45    0.47
  -2   8  17   -0.11    0.61
  -2   8  17   -2.45    1.69
   2  -8 -17    0.32    0.42
   2  -8 -17   -0.16    0.50
   2  -8 -17   -0.48    0.57
  -2   8  16   -0.43    0.61
  -2   8  16    5.93    1.78
   2  -8 -16    0.42    0.47
   2  -8 -16    1.35    0.53
   2  -8 -16    1.07    0.69
  -2   8  15   -0.20    0.65
  -2   8  15   -0.94    1.92
   2  -8 -15    0.06    0.60
   2  -8 -15   -0.16    0.55
   2  -8 -15    0.20    0.90
  -2   8  14    2.69    1.99
  -2   8  14    8.64    7.10
   2  -8 -14    0.92    0.69
   2  -8 -14    0.32    0.75
   2  -8 -14    2.03    0.98
  -2   8  13    4.05    2.12
  -2   8  13    2.37    5.56
   2  -8 -13    2.26    0.73
   2  -8 -13    1.77    0.76
   2  -8 -13    4.95    0.99
  -2   8  12   -0.24    2.56
  -2   8  12   -7.26    5.56
   2  -8 -12   -0.12    0.63
   2  -8 -12    0.24    0.79
   2  -8 -12    0.47    0.88
  -2   8  11   33.38    4.11
  -2   8  11   14.08    4.72
   2  -8 -11    4.25    0.72
   2  -8 -11    5.18    0.91
   2  -8 -11   20.62    1.58
  -2   8  10   29.22    2.58
  -2   8  10   13.42    4.04
   2  -8 -10    5.24    0.73
   2  -8 -10    7.14    0.93
   2  -8 -10   19.03    1.44
  -2   8   9   13.32    4.08
   2  -8  -9    3.98    0.71
   2  -8  -9    8.72    0.94
  -2   8   8   10.57    3.69
   2  -8  -8   -0.62    0.64
   2  -8  -8    2.34    1.09
   2  -8  -8    0.72    0.72
  -2   8   7    6.11    3.56
   2  -8  -7    1.22    0.70
   2  -8  -7    5.75    1.95
   2  -8  -6    2.85    0.66
   2  -8  -6   12.98    1.84
   2  -8  -6    9.70    1.12
   2  -8  -6    6.09    0.76
   2  -8  -6    8.72    2.03
   2  -8  -5    9.99    0.84
   2  -8  -5   34.56    2.04
   2  -8  -5   26.26    1.69
   2  -8  -5   17.98    1.11
   2  -8  -5   24.77    2.64
   2  -8  -4   -0.48    0.74
   2  -8  -4   -4.03    1.80
   2  -8  -4    1.10    0.83
   2  -8  -4   -0.51    0.59
   2  -8  -4   -4.08    2.03
   2  -8  -3   22.51    1.54
   2  -8  -3   94.06    3.19
   2  -8  -3   51.79    1.48
   2  -8  -3   35.52    1.21
   2  -8  -3   60.66    3.15
   2  -8  -2   81.30    3.15
   2  -8  -2   41.40    1.39
   2  -8  -2   27.97    1.20
   2  -8  -1   33.34    4.15
   2  -8  -1   20.01    1.24
   2  -8  -1   11.24    1.14
   2  -8  -1   27.02    2.12
  -2   8   0   19.08    2.39
   2  -8   0   16.87    1.16
   2  -8   0    7.18    0.76
   2  -8   0   17.53    2.14
  -2   8  -1   80.32    6.06
   2  -8   1   29.53    1.24
   2  -8   1   18.81    1.21
   2  -8   1   33.51    2.24
  -2   8  -2   32.91    2.40
   2  -8   2   10.87    1.19
   2  -8   2   17.90    1.14
   2  -8   2   12.30    1.23
   2  -8   2   23.18    2.19
   2  -8   3   -0.99    0.65
   2  -8   3    1.02    0.60
   2  -8   3    0.71    0.66
   2  -8   3   -1.89    1.29
   2  -8   4    0.39    0.62
   2  -8   4   -0.37    0.58
   2  -8   4   -0.16    0.63
   2  -8   4    0.83    1.24
   2  -8   5    2.77    0.71
   2  -8   5    6.02    0.73
   2  -8   5    2.40    0.72
   2  -8   5    3.44    1.21
   2  -8   6   -0.46    0.62
   2  -8   6    0.93    0.65
   2  -8   6   -0.91    1.18
  -2   8  -7   26.84    2.20
  -2   8  -7   13.27    2.77
   2  -8   7    7.69    0.80
   2  -8   7    9.75    1.15
   2  -8   7    6.00    1.15
  -2   8  -8    7.39    2.13
  -2   8  -8    4.86    3.01
   2  -8   8    0.93    0.63
   2  -8   8    1.87    0.70
   2  -8   8    0.75    1.08
  -2   8  -9    3.03    2.11
  -2   8  -9   -0.33    1.38
  -2   8  -9   -0.03    3.37
   2  -8   9   -0.25    0.63
   2  -8   9    0.95    0.77
   2  -8   9    0.00    1.01
  -2   8 -10    0.19    2.17
  -2   8 -10   -0.48    1.19
  -2   8 -10   12.80    3.77
   2  -8  10   -0.21    0.63
   2  -8  10   -0.05    0.77
   2  -8  10   -1.09    1.09
  -2   8 -11    1.17    2.26
  -2   8 -11    5.21    1.06
  -2   8 -11    3.29    4.35
   2  -8  11    1.84    0.68
   2  -8  11    2.10    0.85
   2  -8  11   -1.03    0.98
  -2   8 -12   63.48    3.70
  -2   8 -12   28.32    1.72
  -2   8 -12   31.73    6.57
   2  -8  12   15.04    1.21
   2  -8  12   21.23    1.54
   2  -8  12    9.18    1.18
  -2   8 -13   24.08    2.53
  -2   8 -13    8.01    1.04
  -2   8 -13   19.84    6.04
   2  -8  13    5.00    0.75
   2  -8  13    9.12    1.14
   2  -8  13    2.73    1.01
  -2   8 -14    1.44    2.15
  -2   8 -14    2.30    0.89
  -2   8 -14   -7.99    6.87
  -2   8 -14    2.21    1.96
   2  -8  14    1.09    0.65
   2  -8  14    2.01    1.19
   2  -8  14    0.10    1.00
  -2   8 -15    2.07    1.78
  -2   8 -15    0.37    0.82
  -2   8 -15  -18.51    8.33
  -2   8 -15   -1.72    2.25
   2  -8  15    1.66    0.66
   2  -8  15    1.24    1.07
  -2   8 -16    5.03    1.84
  -2   8 -16    2.02    0.87
   2  -8  16    0.50    0.67
   2  -8  16    2.14    1.14
  -2   8 -17    4.76    1.91
  -2   8 -17    0.99    0.64
   2  -8  17    0.28    0.48
   2  -8  17    0.75    0.85
  -2   8 -18   10.83    2.25
  -2   8 -18   10.31    1.04
   2  -8  18    5.91    0.72
   2  -8  18    1.81    0.89
  -2   8 -19    3.60    0.64
  -2   8 -19    3.72    0.91
   2  -8  19    1.87    0.45
   2  -8  19    0.69    0.98
  -2   8 -20    1.63    0.58
  -2   8 -20    0.54    0.77
   2  -8  20   -0.04    0.37
  -2   7  20    0.03    0.69
  -2   7  20    0.46    1.73
   2  -7 -20    0.31    0.40
   2  -7 -20    0.72    0.42
  -2   7  19    2.29    0.60
  -2   7  19    4.86    1.60
   2  -7 -19    2.79    0.46
   2  -7 -19    0.94    0.43
  -2   7  18    2.07    0.57
  -2   7  18    2.49    1.71
   2  -7 -18    1.30    0.44
   2  -7 -18    2.54    0.50
  -2   7  17    0.60    0.59
  -2   7  17   -0.21    1.78
   2  -7 -17    0.27    0.49
   2  -7 -17    1.49    0.52
   2  -7 -17   -0.45    0.65
  -2   7  16    0.65    0.99
  -2   7  16    1.62    1.81
   2  -7 -16   -0.15    0.67
   2  -7 -16    0.19    1.10
   2  -7 -16    0.32    0.91
  -2   7  15   -0.64    0.82
  -2   7  15   -0.42    1.90
  -2   7  15    5.85    6.50
   2  -7 -15    0.67    0.60
   2  -7 -15    0.74    0.70
   2  -7 -15   -0.93    0.85
  -2   7  14   17.25    2.16
  -2   7  14   -0.15    5.70
   2  -7 -14    2.64    0.71
   2  -7 -14    3.29    0.72
   2  -7 -14    9.78    1.11
  -2   7  13    2.51    2.42
  -2   7  13    9.54    4.66
   2  -7 -13   -0.08    0.65
   2  -7 -13   -0.11    0.71
   2  -7 -13    0.51    0.91
  -2   7  12    4.27    2.31
  -2   7  12    3.01    4.02
   2  -7 -12    0.67    0.67
   2  -7 -12    1.82    0.76
   2  -7 -12    2.55    0.90
  -2   7  11   31.99    3.80
  -2   7  11   18.61    3.68
   2  -7 -11    6.49    0.72
   2  -7 -11    6.65    0.83
   2  -7 -11   23.17    1.54
  -2   7  10   23.43    2.36
  -2   7  10   17.87    3.62
   2  -7 -10    5.88    0.80
   2  -7 -10   16.35    1.36
   2  -7 -10   19.81    2.19
  -2   7   9   -1.71    2.08
  -2   7   9    4.14    3.20
   2  -7  -9    1.19    0.84
   2  -7  -9    0.75    1.90
  -2   7   8   50.29    4.81
   2  -7  -8   15.17    1.68
   2  -7  -8   44.79    1.46
   2  -7  -8   57.25    2.72
  -2   7   7   -1.20    2.61
   2  -7  -7   -0.91    1.56
   2  -7  -7    3.47    1.15
   2  -7  -7    0.31    6.98
   2  -7  -7   -0.07    0.58
   2  -7  -7    0.60    1.65
   2  -7  -6   21.15    1.81
   2  -7  -6   15.26    5.71
   2  -7  -6   12.73    1.07
   2  -7  -6   21.16    1.88
   2  -7  -5   24.47    1.84
   2  -7  -5   30.25    4.92
   2  -7  -5   10.68    1.08
   2  -7  -5   20.07    2.43
   2  -7  -4   11.48    1.87
   2  -7  -4   10.53    4.40
   2  -7  -4    4.55    0.73
   2  -7  -4   11.49    1.79
   2  -7  -3   -3.21    3.78
   2  -7  -3    2.05    0.71
   2  -7  -3    4.49    1.72
  -2   7   2  -10.62    3.95
   2  -7  -2    0.93    0.60
   2  -7  -2   -6.83    2.70
  -2   7   1   24.58    3.78
   2  -7  -1   16.05    3.59
  -2   7   0    1.82    1.86
  -2   7   0    9.08    3.54
  -2   7  -1    8.19    1.72
  -2   7  -1    2.61    3.56
  -2   7  -3   70.22    7.36
   2  -7   3   31.83    1.29
   2  -7   3   23.07    1.44
   2  -7   4    0.22    0.75
   2  -7   4    1.09    0.72
   2  -7   5    8.95    0.84
   2  -7   5   12.96    1.20
  -2   7  -6   -2.57    1.94
  -2   7  -6    0.75    2.09
   2  -7   6    0.19    0.64
   2  -7   6    0.18    0.69
   2  -7   6    0.60    1.26
  -2   7  -7    4.30    2.29
   2  -7   7    1.70    0.66
   2  -7   7    1.93    0.72
   2  -7   7   -0.13    1.15
  -2   7  -8    2.72    1.82
  -2   7  -8    4.24    1.54
  -2   7  -8    1.60    2.50
   2  -7   8    2.65    0.59
   2  -7   8    1.66    0.78
   2  -7   8    1.49    0.57
   2  -7   8    3.86    1.14
  -2   7  -9    1.32    1.91
  -2   7  -9    1.66    1.26
  -2   7  -9   -2.47    2.74
   2  -7   9    0.96    0.59
   2  -7   9    0.77    0.79
   2  -7   9   -0.30    0.56
   2  -7   9   -0.61    1.00
  -2   7 -10   -3.34    1.96
  -2   7 -10    1.84    1.07
  -2   7 -10   10.86    3.19
   2  -7  10    0.70    0.84
   2  -7  10    0.34    0.74
   2  -7  10    0.62    1.01
  -2   7 -11   -1.96    2.10
  -2   7 -11    2.22    3.55
   2  -7  11   -0.36    0.60
   2  -7  11    0.46    0.91
   2  -7  11    1.02    0.60
  -2   7 -12   -0.15    2.14
  -2   7 -12    1.40    0.86
  -2   7 -12   -2.42    4.13
   2  -7  12    0.29    0.61
   2  -7  12    0.81    1.04
   2  -7  12   -0.55    0.60
   2  -7  12   -1.77    0.99
  -2   7 -13    3.81    2.18
  -2   7 -13    2.00    0.92
   2  -7  13   -0.09    0.61
   2  -7  13    2.17    1.19
   2  -7  13   -1.04    0.96
  -2   7 -14   -4.18    2.23
  -2   7 -14    0.43    0.78
  -2   7 -14   -3.88    5.47
   2  -7  14    0.11    0.59
   2  -7  14   -2.36    0.98
  -2   7 -15   32.24    2.95
  -2   7 -15    9.58    0.98
  -2   7 -15    9.15    6.28
   2  -7  15    4.48    0.73
   2  -7  15    4.69    1.06
  -2   7 -16   -1.79    1.85
  -2   7 -16    0.95    0.80
  -2   7 -16  -13.64    8.03
   2  -7  16   -0.36    0.59
   2  -7  16    0.24    0.95
  -2   7 -17   -2.86    2.01
  -2   7 -17   -0.57    0.78
   2  -7  17    0.11    0.60
  -2   7 -18   -3.12    2.39
  -2   7 -18    0.86    0.60
   2  -7  18    0.18    0.49
   2  -7  18    1.13    0.84
  -2   7 -19    1.13    0.58
  -2   7 -19    2.70    0.94
   2  -7  19    0.28    0.43
   2  -7  19    0.04    0.81
  -2   7 -20    0.54    0.58
  -2   7 -20    2.96    0.84
   2  -7  20    0.92    0.41
   2  -7  20   -0.03    0.90
  -2   7 -21    3.81    0.55
  -2   7 -21    3.31    0.81
   2  -7  21    2.70    0.42
   2  -7  21   -2.52    1.69
  -2   6  20    1.47    0.55
  -2   6  20    0.51    2.55
   2  -6 -20    1.51    0.46
   2  -6 -20    0.41    0.43
  -2   6  19    0.43    0.56
  -2   6  19    2.52    1.73
   2  -6 -19    0.82    0.47
   2  -6 -19    0.05    0.47
  -2   6  18    0.31    0.57
  -2   6  18   -4.93    1.78
   2  -6 -18    0.29    0.48
   2  -6 -18    0.45    0.50
  -2   6  17    2.20    0.72
  -2   6  17    5.36    1.87
   2  -6 -17    0.00    0.68
   2  -6 -17    2.57    1.05
   2  -6 -17    1.52    0.87
  -2   6  16    4.65    0.83
  -2   6  16   12.92    1.86
  -2   6  16    5.32    6.31
   2  -6 -16    2.66    0.71
   2  -6 -16    3.24    0.75
   2  -6 -16    8.38    1.05
  -2   6  15    1.37    0.81
  -2   6  15    0.95    1.92
  -2   6  15    5.01    5.26
   2  -6 -15    1.64    0.65
   2  -6 -15    1.18    0.66
  -2   6  14   31.57    2.65
  -2   6  14    2.36    4.55
   2  -6 -14    5.20    0.77
   2  -6 -14    4.87    0.74
   2  -6 -14   16.58    1.50
  -2   6  13    9.26    2.28
   2  -6 -13    0.18    0.64
   2  -6 -13    2.48    0.71
   2  -6 -13    2.04    0.90
  -2   6  12   55.77    3.67
  -2   6  12   50.17    5.90
   2  -6 -12   11.78    1.28
   2  -6 -12   32.63    1.58
   2  -6 -12   37.27    2.67
  -2   6  11  138.03    3.81
  -2   6  11  102.37    5.87
   2  -6 -11   92.02    1.96
   2  -6 -11   79.21    3.04
  -2   6  10   13.54    2.09
  -2   6  10    7.04    2.85
   2  -6 -10    2.62    0.79
   2  -6 -10    8.15    0.94
   2  -6 -10    6.89    1.80
  -2   6   9    1.68    1.81
  -2   6   9    1.84    2.48
   2  -6  -9    0.87    0.79
   2  -6  -9   12.51    7.33
   2  -6  -9    0.56    0.73
   2  -6  -9    2.56    1.72
  -2   6   8   -1.38    2.57
  -2   6   8    3.85    2.25
   2  -6  -8    0.66    0.93
   2  -6  -8    8.00    5.49
   2  -6  -8   -0.11    0.67
   2  -6  -8    0.55    1.58
  -2   6   7  129.25    4.38
   2  -6  -7  130.66    2.95
   2  -6  -7   90.66    7.97
   2  -6  -7   82.76    1.60
   2  -6  -7  110.21    2.71
   2  -6  -6   -0.94    1.60
   2  -6  -6    2.02    3.68
   2  -6  -6   -0.61    0.63
   2  -6  -6    2.93    1.53
   2  -6  -5   33.09    3.58
   2  -6  -5   27.52    2.17
   2  -6  -4   63.52    5.37
   2  -6  -4   68.20    2.43
  -2   6   3  153.25    5.33
   2  -6  -3  117.61    5.18
   2  -6  -3   95.91    2.67
  -2   6   2   -6.38    2.46
   2  -6  -2   -0.42    2.58
   2  -6  -2    0.52    3.17
  -2   6   1   11.17    1.88
  -2   6   1    5.47    2.33
  -2   6   0   -0.71    1.65
  -2   6   0    8.09    2.31
  -2   6  -1    6.30    2.35
  -2   6  -2    2.77    2.44
  -2   6  -3   32.34    2.72
  -2   6  -4   38.45    3.64
  -2   6  -4   22.38    2.90
  -2   6  -5   27.45    3.14
  -2   6  -5   21.03    2.17
  -2   6  -5   16.63    3.42
  -2   6  -6   29.51    1.94
  -2   6  -6   25.27    3.04
  -2   6  -6   22.02    3.89
   2  -6   6    7.59    0.76
   2  -6   6    7.00    0.80
  -2   6  -7   70.39    2.88
  -2   6  -7   47.01    5.66
   2  -6   7   14.40    1.13
   2  -6   7   22.63    1.73
   2  -6   7   15.31    1.11
  -2   6  -8    4.69    1.73
  -2   6  -8    3.19    2.14
   2  -6   8    2.33    0.59
   2  -6   8    1.21    0.90
   2  -6   8    1.76    0.67
   2  -6   8    3.97    1.18
  -2   6  -9    7.90    1.82
  -2   6  -9    3.69    1.18
  -2   6  -9    3.29    2.36
   2  -6   9    0.93    0.61
   2  -6   9    2.28    0.96
   2  -6   9    1.79    0.63
   2  -6   9    0.94    1.06
  -2   6 -10   10.47    1.94
  -2   6 -10    4.33    1.06
  -2   6 -10    4.76    2.56
   2  -6  10    2.85    0.65
   2  -6  10    5.58    1.09
   2  -6  10    2.80    0.68
   2  -6  10    3.97    1.04
  -2   6 -11   10.35    2.03
  -2   6 -11    2.98    0.97
  -2   6 -11    2.65    2.99
   2  -6  11    0.16    0.67
   2  -6  11    2.35    1.12
   2  -6  11    1.21    0.65
   2  -6  11    0.80    0.95
  -2   6 -12    0.58    2.03
  -2   6 -12    1.02    0.86
  -2   6 -12   -9.62    3.42
  -2   6 -12   -1.03    2.10
   2  -6  12   -0.08    0.60
   2  -6  12    0.85    0.63
   2  -6  12    0.51    0.96
  -2   6 -13   -1.97    2.14
  -2   6 -13    1.24    0.81
  -2   6 -13    1.84    4.09
   2  -6  13    0.69    0.58
   2  -6  13    0.14    0.60
   2  -6  13   -0.61    0.93
  -2   6 -14   14.46    2.32
  -2   6 -14    6.76    0.88
  -2   6 -14    9.36    5.03
   2  -6  14    4.60    0.67
   2  -6  14    3.40    0.73
   2  -6  14    4.17    1.00
  -2   6 -15   -0.15    2.39
  -2   6 -15   -0.82    0.76
  -2   6 -15    6.00    5.86
   2  -6  15    0.02    0.59
   2  -6  15   -0.97    0.88
  -2   6 -16   -3.77    1.97
  -2   6 -16    0.13    0.75
  -2   6 -16   -3.85    6.15
   2  -6  16    0.39    0.58
   2  -6  16    1.20    0.99
  -2   6 -17   -0.34    2.14
  -2   6 -17   -0.45    0.70
  -2   6 -17   12.82   10.01
   2  -6  17   -0.79    0.56
   2  -6  17   -0.07    0.92
  -2   6 -18   -3.21    2.56
  -2   6 -18    2.19    0.64
   2  -6  18    1.79    0.72
   2  -6  18    1.20    0.75
  -2   6 -19    0.48    0.57
  -2   6 -19    1.58    1.02
   2  -6  19   -0.27    0.43
   2  -6  19   -0.98    0.79
  -2   6 -20    0.71    0.55
  -2   6 -20    0.95    0.91
   2  -6  20   -0.02    0.42
   2  -6  20    1.58    0.77
  -2   6 -21    0.09    0.48
  -2   6 -21    0.19    0.92
   2  -6  21   -0.21    0.40
   2  -6  21    1.22    0.83
  -2   5  21    0.01    0.49
   2  -5 -21    0.62    0.50
   2  -5 -21    0.31    0.41
  -2   5  20    0.57    0.51
  -2   5  20    5.50    1.89
   2  -5 -20    1.81    0.50
   2  -5 -20    0.77    0.46
  -2   5  19    2.19    0.58
  -2   5  19    2.60    1.79
   2  -5 -19    3.14    0.55
   2  -5 -19    3.42    0.57
  -2   5  18    3.97    0.63
  -2   5  18    8.39    1.84
   2  -5 -18    2.05    0.59
   2  -5 -18    2.31    0.87
  -2   5  17    8.03    0.86
  -2   5  17   22.41    1.95
  -2   5  17   13.06    6.87
   2  -5 -17    3.89    0.76
   2  -5 -17    5.39    0.74
   2  -5 -17   13.46    1.43
  -2   5  16    0.35    0.73
  -2   5  16   -3.87    1.77
  -2   5  16   -6.18    5.17
   2  -5 -16   -0.59    0.70
   2  -5 -16    0.19    0.66
   2  -5 -16   -0.02    0.90
  -2   5  15   22.16    1.39
  -2   5  15   66.96    4.09
  -2   5  15   28.17    4.89
   2  -5 -15   12.21    1.15
   2  -5 -15   14.10    1.32
   2  -5 -15   37.67    1.64
  -2   5  14  145.57    4.11
  -2   5  14  119.28   10.24
   2  -5 -14   34.96    1.44
   2  -5 -14   94.17    2.00
  -2   5  13   74.09    3.67
  -2   5  13   48.93    5.82
   2  -5 -13   12.60    1.27
   2  -5 -13   35.02    1.64
   2  -5 -13   24.12    2.94
  -2   5  12   24.97    2.23
  -2   5  12   10.65    3.33
   2  -5 -12    5.36    0.78
   2  -5 -12   12.02    1.43
   2  -5 -12   11.01    2.04
  -2   5  11    3.58    1.97
  -2   5  11    1.02    2.56
   2  -5 -11    0.55    0.67
   2  -5 -11    0.79    0.84
   2  -5 -11    5.77    1.86
  -2   5  10   14.04    1.95
  -2   5  10    3.99    2.22
   2  -5 -10    1.03    0.72
   2  -5 -10   -3.16    6.74
   2  -5 -10    6.74    0.89
   2  -5 -10    3.97    1.81
  -2   5   9   58.41    4.52
  -2   5   9   64.09    3.85
   2  -5  -9   19.48    1.46
   2  -5  -9   29.00    5.20
   2  -5  -9   37.88    1.47
   2  -5  -9   50.48    2.46
  -2   5   8  131.59    3.15
  -2   5   8   94.30    3.59
   2  -5  -8   95.94    2.93
   2  -5  -8   75.06    7.20
   2  -5  -8   63.15    1.54
   2  -5  -8   70.65    3.18
  -2   5   7  105.34    3.28
  -2   5   7   77.97    3.55
   2  -5  -7   79.06    4.15
   2  -5  -7   73.62    5.94
   2  -5  -7   54.91    2.19
   2  -5  -7   64.09    2.39
  -2   5   6   68.40    3.53
   2  -5  -6   65.71    5.13
   2  -5  -6   51.62    2.35
   2  -5  -5   35.14    2.14
   2  -5  -4  784.65    6.75
   2  -5  -4  667.75    4.11
  -2   5   3  388.93    5.17
   2  -5  -3  294.00    4.75
  -2   5   2   71.03    3.52
   2  -5  -2   55.28    3.34
  -2   5   1   74.75    3.57
  -2   5   1   63.68    3.21
   2  -5  -1   57.07    3.34
  -2   5   0    0.22    1.35
  -2   5   0   -1.98    1.63
   2  -5   0    0.43    1.82
  -2   5  -1   -0.32    1.61
  -2   5  -2    9.20    1.74
  -2   5  -3   39.52    3.56
  -2   5  -4   79.70    4.47
  -2   5  -4   58.27    3.87
  -2   5  -5    0.33    1.78
  -2   5  -5    2.43    1.72
  -2   5  -5    0.04    2.23
  -2   5  -6   56.12    2.65
  -2   5  -6   65.58    5.62
  -2   5  -6   45.11    4.72
  -2   5  -7   45.00    2.49
  -2   5  -7   14.68    1.96
  -2   5  -7   22.11    3.56
  -2   5  -8   44.52    2.55
  -2   5  -8   21.39    1.97
  -2   5  -8   37.80    4.59
   2  -5   8   11.36    1.10
   2  -5   8   11.11    1.18
  -2   5  -9   23.98    1.85
  -2   5  -9   12.77    1.21
  -2   5  -9   10.94    1.94
  -2   5  -9   18.80    2.33
   2  -5   9    6.15    0.75
   2  -5   9   14.23    2.33
   2  -5   9    5.43    0.73
   2  -5   9    8.44    1.09
  -2   5 -10    4.54    1.71
  -2   5 -10    2.40    0.92
  -2   5 -10    0.12    2.16
   2  -5  10    1.02    0.59
   2  -5  10    0.35    1.64
   2  -5  10   -4.52    2.58
   2  -5  10    0.30    0.66
   2  -5  10    0.41    0.95
  -2   5 -11   36.42    2.90
  -2   5 -11   14.33    1.46
  -2   5 -11   20.38    2.80
   2  -5  11    5.71    0.68
   2  -5  11   12.12    3.21
   2  -5  11    5.18    0.76
   2  -5  11    9.24    1.00
  -2   5 -12    6.09    2.04
  -2   5 -12    4.39    0.89
  -2   5 -12    3.60    2.98
   2  -5  12    1.40    0.63
   2  -5  12    2.44    3.61
   2  -5  12    2.08    0.71
   2  -5  12    3.29    0.92
  -2   5 -13    6.49    2.10
  -2   5 -13    2.22    0.81
  -2   5 -13    6.77    3.61
   2  -5  13    0.40    0.61
   2  -5  13    7.61    4.36
   2  -5  13    1.24    0.73
   2  -5  13    0.96    0.90
  -2   5 -14   17.45    2.30
  -2   5 -14    5.37    0.87
  -2   5 -14   -5.21    4.24
   2  -5  14    3.61    0.70
   2  -5  14   -0.63    5.08
   2  -5  14    3.28    0.75
   2  -5  14    4.18    0.99
  -2   5 -15   68.67    3.73
  -2   5 -15   24.38    1.40
  -2   5 -15   36.42    5.13
   2  -5  15   15.62    1.12
   2  -5  15    5.58    6.09
   2  -5  15   11.05    1.27
   2  -5  15   19.24    1.57
  -2   5 -16   45.18    1.63
  -2   5 -16   65.17    5.99
   2  -5  16   32.71    1.32
   2  -5  16   42.28    1.73
  -2   5 -17   -1.75    2.35
  -2   5 -17   -0.63    0.74
  -2   5 -17  -12.37    7.19
   2  -5  17    0.28    0.60
   2  -5  17    1.27    0.85
  -2   5 -18   -0.90    0.71
  -2   5 -18    1.31    1.55
   2  -5  18   -0.93    0.62
   2  -5  18   -0.86    0.96
  -2   5 -19    5.63    0.69
  -2   5 -19   10.31    1.15
   2  -5  19    2.90    0.52
   2  -5  19    3.92    0.81
  -2   5 -20    8.32    0.88
  -2   5 -20   17.06    1.65
   2  -5  20    6.10    0.75
   2  -5  20    3.61    0.72
  -2   5 -21    3.16    0.53
  -2   5 -21    8.23    1.07
   2  -5  21    2.23    0.46
   2  -5  21    1.94    0.71
   2  -5  22   -1.24    0.81
  -2   4  22    0.16    0.47
  -2   4  22    0.00    0.63
   2  -4 -22    0.19    0.67
   2  -4 -22   -0.67    0.38
  -2   4  21    0.34    0.46
   2  -4 -21    0.61    0.52
   2  -4 -21    2.30    0.45
  -2   4  20   -0.08    0.51
  -2   4  20   -5.25    1.99
   2  -4 -20    0.21    0.54
   2  -4 -20    1.31    0.46
  -2   4  19    3.83    0.62
  -2   4  19    6.65    1.87
   2  -4 -19    3.47    0.58
   2  -4 -19    2.35    0.57
  -2   4  18   -1.27    0.65
  -2   4  18    2.48    1.84
   2  -4 -18   -0.14    0.69
   2  -4 -18   -1.05    1.56
   2  -4 -18   -0.56    0.65
  -2   4  17   -0.55    0.66
  -2   4  17   -0.01    1.81
  -2   4  17  -12.25    5.60
  -2   4  17    2.33    2.22
   2  -4 -17    0.03    0.69
   2  -4 -17    3.45    1.23
   2  -4 -17   -0.63    0.65
   2  -4 -17    0.49    0.83
  -2   4  16    2.15    0.70
  -2   4  16   10.39    2.45
  -2   4  16   11.31    4.97
   2  -4 -16    3.13    1.24
   2  -4 -16    1.78    0.71
   2  -4 -16    6.85    0.98
  -2   4  15    3.70    0.80
  -2   4  15   10.16    2.42
  -2   4  15   -4.34    4.10
  -2   4  15    0.53    1.66
   2  -4 -15    3.48    1.85
   2  -4 -15    0.53    0.66
   2  -4 -15    1.00    0.88
  -2   4  14   10.79    2.13
  -2   4  14    3.73    3.85
  -2   4  14    3.36    1.57
   2  -4 -14    4.84    0.73
   2  -4 -14    6.72    0.99
   2  -4 -14    7.25    2.18
  -2   4  13   10.70    2.04
  -2   4  13   -1.35    3.17
   2  -4 -13    1.22    0.63
   2  -4 -13    3.56    0.92
   2  -4 -13    1.64    2.10
  -2   4  12  139.70    3.52
  -2   4  12   91.68    4.96
   2  -4 -12   32.77    1.40
   2  -4 -12   84.75    1.88
   2  -4 -12   75.19    2.98
  -2   4  11   79.84    3.20
  -2   4  11   65.94    4.27
   2  -4 -11   20.50    1.27
   2  -4 -11   37.98    6.57
   2  -4 -11   51.22    1.60
   2  -4 -11   41.84    2.65
  -2   4  10   -4.78    1.81
  -2   4  10   -5.21    2.17
   2  -4 -10   -1.38    0.69
   2  -4 -10    0.11    4.70
   2  -4 -10   -0.10    0.84
   2  -4 -10    0.94    1.71
  -2   4   9   64.04    3.23
  -2   4   9   39.51    3.28
   2  -4  -9   17.52    1.38
   2  -4  -9   29.97    3.95
   2  -4  -9   29.79    1.51
  -2   4   8  452.66    3.74
  -2   4   8  361.49    4.87
   2  -4  -8  281.52    6.41
   2  -4  -8  268.48    3.21
  -2   4   7   56.74    2.95
  -2   4   7   52.77    2.81
   2  -4  -7   49.24    4.93
   2  -4  -7   36.96    2.11
   2  -4  -6  122.86    4.33
   2  -4  -6  108.73    2.52
   2  -4  -5  179.66    4.03
   2  -4  -5  147.23    2.70
   2  -4  -4    1.76    1.60
  -2   4   3  176.45    3.25
   2  -4  -3  137.13    3.28
   2  -4  -2  468.66    4.48
  -2   4   1   13.73    1.25
  -2   4   1   16.17    1.52
   2  -4  -1   16.80    1.56
  -2   4   0    4.08    1.13
  -2   4   0    5.23    1.22
   2  -4   0    6.84    1.39
  -2   4  -1   29.63    2.27
  -2   4  -2   15.29    1.41
  -2   4  -3   11.83    1.27
  -2   4  -3   12.95    2.18
  -2   4  -4   -0.55    1.33
  -2   4  -4    1.51    1.46
  -2   4  -5  245.97    3.29
  -2   4  -5  274.47    5.07
  -2   4  -5  194.11    3.89
  -2   4  -6   -2.19    1.44
  -2   4  -6    1.86    1.52
  -2   4  -6   -3.81    2.20
  -2   4  -6    0.34    1.16
   2  -4   6    2.42    1.64
  -2   4  -7  240.51    2.85
  -2   4  -7  271.10    6.85
   2  -4   7  173.46    3.60
  -2   4  -8  122.68    2.78
  -2   4  -8  120.51    5.07
   2  -4   8   81.99    3.37
  -2   4  -9    1.22    1.13
  -2   4  -9    2.23    1.66
   2  -4   9   -0.32    0.65
   2  -4   9    1.94    2.04
   2  -4   9    1.43    0.94
  -2   4 -10    1.23    1.63
  -2   4 -10    2.77    0.83
  -2   4 -10   -0.93    1.95
  -2   4 -10   -0.12    1.51
   2  -4  10   -0.36    0.63
   2  -4  10   -2.61    2.33
   2  -4  10    0.21    0.81
   2  -4  10    1.67    0.97
  -2   4 -11    9.91    1.75
  -2   4 -11    4.91    0.87
  -2   4 -11    1.33    2.21
  -2   4 -11    8.10    1.80
   2  -4  11    2.06    0.62
   2  -4  11    0.58    2.79
   2  -4  11    0.96    0.76
   2  -4  11    3.81    0.90
  -2   4 -12    0.00    1.81
  -2   4 -12    0.10    0.72
  -2   4 -12    0.46    2.53
   2  -4  12   -0.53    0.58
   2  -4  12   -2.25    3.23
   2  -4  12    0.08    0.77
   2  -4  12   -0.48    0.91
  -2   4 -13  133.18    3.62
  -2   4 -13   53.30    1.68
  -2   4 -13  110.91    9.29
   2  -4  13   33.02    1.28
   2  -4  13   74.49    6.13
   2  -4  13   26.87    1.45
   2  -4  13   44.74    1.72
  -2   4 -14   -3.82    2.13
  -2   4 -14    0.41    0.70
   2  -4  14    0.46    0.58
   2  -4  14   -4.17    4.47
   2  -4  14   -0.04    0.80
   2  -4  14    0.03    0.83
  -2   4 -15    9.93    2.36
  -2   4 -15    5.42    0.86
  -2   4 -15    1.97    1.29
  -2   4 -15   16.19    4.83
   2  -4  15    4.71    0.76
   2  -4  15   -1.49    5.39
   2  -4  15    3.93    0.87
   2  -4  15    4.05    0.91
  -2   4 -16   18.31    2.80
  -2   4 -16    7.92    0.89
  -2   4 -16    4.46    1.26
  -2   4 -16   23.83    5.71
   2  -4  16    5.62    0.73
   2  -4  16   19.90    6.64
   2  -4  16    5.99    1.01
  -2   4 -17   -1.31    0.73
  -2   4 -17    1.82    1.59
  -2   4 -17    0.65    6.41
   2  -4  17    0.81    0.63
   2  -4  17   -8.98    7.44
   2  -4  17    2.21    0.93
  -2   4 -18    5.42    0.78
  -2   4 -18   10.62    1.55
   2  -4  18    3.26    0.72
   2  -4  18    4.39    0.97
  -2   4 -19    6.74    0.73
  -2   4 -19   11.56    1.21
   2  -4  19    4.95    0.61
   2  -4  19    5.37    0.78
  -2   4 -20   -0.39    0.52
  -2   4 -20   -2.22    1.10
   2  -4  20    0.18    0.46
   2  -4  20    0.25    0.74
  -2   4 -21    0.68    0.49
  -2   4 -21   -2.18    1.21
   2  -4  21    0.23    0.45
   2  -4  21    1.11    0.70
  -2   4 -22    0.50    0.44
   2  -4  22    0.28    0.43
   2  -4  22    0.76    0.68
  -2   3  22    4.26    0.48
  -2   3  22    7.63    0.79
   2  -3 -22    2.97    0.76
   2  -3 -22    3.03    0.47
  -2   3  21    5.65    0.55
  -2   3  21   11.77    0.98
   2  -3 -21    5.03    0.64
   2  -3 -21    4.36    0.54
  -2   3  20    1.31    0.52
  -2   3  20   -0.42    2.20
   2  -3 -20    0.94    0.63
   2  -3 -20   -0.62    0.88
   2  -3 -20    1.64    0.51
  -2   3  19   -0.22    0.92
  -2   3  19    4.84    2.01
   2  -3 -19    0.27    0.68
   2  -3 -19    0.06    0.86
   2  -3 -19    2.45    0.75
  -2   3  18   14.62    1.20
  -2   3  18   27.79    3.14
  -2   3  18    8.03    7.29
   2  -3 -18   10.96    1.21
   2  -3 -18   12.93    1.61
   2  -3 -18    9.06    0.88
  -2   3  17   11.91    1.25
  -2   3  17   30.53    3.24
  -2   3  17   14.81    5.78
   2  -3 -17   12.39    1.17
   2  -3 -17   13.47    1.24
  -2   3  16   11.60    1.24
  -2   3  16   27.63    2.50
  -2   3  16    7.41    4.70
   2  -3 -16    8.60    1.10
   2  -3 -16    5.99    0.79
   2  -3 -16   15.15    1.48
  -2   3  15    1.19    0.71
  -2   3  15   -0.63    2.12
  -2   3  15   -9.55    4.18
   2  -3 -15    0.90    1.01
   2  -3 -15    0.58    0.65
   2  -3 -15   -2.15    0.83
  -2   3  14   19.73    2.18
  -2   3  14   14.78    3.76
   2  -3 -14    4.49    1.06
   2  -3 -14    3.26    0.70
   2  -3 -14   12.45    1.41
   2  -3 -14    7.30    2.25
  -2   3  13    3.95    1.84
  -2   3  13   -4.20    2.92
   2  -3 -13    1.13    1.06
   2  -3 -13    0.11    0.67
   2  -3 -13    0.99    0.89
   2  -3 -13    3.57    1.99
  -2   3  12   79.43    3.21
  -2   3  12   60.83    4.44
  -2   3  12   18.86    1.91
   2  -3 -12   21.63    1.40
   2  -3 -12   20.62    1.23
   2  -3 -12   33.45    7.37
   2  -3 -12   50.36    1.57
   2  -3 -12   36.24    2.68
  -2   3  11    0.04    1.73
  -2   3  11    3.53    2.33
   2  -3 -11    0.34    0.66
   2  -3 -11    7.51    5.18
   2  -3 -11    0.47    0.82
   2  -3 -11    1.99    1.79
  -2   3  10   57.01    3.44
   2  -3 -10   16.31    1.33
   2  -3 -10   29.19    4.19
   2  -3 -10   43.31    1.58
  -2   3   9   -1.97    1.59
  -2   3   9    2.78    1.68
   2  -3  -9   -1.43    3.08
   2  -3  -9    4.15    1.63
  -2   3   8   29.91    2.70
  -2   3   8   20.27    2.44
   2  -3  -8   17.90    1.64
  -2   3   7  100.22    3.01
  -2   3   7   91.36    3.35
   2  -3  -7   68.83    3.94
   2  -3  -7   56.68    2.30
   2  -3  -6    1.08    1.64
   2  -3  -6   -0.04    1.54
   2  -3  -5   -1.36    1.45
   2  -3  -4   19.28    2.40
   2  -3  -3  259.67    3.34
  -2   3   2    8.08    1.07
   2  -3  -2    2.80    1.22
  -2   3   1  484.74    3.95
  -2   3   1  434.54    3.49
   2  -3  -1  358.63    3.44
  -2   3   0  589.76    4.30
  -2   3   0  516.51    3.67
   2  -3   0  455.92    3.58
  -2   3  -1   53.48    1.92
  -2   3  -2    5.79    0.96
  -2   3  -3   24.17    2.99
  -2   3  -3   12.49    1.13
  -2   3  -3   15.48    1.06
  -2   3  -4  393.18    4.40
  -2   3  -4  297.12    3.37
   2  -3   4  285.64    3.65
  -2   3  -5  266.77    4.56
  -2   3  -5  266.55    2.36
   2  -3   5  194.24    3.45
  -2   3  -6  980.72    4.31
  -2   3  -6 1025.00    7.20
   2  -3   6  759.72    5.90
  -2   3  -7    8.12    1.46
  -2   3  -7    6.64    1.52
  -2   3  -7    8.94    1.20
   2  -3   7    3.16    1.91
  -2   3  -8  138.23    2.81
  -2   3  -8  128.82    4.49
  -2   3  -8  136.61    2.43
   2  -3   8   99.24    3.19
  -2   3  -9    4.41    1.52
  -2   3  -9   -0.19    1.54
  -2   3  -9    1.07    1.41
   2  -3   9    0.08    1.82
  -2   3 -10    1.89    1.60
  -2   3 -10    0.73    0.87
  -2   3 -10    1.57    1.67
   2  -3  10    1.28    0.67
   2  -3  10    4.06    2.05
   2  -3  10   -0.30    1.04
  -2   3 -11   45.89    2.88
  -2   3 -11   16.85    1.34
  -2   3 -11   18.55    2.05
   2  -3  11    9.26    1.09
   2  -3  11   34.09    3.96
   2  -3  11    7.53    1.02
   2  -3  11   15.08    1.60
  -2   3 -12    1.88    1.79
  -2   3 -12   -0.89    0.69
  -2   3 -12    0.82    1.15
  -2   3 -12   -5.60    2.52
   2  -3  12    0.34    0.59
   2  -3  12   -0.78    3.09
   2  -3  12   -0.55    0.93
   2  -3  12    0.50    0.87
  -2   3 -13    7.75    1.97
  -2   3 -13    3.13    0.77
  -2   3 -13    1.23    1.10
  -2   3 -13    3.51    3.09
   2  -3  13    3.50    1.04
   2  -3  13    3.16    3.65
   2  -3  13    1.83    0.95
  -2   3 -14   -0.72    2.23
  -2   3 -14    0.83    0.69
  -2   3 -14    3.45    1.38
  -2   3 -14    6.90    3.75
   2  -3  14    0.36    0.64
   2  -3  14    2.77    4.36
   2  -3  14   -1.24    0.91
  -2   3 -15   14.23    2.53
  -2   3 -15    6.21    0.82
  -2   3 -15    4.99    1.04
   2  -3  15    4.72    0.74
   2  -3  15    3.39    1.09
   2  -3  15    5.79    1.04
  -2   3 -16    2.01    0.74
  -2   3 -16    1.34    0.98
  -2   3 -16    6.11    5.27
   2  -3  16   -0.22    0.61
   2  -3  16    8.17    5.92
   2  -3  16    1.56    0.96
  -2   3 -17    0.00    0.71
  -2   3 -17    1.87    0.96
  -2   3 -17    0.28    6.12
  -2   3 -17    0.46    1.55
   2  -3  17   -0.63    0.63
   2  -3  17   -5.83    6.75
   2  -3  17    2.20    0.95
  -2   3 -18    3.65    0.83
  -2   3 -18    2.97    1.04
  -2   3 -18    4.20    8.32
  -2   3 -18    7.18    1.61
   2  -3  18    1.60    0.67
   2  -3  18   32.92    8.38
   2  -3  18    4.37    1.01
  -2   3 -19   -0.44    0.59
  -2   3 -19    1.83    0.86
  -2   3 -19    0.26    1.23
   2  -3  19   -0.47    0.51
   2  -3  19    0.47    0.75
  -2   3 -20   16.54    1.02
  -2   3 -20   12.03    1.44
  -2   3 -20   21.36    2.08
   2  -3  20   12.98    0.87
   2  -3  20   14.93    1.14
  -2   3 -21   -0.02    0.48
   2  -3  21    0.17    0.46
   2  -3  21    0.10    0.66
  -2   3 -22    0.79    0.45
   2  -3  22   -0.03    0.46
   2  -3  22   -0.83    0.66
  -2   2  22    1.53    0.45
  -2   2  22    5.30    0.78
   2  -2 -22    1.41    0.85
   2  -2 -22    2.20    0.49
  -2   2  21    0.23    0.45
  -2   2  21   -0.21    0.81
   2  -2 -21   -0.48    0.73
   2  -2 -21   -1.70    0.72
   2  -2 -21   -0.63    0.47
  -2   2  20   -0.45    0.50
   2  -2 -20   -1.25    0.69
   2  -2 -20    0.47    0.70
   2  -2 -20   -1.30    0.49
  -2   2  19    1.05    0.73
  -2   2  19    5.07    2.16
   2  -2 -19    2.99    0.87
   2  -2 -19    2.57    0.96
   2  -2 -19    0.68    0.72
  -2   2  18    1.36    0.68
  -2   2  18    4.05    2.02
  -2   2  18   -6.42    6.50
   2  -2 -18   -0.24    0.77
   2  -2 -18    2.82    0.92
   2  -2 -18    0.19    0.66
  -2   2  17   12.59    1.15
  -2   2  17   24.90    2.62
  -2   2  17   13.49    5.52
   2  -2 -17    9.89    1.05
   2  -2 -17    7.23    0.82
  -2   2  16   20.99    1.32
  -2   2  16   56.93    3.80
  -2   2  16   29.04    5.04
   2  -2 -16   15.97    1.59
   2  -2 -16   16.26    1.25
   2  -2 -16    5.06    6.71
  -2   2  15    0.80    0.66
  -2   2  15    2.95    2.14
  -2   2  15   -5.30    3.79
  -2   2  15    1.03    1.30
   2  -2 -15    1.27    0.86
   2  -2 -15   -1.11    0.62
   2  -2 -15   -8.46    5.73
   2  -2 -15   -0.61    0.84
   2  -2 -15   -2.21    2.27
  -2   2  14    9.65    1.18
  -2   2  14   16.05    2.11
  -2   2  14   11.20    3.27
  -2   2  14    4.71    1.05
   2  -2 -14    7.00    0.96
   2  -2 -14    4.52    0.71
   2  -2 -14   11.38    4.60
   2  -2 -14   10.25    1.04
   2  -2 -14    8.55    2.21
  -2   2  13   54.88    3.16
  -2   2  13   16.14    3.09
  -2   2  13    9.68    1.07
   2  -2 -13   16.38    1.71
   2  -2 -13   10.09    1.15
   2  -2 -13   13.76    3.81
   2  -2 -13   31.92    1.51
   2  -2 -13   23.01    2.81
  -2   2  12    2.03    1.61
  -2   2  12   -3.73    2.41
  -2   2  12    1.76    0.98
   2  -2 -12    2.82    1.11
   2  -2 -12   -0.58    0.59
   2  -2 -12   -6.33    3.00
   2  -2 -12  -14.39    5.90
   2  -2 -12    1.06    0.83
   2  -2 -12   -0.64    1.94
  -2   2  11    8.31    1.71
  -2   2  11    7.84    2.12
   2  -2 -11    1.50    0.67
   2  -2 -11    6.52    2.71
   2  -2 -11   -5.85    4.25
   2  -2 -11    4.24    0.93
   2  -2 -11    2.03    2.18
  -2   2  10  104.96    3.01
  -2   2  10   84.01    3.45
   2  -2 -10   35.07    2.20
   2  -2 -10   88.42    6.98
   2  -2 -10   49.68    5.81
   2  -2 -10   56.92    2.54
  -2   2   9   26.20    2.81
  -2   2   9   20.18    1.98
   2  -2  -9   16.26    2.95
   2  -2  -9   20.12    2.31
  -2   2   8   29.68    2.80
  -2   2   8   20.47    2.02
  -2   2   8   28.75    2.00
   2  -2  -8   15.34    2.37
   2  -2  -8   13.96    1.53
  -2   2   7   14.08    1.64
  -2   2   7    9.14    1.60
  -2   2   7   19.07    1.66
   2  -2  -7    9.36    1.81
   2  -2  -7    7.63    1.61
  -2   2   6  317.58    3.89
   2  -2  -6  266.07    3.92
   2  -2  -5    2.90    1.40
   2  -2  -4    9.08    0.91
   2  -2  -4   26.73    2.29
   2  -2  -3  940.62    4.77
   2  -2  -3 1166.00    5.31
  -2   2   2 2412.00    6.84
   2  -2  -2 1596.00    5.56
   2  -2  -2 1868.00    6.13
  -2   2   1  551.05    3.75
  -2   2   1  480.70    3.09
   2  -2  -1  387.90    2.87
   2  -2  -1  410.05    3.02
  -2   2   0    1.03    0.77
  -2   2   0   -0.09    0.69
   2  -2   0    0.29    0.88
  -2   2  -1  935.30    4.65
  -2   2  -1  789.61    3.65
   2  -2   1  748.06    3.69
  -2   2  -2  161.58    2.77
  -2   2  -2  119.63    1.85
  -2   2  -2  159.33    1.97
   2  -2   2  109.00    2.18
  -2   2  -3 3799.00    9.16
  -2   2  -3 2912.00    7.28
  -2   2  -3 4017.00    5.87
   2  -2   3 2985.00    8.50
  -2   2  -4    0.63    1.01
  -2   2  -4    0.10    0.95
   2  -2   4    0.42    1.19
  -2   2  -5    3.29    1.12
  -2   2  -5    5.85    1.04
   2  -2   5    1.46    1.32
  -2   2  -6   27.36    2.51
  -2   2  -6   11.92    1.38
  -2   2  -6   22.18    1.89
   2  -2   6   17.68    1.83
  -2   2  -7   78.79    2.61
  -2   2  -7   56.82    4.46
   2  -2   7   55.30    2.25
   2  -2   7   62.88    3.08
  -2   2  -8  413.16    3.47
  -2   2  -8  395.99    6.91
   2  -2   8  324.98    2.96
   2  -2   8  320.06    4.36
  -2   2  -9  324.23    3.32
  -2   2  -9  272.90    5.27
  -2   2  -9  311.79    3.20
   2  -2   9  253.23    2.88
   2  -2   9  224.85    4.11
  -2   2 -10   18.98    1.67
  -2   2 -10    8.57    0.91
  -2   2 -10   12.60    1.73
   2  -2  10    4.44    0.81
   2  -2  10    8.30    1.35
   2  -2  10    9.02    2.05
   2  -2  10    9.63    1.32
  -2   2 -11   -0.73    1.64
  -2   2 -11    0.10    0.73
  -2   2 -11    1.39    1.08
  -2   2 -11   -1.18    1.97
   2  -2  11    0.22    0.68
   2  -2  11   -0.83    2.36
   2  -2  11   -1.59    1.08
  -2   2 -12    5.72    1.82
  -2   2 -12    3.65    0.78
  -2   2 -12    2.47    0.98
  -2   2 -12   -2.91    2.43
   2  -2  12    3.31    0.69
   2  -2  12    4.43    1.62
   2  -2  12    1.71    2.86
   2  -2  12    1.77    1.35
   2  -2  12    2.41    1.00
  -2   2 -13    9.19    2.10
  -2   2 -13    3.79    1.14
  -2   2 -13    4.18    0.94
  -2   2 -13   10.57    3.04
   2  -2  13    4.44    0.71
   2  -2  13    3.07    3.61
   2  -2  13   10.13    1.33
  -2   2 -14    0.80    0.68
  -2   2 -14    0.36    0.86
  -2   2 -14   -1.45    3.61
   2  -2  14    0.47    0.64
   2  -2  14  -12.28    4.14
   2  -2  14    2.49    1.00
  -2   2 -15    4.27    0.81
  -2   2 -15    6.53    0.91
  -2   2 -15    9.32    5.58
   2  -2  15    4.59    0.74
   2  -2  15   -5.22    4.71
   2  -2  15    7.73    1.10
  -2   2 -16   -0.69    0.72
  -2   2 -16    1.39    0.86
  -2   2 -16   -4.29    5.31
  -2   2 -16   -0.72    1.66
   2  -2  16   -0.01    0.64
   2  -2  16   -2.56    5.51
   2  -2  16    1.31    0.99
  -2   2 -17    5.33    0.87
  -2   2 -17    2.66    0.84
  -2   2 -17   -2.96    6.21
  -2   2 -17   10.00    1.70
   2  -2  17    2.80    0.69
   2  -2  17    3.23    6.61
   2  -2  17    7.30    1.08
  -2   2 -18    1.49    0.81
  -2   2 -18    3.68    0.86
  -2   2 -18   15.37    8.30
  -2   2 -18    6.48    1.72
   2  -2  18    2.35    0.71
   2  -2  18   -3.86    7.96
   2  -2  18    2.92    1.03
  -2   2 -19    0.94    0.80
  -2   2 -19    0.07    0.72
  -2   2 -19    1.08    1.45
   2  -2  19   -0.61    0.54
   2  -2  19   -0.84    0.78
  -2   2 -20    1.90    0.57
  -2   2 -20    0.45    0.73
   2  -2  20    1.76    0.53
   2  -2  20    1.65    0.71
  -2   2 -21   -0.14    0.49
  -2   2 -21    2.92    0.87
   2  -2  21    0.12    0.48
   2  -2  21    1.02    0.61
  -2   2 -22    2.06    0.46
   2  -2  22    1.58    0.49
   2  -2  22    0.76    0.58
  -2   1  23    1.00    0.41
  -2   1  23    2.63    0.78
   2  -1 -23    2.32    0.72
   2  -1 -23    0.26    0.45
  -2   1  22    0.76    0.42
  -2   1  22    1.98    0.83
   2  -1 -22    0.01    0.64
   2  -1 -22    0.11    0.46
  -2   1  21    2.34    0.54
  -2   1  21    3.35    0.85
   2  -1 -21    2.49    0.95
   2  -1 -21    3.61    0.64
   2  -1 -21    1.13    0.50
  -2   1  20    0.11    0.52
   2  -1 -20    0.27    0.66
   2  -1 -20    0.43    0.59
  -2   1  19   10.97    1.19
  -2   1  19  -20.72    7.72
   2  -1 -19    9.92    1.05
   2  -1 -19    9.50    1.01
   2  -1 -19    9.84    1.22
  -2   1  18    4.17    0.79
  -2   1  18    2.97    2.19
  -2   1  18   -0.41    6.01
   2  -1 -18    3.53    0.86
   2  -1 -18    3.52    0.74
   2  -1 -18   -1.27    9.85
  -2   1  17    6.18    0.81
  -2   1  17   14.19    2.47
  -2   1  17    0.39    5.05
  -2   1  17    2.13    1.03
   2  -1 -17    4.43    0.85
   2  -1 -17    4.53    0.75
   2  -1 -17  -11.39    7.17
  -2   1  16   -0.70    0.61
  -2   1  16   -0.76    2.18
  -2   1  16    8.96    4.36
  -2   1  16    0.91    0.94
   2  -1 -16    0.96    0.78
   2  -1 -16   -0.82    0.60
   2  -1 -16    4.67    5.52
  -2   1  15    0.74    0.61
  -2   1  15   -0.35    2.04
  -2   1  15   -0.38    3.62
  -2   1  15   -0.40    0.87
   2  -1 -15    1.82    0.87
   2  -1 -15    0.10    0.58
   2  -1 -15   -9.66    5.03
   2  -1 -15   -2.87    2.38
  -2   1  14    0.07    1.85
  -2   1  14    2.18    3.30
  -2   1  14    0.28    0.85
   2  -1 -14   -1.88    0.84
   2  -1 -14   -4.90    4.00
   2  -1 -14   -0.55    0.86
   2  -1 -14    1.34    2.24
  -2   1  13    1.02    0.65
  -2   1  13    1.55    1.71
  -2   1  13    1.55    2.73
  -2   1  13   -0.76    0.78
   2  -1 -13    0.88    0.92
   2  -1 -13    0.96    0.60
   2  -1 -13   -4.30    3.18
   2  -1 -13    0.71    0.88
   2  -1 -13   -2.46    2.05
  -2   1  12    2.73    1.54
  -2   1  12    3.38    2.42
  -2   1  12    0.84    1.55
  -2   1  12    0.40    0.85
   2  -1 -12    1.31    1.00
   2  -1 -12   -0.06    0.63
   2  -1 -12    1.48    2.57
   2  -1 -12    2.52    0.88
   2  -1 -12   -1.51    1.98
  -2   1  11   10.70    2.30
  -2   1  11    2.74    1.89
   2  -1 -11    1.48    0.69
   2  -1 -11    2.71    2.03
   2  -1 -11    9.22    1.07
   2  -1 -11    7.96    1.87
  -2   1  10    3.62    1.82
   2  -1 -10    0.15    2.09
   2  -1 -10    3.75    1.74
  -2   1   9   34.01    2.62
  -2   1   9   27.05    3.35
  -2   1   9   30.69    2.08
   2  -1  -9   12.50    1.89
   2  -1  -9   18.09    1.77
  -2   1   8   10.32    1.55
  -2   1   8    4.90    1.81
   2  -1  -8    1.43    1.37
   2  -1  -8    5.54    1.70
  -2   1   7    2.86    1.41
  -2   1   7    6.74    1.18
   2  -1  -7    4.60    1.20
  -2   1   6    2.26    1.29
  -2   1   6   -0.33    1.10
   2  -1  -6    2.50    0.95
  -2   1   5  325.50    3.38
  -2   1   5  576.58    2.86
   2  -1  -5  334.27    3.46
  -2   1   4 2163.00    6.86
  -2   1   4 2357.00    4.49
   2  -1  -4 1426.00    5.71
  -2   1   3  612.53    3.88
   2  -1  -3  364.88    2.95
  -2   1   2   52.94    1.91
   2  -1  -2   32.72    1.50
   2  -1  -2   46.82    1.68
  -2   1   1  163.33    2.18
   2  -1  -1  117.87    1.84
   2  -1  -1  129.23    1.78
  -2   1   0  954.09    4.04
   2  -1   0  762.48    3.31
  -2   1  -1   16.49    1.82
  -2   1  -1   21.08    1.70
   2  -1   1   13.85    1.41
  -2   1  -2 1624.00    5.56
   2  -1   2 1346.00    5.02
  -2   1  -3  227.84    3.34
  -2   1  -3  215.07    2.07
   2  -1   3  180.94    2.61
   2  -1   3  171.65    1.57
  -2   1  -4  100.34    3.28
  -2   1  -4  100.13    1.99
   2  -1   4   85.95    2.44
   2  -1   4   84.21    1.45
  -2   1  -5    3.49    1.08
   2  -1   5    6.40    1.45
   2  -1   5    2.41    0.86
  -2   1  -6   12.95    1.33
  -2   1  -6   19.92    1.96
   2  -1   6   17.72    1.79
   2  -1   6   17.64    1.46
  -2   1  -7   60.59    2.57
  -2   1  -7   69.16    4.31
   2  -1   7   49.37    2.09
   2  -1   7   58.49    3.20
   2  -1   7   55.00    1.75
  -2   1  -8   11.05    1.49
   2  -1   8   12.21    1.20
   2  -1   8   10.71    1.14
  -2   1  -9    1.49    1.50
  -2   1  -9    1.02    1.44
   2  -1   9    2.90    1.20
   2  -1   9    3.78    1.81
  -2   1 -10   59.81    2.83
  -2   1 -10   27.72    1.46
  -2   1 -10   48.41    4.83
   2  -1  10   19.83    1.47
   2  -1  10   53.85    2.38
   2  -1  10   56.56    3.54
  -2   1 -11   -0.95    1.77
  -2   1 -11    1.46    0.69
  -2   1 -11    1.38    0.89
  -2   1 -11    0.38    1.97
   2  -1  11    1.73    0.69
   2  -1  11    0.74    1.33
   2  -1  11    3.41    2.50
  -2   1 -12    0.59    0.69
  -2   1 -12    0.43    0.84
  -2   1 -12   -1.24    2.53
   2  -1  12   -0.31    0.68
   2  -1  12    1.86    1.46
   2  -1  12    0.27    3.03
  -2   1 -13    1.92    0.83
  -2   1 -13    8.09    2.98
   2  -1  13    3.24    0.70
   2  -1  13    8.56    1.61
   2  -1  13   16.97    3.53
   2  -1  13    6.58    1.96
  -2   1 -14    1.13    0.68
  -2   1 -14   -0.59    0.79
  -2   1 -14    1.53    3.79
  -2   1 -14   -2.72    1.89
   2  -1  14    0.70    0.65
   2  -1  14   -0.75    1.75
   2  -1  14   -2.53    4.36
   2  -1  14    0.07    1.13
  -2   1 -15    4.44    0.82
  -2   1 -15    3.04    0.79
  -2   1 -15    4.33    5.75
  -2   1 -15   10.49    1.80
   2  -1  15    3.66    0.75
   2  -1  15    7.83    2.07
   2  -1  15   -3.96    5.26
   2  -1  15    6.80    1.14
  -2   1 -16    2.89    0.77
  -2   1 -16    1.20    0.74
  -2   1 -16  -10.97    5.63
  -2   1 -16    0.50    1.72
   2  -1  16   -0.92    0.66
   2  -1  16    2.57    1.06
  -2   1 -17    0.81    0.78
  -2   1 -17    0.04    0.74
  -2   1 -17    4.37    6.57
  -2   1 -17    3.25    1.87
   2  -1  17    1.02    0.71
   2  -1  17    6.05    5.90
   2  -1  17    1.72    1.00
  -2   1 -18    0.63    0.75
  -2   1 -18    0.65    0.77
  -2   1 -18   -8.78    8.93
  -2   1 -18   -3.54    1.83
   2  -1  18   -0.54    0.67
   2  -1  18   -5.73    8.20
   2  -1  18    0.58    0.95
  -2   1 -19    1.04    0.63
  -2   1 -19    0.49    0.66
   2  -1  19    2.28    0.59
   2  -1  19    1.55    0.81
  -2   1 -20    1.21    0.53
  -2   1 -20    0.91    0.67
   2  -1  20    0.99    0.53
   2  -1  20    0.52    0.71
  -2   1 -21   -0.42    0.46
  -2   1 -21    2.10    0.70
   2  -1  21    0.11    0.51
   2  -1  21   -1.72    0.60
  -2   1 -22    1.20    0.48
  -2   1 -22   -1.43    0.83
   2  -1  22    0.11    0.58
   2  -1  22    1.17    0.56
  -2   0  23    1.59    0.40
  -2   0  23    2.86    0.88
   2   0 -23    2.93    0.59
   2   0 -23    1.66    0.49
  -2   0  22   -0.57    0.41
  -2   0  22   -2.25    0.84
   2   0 -22    0.52    0.56
   2   0 -22   -0.37    0.48
  -2   0  21   -0.02    0.46
  -2   0  21   -0.42    0.82
   2   0 -21    0.95    0.59
   2   0 -21    0.70    0.54
  -2   0  20   -0.43    0.67
  -2   0  20    0.30    0.96
   2   0 -20   -2.36    1.02
   2   0 -20    2.68    1.13
   2   0 -20    1.39    0.79
  -2   0  19   10.75    1.14
  -2   0  19   -2.39    7.78
  -2   0  19    3.83    1.13
   2   0 -19    6.77    1.18
   2   0 -19   11.10    1.27
   2   0 -19    6.79    0.81
   2   0 -19  -14.29   11.57
  -2   0  18    5.55    0.78
  -2   0  18    2.64    0.95
   2   0 -18    8.39    0.91
   2   0 -18    5.65    0.81
   2   0 -18  -19.66    8.01
  -2   0  17    3.23    0.76
  -2   0  17    1.80    2.56
  -2   0  17    1.06    5.06
  -2   0  17    2.77    0.89
   2   0 -17    4.51    0.86
   2   0 -17    3.10    0.77
   2   0 -17    4.39    6.31
  -2   0  16    0.30    0.64
  -2   0  16   -1.94    2.30
  -2   0  16   -7.64    4.13
  -2   0  16    0.04    0.75
   2   0 -16    2.41    0.83
   2   0 -16   -0.57    0.64
   2   0 -16  -11.00    5.52
  -2   0  15   15.83    1.16
  -2   0  15   38.34    3.36
  -2   0  15   20.20    3.60
  -2   0  15    8.72    0.87
   2   0 -15   17.52    1.51
   2   0 -15   11.62    1.19
   2   0 -15    6.08    4.39
   2   0 -15   15.74    2.63
  -2   0  14    7.92    0.75
  -2   0  14   20.89    2.00
  -2   0  14    6.74    3.12
  -2   0  14    5.53    0.86
   2   0 -14   10.98    0.96
   2   0 -14    6.00    0.74
   2   0 -14    5.48    3.55
   2   0 -14    9.81    2.38
  -2   0  13    2.21    0.68
  -2   0  13   10.02    1.75
  -2   0  13    0.54    2.65
  -2   0  13    2.77    0.75
   2   0 -13    2.42    0.88
   2   0 -13    1.70    0.63
   2   0 -13    0.72    2.82
   2   0 -13    2.22    2.24
  -2   0  12    2.13    0.76
  -2   0  12    4.53    1.62
  -2   0  12   -1.55    2.39
  -2   0  12    1.80    0.76
   2   0 -12    2.86    1.93
   2   0 -12    0.79    0.64
   2   0 -12   -3.81    2.24
   2   0 -12    3.15    0.98
   2   0 -12    1.32    2.20
  -2   0  11    0.26    1.43
  -2   0  11    1.02    2.06
   2   0 -11    1.34    1.74
   2   0 -11   -0.54    0.72
   2   0 -11    3.59    1.76
   2   0 -11   -1.24    1.96
  -2   0  10   20.22    2.43
  -2   0  10   14.58    1.88
   2   0 -10   19.14    1.73
   2   0 -10    7.95    1.99
   2   0 -10   13.75    2.12
  -2   0   9   44.94    2.35
  -2   0   9   41.18    3.40
   2   0  -9   37.93    2.72
   2   0  -9   16.76    1.71
   2   0  -9   27.10    2.98
  -2   0   8    4.69    1.54
  -2   0   8    4.32    1.77
   2   0  -8    3.08    1.68
   2   0  -8    2.07    1.24
  -2   0   7  105.00    2.78
  -2   0   7  164.85    2.24
  -2   0   6    0.73    1.18
  -2   0   6    8.42    1.31
  -2   0   6    0.17    1.12
   2   0  -6    1.21    0.91
   2   0  -6    0.94    0.81
  -2   0   5   99.26    2.19
  -2   0   5  104.41    3.02
  -2   0   5  144.55    2.03
   2   0  -5  108.76    2.78
   2   0  -5   85.83    2.34
   2   0  -5  102.28    1.90
  -2   0   4  498.73    3.12
  -2   0   4  531.77    3.88
   2   0  -4  397.81    3.15
   2   0  -4  431.99    2.33
  -2   0   3  841.38    4.14
   2   0  -3  600.96    3.43
  -2   0   2   40.17    2.00
   2   0  -2   23.64    1.54
  -2   0   1  179.56    2.23
   2   0  -1  118.15    1.74
  -2   0   0   11.20    1.11
  -2   0   0   32.42    1.66
   2   0   0   15.47    1.32
   2   0   1  795.06    3.34
   2   0   1  880.57    3.74
   2   0   2   31.34    1.71
  -2   0  -3   72.12    2.39
   2   0   3   72.98    2.21
   2   0   3   66.99    1.29
  -2   0  -4   60.86    2.98
   2   0   4   62.72    2.46
  -2   0  -5  114.05    3.74
   2   0   5  121.64    3.02
   2   0   5  111.41    1.57
  -2   0  -6   -0.44    1.18
   2   0   6   -3.00    1.71
   2   0   6   -2.02    1.59
   2   0   6   -0.96    0.88
  -2   0  -7  103.77    4.50
   2   0   7  113.51    2.42
   2   0   7  106.94    3.67
  -2   0  -8  441.71    4.32
   2   0   8  459.79    3.26
   2   0   8  343.90    7.09
  -2   0  -9    2.48    1.50
   2   0   9    8.01    1.20
   2   0   9    5.72    1.95
  -2   0 -10    3.36    0.73
  -2   0 -10    4.11    0.89
  -2   0 -10   -0.59    1.56
   2   0  10    1.32    2.16
  -2   0 -11    1.79    0.72
  -2   0 -11    1.14    0.77
  -2   0 -11    0.66    1.99
   2   0  11    2.20    0.80
   2   0  11    3.41    1.39
   2   0  11   -0.41    2.53
  -2   0 -12   16.98    1.29
  -2   0 -12   12.09    1.29
  -2   0 -12   14.78    2.52
  -2   0 -12   27.87    2.25
   2   0  12   11.54    1.31
   2   0  12   39.17    2.79
   2   0  12   28.54    3.27
  -2   0 -13    5.19    1.06
  -2   0 -13    4.08    0.80
  -2   0 -13    4.68    2.93
  -2   0 -13   11.21    1.97
   2   0  13    4.89    0.77
   2   0  13   10.65    1.66
   2   0  13    5.24    3.69
  -2   0 -14    2.52    0.76
  -2   0 -14    1.28    0.70
  -2   0 -14   -7.96    3.93
   2   0  14    2.13    0.75
   2   0  14    2.17    1.78
   2   0  14    3.53    4.32
  -2   0 -15    4.29    0.80
  -2   0 -15    2.91    0.76
  -2   0 -15   -3.44    8.28
  -2   0 -15    6.27    2.02
   2   0  15    2.60    0.79
   2   0  15    8.07    1.84
   2   0  15    7.01    1.17
  -2   0 -16   -0.31    0.74
  -2   0 -16   -0.49    0.66
  -2   0 -16   -0.77    5.77
  -2   0 -16   -0.74    2.08
   2   0  16   -1.50    0.67
   2   0  16    1.16    2.06
   2   0  16   -1.28    5.46
   2   0  16    1.14    1.01
  -2   0 -17    1.15    0.81
  -2   0 -17    0.63    0.69
  -2   0 -17  -12.83    7.39
   2   0  17   -0.57    0.72
   2   0  17    0.59    1.96
   2   0  17   -3.35    6.61
   2   0  17   -1.67    1.09
  -2   0 -18    4.06    0.84
  -2   0 -18    1.72    0.73
   2   0  18    2.67    0.80
   2   0  18    5.58    8.29
   2   0  18    3.83    1.05
  -2   0 -19    1.68    0.61
  -2   0 -19    0.52    0.60
   2   0  19    1.51    0.59
   2   0  19    2.20    0.78
  -2   0 -20    0.67    0.54
  -2   0 -20   -0.32    0.58
   2   0  20    1.62    0.57
   2   0  20   -0.23    0.73
  -2   0 -21    1.58    0.49
  -2   0 -21    2.83    0.60
   2   0  21    1.14    0.58
   2   0  21    3.61    0.69
  -2   0 -22    3.99    0.51
  -2   0 -22    6.06    1.23
   2   0  22    4.79    0.69
   2   0  22    4.17    0.60
  -2  -1  23    1.00    0.39
  -2  -1  23    2.06    1.67
   2   1 -23    3.71    0.54
   2   1 -23    2.34    0.54
  -2  -1  22    0.53    0.45
  -2  -1  22    0.89    0.89
   2   1 -22    0.42    0.54
   2   1 -22    1.11    0.52
  -2  -1  21    0.55    0.46
  -2  -1  21    0.70    0.83
   2   1 -21    1.13    0.57
   2   1 -21    1.12    0.55
  -2  -1  20   17.11    1.21
  -2  -1  20   10.82    0.93
  -2  -1  20   17.02    2.04
   2   1 -20   21.19    1.43
   2   1 -20   13.91    1.31
  -2  -1  19   -0.83    0.55
  -2  -1  19   -4.18    7.59
  -2  -1  19    0.58    0.90
  -2  -1  19    1.19    1.10
   2   1 -19    1.68    1.87
   2   1 -19   -0.19    0.73
   2   1 -19   -1.27    0.68
   2   1 -19   20.09    9.63
  -2  -1  18   35.02    1.39
  -2  -1  18    8.22    5.94
  -2  -1  18   21.19    1.35
   2   1 -18   42.56    1.58
   2   1 -18   29.07    1.36
   2   1 -18   16.96    7.19
  -2  -1  17    1.08    0.65
  -2  -1  17    4.08    5.01
  -2  -1  17   -0.32    0.75
   2   1 -17    0.80    0.76
   2   1 -17    1.56    0.69
   2   1 -17   -5.99    5.68
  -2  -1  16   -1.10    0.62
  -2  -1  16   -6.95    4.11
  -2  -1  16    0.94    0.73
   2   1 -16   -0.69    0.76
   2   1 -16    0.39    0.63
   2   1 -16   -9.86    5.00
  -2  -1  15   18.00    1.20
  -2  -1  15    8.37    3.62
   2   1 -15   23.70    1.50
   2   1 -15   17.22    1.23
   2   1 -15   13.38    4.03
  -2  -1  14   -0.02    0.62
  -2  -1  14    7.10    3.06
  -2  -1  14    0.19    0.64
   2   1 -14    0.13    2.12
   2   1 -14   -1.03    0.77
   2   1 -14   -0.48    0.61
   2   1 -14    0.51    3.20
   2   1 -14    8.81    2.78
  -2  -1  13    0.86    0.62
  -2  -1  13    1.59    2.64
  -2  -1  13    0.99    0.70
   2   1 -13    3.45    1.88
   2   1 -13    0.83    0.65
   2   1 -13   -2.88    2.58
   2   1 -13    5.20    2.77
  -2  -1  12    1.24    0.71
  -2  -1  12    0.89    1.64
  -2  -1  12    1.60    2.40
  -2  -1  12    1.44    0.73
   2   1 -12    0.70    0.68
   2   1 -12   -3.02    2.17
   2   1 -12   -0.09    2.49
  -2  -1  11    1.75    0.79
  -2  -1  11    3.00    1.55
  -2  -1  11    0.03    2.01
   2   1 -11    3.20    1.58
   2   1 -11    0.36    0.78
   2   1 -11    3.82    1.68
   2   1 -11   -1.18    2.32
  -2  -1  10   80.65    2.71
  -2  -1  10   75.97    4.08
   2   1 -10   75.79    2.74
   2   1 -10   61.77    5.49
   2   1 -10   46.69    3.40
   2   1 -10   71.59    2.40
  -2  -1   9    3.97    1.51
  -2  -1   9    1.39    1.99
   2   1  -9    2.12    1.50
   2   1  -9    3.41    1.52
  -2  -1   8   13.36    1.81
   2   1  -8   17.90    1.53
   2   1  -8    6.26    1.29
  -2  -1   7    1.78    1.43
   2   1  -7    0.14    1.07
   2   1  -7   -0.35    1.11
  -2  -1   6    4.68    1.26
   2   1  -6    2.28    1.03
   2   1  -6    4.53    1.02
  -2  -1   5  140.73    2.38
   2   1  -5  114.57    3.29
   2   1  -5  111.88    1.81
  -2  -1   4  196.81    3.34
   2   1  -4  138.15    2.13
   2   1  -4  149.79    1.75
  -2  -1   3  462.25    3.42
   2   1  -3  421.16    2.97
  -2  -1   2  439.66    3.10
   2   1  -2  374.73    2.64
   2   1  -1    2.69    0.52
   2   1   0  629.24    3.37
  -2  -1  -1   22.49    2.44
   2   1   1   16.69    1.36
   2   1   2   26.45    1.76
  -2  -1  -3  654.18    4.67
   2   1   3  685.42    4.05
   2   1   3  597.20    2.31
  -2  -1  -4   51.32    2.89
   2   1   4   50.94    2.39
  -2  -1  -5    3.53    0.99
   2   1   5    7.46    1.49
  -2  -1  -6   94.42    3.71
   2   1   6   98.79    2.71
   2   1   6  119.97    3.30
  -2  -1  -7   60.00    4.02
   2   1   7   65.65    2.45
   2   1   7   67.72    3.51
  -2  -1  -8   31.31    3.82
   2   1   8   42.69    2.31
   2   1   8   31.47    2.91
   2   1   8   33.31    1.73
  -2  -1  -9   80.29    4.31
   2   1   9  115.56    2.64
   2   1   9   87.82    3.57
  -2  -1 -10   14.35    1.40
  -2  -1 -10   11.49    1.38
  -2  -1 -10   13.92    1.68
  -2  -1 -10   33.48    1.64
   2   1  10   36.29    2.51
   2   1  10   25.52    2.52
  -2  -1 -11    3.88    1.28
  -2  -1 -11    7.84    0.90
  -2  -1 -11    5.85    0.77
  -2  -1 -11    8.98    2.14
  -2  -1 -11   14.42    2.63
   2   1  11    8.07    0.98
   2   1  11   24.69    2.50
   2   1  11   14.32    2.79
  -2  -1 -12    0.50    1.18
  -2  -1 -12   -0.29    0.74
  -2  -1 -12    0.39    0.67
  -2  -1 -12    6.17    2.38
   2   1  12   -0.43    0.80
   2   1  12    0.94    1.57
   2   1  12    1.14    3.18
  -2  -1 -13    2.88    1.25
  -2  -1 -13    2.53    0.75
  -2  -1 -13    0.34    0.70
  -2  -1 -13    4.05    3.60
  -2  -1 -13    2.73    2.26
   2   1  13    1.64    0.80
   2   1  13    7.08    1.83
   2   1  13    5.16    3.77
  -2  -1 -14    3.29    0.80
  -2  -1 -14    3.24    0.76
  -2  -1 -14    1.45    4.65
   2   1  14    3.07    0.81
   2   1  14    7.64    1.95
   2   1  14    1.66    4.53
  -2  -1 -15    0.05    0.75
  -2  -1 -15    0.33    0.70
   2   1  15    1.78    0.75
   2   1  15    4.49    1.82
   2   1  15   -7.97    5.00
  -2  -1 -16    1.48    0.79
  -2  -1 -16    0.18    0.70
  -2  -1 -16   -9.06    6.97
   2   1  16    0.64    0.78
   2   1  16   -0.34    1.94
   2   1  16   -1.55    5.99
   2   1  16    2.74    1.19
  -2  -1 -17    1.10    0.77
  -2  -1 -17    0.68    0.72
   2   1  17    0.30    0.79
   2   1  17    4.26    1.75
   2   1  17   -1.51    6.61
   2   1  17    0.11    1.01
  -2  -1 -18    1.20    0.81
  -2  -1 -18   -0.31    0.72
   2   1  18    1.18    0.85
   2   1  18   -0.28    1.98
   2   1  18    2.32    1.08
  -2  -1 -19    3.17    0.64
  -2  -1 -19    2.54    0.61
   2   1  19    1.97    0.65
   2   1  19    5.00    0.84
  -2  -1 -20    4.15    0.59
  -2  -1 -20    3.00    0.57
   2   1  20    3.71    0.64
   2   1  20    6.61    0.77
  -2  -1 -21    2.55    0.55
  -2  -1 -21    3.52    0.57
   2   1  21    1.71    0.70
   2   1  21    4.27    0.69
  -2  -2  23   -0.35    0.36
   2   2 -23    0.29    0.47
   2   2 -23    1.31    0.58
  -2  -2  22   12.22    0.78
  -2  -2  22   13.70    1.40
   2   2 -22   13.41    0.92
   2   2 -22   12.31    0.91
  -2  -2  21    4.26    0.54
  -2  -2  21    3.31    0.82
  -2  -2  21    3.36    0.95
   2   2 -21    5.50    0.66
   2   2 -21    3.85    0.62
  -2  -2  20    0.44    0.63
  -2  -2  20   -0.01    0.72
  -2  -2  20   -0.70    0.92
   2   2 -20   -0.69    0.76
   2   2 -20   -1.12    0.74
  -2  -2  19    2.49    0.67
  -2  -2  19  -21.39    7.89
  -2  -2  19    1.57    0.79
  -2  -2  19    2.11    1.14
   2   2 -19    2.92    0.76
   2   2 -19    2.22    0.77
   2   2 -19  -23.56    8.83
  -2  -2  18   -0.25    0.60
  -2  -2  18    3.72    6.19
  -2  -2  18   -0.65    0.71
  -2  -2  18   -0.62    1.10
   2   2 -18    0.03    0.77
   2   2 -18    1.74    0.71
   2   2 -18   -3.51    6.72
  -2  -2  17   13.53    1.13
  -2  -2  17   -6.93    5.00
  -2  -2  17   11.66    1.19
  -2  -2  17   16.70    2.08
   2   2 -17   19.72    1.46
   2   2 -17   15.18    1.24
   2   2 -17    8.05    5.84
  -2  -2  16   14.71    1.14
  -2  -2  16    5.14    4.24
  -2  -2  16    8.43    0.82
   2   2 -16   58.82    4.39
   2   2 -16   20.80    1.49
   2   2 -16   12.81    1.23
   2   2 -16   18.72    4.76
  -2  -2  15    0.26    0.60
  -2  -2  15   -0.15    3.79
  -2  -2  15    0.54    0.66
   2   2 -15    2.52    2.25
   2   2 -15    0.70    0.79
   2   2 -15    0.46    0.66
   2   2 -15   -1.39    3.86
  -2  -2  14    8.99    1.06
  -2  -2  14    1.12    3.10
  -2  -2  14    5.89    0.72
   2   2 -14   27.64    2.16
   2   2 -14   10.30    1.20
   2   2 -14   14.50    3.16
  -2  -2  13   36.77    1.31
  -2  -2  13   81.63    4.72
  -2  -2  13   26.73    1.17
   2   2 -13  106.01    3.13
   2   2 -13   34.68    1.44
   2   2 -13   91.18    7.43
   2   2 -13   25.25    3.94
  -2  -2  12    1.64    0.66
  -2  -2  12    1.81    2.46
  -2  -2  12    2.30    0.69
   2   2 -12    2.07    1.64
   2   2 -12    0.90    0.75
   2   2 -12    2.14    1.96
   2   2 -12    0.80    3.12
  -2  -2  11   37.24    1.44
  -2  -2  11   96.28    3.74
  -2  -2  11   27.27    1.26
   2   2 -11  110.18    2.82
   2   2 -11   42.25    1.63
   2   2 -11   98.96    5.30
   2   2 -11   53.02    4.66
   2   2 -11  108.62    2.63
  -2  -2  10   35.86    3.87
   2   2 -10   31.00    2.41
   2   2 -10   44.38    4.18
   2   2 -10   36.88    2.15
  -2  -2   9    3.17    1.95
   2   2  -9   12.00    1.43
   2   2  -9    6.66    1.54
  -2  -2   8    1.59    1.69
   2   2  -8    4.30    1.49
   2   2  -8    5.05    1.32
   2   2  -8    2.60    1.36
  -2  -2   7   12.13    1.55
   2   2  -7   10.80    1.26
  -2  -2   6   -0.05    1.25
   2   2  -6    0.75    1.08
   2   2  -6    2.38    0.97
  -2  -2   5   16.56    1.74
  -2  -2   2  251.39    3.00
   2   2  -1  523.56    3.22
   2   2   1  186.61    2.03
   2   2   2   13.26    1.23
   2   2   3  229.72    2.91
   2   2   4   39.21    2.39
  -2  -2  -5    9.29    1.39
   2   2   5   13.27    1.69
  -2  -2  -6   10.70    1.49
   2   2   6   13.58    1.60
   2   2   6   16.48    2.08
  -2  -2  -7  180.03    5.53
   2   2   7  211.89    3.05
   2   2   7  232.76    4.54
   2   2   7  219.95    2.32
  -2  -2  -8    1.86    1.48
   2   2   8    6.48    1.30
   2   2   8    3.29    1.90
  -2  -2  -9    4.79    0.94
  -2  -2  -9    4.40    0.81
  -2  -2  -9    7.56    1.78
  -2  -2  -9    7.99    1.10
   2   2   9    8.18    1.43
   2   2   9    7.47    2.04
  -2  -2 -10    5.84    1.08
  -2  -2 -10   11.53    1.40
  -2  -2 -10    7.89    0.82
  -2  -2 -10   12.37    2.22
  -2  -2 -10   20.34    1.54
   2   2  10    8.96    1.62
   2   2  10   28.40    2.52
   2   2  10   14.24    2.64
  -2  -2 -11    1.53    0.97
  -2  -2 -11    1.71    0.81
  -2  -2 -11    0.74    0.70
  -2  -2 -11    2.14    2.71
  -2  -2 -11    0.65    0.97
   2   2  11    2.60    0.96
   2   2  11    4.33    1.57
   2   2  11    3.90    2.92
  -2  -2 -12   -0.38    0.96
  -2  -2 -12   -1.43    0.80
  -2  -2 -12   -0.77    0.70
  -2  -2 -12   -2.54    3.51
   2   2  12    0.64    0.89
   2   2  12    0.07    1.72
   2   2  12   -4.35    3.50
  -2  -2 -13    3.24    1.02
  -2  -2 -13    4.40    0.89
  -2  -2 -13    2.38    0.75
  -2  -2 -13    5.77    4.32
   2   2  13   14.72    1.96
   2   2  13    8.64    4.10
  -2  -2 -14    9.14    1.13
  -2  -2 -14   10.15    0.97
  -2  -2 -14   10.84    1.25
  -2  -2 -14   17.55    4.85
   2   2  14   11.75    1.40
   2   2  14   34.93    3.35
   2   2  14   18.37    4.59
  -2  -2 -15    2.20    1.11
  -2  -2 -15    1.27    0.82
  -2  -2 -15    1.57    0.77
   2   2  15    0.44    0.82
   2   2  15    0.87    2.10
   2   2  15    5.05    5.26
  -2  -2 -16    4.37    1.16
  -2  -2 -16    4.79    0.86
  -2  -2 -16    2.67    0.75
   2   2  16    3.99    0.88
   2   2  16    3.27    6.08
  -2  -2 -17    5.98    1.33
  -2  -2 -17    3.23    0.82
  -2  -2 -17    3.07    0.75
   2   2  17    3.05    0.87
   2   2  17    5.53    1.59
   2   2  17    8.67    7.24
   2   2  17    9.57    1.40
  -2  -2 -18    0.72    0.75
   2   2  18    0.45    0.71
   2   2  18    0.79    1.78
   2   2  18    0.14    1.04
  -2  -2 -19    5.66    0.68
  -2  -2 -19    3.58    0.59
   2   2  19    3.33    0.73
   2   2  19    0.73    2.06
   2   2  19    7.26    0.89
  -2  -2 -20   11.38    0.92
  -2  -2 -20    7.95    0.82
   2   2  20    7.83    0.81
   2   2  20   14.65    1.08
  -2  -2 -21    1.53    0.55
  -2  -2 -21   -0.18    0.53
   2   2  21    0.89    0.62
  -2  -3  23    1.32    0.36
   2   3 -23    2.39    0.49
   2   3 -23    2.97    0.71
  -2  -3  22    0.68    0.44
  -2  -3  22    0.56    0.81
   2   3 -22    0.50    0.50
   2   3 -22    0.91    0.64
  -2  -3  21    0.47    0.46
  -2  -3  21    1.50    0.66
  -2  -3  21    0.58    1.00
   2   3 -21    0.17    0.52
   2   3 -21    0.59    0.60
  -2  -3  20   -0.14    0.64
  -2  -3  20   -0.60    0.63
  -2  -3  20   -1.37    0.95
   2   3 -20    0.95    0.76
   2   3 -20    0.19    0.87
  -2  -3  19    1.47    0.61
  -2  -3  19   15.19   11.95
  -2  -3  19    1.77    0.75
  -2  -3  19    2.23    1.15
   2   3 -19    2.99    0.78
   2   3 -19    3.22    0.83
  -2  -3  18    1.53    0.68
  -2  -3  18    3.94    8.76
  -2  -3  18    1.82    0.72
  -2  -3  18    2.77    1.06
   2   3 -18    3.22    0.86
   2   3 -18    1.50    0.75
   2   3 -18  -13.71    6.51
  -2  -3  17    6.12    0.77
  -2  -3  17   -7.48    5.30
  -2  -3  17    2.60    0.67
  -2  -3  17    7.49    1.18
   2   3 -17   18.65    2.84
   2   3 -17    9.87    0.98
   2   3 -17    4.77    0.80
   2   3 -17   16.26    5.78
  -2  -3  16    1.84    0.62
  -2  -3  16   -2.11    4.48
  -2  -3  16    1.03    0.63
  -2  -3  16    4.48    1.16
   2   3 -16    6.76    2.43
   2   3 -16    4.46    0.84
   2   3 -16    3.34    0.75
   2   3 -16    0.78    4.78
  -2  -3  15    1.61    0.63
  -2  -3  15   -2.03    3.91
  -2  -3  15   -0.61    0.60
  -2  -3  15   -0.71    1.25
   2   3 -15    3.58    2.17
   2   3 -15    0.67    0.67
   2   3 -15   -3.92    3.90
  -2  -3  14    4.28    0.71
  -2  -3  14    6.04    3.47
  -2  -3  14    3.54    0.69
  -2  -3  14    9.21    1.51
   2   3 -14    8.28    1.96
   2   3 -14    5.09    0.81
   2   3 -14   13.66    3.38
  -2  -3  13    5.93    0.70
  -2  -3  13    7.70    1.49
  -2  -3  13    1.56    2.96
  -2  -3  13    4.17    0.65
  -2  -3  13    6.20    1.72
   2   3 -13   16.74    1.81
   2   3 -13    6.30    0.84
   2   3 -13    9.64    2.50
  -2  -3  12    1.61    0.62
  -2  -3  12    5.23    1.88
  -2  -3  12    2.25    2.63
  -2  -3  12    1.01    0.63
   2   3 -12    7.11    1.61
   2   3 -12    3.27    0.84
   2   3 -12    5.49    2.13
   2   3 -12    2.32    1.65
  -2  -3  11   30.84    1.32
  -2  -3  11   67.83    3.98
  -2  -3  11   23.98    1.17
   2   3 -11  104.32    3.87
   2   3 -11   35.91    1.65
   2   3 -11  101.44    4.98
   2   3 -11  100.20    2.66
  -2  -3  10    9.36    2.50
   2   3 -10    9.40    1.44
   2   3 -10    5.70    1.38
  -2  -3   9   22.69    2.27
   2   3  -9   40.59    2.37
   2   3  -9   50.43    3.90
   2   3  -9   36.56    2.09
  -2  -3   8   11.59    1.86
   2   3  -8   21.98    1.62
   2   3  -8   10.93    1.53
   2   3  -8   23.30    1.94
  -2  -3   6    0.75    1.28
   2   3  -6    3.88    1.25
  -2  -3   4   59.33    2.57
  -2  -3   3   45.51    2.73
  -2  -3   2    2.24    2.03
  -2  -3   1  534.29    4.26
  -2  -3   0  290.26    3.48
   2   3   1   10.82    1.12
   2   3   2   19.81    1.46
  -2  -3  -3    1.89    2.22
   2   3   3    2.70    1.45
   2   3   4  127.99    3.24
   2   3   5   58.06    3.07
   2   3   6    4.71    1.85
   2   3   6    9.78    2.00
   2   3   7   14.77    1.63
   2   3   7   11.18    3.03
  -2  -3  -8    1.65    0.78
   2   3   8    2.59    1.42
   2   3   8    0.85    2.05
  -2  -3  -9   30.17    1.48
  -2  -3  -9   50.76    1.85
  -2  -3  -9   33.71    1.40
  -2  -3  -9  103.99    2.04
   2   3   9   88.56    4.38
   2   3   9   82.92    4.12
  -2  -3 -10    1.05    0.82
  -2  -3 -10   -0.41    0.88
  -2  -3 -10    0.15    0.69
  -2  -3 -10    1.28    1.04
   2   3  10   -0.65    1.18
   2   3  10    0.46    1.44
   2   3  10    0.17    2.69
  -2  -3 -11   -0.11    0.82
  -2  -3 -11   -0.19    0.83
  -2  -3 -11    0.38    0.68
   2   3  11    0.26    1.05
   2   3  11    0.99    1.65
   2   3  11   -4.93    3.17
  -2  -3 -12    2.28    0.88
  -2  -3 -12    1.07    0.71
  -2  -3 -12    4.94    1.07
   2   3  12    2.90    1.01
   2   3  12    9.36    1.84
   2   3  12    2.55    3.78
  -2  -3 -13   -0.03    0.82
  -2  -3 -13    0.37    0.85
  -2  -3 -13   -0.30    0.65
   2   3  13   -0.48    0.97
   2   3  13   -1.14    1.99
   2   3  13   -7.20    4.33
  -2  -3 -14    4.24    0.92
  -2  -3 -14    3.50    0.92
  -2  -3 -14    4.20    0.80
   2   3  14    4.92    0.98
   2   3  14   13.73    2.20
  -2  -3 -15   14.87    1.43
  -2  -3 -15   15.89    1.51
  -2  -3 -15   11.78    1.23
   2   3  15   15.70    1.53
   2   3  15   50.38    3.90
   2   3  15   30.86    6.20
  -2  -3 -16    2.91    0.97
  -2  -3 -16    2.30    0.84
  -2  -3 -16    2.41    0.80
   2   3  16    3.97    0.97
   2   3  16    6.29    1.67
   2   3  16   -1.78    6.70
  -2  -3 -17    9.75    1.24
  -2  -3 -17   11.80    1.33
  -2  -3 -17    9.31    1.14
   2   3  17   10.22    1.11
   2   3  17   32.14    2.73
  -2  -3 -18    3.01    0.94
  -2  -3 -18    3.61    0.67
  -2  -3 -18    2.93    0.61
   2   3  18    1.81    0.83
   2   3  18    7.40    1.60
   2   3  18    5.05    1.00
  -2  -3 -19    2.10    0.63
  -2  -3 -19    0.24    0.52
   2   3  19    0.04    0.83
   2   3  19   -0.04    1.82
   2   3  19    0.45    0.68
  -2  -3 -20    2.48    0.62
  -2  -3 -20    2.97    0.53
   2   3  20    5.09    0.72
  -2  -3 -21    4.23    0.53
   2   3  21    6.02    0.66
  -2  -4  23    0.16    0.35
   2   4 -23   -0.53    0.44
   2   4 -23   -0.28    0.93
  -2  -4  22    3.08    0.44
  -2  -4  22    3.06    0.69
   2   4 -22    4.21    0.55
   2   4 -22    2.33    0.74
  -2  -4  21    0.37    0.45
  -2  -4  21    0.01    0.59
   2   4 -21    0.54    0.52
   2   4 -21    1.30    0.67
  -2  -4  20    1.85    0.60
   2   4 -20    0.25    0.68
  -2  -4  19    2.52    0.71
  -2  -4  19    3.81    0.74
  -2  -4  19   -1.44    1.22
   2   4 -19    6.61    0.88
   2   4 -19    4.01    0.85
   2   4 -19   15.29    8.43
  -2  -4  18   -0.12    0.58
  -2  -4  18  -29.20   10.41
  -2  -4  18    0.86    0.66
  -2  -4  18    1.61    1.21
   2   4 -18    1.18    2.38
   2   4 -18    0.99    0.77
   2   4 -18    1.06    0.77
   2   4 -18    0.60    6.47
  -2  -4  17   22.24    1.20
  -2  -4  17    3.91    8.10
  -2  -4  17   16.94    1.16
  -2  -4  17   23.15    1.53
   2   4 -17   81.37    4.20
   2   4 -17   33.43    1.53
   2   4 -17   19.97    1.49
   2   4 -17   29.54    5.66
  -2  -4  16   39.89    1.36
  -2  -4  16   39.12    6.40
  -2  -4  16   26.05    1.20
  -2  -4  16   33.05    2.17
   2   4 -16  127.85    3.81
   2   4 -16   37.52    1.58
  -2  -4  15    2.74    0.64
  -2  -4  15    4.74    5.21
  -2  -4  15    2.75    0.65
  -2  -4  15    3.51    1.24
   2   4 -15   11.49    2.09
   2   4 -15    3.68    0.86
   2   4 -15    9.02    4.01
  -2  -4  14   -0.44    0.58
  -2  -4  14    0.98    1.19
  -2  -4  14    0.23    3.81
  -2  -4  14    0.26    0.58
   2   4 -14    2.33    1.77
   2   4 -14    0.76    0.81
   2   4 -14   -1.42    3.35
  -2  -4  13   15.08    1.08
  -2  -4  13   14.38    1.26
  -2  -4  13   10.03    3.23
  -2  -4  13   13.92    1.05
   2   4 -13   51.26    2.86
   2   4 -13   17.14    1.45
   2   4 -13   21.68    2.74
  -2  -4  12    2.44    0.63
  -2  -4  12    1.33    1.08
  -2  -4  12   -3.28    2.76
  -2  -4  12    2.05    0.64
   2   4 -12    7.47    1.65
   2   4 -12    6.01    0.93
   2   4 -12    3.31    2.32
  -2  -4  11    5.22    0.72
  -2  -4  11    5.00    1.08
  -2  -4  11    8.61    1.99
  -2  -4  11    0.62    2.48
  -2  -4  11    4.56    0.65
   2   4 -11   21.65    2.51
   2   4 -11    4.04    1.05
   2   4 -11    5.82    1.76
   2   4 -11   17.04    1.65
  -2  -4  10  151.93    3.55
  -2  -4  10  119.54    4.70
  -2  -4  10   64.49    1.45
   2   4 -10  239.09    3.06
   2   4 -10  228.07    5.27
  -2  -4   9    1.67    2.29
   2   4  -9    2.99    1.42
   2   4  -9    3.98    1.36
  -2  -4   8  174.90    3.78
   2   4  -8  222.02    3.10
   2   4  -8  256.04    5.17
  -2  -4   7  455.16    4.23
   2   4  -7  501.85    4.62
   2   4  -7  645.75    6.70
  -2  -4   6   72.35    3.09
  -2  -4   6   47.60    2.45
   2   4  -6   81.02    4.53
  -2  -4   4  142.07    3.33
  -2  -4   3   87.52    3.15
  -2  -4   2   25.29    2.39
  -2  -4   1   16.94    2.20
  -2  -4   0   15.62    2.28
  -2  -4  -1   24.21    2.39
   2   4   1   23.46    2.20
  -2  -4  -2   84.53    3.21
   2   4   2   90.31    2.59
  -2  -4  -3   -5.59    2.43
   2   4   3    2.26    1.61
   2   4   4   33.51    3.13
   2   4   5   28.11    2.48
   2   4   6   41.23    3.62
   2   4   6   53.48    3.96
  -2  -4  -7   71.07    1.76
  -2  -4  -7   77.65    1.81
   2   4   7  180.96    3.47
   2   4   7  165.88    4.14
  -2  -4  -8   29.19    1.36
  -2  -4  -8   38.96    1.87
  -2  -4  -8   33.37    1.47
  -2  -4  -8   85.98    2.06
   2   4   8   84.11    3.04
   2   4   8   74.71    4.09
  -2  -4  -9    8.61    0.84
  -2  -4  -9   11.48    1.06
  -2  -4  -9    7.47    0.81
  -2  -4  -9   23.51    1.59
   2   4   9   27.52    2.82
   2   4   9   22.58    2.87
  -2  -4 -10   21.76    1.24
  -2  -4 -10   39.53    1.73
  -2  -4 -10   20.07    1.36
  -2  -4 -10   78.92    1.89
   2   4  10   74.79    2.98
   2   4  10   60.88    5.03
  -2  -4 -11    0.24    0.78
  -2  -4 -11    0.86    0.94
  -2  -4 -11   -1.79    0.73
  -2  -4 -11   -0.48    0.96
   2   4  11   -1.37    1.14
   2   4  11    0.14    1.68
   2   4  11    0.91    3.56
  -2  -4 -12    1.44    0.75
  -2  -4 -12    0.53    0.87
  -2  -4 -12    1.85    0.74
  -2  -4 -12    1.54    1.02
   2   4  12    2.31    1.15
   2   4  12    5.08    1.87
   2   4  12   -8.29    4.39
  -2  -4 -13    5.10    0.85
  -2  -4 -13    6.38    1.01
  -2  -4 -13    3.64    0.76
  -2  -4 -13   17.85    1.61
   2   4  13    6.14    1.21
   2   4  13   21.64    2.20
   2   4  13   11.73    4.95
  -2  -4 -14    3.09    0.85
  -2  -4 -14    3.24    0.93
  -2  -4 -14    2.52    0.75
   2   4  14    5.72    1.12
   2   4  14   10.19    2.19
   2   4  14    4.85    5.87
  -2  -4 -15   11.67    1.33
  -2  -4 -15   14.55    1.39
  -2  -4 -15   11.46    1.21
   2   4  15   18.25    1.79
   2   4  15   53.60    3.00
   2   4  15   16.11    6.98
  -2  -4 -16    7.83    0.98
  -2  -4 -16    7.36    0.97
  -2  -4 -16    5.82    0.80
   2   4  16    5.22    1.17
   2   4  16   25.76    2.85
   2   4  16   27.11    8.15
  -2  -4 -17    0.73    0.72
  -2  -4 -17   -0.50    0.76
  -2  -4 -17    0.16    0.70
   2   4  17    0.22    0.95
   2   4  17   -1.92    1.52
  -2  -4 -18    2.06    0.78
  -2  -4 -18    2.39    0.70
  -2  -4 -18    0.08    0.57
   2   4  18    1.68    1.50
   2   4  18    3.13    0.81
  -2  -4 -19   -0.67    1.18
  -2  -4 -19   -0.78    0.63
  -2  -4 -19    0.98    0.53
   2   4  19   -4.04    1.68
   2   4  19    0.81    0.68
  -2  -4 -20    3.15    0.66
  -2  -4 -20    2.51    0.52
   2   4  20    3.24    0.67
  -2  -5  23   -0.30    0.34
   2   5 -23    0.34    0.45
  -2  -5  22    1.00    0.39
  -2  -5  22    0.82    0.59
   2   5 -22    2.29    0.48
   2   5 -22   -1.93    1.38
   2   5 -22   -1.90    2.34
  -2  -5  21    0.85    0.42
  -2  -5  21   -0.57    0.53
   2   5 -21   -0.27    0.50
   2   5 -21   -2.07    0.82
  -2  -5  20    0.55    0.49
  -2  -5  20    0.45    0.53
   2   5 -20    0.12    0.58
   2   5 -20    1.16    0.76
  -2  -5  19    1.66    0.65
  -2  -5  19    2.09    0.69
   2   5 -19    6.53    2.41
   2   5 -19    3.64    0.84
   2   5 -19    1.66    0.97
  -2  -5  18    1.10    0.60
  -2  -5  18   23.12   22.77
  -2  -5  18    1.40    0.64
   2   5 -18    6.25    2.14
   2   5 -18    4.38    0.86
   2   5 -18    2.58    0.89
   2   5 -18   -1.50    6.76
  -2  -5  17    5.26    0.69
  -2  -5  17   31.14   17.97
  -2  -5  17   17.91   10.21
  -2  -5  17    6.81    0.78
   2   5 -17   28.16    2.80
   2   5 -17   10.41    1.02
   2   5 -17    6.16    0.98
   2   5 -17    4.22    5.73
  -2  -5  16   18.64    1.21
  -2  -5  16   17.60    2.07
  -2  -5  16   24.12    8.57
  -2  -5  16   13.33    1.10
   2   5 -16   80.90    3.64
   2   5 -16   21.89    1.56
   2   5 -16   30.76    5.04
  -2  -5  15   14.11    1.15
  -2  -5  15   14.67    1.73
  -2  -5  15   14.98    6.32
  -2  -5  15   15.37    1.06
   2   5 -15   62.93    3.28
   2   5 -15   17.82    1.56
   2   5 -15   31.22    4.55
  -2  -5  14   12.25    1.09
  -2  -5  14   13.37    1.62
  -2  -5  14   22.10    5.22
  -2  -5  14   10.14    1.03
   2   5 -14   48.30    3.02
   2   5 -14   15.76    1.96
   2   5 -14    7.14    3.63
  -2  -5  13   17.46    1.17
  -2  -5  13   22.01    1.52
  -2  -5  13   24.07    4.34
  -2  -5  13   14.90    1.10
   2   5 -13   69.96    3.00
   2   5 -13   22.26    1.68
   2   5 -13   78.77    8.41
  -2  -5  12    1.36    0.59
  -2  -5  12    2.39    0.89
  -2  -5  12    6.49    3.67
  -2  -5  12    1.44    0.56
   2   5 -12    8.25    1.77
   2   5 -12    3.52    1.03
   2   5 -12    8.85    2.37
  -2  -5  11   10.78    1.13
  -2  -5  11   12.19    1.43
  -2  -5  11   27.67    2.35
  -2  -5  11   42.58    4.73
  -2  -5  11   10.91    1.01
   2   5 -11   51.86    2.67
   2   5 -11   19.48    1.93
   2   5 -11   19.91    2.12
  -2  -5  10    6.60    0.84
  -2  -5  10    6.86    0.97
  -2  -5  10   14.98    1.75
  -2  -5  10   11.55    3.48
  -2  -5  10    5.90    0.67
   2   5 -10    8.38    1.69
  -2  -5   9    0.18    1.39
  -2  -5   9    1.45    1.80
  -2  -5   9    1.35    4.23
  -2  -5   9   -1.66    2.80
  -2  -5   9   -0.18    0.66
   2   5  -9    0.56    1.47
   2   5  -9    1.69    1.52
  -2  -5   8    8.12    4.89
   2   5  -8    0.58    1.64
   2   5  -8   -0.05    1.38
  -2  -5   7  122.00    6.01
   2   5  -7   78.17    3.32
   2   5  -7  103.40    4.22
  -2  -5   6  139.72    4.07
   2   5  -6  123.69    5.36
  -2  -5   5   32.79    3.34
  -2  -5   4   14.30    2.67
  -2  -5   3  100.41    3.36
  -2  -5   2   37.01    3.05
   2   5  -2   26.60    3.09
  -2  -5   1    1.37    2.20
   2   5  -1    0.92    1.59
  -2  -5   0   -3.05    2.08
   2   5   0    0.35    1.50
  -2  -5  -1  132.38    3.82
   2   5   1  151.17    3.20
  -2  -5  -2   29.32    3.52
   2   5   2   41.07    2.96
  -2  -5  -3   33.90    3.23
   2   5   3   27.52    3.23
   2   5   4  110.53    4.00
   2   5   5  122.29    4.52
  -2  -5  -6    2.78    0.76
  -2  -5  -6    3.85    0.95
   2   5   6    9.52    2.43
  -2  -5  -7    1.33    0.71
  -2  -5  -7    0.50    1.20
  -2  -5  -7    1.86    0.78
  -2  -5  -7    1.73    1.12
   2   5   7    4.53    2.04
   2   5   7   -1.91    2.42
  -2  -5  -8    3.22    0.70
  -2  -5  -8    3.12    1.07
  -2  -5  -8    5.20    0.85
  -2  -5  -8   12.35    1.17
   2   5   8    9.41    2.82
  -2  -5  -9    3.38    0.71
  -2  -5  -9    4.69    1.03
  -2  -5  -9    3.13    0.75
  -2  -5  -9   15.27    1.55
   2   5   9   10.88    1.77
   2   5   9   12.16    3.33
  -2  -5 -10    8.55    1.05
  -2  -5 -10   12.08    1.13
  -2  -5 -10   30.58    1.71
   2   5  10   33.10    3.09
   2   5  10   18.12    3.74
  -2  -5 -11   -0.79    0.64
  -2  -5 -11    1.16    0.96
  -2  -5 -11   -0.49    0.68
  -2  -5 -11   -1.35    0.99
   2   5  11    0.22    1.86
   2   5  11    9.00    4.35
  -2  -5 -12    3.68    0.75
  -2  -5 -12    6.43    1.02
  -2  -5 -12    2.69    0.72
  -2  -5 -12   10.01    1.12
   2   5  12   13.36    2.03
   2   5  12    4.57    4.93
  -2  -5 -13    1.87    0.70
  -2  -5 -13    1.71    0.96
  -2  -5 -13    1.03    0.72
  -2  -5 -13    1.21    0.99
   2   5  13    3.72    2.13
   2   5  13  -15.39    5.69
  -2  -5 -14    1.14    0.72
  -2  -5 -14    1.94    0.97
  -2  -5 -14    1.40    0.72
  -2  -5 -14    2.19    0.96
   2   5  14   10.65    6.88
  -2  -5 -15   13.13    1.21
  -2  -5 -15   10.68    1.07
  -2  -5 -15    7.01    0.90
   2   5  15   35.88    3.07
   2   5  15   14.10    8.53
  -2  -5 -16   18.90    1.32
  -2  -5 -16   18.50    2.04
  -2  -5 -16   20.73    1.26
   2   5  16   68.46    2.96
  -2  -5 -17    6.28    0.73
  -2  -5 -17    6.96    0.78
  -2  -5 -17    5.30    0.68
   2   5  17    9.16    1.50
  -2  -5 -18    1.78    0.66
  -2  -5 -18    1.59    0.73
  -2  -5 -18    1.14    0.52
   2   5  18    3.41    1.45
   2   5  18    3.17    0.76
  -2  -5 -19    0.45    0.78
  -2  -5 -19    0.76    0.75
  -2  -5 -19    0.24    0.49
   2   5  19    1.38    1.79
   2   5  19    1.59    0.70
  -2  -5 -20    2.29    0.50
   2   5  20    3.98    1.97
   2   5  20    1.89    0.60
  -2  -6  22    0.90    0.40
   2   6 -22   -0.12    0.45
  -2  -6  21    1.70    0.45
  -2  -6  21    0.91    0.52
   2   6 -21    1.47    0.52
  -2  -6  20    0.65    0.48
  -2  -6  20    1.00    0.51
   2   6 -20   11.16    2.62
   2   6 -20    2.71    0.61
   2   6 -20   -1.28    1.03
  -2  -6  19    0.60    0.64
  -2  -6  19   -0.05    0.91
   2   6 -19   -2.93    2.25
   2   6 -19    1.46    0.82
   2   6 -19   -0.49    0.91
  -2  -6  18    1.48    0.64
  -2  -6  18    0.75    0.63
   2   6 -18    7.64    2.07
   2   6 -18    2.90    0.81
   2   6 -18    2.60    1.06
   2   6 -18   10.57    7.48
  -2  -6  17    2.56    0.67
  -2  -6  17    5.09    1.31
  -2  -6  17    2.95    0.68
   2   6 -17   13.00    1.94
   2   6 -17    8.39    0.98
   2   6 -17    3.72    1.02
   2   6 -17    0.01    5.94
  -2  -6  16    0.66    0.66
  -2  -6  16    2.46    1.08
  -2  -6  16    0.11   17.39
  -2  -6  16    1.45    0.63
   2   6 -16    6.91    2.27
   2   6 -16    0.68    1.03
   2   6 -16   14.92    5.39
  -2  -6  15    2.49    0.69
  -2  -6  15    3.01    0.94
  -2  -6  15  -18.22   17.73
  -2  -6  15    1.67    0.60
   2   6 -15    5.17    2.04
   2   6 -15    2.77    1.04
   2   6 -15    0.22    1.81
  -2  -6  14   22.67    1.23
  -2  -6  14   23.90    1.45
  -2  -6  14   73.17   13.43
  -2  -6  14   20.06    1.09
   2   6 -14   83.35    3.23
   2   6 -14   29.04    1.93
   2   6 -14   41.28    4.36
  -2  -6  13   -0.90    0.59
  -2  -6  13   -0.90    1.26
  -2  -6  13   -0.19   11.21
  -2  -6  13    0.27    0.57
   2   6 -13   -3.74    1.84
   2   6 -13    1.38    1.13
   2   6 -13    0.47    3.38
  -2  -6  12   -0.76    0.59
  -2  -6  12   -0.08    0.76
  -2  -6  12   -8.96    8.93
  -2  -6  12    0.40    0.60
   2   6 -12    1.41    1.77
   2   6 -12    0.81    1.19
   2   6 -12   11.25    2.79
  -2  -6  11    2.62    0.67
  -2  -6  11    3.95    0.80
  -2  -6  11   15.67    7.47
  -2  -6  11    4.88    0.65
   2   6 -11   14.09    1.82
   2   6 -11    5.99    1.31
   2   6 -11    3.46    2.30
  -2  -6  10    7.56    0.84
  -2  -6  10    8.07    0.83
  -2  -6  10   30.65    6.22
  -2  -6  10    7.32    0.74
   2   6 -10   26.22    2.72
   2   6 -10   15.63    2.12
  -2  -6   9   10.13    0.98
  -2  -6   9    8.86    0.88
  -2  -6   9   18.58    2.25
  -2  -6   9   50.70    6.12
  -2  -6   9    9.72    1.04
   2   6  -9   36.51    2.97
   2   6  -9   19.21    1.94
  -2  -6   8    1.56    0.75
  -2  -6   8    6.44    1.74
  -2  -6   8   10.14    5.27
  -2  -6   8    2.33    0.68
   2   6  -8    4.55    1.83
   2   6  -8    5.47    1.65
  -2  -6   7  186.15    3.31
  -2  -6   7  258.68    6.47
   2   6  -7  272.52    5.64
  -2  -6   6   47.46    5.27
   2   6  -6   41.65    4.57
  -2  -6   4    2.57    3.43
   2   6  -4   -0.54    2.83
  -2  -6   3    8.86    2.68
   2   6  -3    1.37    2.59
  -2  -6   2   84.36    3.72
   2   6  -2   63.79    4.69
  -2  -6   1   32.94    3.31
   2   6  -1   20.89    2.35
  -2  -6   0   30.09    2.89
   2   6   1  143.84    4.02
  -2  -6  -2  246.47    5.97
   2   6   2  230.72    4.43
  -2  -6  -3  155.71    6.02
   2   6   3  139.26    4.46
  -2  -6  -4    0.12    0.78
   2   6   4    2.11    2.70
  -2  -6  -5    2.48    0.75
  -2  -6  -5    1.22    0.94
   2   6   5    1.61    2.39
  -2  -6  -6    0.34    0.65
  -2  -6  -6    2.83    1.31
  -2  -6  -6    0.33    0.83
  -2  -6  -6   -0.87    1.00
   2   6   6   -0.69    2.75
  -2  -6  -7   38.09    1.28
  -2  -6  -7   37.23    2.05
  -2  -6  -7   38.77    1.45
  -2  -6  -7   98.04    2.03
   2   6   7   93.88    5.01
  -2  -6  -8   15.28    1.09
  -2  -6  -8   12.85    1.26
  -2  -6  -8   22.81    1.38
  -2  -6  -8   49.67    1.74
   2   6   8   44.96    5.49
  -2  -6  -9    7.16    0.78
  -2  -6  -9    7.60    1.18
  -2  -6  -9   28.55    1.75
   2   6   9   23.10    2.08
   2   6   9   19.13    4.07
  -2  -6 -10    7.05    0.80
  -2  -6 -10    8.79    1.79
  -2  -6 -10    5.90    0.83
  -2  -6 -10   29.75    1.67
   2   6  10   23.68    2.10
   2   6  10   17.77    4.54
  -2  -6 -11    0.14    0.66
  -2  -6 -11    0.70    1.07
  -2  -6 -11   -0.46    0.72
  -2  -6 -11    1.20    1.00
   2   6  11    1.17    1.92
   2   6  11    0.88    5.09
  -2  -6 -12    0.05    0.67
  -2  -6 -12   -1.70    1.03
  -2  -6 -12   -0.65    0.68
  -2  -6 -12    0.76    1.01
   2   6  12    2.14    2.04
  -2  -6 -13    1.06    0.72
  -2  -6 -13    2.06    1.04
  -2  -6 -13    2.75    0.76
  -2  -6 -13    5.73    1.11
   2   6  13    9.80    3.01
   2   6  13   -5.57    7.23
  -2  -6 -14   11.93    1.13
  -2  -6 -14   10.71    1.14
  -2  -6 -14    9.64    1.19
  -2  -6 -14   32.23    1.67
   2   6  14   33.38    2.99
   2   6  14   20.96    8.64
  -2  -6 -15   -0.22    0.69
  -2  -6 -15    0.51    1.07
  -2  -6 -15    0.56    0.73
   2   6  15    3.91    1.66
  -2  -6 -16    1.95    0.59
  -2  -6 -16    0.18    0.81
  -2  -6 -16    2.04    0.59
   2   6  16    3.66    1.55
  -2  -6 -17   -0.35    0.57
  -2  -6 -17   -0.74    0.82
  -2  -6 -17   -0.05    0.51
   2   6  17   -3.90    1.41
  -2  -6 -18   -0.99    0.58
  -2  -6 -18   -2.44    0.92
  -2  -6 -18   -0.60    0.53
   2   6  18    0.84    1.36
   2   6  18    0.08    0.74
  -2  -6 -19   -0.58    0.69
  -2  -6 -19    0.75    0.46
   2   6  19   -0.34    1.56
   2   6  19    1.46    0.61
  -2  -7  22    1.45    0.39
   2   7 -22    3.81    0.52
  -2  -7  21    0.77    0.42
  -2  -7  21   -0.08    0.47
   2   7 -21    0.45    0.51
  -2  -7  20    0.61    0.45
  -2  -7  20    0.54    0.47
   2   7 -20    1.45    2.41
   2   7 -20    0.24    0.54
  -2  -7  19    0.63    0.48
  -2  -7  19    1.08    0.52
   2   7 -19   -1.81    2.11
   2   7 -19    1.11    0.59
  -2  -7  18    0.24    0.65
  -2  -7  18   -0.15    0.62
   2   7 -18    0.24    1.92
   2   7 -18    0.47    0.77
  -2  -7  17    0.34    0.66
  -2  -7  17    0.52    1.08
  -2  -7  17    0.53    0.62
   2   7 -17   -1.88    1.83
   2   7 -17    0.21    0.83
   2   7 -17   -5.35    6.63
  -2  -7  16    0.66    0.64
  -2  -7  16    0.28    0.87
  -2  -7  16    0.14    0.62
   2   7 -16   -0.18    5.85
  -2  -7  15    4.97    0.77
  -2  -7  15    6.46    0.92
  -2  -7  15    3.53    0.69
   2   7 -15   22.57    2.30
   2   7 -15    8.78    5.82
   2   7 -15   14.95    1.89
  -2  -7  14   15.20    1.23
  -2  -7  14   20.05    1.38
  -2  -7  14   57.31   15.34
  -2  -7  14   16.32    1.13
   2   7 -14   82.51    3.38
  -2  -7  13    0.75    0.70
  -2  -7  13    0.79    0.70
  -2  -7  13    3.17   12.00
  -2  -7  13    0.11    0.60
   2   7 -13    4.16    1.96
   2   7 -13   -5.09    4.11
  -2  -7  12   22.10    1.32
  -2  -7  12   32.42    1.37
  -2  -7  12   99.25   10.87
  -2  -7  12   28.97    1.19
   2   7 -12  129.35    3.52
   2   7 -12  143.67   10.03
  -2  -7  11    7.11    0.81
  -2  -7  11   10.62    1.23
  -2  -7  11   38.14    8.71
  -2  -7  11    6.93    0.77
   2   7 -11   32.82    3.04
   2   7 -11   22.74    3.02
  -2  -7  10   -0.01    0.78
  -2  -7  10   -0.38    0.64
  -2  -7  10    0.83    7.27
  -2  -7  10    1.33    0.60
   2   7 -10   -0.32    1.78
   2   7 -10   -6.24    2.55
  -2  -7   9   13.74    1.45
  -2  -7   9   12.29    1.13
  -2  -7   9   54.18    7.03
  -2  -7   9   10.91    1.04
   2   7  -9   42.82    3.43
   2   7  -9   26.20    2.48
  -2  -7   8    6.15    1.02
  -2  -7   8    7.91    0.74
  -2  -7   8   42.69    6.06
  -2  -7   8    6.29    0.68
   2   7  -8   15.92    2.22
  -2  -7   7   56.40    1.47
  -2  -7   7  136.43    2.76
  -2  -7   7  197.58    6.91
  -2  -7   7   46.88    1.42
   2   7  -7  187.99    6.28
  -2  -7   6    3.34    0.77
  -2  -7   6   11.18    1.94
  -2  -7   6   14.11    4.72
  -2  -7   6    3.80    0.84
   2   7  -6    4.58    1.94
  -2  -7   5    5.66    0.74
  -2  -7   5   21.63    2.33
  -2  -7   5   29.25    4.93
   2   7  -5   15.76    2.12
   2   7  -5    1.41    5.86
  -2  -7   4   46.84    1.49
  -2  -7   4  181.41    5.82
   2   7  -4  149.21    7.38
  -2  -7   3   59.98    5.32
   2   7  -3   37.91    4.04
  -2  -7   2    0.26    3.83
   2   7  -2   -2.43    3.58
  -2  -7   1   34.39    3.90
   2   7  -1   24.48    3.51
  -2  -7   0   69.07    5.39
   2   7   0   65.48    4.68
   2   7   0   40.72    3.60
  -2  -7  -1   52.38    1.43
  -2  -7  -1  205.28    6.36
   2   7   1  183.36    5.10
  -2  -7  -2   18.56    1.28
  -2  -7  -2   93.46    6.10
   2   7   2   62.00    4.80
  -2  -7  -3    3.09    0.74
  -2  -7  -3   17.50    5.09
  -2  -7  -3    3.43    1.17
   2   7   3   12.05    4.09
  -2  -7  -4   11.89    1.08
  -2  -7  -4   14.78    1.55
  -2  -7  -4   34.80    1.72
   2   7   4   48.28    4.64
  -2  -7  -5   24.64    1.15
  -2  -7  -5   31.03    2.44
  -2  -7  -5   29.86    1.61
  -2  -7  -5   67.40    1.74
   2   7   5   69.65    5.06
  -2  -7  -6   -1.22    0.62
  -2  -7  -6    2.07    1.48
  -2  -7  -6   -0.37    0.86
  -2  -7  -6   -1.79    0.95
   2   7   6   -5.08    3.32
  -2  -7  -7    0.79    0.66
  -2  -7  -7    0.67    1.37
  -2  -7  -7    1.86    0.86
  -2  -7  -7    6.03    1.07
   2   7   7    6.71    3.80
  -2  -7  -8    5.90    0.76
  -2  -7  -8    3.99    1.38
  -2  -7  -8    8.38    0.91
   2   7   8   25.51    4.34
  -2  -7  -9   16.19    1.13
  -2  -7  -9   19.07    2.21
  -2  -7  -9   17.85    1.35
  -2  -7  -9   62.97    1.88
   2   7   9   62.36    3.75
   2   7   9   42.55    5.11
  -2  -7 -10    1.31    0.66
  -2  -7 -10    0.45    1.19
  -2  -7 -10    3.24    0.83
  -2  -7 -10    5.36    1.10
   2   7  10    3.87    2.11
   2   7  10    4.92    5.61
  -2  -7 -11   22.39    1.19
  -2  -7 -11   16.55    1.85
  -2  -7 -11   24.02    1.38
  -2  -7 -11   83.22    2.05
   2   7  11   90.92    3.74
   2   7  11   59.16    6.71
  -2  -7 -12   13.82    1.16
  -2  -7 -12   11.16    1.25
  -2  -7 -12   15.12    1.32
  -2  -7 -12   49.47    1.75
   2   7  12   35.75    8.12
  -2  -7 -13    2.81    0.70
  -2  -7 -13    0.20    1.13
  -2  -7 -13    2.83    0.80
  -2  -7 -13    9.29    1.07
   2   7  13    8.79    1.78
   2   7  13   12.93    9.53
  -2  -7 -14   13.67    1.16
  -2  -7 -14   12.34    1.27
  -2  -7 -14   34.41    1.61
   2   7  14   44.96    2.96
  -2  -7 -15    5.68    0.66
  -2  -7 -15    4.26    0.97
  -2  -7 -15    5.02    0.67
   2   7  15   10.49    1.65
  -2  -7 -16    2.35    0.56
  -2  -7 -16    2.71    0.58
   2   7  16    6.50    1.49
  -2  -7 -17    0.78    0.51
  -2  -7 -17    0.05    0.51
   2   7  17   -0.64    1.32
   2   7  17   -1.67    0.85
  -2  -7 -18    2.92    0.54
   2   7  18    7.29    1.33
   2   7  18    0.83    3.37
   2   7  18    3.95    0.74
  -2  -8  21    0.37    0.41
  -2  -8  21   -0.48    0.98
   2   8 -21   -2.60    2.69
   2   8 -21    0.48    0.49
  -2  -8  20    8.59    0.72
  -2  -8  20    6.82    0.71
   2   8 -20   40.05    3.24
   2   8 -20   13.80    0.91
  -2  -8  19   16.17    0.89
  -2  -8  19   15.25    0.85
   2   8 -19   66.51    3.20
   2   8 -19   31.24    1.14
  -2  -8  18    2.83    0.54
  -2  -8  18    3.84    0.93
  -2  -8  18    2.63    0.54
   2   8 -18    7.49    1.98
   2   8 -18    5.65    0.77
  -2  -8  17   -0.31    0.63
  -2  -8  17   -0.79    1.00
  -2  -8  17    0.14    0.59
   2   8 -17   -1.72    1.86
   2   8 -17    1.42    0.81
  -2  -8  16   -0.21    0.63
  -2  -8  16    0.81    0.86
  -2  -8  16   -0.63    0.58
   2   8 -16    3.44    1.80
   2   8 -16    9.40    7.01
  -2  -8  15   -0.44    0.63
  -2  -8  15   -0.08    0.75
  -2  -8  15    0.29    0.61
   2   8 -15   -4.81    6.84
  -2  -8  14    0.63    0.68
  -2  -8  14    1.26    0.74
  -2  -8  14  -14.54   17.09
  -2  -8  14    0.03    0.59
   2   8 -14    3.17    2.14
   2   8 -14   10.66    5.87
  -2  -8  13    2.25    0.72
  -2  -8  13    3.09    0.76
  -2  -8  13   22.27   17.28
  -2  -8  13    2.01    0.62
   2   8 -13   17.99    2.26
  -2  -8  12    7.50    0.84
  -2  -8  12   10.47    1.15
  -2  -8  12   20.27   12.94
  -2  -8  12    9.91    1.00
   2   8 -12   47.49    3.49
   2   8 -12   27.30    4.50
  -2  -8  11   -0.46    0.74
  -2  -8  11   -0.20    0.64
  -2  -8  11    7.34   10.82
  -2  -8  11   -0.41    0.61
   2   8 -11   -1.83    2.09
   2   8 -11    3.87    3.78
  -2  -8  10    1.58    0.79
  -2  -8  10    3.99    0.75
  -2  -8  10    3.26    0.68
   2   8 -10    7.27    2.10
   2   8 -10    8.09    3.49
  -2  -8   9   13.41    1.48
  -2  -8   9   16.94    1.18
  -2  -8   9   64.87    8.22
  -2  -8   9   11.57    1.07
   2   8  -9   34.19    3.31
  -2  -8   8    8.69    1.00
  -2  -8   8    8.79    0.80
  -2  -8   8   41.02    7.27
  -2  -8   8    8.15    1.11
  -2  -8   8    8.26    0.80
   2   8  -8   24.80    2.97
  -2  -8   7    1.37    1.09
  -2  -8   7   -0.10    0.63
  -2  -8   7    4.11    6.30
  -2  -8   7   -0.45    1.02
  -2  -8   7    0.75    0.65
   2   8  -7   -1.90    2.64
  -2  -8   6    3.70    0.69
  -2  -8   6   10.53    5.67
  -2  -8   6    3.23    1.08
  -2  -8   6    2.87    0.72
   2   8  -6    9.86    2.50
  -2  -8   5    5.96    0.78
  -2  -8   5   24.10    5.51
  -2  -8   5    6.58    1.14
  -2  -8   5    8.66    0.91
   2   8  -5   11.26    2.50
  -2  -8   4   -1.59    0.69
  -2  -8   4   -2.02    5.01
  -2  -8   4   -0.53    0.89
   2   8  -4    0.83    2.46
  -2  -8   3   13.18    1.08
  -2  -8   3   10.67    0.90
  -2  -8   3   27.56    5.30
  -2  -8   2   17.07    1.48
  -2  -8   2   15.68    1.44
  -2  -8   2   51.57    5.60
  -2  -8   1    2.25    0.82
  -2  -8   1    2.38    0.97
  -2  -8   1    1.22    4.96
  -2  -8   0    5.56    0.82
  -2  -8   0    4.82    1.06
  -2  -8   0   25.18    5.42
  -2  -8   0    6.27    1.06
   2   8   0   12.20    3.96
  -2  -8  -1   -0.88    0.69
  -2  -8  -1    0.42    1.15
  -2  -8  -1   -4.14    5.16
  -2  -8  -1    0.05    0.95
   2   8   1    2.99    3.68
   2   8   1   -3.25    8.11
  -2  -8  -2   23.67    1.21
  -2  -8  -2   87.57    7.25
  -2  -8  -2   36.38    1.71
   2   8   2   77.17    5.01
  -2  -8  -3   55.62    1.40
  -2  -8  -3  250.26    9.44
  -2  -8  -3  124.70    2.02
   2   8   3  192.87    5.87
  -2  -8  -4    4.46    0.71
  -2  -8  -4   11.77    1.43
   2   8   4   14.71    3.68
  -2  -8  -5    3.96    0.72
  -2  -8  -5    0.31    2.29
  -2  -8  -5    2.58    0.97
  -2  -8  -5    9.51    1.07
   2   8   5    5.63    3.74
  -2  -8  -6    3.84    0.68
  -2  -8  -6    4.51    1.66
  -2  -8  -6    2.04    0.94
  -2  -8  -6   11.35    1.14
   2   8   6   15.01    4.30
  -2  -8  -7    5.48    0.79
  -2  -8  -7    9.01    1.57
  -2  -8  -7    5.26    0.97
  -2  -8  -7   22.64    1.59
   2   8   7    9.13    5.07
  -2  -8  -8   11.37    1.09
  -2  -8  -8    8.41    1.50
  -2  -8  -8   13.04    1.35
  -2  -8  -8   40.32    1.74
   2   8   8   37.65    5.78
  -2  -8  -9    2.34    0.67
  -2  -8  -9   -1.30    1.43
  -2  -8  -9    1.83    0.82
  -2  -8  -9    1.78    1.04
   2   8   9    5.76    2.32
   2   8   9   17.50    6.88
  -2  -8 -10   30.46    1.33
  -2  -8 -10   18.30    1.51
  -2  -8 -10   28.86    1.45
  -2  -8 -10  107.26    2.17
   2   8  10   93.56    3.99
   2   8  10   61.02    8.28
  -2  -8 -11   26.34    1.32
  -2  -8 -11    4.42    1.34
  -2  -8 -11   27.56    1.45
  -2  -8 -11   87.86    1.98
   2   8  11   80.91    3.60
   2   8  11   49.64    9.16
  -2  -8 -12    3.43    0.74
  -2  -8 -12    3.29    0.85
  -2  -8 -12    8.47    1.06
   2   8  12   10.01    1.79
   2   8  12  -23.23   11.45
  -2  -8 -13    0.41    0.70
  -2  -8 -13    0.63    0.82
  -2  -8 -13    3.06    1.01
   2   8  13    7.10    1.73
  -2  -8 -14    2.19    0.56
  -2  -8 -14    0.80    0.60
  -2  -8 -14    1.75    0.73
   2   8  14    7.02    1.66
  -2  -8 -15    1.81    0.51
  -2  -8 -15    1.75    0.57
   2   8  15    2.45    1.50
  -2  -8 -16    3.93    0.53
   2   8  16    2.79    1.31
  -2  -8 -17   -0.11    0.48
   2   8  17    1.36    1.27
   2   8  17    1.13    0.76
  -2  -9  21    1.89    0.43
   2   9 -21    2.10    0.50
  -2  -9  20    1.00    0.43
  -2  -9  20   -1.45    0.96
   2   9 -20   -0.07    0.50
  -2  -9  19   -0.81    0.45
  -2  -9  19   -0.48    0.90
  -2  -9  19    0.24    0.44
   2   9 -19   -0.16    1.94
   2   9 -19   -0.44    0.51
  -2  -9  18    0.60    0.50
  -2  -9  18   -1.12    0.81
  -2  -9  18   -0.49    0.88
  -2  -9  18    0.15    0.45
   2   9 -18   -0.47    1.91
   2   9 -18    0.13    0.56
  -2  -9  17    0.93    0.53
  -2  -9  17    3.72    0.74
  -2  -9  17    2.65    0.67
   2   9 -17   12.89    2.02
   2   9 -17    7.59    0.80
  -2  -9  16    4.27    0.74
  -2  -9  16    6.95    0.93
  -2  -9  16    3.76    0.69
   2   9 -16   15.81    1.98
  -2  -9  15    2.45    0.73
  -2  -9  15    3.40    0.81
  -2  -9  15    2.45    0.68
   2   9 -15    9.94    1.97
   2   9 -15  -17.70    7.68
  -2  -9  14   -1.92    0.67
  -2  -9  14    1.09    0.71
  -2  -9  14    1.28    0.66
   2   9 -14    6.20    2.03
   2   9 -14   12.09    7.21
  -2  -9  13    0.81    0.73
  -2  -9  13    2.02    0.71
  -2  -9  13    0.15    0.58
   2   9 -13    4.41    2.41
   2   9 -13    2.35    6.38
  -2  -9  12    2.49    0.80
  -2  -9  12    2.04    0.70
  -2  -9  12  -13.47   26.99
  -2  -9  12   -0.21    1.01
  -2  -9  12    1.04    0.60
   2   9 -12    8.60    2.57
   2   9 -12    7.58    6.21
  -2  -9  11    4.84    0.86
  -2  -9  11    7.02    0.80
  -2  -9  11   32.99   13.98
  -2  -9  11    8.61    1.12
  -2  -9  11    4.96    0.71
   2   9 -11   28.76    2.76
   2   9 -11   18.45    4.93
  -2  -9  10    3.20    0.87
  -2  -9  10    2.89    0.72
  -2  -9  10    2.58    1.02
  -2  -9  10    1.02    0.59
   2   9 -10    6.86    2.59
   2   9 -10   -5.96    4.44
  -2  -9   9    1.61    0.91
  -2  -9   9    0.94    0.64
  -2  -9   9  -14.33   10.15
  -2  -9   9    0.33    1.09
  -2  -9   9    1.26    0.68
   2   9  -9    1.04    4.11
  -2  -9   8   -1.76    0.94
  -2  -9   8    0.46    0.65
  -2  -9   8   -4.53    8.87
  -2  -9   8    0.18    0.96
  -2  -9   8    0.26    0.66
   2   9  -8    7.28    3.78
  -2  -9   7   24.19    1.81
  -2  -9   7   30.26    1.48
  -2  -9   7   91.60    9.92
  -2  -9   7   25.52    1.67
  -2  -9   7   23.29    1.26
   2   9  -7   87.96   10.49
  -2  -9   6   14.03    1.22
  -2  -9   6   69.39    8.02
  -2  -9   6   13.50    1.11
  -2  -9   6   10.93    1.18
   2   9  -6   33.92    3.38
  -2  -9   5    7.25    1.37
  -2  -9   5    6.99    0.80
  -2  -9   5   18.43    7.30
  -2  -9   5    4.28    0.96
  -2  -9   5    3.05    0.80
   2   9  -5   16.72    3.13
  -2  -9   4   -1.69    1.00
  -2  -9   4    1.13    0.72
  -2  -9   4    1.96    6.11
  -2  -9   4    0.49    0.92
   2   9  -4   -5.92    3.09
  -2  -9   3   10.67    1.00
  -2  -9   3   10.63    0.96
  -2  -9   3   40.49    6.07
  -2  -9   3    7.26    0.98
   2   9  -3    7.68    3.07
  -2  -9   2    4.53    0.85
  -2  -9   2    4.99    0.88
  -2  -9   2   22.58    6.35
  -2  -9   2    3.19    0.97
  -2  -9   1    5.41    0.81
  -2  -9   1    4.79    0.87
  -2  -9   1   12.19    6.51
  -2  -9   1    4.47    0.97
  -2  -9   0    6.57    0.81
  -2  -9   0    7.44    1.00
  -2  -9   0   14.09    6.64
  -2  -9   0    6.67    0.94
  -2  -9  -1   16.22    1.22
  -2  -9  -1   13.99    1.71
  -2  -9  -1   76.57    7.91
  -2  -9  -1   22.88    1.48
   2   9   1   40.03    4.11
  -2  -9  -2   -0.62    0.66
  -2  -9  -2    0.43    1.21
  -2  -9  -2    2.31    7.81
  -2  -9  -2   -0.69    0.92
   2   9   2  -10.59    4.12
  -2  -9  -3    0.84    0.69
  -2  -9  -3   -0.67    0.93
   2   9   3    3.80    4.53
  -2  -9  -4   10.28    1.08
   2   9   4   28.44    5.04
  -2  -9  -5    0.14    0.62
  -2  -9  -5    0.60    0.98
   2   9   5   -0.24    5.67
  -2  -9  -6   -0.36    0.66
  -2  -9  -6    0.92    0.99
   2   9   6   -0.71    6.76
  -2  -9  -7   72.23    1.65
  -2  -9  -7  220.42    2.63
   2   9   7  214.40   12.17
  -2  -9  -8   -0.07    0.64
  -2  -9  -8    1.28    1.04
   2   9   8   -0.47    9.13
  -2  -9  -9    3.02    0.73
  -2  -9  -9    4.70    0.92
  -2  -9  -9    9.69    1.16
   2   9   9   16.63   11.01
  -2  -9 -10    2.60    0.72
  -2  -9 -10    0.23    0.80
  -2  -9 -10    5.02    1.06
   2   9  10    1.10    2.00
  -2  -9 -11    2.47    0.70
  -2  -9 -11    4.31    0.89
  -2  -9 -11   12.16    1.44
   2   9  11    9.93    1.80
  -2  -9 -12    2.30    0.72
  -2  -9 -12    9.47    1.58
   2   9  12    3.23    1.68
  -2  -9 -13    1.93    0.52
  -2  -9 -13    2.56    0.74
   2   9  13    0.07    1.66
  -2  -9 -14    0.61    0.45
   2   9  14   -2.91    1.54
  -2  -9 -15    0.47    0.44
   2   9  15    0.78    1.38
  -2  -9 -16    1.04    0.43
   2   9  16    0.19    1.32
   2   9  16    3.84    0.79
  -2 -10  20    1.23    0.47
   2  10 -20    6.02    1.96
   2  10 -20    4.30    0.61
  -2 -10  19   -0.17    0.48
   2  10 -19    0.27    1.79
   2  10 -19   -0.30    0.56
  -2 -10  18    1.46    0.50
  -2 -10  18    2.17    0.71
  -2 -10  18    0.43    0.93
   2  10 -18   -3.65    1.81
   2  10 -18    0.56    0.57
  -2 -10  17   -0.38    0.53
  -2 -10  17    0.85    0.64
  -2 -10  17    1.93    0.92
  -2 -10  17    1.48    0.47
   2  10 -17    0.16    1.90
   2  10 -17    0.45    0.60
  -2 -10  16    1.00    0.57
  -2 -10  16    3.48    0.65
  -2 -10  16    2.30    0.92
  -2 -10  16    1.15    0.51
   2  10 -16    5.09    1.98
   2  10 -16    3.27    0.70
  -2 -10  15    0.76    0.76
  -2 -10  15    1.72    0.76
  -2 -10  15    0.46    0.64
   2  10 -15    3.59    2.05
  -2 -10  14    1.62    0.77
  -2 -10  14    1.15    0.71
  -2 -10  14    1.89    1.12
  -2 -10  14    1.04    0.67
   2  10 -14    6.71    2.09
   2  10 -14  -23.91    8.85
  -2 -10  13   -0.52    0.73
  -2 -10  13    0.24    0.72
  -2 -10  13    0.58    1.08
  -2 -10  13   -0.55    0.61
   2  10 -13    4.54    2.25
  -2 -10  12    0.63    0.76
  -2 -10  12   -0.46    0.68
  -2 -10  12    6.49   18.44
  -2 -10  12   -0.76    1.05
  -2 -10  12    0.00    0.60
   2  10 -12   17.35    6.84
  -2 -10  11   -1.27    0.80
  -2 -10  11    1.12    0.66
  -2 -10  11  -24.33   17.51
  -2 -10  11    0.33    1.06
  -2 -10  11   -0.34    0.63
   2  10 -11   -2.17    3.03
   2  10 -11  -18.36    6.23
  -2 -10  10    1.96    0.85
  -2 -10  10    2.58    0.72
  -2 -10  10   23.56   26.76
  -2 -10  10    1.61    1.01
  -2 -10  10    0.60    0.63
  -2 -10   9    1.70    0.95
  -2 -10   9    1.82    0.69
  -2 -10   9   -3.31   14.89
  -2 -10   9   -0.65    0.96
  -2 -10   9    0.20    0.67
  -2 -10   8    3.97    1.00
  -2 -10   8    4.06    0.74
  -2 -10   8   30.43   13.13
  -2 -10   8    6.36    1.04
  -2 -10   8    1.92    0.66
   2  10  -8    0.46    4.89
  -2 -10   7    7.13    0.81
  -2 -10   7   53.52   11.67
  -2 -10   7    4.68    1.01
  -2 -10   7    4.37    0.77
   2  10  -7   24.36    4.85
  -2 -10   6   -0.24    0.67
  -2 -10   6    2.53   10.45
   2  10  -6    1.79    4.70
  -2 -10   5   45.63    1.47
  -2 -10   5  126.93   11.92
  -2 -10   5   43.02    1.72
   2  10  -5  117.99   12.24
  -2 -10   4    4.17    1.09
  -2 -10   4    2.39    0.76
  -2 -10   4   17.27    9.61
  -2 -10   4    3.69    0.93
   2  10  -4    4.40    4.67
  -2 -10   3    3.46    0.92
  -2 -10   3    2.32    0.76
  -2 -10   3   17.07    9.40
  -2 -10   3    2.60    0.93
  -2 -10   2    5.21    0.88
  -2 -10   2    6.40    0.89
  -2 -10   2   16.07    8.88
  -2 -10   2    4.72    0.95
  -2 -10   1    2.64    0.94
  -2 -10   1    9.31    9.67
  -2 -10   1    2.69    0.95
  -2 -10   0    9.79    1.14
  -2 -10   0   44.58   10.24
  -2 -10   0    9.85    1.29
  -2 -10  -1    0.97    0.70
  -2 -10  -1   20.11   10.19
  -2 -10  -1   -1.10    0.93
  -2 -10  -2   17.77    1.23
  -2 -10  -2   21.78    2.70
  -2 -10  -2   25.71    1.60
  -2 -10  -3    8.76    0.84
  -2 -10  -3   17.14    1.59
  -2 -10  -4   18.43    1.13
  -2 -10  -4   35.32    1.72
  -2 -10  -5   11.50    1.13
  -2 -10  -5   25.74    1.70
  -2 -10  -6   10.03    1.03
  -2 -10  -6   27.83    1.61
  -2 -10  -7   30.80    1.26
  -2 -10  -7   94.88    2.10
  -2 -10  -8   11.21    1.03
  -2 -10  -8   32.14    1.62
  -2 -10  -9    5.24    0.75
  -2 -10  -9   19.37    1.62
  -2 -10 -10    0.57    0.62
  -2 -10 -10    2.97    1.03
  -2 -10 -11   -0.61    0.51
  -2 -10 -11   -0.15    0.71
   2  10  11    0.17    1.80
  -2 -10 -12    2.27    0.52
  -2 -10 -12    8.35    1.00
   2  10  12    3.10    1.70
  -2 -10 -13    0.59    0.43
  -2 -10 -13    0.21    0.65
   2  10  13    0.77    1.61
  -2 -10 -14    0.46    0.42
  -2 -10 -15    0.70    0.40
   2  10  15    1.17    1.49
   2  10  15    2.22    1.53
  -2 -11  19    0.63    0.56
   2  11 -19    0.77    1.66
   2  11 -19   -0.48    0.83
  -2 -11  18   -0.48    0.54
  -2 -11  18    1.15    0.65
   2  11 -18    2.13    1.77
   2  11 -18    2.13    0.65
  -2 -11  17    0.62    0.56
  -2 -11  17   -1.03    0.58
  -2 -11  17    1.58    1.08
   2  11 -17   -1.56    1.79
   2  11 -17    1.12    0.63
  -2 -11  16   -0.11    0.57
  -2 -11  16   -0.32    0.54
  -2 -11  16   -0.94    1.02
   2  11 -16   -1.62    1.93
   2  11 -16    1.15    0.69
  -2 -11  15    2.12    0.61
  -2 -11  15    2.77    0.59
  -2 -11  15    4.54    0.99
   2  11 -15    3.52    2.14
   2  11 -15    5.27    0.75
  -2 -11  14    0.51    0.65
  -2 -11  14    0.81    1.18
  -2 -11  14   -2.10    0.97
   2  11 -14   -0.36    2.24
  -2 -11  13    2.08    0.86
  -2 -11  13    5.05    0.80
  -2 -11  13    4.76    1.42
   2  11 -13    6.93    2.49
  -2 -11  12    0.59    0.83
  -2 -11  12    2.80    0.78
  -2 -11  12    4.46    1.19
   2  11 -12    9.40    2.62
   2  11 -12    8.82   10.34
  -2 -11  11    4.01    0.91
  -2 -11  11    8.00    0.89
  -2 -11  11    8.66    1.24
   2  11 -11   23.26    3.00
   2  11 -11   14.86    8.98
  -2 -11  10    1.80    0.94
  -2 -11  10    2.14    0.73
  -2 -11  10   -3.83   18.40
  -2 -11  10    1.00    1.09
  -2 -11   9    0.42    0.99
  -2 -11   9    0.12    0.70
  -2 -11   9   -2.11   18.16
  -2 -11   9   -0.17    1.06
   2  11  -9    6.65    7.78
  -2 -11   8    0.49    0.65
  -2 -11   8  -10.64   17.28
  -2 -11   8    0.56    1.02
   2  11  -8   -8.37    7.44
  -2 -11   7    0.63    0.69
  -2 -11   7    9.31   18.61
  -2 -11   7    2.01    1.01
  -2 -11   6   14.09    1.23
  -2 -11   6   11.52    1.13
  -2 -11   5   27.22    1.36
  -2 -11   5  143.95   17.28
  -2 -11   5   25.99    1.80
  -2 -11   4    0.65    1.08
  -2 -11   4    2.12    0.76
  -2 -11   4   -5.50   13.78
  -2 -11   4    2.50    0.98
  -2 -11   3   17.52    1.53
  -2 -11   3   13.97    1.30
  -2 -11   3   75.38   15.11
  -2 -11   3   14.76    1.56
  -2 -11   2    7.75    0.90
  -2 -11   2    7.93    0.95
  -2 -11   2   53.63   14.22
  -2 -11   2    9.27    1.00
  -2 -11   1   16.61    1.36
  -2 -11   1   18.61    1.46
  -2 -11   1   80.65   15.19
  -2 -11   1   18.50    1.60
  -2 -11   0    0.21    0.74
  -2 -11   0    2.26    0.96
  -2 -11   0    2.95    0.98
  -2 -11  -1    0.53    0.70
  -2 -11  -1    0.22    1.06
  -2 -11  -1   -0.07    0.96
  -2 -11  -2   10.06    0.87
  -2 -11  -2   12.71    1.34
  -2 -11  -2   18.59    1.62
  -2 -11  -3    0.88    0.67
  -2 -11  -3   -0.79    0.97
  -2 -11  -4    9.23    1.12
  -2 -11  -4   19.88    1.66
  -2 -11  -5    8.76    1.08
  -2 -11  -5   16.93    1.60
  -2 -11  -6    4.36    0.72
  -2 -11  -6    9.16    1.12
  -2 -11  -7   26.76    1.24
  -2 -11  -7   68.64    1.84
  -2 -11  -8   13.63    1.11
  -2 -11  -8   40.02    1.71
  -2 -11  -9    0.67    0.57
  -2 -11  -9    4.11    0.79
  -2 -11 -10    0.27    0.51
  -2 -11 -10    0.61    0.70
  -2 -11 -11    0.47    0.44
  -2 -11 -11   -1.09    0.68
  -2 -11 -12    8.27    0.67
  -2 -11 -12   19.84    0.98
   2  11  12    6.90    2.22
  -2 -11 -13    0.23    0.42
   2  11  13    1.06    1.79
  -2 -12  17    1.09    0.72
  -2 -12  17    1.71    0.54
   2  12 -17    3.20    1.64
  -2 -12  16    1.48    0.69
  -2 -12  16    3.24    0.54
   2  12 -16    2.51    1.81
   2  12 -16    5.98    0.82
  -2 -12  15   -0.22    0.71
  -2 -12  15    0.20    0.50
  -2 -12  15   -0.84    1.60
   2  12 -15   -0.08    1.99
   2  12 -15    0.09    0.77
  -2 -12  14    0.96    0.72
  -2 -12  14   -0.44    0.50
  -2 -12  14   -0.93    1.05
   2  12 -14    1.82    2.22
   2  12 -14   -0.37    0.82
  -2 -12  13    0.03    0.75
  -2 -12  13    2.72    0.59
  -2 -12  13   -0.74    1.03
   2  12 -13    2.12    2.49
  -2 -12  12    1.08    0.80
  -2 -12  12    1.29    1.07
  -2 -12  12    0.75    1.01
   2  12 -12   -1.00    2.76
  -2 -12  11    4.07    0.79
  -2 -12  11    1.23    1.28
   2  12 -11   -2.64    3.04
  -2 -12  10    0.95    0.71
  -2 -12  10  -22.79   33.73
  -2 -12  10    0.43    1.16
  -2 -12   9    3.51    0.78
  -2 -12   9    5.83    1.18
  -2 -12   8    5.03    0.81
  -2 -12   8    2.77    1.18
  -2 -12   7    1.56    0.68
  -2 -12   7    1.32    1.14
  -2 -12   6    6.19    0.85
  -2 -12   6   60.17   20.76
  -2 -12   6    7.40    1.14
  -2 -12   5    4.62    0.80
  -2 -12   5   -0.72   20.10
  -2 -12   5    6.26    1.12
  -2 -12   4    4.32    0.79
  -2 -12   4   38.16   20.25
  -2 -12   4    3.20    1.06
  -2 -12   3    3.48    1.07
  -2 -12   3    4.00    0.86
  -2 -12   3  -19.36   18.22
  -2 -12   3    3.21    1.02
  -2 -12   2    0.20    0.89
  -2 -12   2    1.27    0.81
  -2 -12   2   -3.20   20.11
  -2 -12   2    1.22    0.98
  -2 -12   1   -0.07    0.83
  -2 -12   1    0.02    0.85
  -2 -12   1   -7.87   21.19
  -2 -12   1   -0.67    1.00
  -2 -12   0    8.35    0.87
  -2 -12   0    9.18    1.07
  -2 -12   0   10.67    1.07
  -2 -12  -1   19.73    1.25
  -2 -12  -1   20.46    1.70
  -2 -12  -1   27.62    1.68
  -2 -12  -2    7.57    0.82
  -2 -12  -2   14.59    1.62
  -2 -12  -3   22.19    1.22
  -2 -12  -3   42.26    1.80
  -2 -12  -4    3.76    0.74
  -2 -12  -4    5.34    1.11
  -2 -12  -5    1.83    0.71
  -2 -12  -5   -0.94    1.01
  -2 -12  -6    2.49    0.72
  -2 -12  -6    2.63    0.79
  -2 -12  -7    2.41    0.55
  -2 -12  -7    8.04    0.84
  -2 -12  -8    2.86    0.51
  -2 -12  -8    5.45    0.78
  -2 -12  -9    1.58    0.49
  -2 -12  -9    3.82    0.73
  -2 -12 -10   12.34    0.72
  -2 -12 -10   28.45    1.08
  -2 -12 -11    0.54    0.43
  -2 -12 -11    2.10    0.69
  -2 -12 -12    1.72    0.42
  -2 -13  16    0.40    0.49
   2  13 -16   -0.99    1.71
  -2 -13  15    1.91    0.46
   2  13 -15    0.98    1.82
  -2 -13  14    0.69    0.46
   2  13 -14    4.76    2.32
  -2 -13  13    0.14    0.47
   2  13 -13   -1.04    2.39
  -2 -13  12    0.25    0.52
  -2 -13  11   -0.15    0.52
  -2 -13  11   -2.34    1.14
  -2 -13  10   -0.27    0.53
  -2 -13  10    3.43    1.07
  -2 -13   9    0.16    1.25
  -2 -13   9   -1.12    1.05
  -2 -13   8    1.12    0.74
  -2 -13   8   -0.25    1.02
  -2 -13   7    1.36    0.71
  -2 -13   7    5.35    1.12
  -2 -13   6   23.04    1.34
  -2 -13   6   21.96    2.47
  -2 -13   5   32.83    1.36
  -2 -13   5   55.88   31.06
  -2 -13   5   37.85    1.83
  -2 -13   4    3.04    0.79
  -2 -13   4   44.31   26.48
  -2 -13   4    2.00    1.08
  -2 -13   3    1.27    0.81
  -2 -13   3   -1.39    1.03
  -2 -13   2    3.18    1.05
  -2 -13   2    1.56    0.86
  -2 -13   2    0.97    1.05
  -2 -13   1   12.13    1.09
  -2 -13   1   10.93    1.08
  -2 -13   1   14.19    1.19
  -2 -13   0    3.97    0.94
  -2 -13   0    2.52    1.04
[truncated: 1,136,848 more chars]
