# Supplementary material for: Hierarchical Uniform Supramolecular Conjugated Spherulites with Suppression of Defect Emission
Source: iScience. 2019 Jun 8;16:399–409. doi: 10.1016/j.isci.2019.06.002 (PMC6593144; doi:10.1016/j.isci.2019.06.002)
Supplement: Data S3. CIF file of DOSFX-SFX, Related to Figure 2 [file mmc4.zip]

Archive with 1 entries (1 files):
- DOSFX-SFX.cif
