# Supplementary material for: Hierarchical Uniform Supramolecular Conjugated Spherulites with Suppression of Defect Emission
Source: iScience. 2019 Jun 8;16:399–409. doi: 10.1016/j.isci.2019.06.002 (PMC6593144; doi:10.1016/j.isci.2019.06.002)
Supplement: Data S3. CIF file of DOSFX-SFX, Related to Figure 2 [file mmc4.zip › DOSFX-SFX.cif]

data_p21n
_audit_creation_date              2019-05-14
_audit_creation_method
;
Olex2 1.2-alpha
(compiled 2017.05.22 svn.r3414 for OlexSys, GUI svn.r5347)
;
_shelx_SHELXL_version_number      '2016/6'
_publ_contact_author_address      ?
_publ_contact_author_email        ?
_publ_contact_author_id_orcid     ?
_publ_contact_author_name         ''
_publ_contact_author_phone        ?
_publ_section_references
;
Dolomanov, O.V., Bourhis, L.J., Gildea, R.J, Howard, J.A.K. & Puschmann, H.
 (2009), J. Appl. Cryst. 42, 339-341.

Sheldrick, G.M. (2015). Acta Cryst. C71, 3-8.
;
_chemical_name_common             ?
_chemical_name_systematic         ?
_chemical_formula_moiety          'C107 H108 O7'
_chemical_formula_sum             'C107 H108 O7'
_chemical_formula_weight          1505.93
_chemical_melting_point           ?
loop_
  _atom_type_symbol
  _atom_type_description
  _atom_type_scat_dispersion_real
  _atom_type_scat_dispersion_imag
  _atom_type_scat_source
 'C' 'C' 0.0033 0.0016 'International Tables Vol C Tables 4.2.6.8 and 6.1.1.4'
 'H' 'H' 0.0000 0.0000 'International Tables Vol C Tables 4.2.6.8 and 6.1.1.4'
 'O' 'O' 0.0106 0.0060 'International Tables Vol C Tables 4.2.6.8 and 6.1.1.4'

_shelx_space_group_comment
;
The symmetry employed for this shelxl refinement is uniquely defined
by the following loop, which should always be used as a source of
symmetry information in preference to the above space-group names.
They are only intended as comments.
;
_space_group_crystal_system       'monoclinic'
_space_group_IT_number            14
_space_group_name_H-M_alt         'P 1 21/c 1'
_space_group_name_Hall            '-P 2ybc'
loop_
  _space_group_symop_operation_xyz
 'x, y, z'
 '-x, y+1/2, -z+1/2'
 '-x, -y, -z'
 'x, -y-1/2, z-1/2'

_cell_length_a                    18.8804(15)
_cell_length_b                    10.6661(9)
_cell_length_c                    42.297(3)
_cell_angle_alpha                 90
_cell_angle_beta                  105.485(3)
_cell_angle_gamma                 90
_cell_volume                      8208.6(11)
_cell_formula_units_Z             4
_cell_measurement_reflns_used     9880
_cell_measurement_temperature     100
_cell_measurement_theta_max       28.26
_cell_measurement_theta_min       2.20
_shelx_estimated_absorpt_T_max    0.989
_shelx_estimated_absorpt_T_min    0.983
_exptl_absorpt_coefficient_mu     0.074
_exptl_absorpt_correction_T_max   ?
_exptl_absorpt_correction_T_min   ?
_exptl_absorpt_correction_type    none
_exptl_absorpt_process_details    ?
_exptl_absorpt_special_details    ?
_exptl_crystal_colour             colourless
_exptl_crystal_colour_primary     colourless
_exptl_crystal_density_diffrn     1.219
_exptl_crystal_density_meas       ?
_exptl_crystal_density_method     ?
_exptl_crystal_description        block
_exptl_crystal_F_000              3224
_exptl_crystal_size_max           0.23
_exptl_crystal_size_mid           0.2
_exptl_crystal_size_min           0.15
_exptl_transmission_factor_max    ?
_exptl_transmission_factor_min    ?
_diffrn_reflns_av_R_equivalents   0.0518
_diffrn_reflns_av_unetI/netI      0.0451
_diffrn_reflns_Laue_measured_fraction_full 0.999
_diffrn_reflns_Laue_measured_fraction_max 0.999
_diffrn_reflns_limit_h_max        22
_diffrn_reflns_limit_h_min        -22
_diffrn_reflns_limit_k_max        12
_diffrn_reflns_limit_k_min        -12
_diffrn_reflns_limit_l_max        35
_diffrn_reflns_limit_l_min        -50
_diffrn_reflns_number             55467
_diffrn_reflns_point_group_measured_fraction_full 0.999
_diffrn_reflns_point_group_measured_fraction_max 0.999
_diffrn_reflns_theta_full         25.027
_diffrn_reflns_theta_max          25.027
_diffrn_reflns_theta_min          1.286
_diffrn_ambient_temperature       100
_diffrn_detector_area_resol_mean  ?
_diffrn_measured_fraction_theta_full 0.999
_diffrn_measured_fraction_theta_max 0.999
_diffrn_measurement_device_type   'CCD Area Detector'
_diffrn_measurement_method        ?
_diffrn_radiation_type            MoK\a
_diffrn_radiation_wavelength      0.71073
_diffrn_source                    ?
_reflns_Friedel_coverage          0.000
_reflns_Friedel_fraction_full     .
_reflns_Friedel_fraction_max      .
_reflns_number_gt                 11361
_reflns_number_total              14495
_reflns_special_details
;
 Reflections were merged by SHELXL according to the crystal
 class for the calculation of statistics and refinement.
 
 _reflns_Friedel_fraction is defined as the number of unique
 Friedel pairs measured divided by the number that would be
 possible theoretically, ignoring centric projections and
 systematic absences.
;
_reflns_threshold_expression      'I > 2\s(I)'
_computing_cell_refinement        ?
_computing_data_collection        ?
_computing_data_reduction         ?
_computing_molecular_graphics     'Olex2 (Dolomanov et al., 2009)'
_computing_publication_material   'Olex2 (Dolomanov et al., 2009)'
_computing_structure_refinement   'ShelXL (Sheldrick, 2015)'
_computing_structure_solution     'ShelXS (Sheldrick, 2008)'
_refine_diff_density_max          0.787
_refine_diff_density_min          -0.420
_refine_diff_density_rms          0.054
_refine_ls_extinction_coef        .
_refine_ls_extinction_method      none
_refine_ls_goodness_of_fit_ref    1.049
_refine_ls_hydrogen_treatment     constr
_refine_ls_matrix_type            full
_refine_ls_number_parameters      1087
_refine_ls_number_reflns          14495
_refine_ls_number_restraints      16
_refine_ls_R_factor_all           0.0791
_refine_ls_R_factor_gt            0.0588
_refine_ls_restrained_S_all       1.049
_refine_ls_shift/su_max           0.001
_refine_ls_shift/su_mean          0.000
_refine_ls_structure_factor_coef  Fsqd
_refine_ls_weighting_details
'w=1/[\s^2^(Fo^2^)+(0.0546P)^2^+9.2543P] where P=(Fo^2^+2Fc^2^)/3'
_refine_ls_weighting_scheme       calc
_refine_ls_wR_factor_gt           0.1364
_refine_ls_wR_factor_ref          0.1475
_refine_special_details           ?
_olex2_refinement_description
;
1. Fixed Uiso
 At 1.2 times of:
  All C(H) groups, All C(H,H) groups, All C(H,H,H,H) groups
 At 1.5 times of:
  All C(H,H,H) groups, All C(H,H,H,H,H,H) groups
2. Rigid bond restraints
 C96, C97, C98, C99, C97A, C98A, C99A
 with sigma for 1-2 distances of 0.001 and sigma for 1-3 distances of 0.001
3. Uiso/Uaniso restraints and constraints
Uanis(C99A) \\sim Ueq: with sigma of 0.001 and sigma for terminal atoms of 0.002
4. Others
 Sof(H10I)=Sof(H10J)=Sof(H10N)=Sof(H10O)=Sof(H10P)=Sof(C108)=Sof(H10W)=
 Sof(H10X)=Sof(C109)=Sof(H10Y)=Sof(H)=Sof(C110)=Sof(H11A)=Sof(H11B)=1-FVAR(1)
 Sof(H10G)=Sof(H10H)=Sof(H10K)=Sof(H10L)=Sof(H10M)=Sof(C104)=Sof(H10Q)=
 Sof(H10R)=Sof(C105)=Sof(H10S)=Sof(H10T)=Sof(C106)=Sof(H10U)=Sof(H10V)=FVAR(1)
 Sof(H96C)=Sof(H96D)=Sof(C97A)=Sof(H97C)=Sof(H97D)=Sof(C98A)=Sof(H98C)=
 Sof(H98D)=Sof(C99A)=Sof(H99D)=Sof(H99E)=Sof(H99F)=1-FVAR(2)
 Sof(H96A)=Sof(H96B)=Sof(C97)=Sof(H97A)=Sof(H97B)=Sof(C98)=Sof(H98A)=Sof(H98B)=
 Sof(C99)=Sof(H99A)=Sof(H99B)=Sof(H99C)=FVAR(2)
5.a Riding coordinates:
 C95(H95A,H95B)
5.b Secondary CH2 refined with riding coordinates:
 C76(H76A,H76B), C77(H77A,H77B), C78(H78A,H78B), C79(H79A,H79B), C80(H80A,
 H80B), C81(H81A,H81B), C82(H82A,H82B), C84(H84A,H84B), C85(H85A,H85B),
 C86(H86A,H86B), C87(H87A,H87B), C88(H88A,H88B), C89(H89A,H89B), C90(H90A,H90B),
  C92(H92A,H92B), C93(H93A,H93B), C94(H94A,H94B), C96(H96A,H96B), C96(H96C,
 H96D), C100(H10A,H10B), C101(H10C,H10D), C102(H10E,H10F), C103(H10G,H10H),
 C103(H10I,H10J), C97(H97A,H97B), C98(H98A,H98B), C104(H10Q,H10R), C105(H10S,
 H10T), C106(H10U,H10V), C97A(H97C,H97D), C98A(H98C,H98D), C108(H10W,H10X),
 C109(H10Y,H), C110(H11A,H11B)
5.c Me refined with riding coordinates:
 C107(H10K,H10L,H10M), C107(H10N,H10O,H10P)
5.d Aromatic/amide H refined with riding coordinates:
 C3(H3), C4(H4), C5(H5), C6(H6), C9(H9), C10(H10), C11(H11), C12(H12),
 C15(H15), C17(H17), C18(H18), C21(H21), C22(H22), C24(H24), C27(H27), C30(H30),
  C31(H31), C34(H34), C35(H35), C36(H36), C37(H37), C39(H39), C42(H42),
 C43(H43), C46(H46), C47(H47), C48(H48), C49(H49), C52(H52), C53(H53), C55(H55),
  C59(H59), C61(H61), C62(H62), C65(H65), C66(H66), C68(H68), C72(H72),
 C74(H74), C75(H75)
5.e Idealised Me refined as rotating group:
 C83(H83A,H83B,H83C), C91(H91A,H91B,H91C), C99(H99A,H99B,H99C), C99A(H99D,H99E,
 H99F)
;
_atom_sites_solution_hydrogens    mixed
_atom_sites_solution_primary      ?
_atom_sites_solution_secondary    ?
loop_
  _atom_site_label
  _atom_site_type_symbol
  _atom_site_fract_x
  _atom_site_fract_y
  _atom_site_fract_z
  _atom_site_U_iso_or_equiv
  _atom_site_adp_type
  _atom_site_occupancy
  _atom_site_site_symmetry_order
  _atom_site_calc_flag
  _atom_site_refinement_flags_posn
  _atom_site_refinement_flags_adp
  _atom_site_refinement_flags_occupancy
  _atom_site_disorder_assembly
  _atom_site_disorder_group
 O1 O 0.36613(10) 1.31219(17) 1.00740(5) 0.0391(5) Uani 1 1 d . . . . .
 O2 O -0.16600(9) 0.59243(15) 0.83696(4) 0.0251(4) Uani 1 1 d . . . . .
 O3 O 0.68326(8) 0.53197(14) 1.17494(4) 0.0191(3) Uani 1 1 d . . . . .
 O4 O 0.82694(9) 0.63933(15) 1.10196(4) 0.0243(4) Uani 1 1 d . . . . .
 O5 O 0.49397(9) 0.32993(14) 1.20663(4) 0.0221(4) Uani 1 1 d . . . . .
 O6 O 0.01427(9) 0.39358(16) 0.79938(4) 0.0297(4) Uani 1 1 d . . . . .
 O7 O -0.32941(8) 0.72533(14) 0.89797(4) 0.0210(4) Uani 1 1 d . . . . .
 C1 C 0.29859(13) 1.3149(2) 1.01409(6) 0.0244(5) Uani 1 1 d . . . . .
 C2 C 0.25431(12) 1.2105(2) 1.01176(5) 0.0161(5) Uani 1 1 d . . . . .
 C3 C 0.18896(13) 1.2231(2) 1.02016(6) 0.0267(6) Uani 1 1 d . . . . .
 H3 H 0.157508 1.152541 1.018581 0.032 Uiso 1 1 calc R . . . .
 C4 C 0.16818(14) 1.3369(2) 1.03089(7) 0.0339(6) Uani 1 1 d . . . . .
 H4 H 0.123404 1.343823 1.036972 0.041 Uiso 1 1 calc R . . . .
 C5 C 0.21319(15) 1.4395(2) 1.03261(7) 0.0352(6) Uani 1 1 d . . . . .
 H5 H 0.198889 1.518011 1.039569 0.042 Uiso 1 1 calc R . . . .
 C6 C 0.27849(15) 1.4297(2) 1.02438(7) 0.0335(6) Uani 1 1 d . . . . .
 H6 H 0.309541 1.500705 1.025718 0.040 Uiso 1 1 calc R . . . .
 C7 C 0.34049(12) 1.1038(2) 0.98489(5) 0.0190(5) Uani 1 1 d . . . . .
 C8 C 0.38129(13) 1.2117(2) 0.98963(6) 0.0273(6) Uani 1 1 d . . . . .
 C9 C 0.44229(16) 1.2257(3) 0.97740(7) 0.0414(7) Uani 1 1 d . . . . .
 H9 H 0.470593 1.300461 0.981447 0.050 Uiso 1 1 calc R . . . .
 C10 C 0.46120(15) 1.1304(3) 0.95944(7) 0.0399(7) Uani 1 1 d . . . . .
 H10 H 0.502569 1.139513 0.950861 0.048 Uiso 1 1 calc R . . . .
 C11 C 0.42076(15) 1.0223(3) 0.95383(6) 0.0364(7) Uani 1 1 d . . . . .
 H11 H 0.433863 0.956616 0.941298 0.044 Uiso 1 1 calc R . . . .
 C12 C 0.36076(14) 1.0089(3) 0.96644(6) 0.0295(6) Uani 1 1 d . . . . .
 H12 H 0.332876 0.933628 0.962462 0.035 Uiso 1 1 calc R . . . .
 C13 C 0.27992(12) 1.0847(2) 1.00194(5) 0.0152(5) Uani 1 1 d . . . . .
 C14 C 0.30863(11) 0.9999(2) 1.03197(5) 0.0155(5) Uani 1 1 d . . . . .
 C15 C 0.36798(11) 1.0204(2) 1.05855(5) 0.0148(4) Uani 1 1 d . . . . .
 H15 H 0.394877 1.096548 1.060417 0.018 Uiso 1 1 calc R . . . .
 C16 C 0.38831(12) 0.9285(2) 1.08273(5) 0.0165(5) Uani 1 1 d . . . . .
 C17 C 0.34711(12) 0.8182(2) 1.07966(5) 0.0204(5) Uani 1 1 d . . . . .
 H17 H 0.360943 0.755293 1.096060 0.024 Uiso 1 1 calc R . . . .
 C18 C 0.28637(13) 0.7985(2) 1.05317(6) 0.0234(5) Uani 1 1 d . . . . .
 H18 H 0.258313 0.723727 1.051592 0.028 Uiso 1 1 calc R . . . .
 C19 C 0.26739(12) 0.8897(2) 1.02911(5) 0.0199(5) Uani 1 1 d . . . . .
 C20 C 0.20901(13) 0.8948(2) 0.99837(5) 0.0204(5) Uani 1 1 d . . . . .
 C21 C 0.15225(14) 0.8127(2) 0.98440(6) 0.0298(6) Uani 1 1 d . . . . .
 H21 H 0.146462 0.736915 0.995246 0.036 Uiso 1 1 calc R . . . .
 C22 C 0.10437(14) 0.8426(2) 0.95457(6) 0.0294(6) Uani 1 1 d . . . . .
 H22 H 0.065483 0.786274 0.945120 0.035 Uiso 1 1 calc R . . . .
 C23 C 0.11119(12) 0.9537(2) 0.93764(5) 0.0193(5) Uani 1 1 d . . . . .
 C24 C 0.16803(12) 1.0357(2) 0.95233(5) 0.0165(5) Uani 1 1 d . . . . .
 H24 H 0.173699 1.112087 0.941723 0.020 Uiso 1 1 calc R . . . .
 C25 C 0.21593(12) 1.0064(2) 0.98211(5) 0.0164(5) Uani 1 1 d . . . . .
 C26 C 0.05879(12) 0.9843(2) 0.90564(5) 0.0174(5) Uani 1 1 d . . . . .
 C27 C 0.00692(12) 0.8962(2) 0.88906(5) 0.0176(5) Uani 1 1 d . . . . .
 H27 H 0.005042 0.815575 0.898333 0.021 Uiso 1 1 calc R . . . .
 C28 C -0.04110(12) 0.9261(2) 0.85953(5) 0.0159(5) Uani 1 1 d . . . . .
 C29 C -0.03900(12) 1.0433(2) 0.84510(5) 0.0164(5) Uani 1 1 d . . . . .
 C30 C 0.01098(12) 1.1327(2) 0.86124(5) 0.0177(5) Uani 1 1 d . . . . .
 H30 H 0.012361 1.213382 0.851915 0.021 Uiso 1 1 calc R . . . .
 C31 C 0.05866(12) 1.1023(2) 0.89110(5) 0.0195(5) Uani 1 1 d . . . . .
 H31 H 0.092689 1.163766 0.902223 0.023 Uiso 1 1 calc R . . . .
 C32 C -0.09493(12) 1.0461(2) 0.81348(5) 0.0167(5) Uani 1 1 d . . . . .
 C33 C -0.13302(12) 0.9325(2) 0.80937(5) 0.0167(5) Uani 1 1 d . . . . .
 C34 C -0.19089(12) 0.9121(2) 0.78215(5) 0.0197(5) Uani 1 1 d . . . . .
 H34 H -0.217767 0.835762 0.779710 0.024 Uiso 1 1 calc R . . . .
 C35 C -0.20948(13) 1.0053(2) 0.75819(5) 0.0222(5) Uani 1 1 d . . . . .
 H35 H -0.249137 0.992215 0.739232 0.027 Uiso 1 1 calc R . . . .
 C36 C -0.17049(13) 1.1167(2) 0.76187(5) 0.0218(5) Uani 1 1 d . . . . .
 H36 H -0.183473 1.178979 0.745260 0.026 Uiso 1 1 calc R . . . .
 C37 C -0.11259(12) 1.1389(2) 0.78951(5) 0.0191(5) Uani 1 1 d . . . . .
 H37 H -0.085820 1.215300 0.791973 0.023 Uiso 1 1 calc R . . . .
 C38 C 0.45161(11) 0.9480(2) 1.11163(5) 0.0154(5) Uani 1 1 d . . . . .
 C39 C 0.50159(11) 0.8513(2) 1.12337(5) 0.0153(5) Uani 1 1 d . . . . .
 H39 H 0.497198 0.773510 1.112049 0.018 Uiso 1 1 calc R . . . .
 C40 C 0.55732(11) 0.8699(2) 1.15155(5) 0.0144(4) Uani 1 1 d . . . . .
 C41 C 0.56410(12) 0.9837(2) 1.16844(5) 0.0156(5) Uani 1 1 d . . . . .
 C42 C 0.51658(12) 1.0818(2) 1.15631(5) 0.0183(5) Uani 1 1 d . . . . .
 H42 H 0.522233 1.160559 1.167210 0.022 Uiso 1 1 calc R . . . .
 C43 C 0.46066(12) 1.0628(2) 1.12797(5) 0.0173(5) Uani 1 1 d . . . . .
 H43 H 0.427708 1.129449 1.119475 0.021 Uiso 1 1 calc R . . . .
 C44 C 0.62448(12) 0.9727(2) 1.19839(5) 0.0164(5) Uani 1 1 d . . . . .
 C45 C 0.65554(11) 0.8535(2) 1.19920(5) 0.0145(4) Uani 1 1 d . . . . .
 C46 C 0.71460(12) 0.8189(2) 1.22469(5) 0.0182(5) Uani 1 1 d . . . . .
 H46 H 0.736159 0.738208 1.225058 0.022 Uiso 1 1 calc R . . . .
 C47 C 0.74207(13) 0.9041(2) 1.24989(5) 0.0227(5) Uani 1 1 d . . . . .
 H47 H 0.782858 0.881609 1.267570 0.027 Uiso 1 1 calc R . . . .
 C48 C 0.71043(13) 1.0217(2) 1.24941(6) 0.0234(5) Uani 1 1 d . . . . .
 H48 H 0.729422 1.078408 1.266949 0.028 Uiso 1 1 calc R . . . .
 C49 C 0.65146(13) 1.0577(2) 1.22368(5) 0.0211(5) Uani 1 1 d . . . . .
 H49 H 0.630009 1.138427 1.223350 0.025 Uiso 1 1 calc R . . . .
 C50 C 0.61508(11) 0.7761(2) 1.16914(5) 0.0145(4) Uani 1 1 d . . . . .
 C51 C 0.66708(11) 0.7363(2) 1.14921(5) 0.0154(5) Uani 1 1 d . . . . .
 C52 C 0.68678(12) 0.8148(2) 1.12641(5) 0.0195(5) Uani 1 1 d . . . . .
 H52 H 0.663521 0.894161 1.121630 0.023 Uiso 1 1 calc R . . . .
 C53 C 0.73885(13) 0.7802(2) 1.11075(6) 0.0225(5) Uani 1 1 d . . . . .
 H53 H 0.750986 0.835224 1.095328 0.027 Uiso 1 1 calc R . . . .
 C54 C 0.77383(12) 0.6646(2) 1.11747(5) 0.0191(5) Uani 1 1 d . . . . .
 C55 C 0.75373(12) 0.5829(2) 1.13905(5) 0.0182(5) Uani 1 1 d . . . . .
 H55 H 0.776015 0.502605 1.143385 0.022 Uiso 1 1 calc R . . . .
 C56 C 0.70063(11) 0.6203(2) 1.15417(5) 0.0162(5) Uani 1 1 d . . . . .
 C57 C 0.57972(11) 0.6592(2) 1.17899(5) 0.0143(4) Uani 1 1 d . . . . .
 C58 C 0.61574(11) 0.5446(2) 1.18148(5) 0.0155(5) Uani 1 1 d . . . . .
 C59 C 0.58658(12) 0.4362(2) 1.19076(5) 0.0176(5) Uani 1 1 d . . . . .
 H59 H 0.612427 0.359082 1.192134 0.021 Uiso 1 1 calc R . . . .
 C60 C 0.51945(12) 0.4410(2) 1.19803(5) 0.0172(5) Uani 1 1 d . . . . .
 C61 C 0.48174(12) 0.5541(2) 1.19557(5) 0.0183(5) Uani 1 1 d . . . . .
 H61 H 0.435325 0.557859 1.200281 0.022 Uiso 1 1 calc R . . . .
 C62 C 0.51231(12) 0.6609(2) 1.18622(5) 0.0165(5) Uani 1 1 d . . . . .
 H62 H 0.486322 0.737902 1.184708 0.020 Uiso 1 1 calc R . . . .
 C63 C -0.10132(12) 0.8435(2) 0.83837(5) 0.0173(5) Uani 1 1 d . . . . .
 C64 C -0.15923(12) 0.8082(2) 0.85572(5) 0.0167(5) Uani 1 1 d . . . . .
 C65 C -0.18713(12) 0.8952(2) 0.87391(5) 0.0205(5) Uani 1 1 d . . . . .
 H65 H -0.166913 0.977318 0.876606 0.025 Uiso 1 1 calc R . . . .
 C66 C -0.24264(12) 0.8668(2) 0.88808(5) 0.0199(5) Uani 1 1 d . . . . .
 H66 H -0.260360 0.928265 0.900325 0.024 Uiso 1 1 calc R . . . .
 C67 C -0.27272(12) 0.7463(2) 0.88424(5) 0.0177(5) Uani 1 1 d . . . . .
 C68 C -0.24528(12) 0.6571(2) 0.86724(5) 0.0192(5) Uani 1 1 d . . . . .
 H68 H -0.264560 0.574341 0.865017 0.023 Uiso 1 1 calc R . . . .
 C69 C -0.18912(12) 0.6896(2) 0.85339(5) 0.0182(5) Uani 1 1 d . . . . .
 C70 C -0.06912(12) 0.7247(2) 0.82754(5) 0.0171(5) Uani 1 1 d . . . . .
 C71 C -0.10215(12) 0.6091(2) 0.82773(5) 0.0191(5) Uani 1 1 d . . . . .
 C72 C -0.07377(13) 0.5003(2) 0.81812(6) 0.0224(5) Uani 1 1 d . . . . .
 H72 H -0.097706 0.422320 0.818673 0.027 Uiso 1 1 calc R . . . .
 C73 C -0.01058(13) 0.5058(2) 0.80774(6) 0.0224(5) Uani 1 1 d . . . . .
 C74 C 0.02385(13) 0.6202(2) 0.80691(6) 0.0238(5) Uani 1 1 d . . . . .
 H74 H 0.067094 0.625291 0.799541 0.029 Uiso 1 1 calc R . . . .
 C75 C -0.00577(13) 0.7266(2) 0.81698(6) 0.0219(5) Uani 1 1 d . . . . .
 H75 H 0.018410 0.804506 0.816636 0.026 Uiso 1 1 calc R . . . .
 C76 C 0.86768(13) 0.5251(2) 1.11075(6) 0.0261(5) Uani 1 1 d . . . . .
 H76A H 0.835933 0.452168 1.102138 0.031 Uiso 1 1 calc R . . . .
 H76B H 0.884819 0.517496 1.134926 0.031 Uiso 1 1 calc R . . . .
 C77 C 0.93261(14) 0.5273(2) 1.09636(6) 0.0300(6) Uani 1 1 d . . . . .
 H77A H 0.962444 0.451043 1.103578 0.036 Uiso 1 1 calc R . . . .
 H77B H 0.963603 0.600692 1.105299 0.036 Uiso 1 1 calc R . . . .
 C78 C 0.91250(15) 0.5335(3) 1.05918(7) 0.0337(6) Uani 1 1 d . . . . .
 H78A H 0.889922 0.616059 1.051967 0.040 Uiso 1 1 calc R . . . .
 H78B H 0.875460 0.468101 1.050103 0.040 Uiso 1 1 calc R . . . .
 C79 C 0.97879(17) 0.5150(3) 1.04538(8) 0.0463(8) Uani 1 1 d . . . . .
 H79A H 0.999294 0.430402 1.051678 0.056 Uiso 1 1 calc R . . . .
 H79B H 0.961569 0.517522 1.021130 0.056 Uiso 1 1 calc R . . . .
 C80 C 1.03997(16) 0.6102(3) 1.05652(9) 0.0472(8) Uani 1 1 d . . . . .
 H80A H 1.083228 0.581084 1.049532 0.057 Uiso 1 1 calc R . . . .
 H80B H 1.054281 0.613095 1.080799 0.057 Uiso 1 1 calc R . . . .
 C81 C 1.02100(15) 0.7425(3) 1.04358(7) 0.0383(7) Uani 1 1 d . . . . .
 H81A H 0.974328 0.768596 1.048091 0.046 Uiso 1 1 calc R . . . .
 H81B H 1.013452 0.742694 1.019501 0.046 Uiso 1 1 calc R . . . .
 C82 C 1.08107(16) 0.8371(3) 1.05913(7) 0.0430(7) Uani 1 1 d . . . . .
 H82A H 1.084140 0.844590 1.082790 0.052 Uiso 1 1 calc R . . . .
 H82B H 1.128912 0.805076 1.057148 0.052 Uiso 1 1 calc R . . . .
 C83 C 1.06776(18) 0.9659(3) 1.04354(7) 0.0479(8) Uani 1 1 d . . . . .
 H83A H 1.019414 0.996586 1.044451 0.072 Uiso 1 1 calc GR . . . .
 H83B H 1.069353 0.960643 1.020605 0.072 Uiso 1 1 calc GR . . . .
 H83C H 1.105893 1.023804 1.055468 0.072 Uiso 1 1 calc GR . . . .
 C84 C 0.43152(13) 0.3340(2) 1.22001(6) 0.0221(5) Uani 1 1 d . . . . .
 H84A H 0.388091 0.367798 1.203601 0.027 Uiso 1 1 calc R . . . .
 H84B H 0.442006 0.388368 1.239690 0.027 Uiso 1 1 calc R . . . .
 C85 C 0.41726(13) 0.2013(2) 1.22896(6) 0.0221(5) Uani 1 1 d . . . . .
 H85A H 0.386951 0.203491 1.244780 0.027 Uiso 1 1 calc R . . . .
 H85B H 0.464766 0.161531 1.240079 0.027 Uiso 1 1 calc R . . . .
 C86 C 0.37875(13) 0.1211(2) 1.20000(6) 0.0228(5) Uani 1 1 d . . . . .
 H86A H 0.404831 0.128543 1.182656 0.027 Uiso 1 1 calc R . . . .
 H86B H 0.328039 0.152521 1.190942 0.027 Uiso 1 1 calc R . . . .
 C87 C 0.37581(13) -0.0164(2) 1.20927(6) 0.0234(5) Uani 1 1 d . . . . .
 H87A H 0.426651 -0.048012 1.217740 0.028 Uiso 1 1 calc R . . . .
 H87B H 0.351349 -0.023033 1.227198 0.028 Uiso 1 1 calc R . . . .
 C88 C 0.33531(14) -0.0990(2) 1.18095(6) 0.0259(5) Uani 1 1 d . . . . .
 H88A H 0.288190 -0.058529 1.169607 0.031 Uiso 1 1 calc R . . . .
 H88B H 0.365097 -0.106679 1.165010 0.031 Uiso 1 1 calc R . . . .
 C89 C 0.31991(14) -0.2289(2) 1.19210(6) 0.0253(5) Uani 1 1 d . . . . .
 H89A H 0.284076 -0.221499 1.205345 0.030 Uiso 1 1 calc R . . . .
 H89B H 0.366011 -0.263225 1.206537 0.030 Uiso 1 1 calc R . . . .
 C90 C 0.28993(15) -0.3219(2) 1.16428(6) 0.0306(6) Uani 1 1 d . . . . .
 H90A H 0.327516 -0.335023 1.152163 0.037 Uiso 1 1 calc R . . . .
 H90B H 0.281602 -0.403466 1.173886 0.037 Uiso 1 1 calc R . . . .
 C91 C 0.21917(16) -0.2809(3) 1.14030(8) 0.0427(7) Uani 1 1 d . . . . .
 H91A H 0.228215 -0.205804 1.128626 0.064 Uiso 1 1 calc GR . . . .
 H91B H 0.182524 -0.262043 1.152233 0.064 Uiso 1 1 calc GR . . . .
 H91C H 0.200865 -0.348362 1.124495 0.064 Uiso 1 1 calc GR . . . .
 C92 C -0.36657(13) 0.6074(2) 0.89144(6) 0.0237(5) Uani 1 1 d . . . . .
 H92A H -0.333871 0.538960 0.902554 0.028 Uiso 1 1 calc R . . . .
 H92B H -0.381063 0.590465 0.867566 0.028 Uiso 1 1 calc R . . . .
 C93 C -0.43352(13) 0.6146(2) 0.90418(6) 0.0257(5) Uani 1 1 d . . . . .
 H93A H -0.468896 0.674773 0.890693 0.031 Uiso 1 1 calc R . . . .
 H93B H -0.419156 0.646254 0.927004 0.031 Uiso 1 1 calc R . . . .
 C94 C -0.47046(14) 0.4882(2) 0.90342(6) 0.0276(6) Uani 1 1 d . . . . .
 H94A H -0.438049 0.432385 0.919757 0.033 Uiso 1 1 calc R . . . .
 H94B H -0.476804 0.450084 0.881492 0.033 Uiso 1 1 calc R . . . .
 C95 C -0.54510(15) 0.4960(3) 0.91069(7) 0.0360(6) Uani 1 1 d . . . . .
 H95A H -0.578251 0.551464 0.894544 0.043 Uiso 1 1 d R . . . .
 H95B H -0.567641 0.411604 0.909084 0.043 Uiso 1 1 d R . . . .
 C96 C -0.5405(2) 0.5528(3) 0.94413(10) 0.0597(10) Uani 1 1 d . U . . .
 H96A H -0.500333 0.508954 0.960193 0.072 Uiso 0.600(7) 1 calc R . P A 1
 H96B H -0.524758 0.641018 0.943411 0.072 Uiso 0.600(7) 1 calc R . P A 1
 H96C H -0.518449 0.637621 0.946679 0.072 Uiso 0.400(7) 1 calc R . P A 2
 H96D H -0.514054 0.498151 0.962405 0.072 Uiso 0.400(7) 1 calc R . P A 2
 C100 C 0.07053(14) 0.3946(2) 0.78218(6) 0.0293(6) Uani 1 1 d . . . . .
 H10A H 0.117580 0.424815 0.796732 0.035 Uiso 1 1 calc R . . . .
 H10B H 0.056283 0.450351 0.762805 0.035 Uiso 1 1 calc R . . . .
 C101 C 0.07832(14) 0.2612(2) 0.77165(6) 0.0284(6) Uani 1 1 d . . . . .
 H10C H 0.106613 0.261599 0.755032 0.034 Uiso 1 1 calc R . . . .
 H10D H 0.028775 0.227782 0.761004 0.034 Uiso 1 1 calc R . . . .
 C102 C 0.11579(15) 0.1737(3) 0.79917(6) 0.0353(7) Uani 1 1 d . . . . .
 H10E H 0.093571 0.184474 0.817719 0.042 Uiso 1 1 calc R . . . .
 H10F H 0.168436 0.196344 0.806992 0.042 Uiso 1 1 calc R . . . .
 C103 C 0.10916(17) 0.0376(3) 0.78849(7) 0.0431(7) Uani 1 1 d . . . . .
 H10G H 0.113056 0.036815 0.765604 0.052 Uiso 0.578(5) 1 calc R . P B 1
 H10H H 0.058218 0.012055 0.787507 0.052 Uiso 0.578(5) 1 calc R . P B 1
 H10I H 0.125959 0.024874 0.768458 0.052 Uiso 0.422(5) 1 calc R . P B 2
 H10J H 0.058093 0.006804 0.784573 0.052 Uiso 0.422(5) 1 calc R . P B 2
 C107 C 0.28788(19) -0.1989(3) 0.85473(11) 0.0715(12) Uani 1 1 d . . . . .
 H10K H 0.312443 -0.273342 0.866184 0.107 Uiso 0.578(5) 1 calc R . P B 1
 H10L H 0.283901 -0.206373 0.831229 0.107 Uiso 0.578(5) 1 calc R . P B 1
 H10M H 0.316567 -0.124013 0.863455 0.107 Uiso 0.578(5) 1 calc R . P B 1
 H10N H 0.309523 -0.265109 0.870399 0.107 Uiso 0.422(5) 1 calc R . P B 2
 H10O H 0.322220 -0.176331 0.841904 0.107 Uiso 0.422(5) 1 calc R . P B 2
 H10P H 0.277984 -0.125048 0.866668 0.107 Uiso 0.422(5) 1 calc R . P B 2
 C97 C -0.6053(3) 0.5533(5) 0.95784(15) 0.0368(12) Uani 0.600(7) 1 d . U P A 1
 H97A H -0.589816 0.577879 0.981257 0.044 Uiso 0.600(7) 1 calc R . P A 1
 H97B H -0.626794 0.468190 0.956351 0.044 Uiso 0.600(7) 1 calc R . P A 1
 C98 C -0.6615(3) 0.6441(5) 0.93902(12) 0.0380(13) Uani 0.600(7) 1 d . U P A 1
 H98A H -0.637209 0.725742 0.938008 0.046 Uiso 0.600(7) 1 calc R . P A 1
 H98B H -0.680373 0.613086 0.916257 0.046 Uiso 0.600(7) 1 calc R . P A 1
 C99 C -0.7242(3) 0.6640(6) 0.95314(16) 0.0509(15) Uani 0.600(7) 1 d . U P A 1
 H99A H -0.747300 0.583222 0.955218 0.076 Uiso 0.600(7) 1 calc GR . P A 1
 H99B H -0.760273 0.719268 0.938725 0.076 Uiso 0.600(7) 1 calc GR . P A 1
 H99C H -0.706763 0.702762 0.974840 0.076 Uiso 0.600(7) 1 calc GR . P A 1
 C104 C 0.1594(3) -0.0694(6) 0.80649(17) 0.0313(15) Uani 0.578(5) 1 d . . P B
 1
 H10Q H 0.139829 -0.150607 0.796597 0.038 Uiso 0.578(5) 1 calc R . P B 1
 H10R H 0.209163 -0.058553 0.803317 0.038 Uiso 0.578(5) 1 calc R . P B 1
 C105 C 0.1653(2) -0.0728(4) 0.84297(11) 0.0278(12) Uani 0.578(5) 1 d . . P B
 1
 H10S H 0.115273 -0.074855 0.846203 0.033 Uiso 0.578(5) 1 calc R . P B 1
 H10T H 0.189718 0.004756 0.853302 0.033 Uiso 0.578(5) 1 calc R . P B 1
 C106 C 0.2090(3) -0.1875(5) 0.86007(14) 0.0466(16) Uani 0.578(5) 1 d . . P B
 1
 H10U H 0.180947 -0.264551 0.851707 0.056 Uiso 0.578(5) 1 calc R . P B 1
 H10V H 0.213577 -0.182280 0.883897 0.056 Uiso 0.578(5) 1 calc R . P B 1
 C97A C -0.6349(5) 0.5558(10) 0.9397(3) 0.056(2) Uani 0.400(7) 1 d . U P A 2
 H97C H -0.661636 0.598585 0.919209 0.067 Uiso 0.400(7) 1 calc R . P A 2
 H97D H -0.655151 0.470446 0.940235 0.067 Uiso 0.400(7) 1 calc R . P A 2
 C98A C -0.6368(7) 0.6387(11) 0.9729(3) 0.099(4) Uani 0.400(7) 1 d . U P A 2
 H98C H -0.609263 0.596257 0.993326 0.119 Uiso 0.400(7) 1 calc R . P A 2
 H98D H -0.616789 0.724115 0.972209 0.119 Uiso 0.400(7) 1 calc R . P A 2
 C99A C -0.7147(8) 0.6415(15) 0.9701(4) 0.093(3) Uani 0.400(7) 1 d . U P A 2
 H99D H -0.738370 0.704169 0.953763 0.139 Uiso 0.400(7) 1 calc GR . P A 2
 H99E H -0.722758 0.663426 0.991413 0.139 Uiso 0.400(7) 1 calc GR . P A 2
 H99F H -0.735986 0.558771 0.963328 0.139 Uiso 0.400(7) 1 calc GR . P A 2
 C108 C 0.1614(5) -0.0266(8) 0.8188(2) 0.030(2) Uani 0.422(5) 1 d . . P B 2
 H10W H 0.207820 0.021038 0.826539 0.036 Uiso 0.422(5) 1 calc R . P B 2
 H10X H 0.137822 -0.034030 0.836973 0.036 Uiso 0.422(5) 1 calc R . P B 2
 C109 C 0.1755(4) -0.1560(7) 0.80606(17) 0.0324(17) Uani 0.422(5) 1 d . . P B
 2
 H10Y H 0.127633 -0.192755 0.794237 0.039 Uiso 0.422(5) 1 calc R . P B 2
 H H 0.204569 -0.144770 0.789935 0.039 Uiso 0.422(5) 1 calc R . P B 2
 C110 C 0.2144(4) -0.2470(6) 0.8312(2) 0.043(2) Uani 0.422(5) 1 d . . P B 2
 H11A H 0.225108 -0.323050 0.819850 0.052 Uiso 0.422(5) 1 calc R . P B 2
 H11B H 0.180976 -0.271889 0.844556 0.052 Uiso 0.422(5) 1 calc R . P B 2

loop_
  _atom_site_aniso_label
  _atom_site_aniso_U_11
  _atom_site_aniso_U_22
  _atom_site_aniso_U_33
  _atom_site_aniso_U_23
  _atom_site_aniso_U_13
  _atom_site_aniso_U_12
 O1 0.0329(10) 0.0314(11) 0.0601(13) -0.0144(9) 0.0246(10) -0.0143(8)
 O2 0.0241(9) 0.0189(9) 0.0378(10) -0.0119(7) 0.0177(8) -0.0092(7)
 O3 0.0173(8) 0.0168(8) 0.0256(8) 0.0084(7) 0.0100(7) 0.0052(6)
 O4 0.0259(9) 0.0215(9) 0.0309(9) 0.0035(7) 0.0172(8) 0.0038(7)
 O5 0.0260(9) 0.0132(8) 0.0322(9) -0.0014(7) 0.0167(7) -0.0033(7)
 O6 0.0300(9) 0.0236(9) 0.0435(10) -0.0094(8) 0.0234(8) -0.0063(8)
 O7 0.0208(8) 0.0170(8) 0.0274(9) -0.0019(7) 0.0103(7) -0.0019(7)
 C1 0.0228(12) 0.0224(13) 0.0276(13) -0.0019(10) 0.0057(10) -0.0035(10)
 C2 0.0174(11) 0.0152(11) 0.0122(10) 0.0010(9) -0.0019(9) 0.0001(9)
 C3 0.0237(13) 0.0200(13) 0.0363(14) -0.0044(11) 0.0078(11) -0.0049(10)
 C4 0.0242(13) 0.0303(15) 0.0468(16) -0.0093(13) 0.0089(12) 0.0032(11)
 C5 0.0338(15) 0.0191(13) 0.0501(17) -0.0092(12) 0.0071(13) 0.0037(11)
 C6 0.0333(15) 0.0175(13) 0.0483(17) -0.0052(12) 0.0087(13) -0.0068(11)
 C7 0.0166(11) 0.0243(12) 0.0137(11) 0.0028(9) 0.0001(9) 0.0000(10)
 C8 0.0255(13) 0.0291(14) 0.0298(13) -0.0016(11) 0.0120(11) -0.0024(11)
 C9 0.0352(16) 0.0440(18) 0.0503(18) 0.0033(14) 0.0205(14) -0.0094(14)
 C10 0.0311(15) 0.058(2) 0.0373(16) 0.0037(14) 0.0207(13) 0.0010(14)
 C11 0.0362(15) 0.0459(18) 0.0314(15) -0.0010(13) 0.0167(13) 0.0070(14)
 C12 0.0301(14) 0.0327(15) 0.0271(13) -0.0025(11) 0.0101(11) 0.0022(12)
 C13 0.0168(11) 0.0151(11) 0.0122(10) 0.0018(9) 0.0012(9) -0.0008(9)
 C14 0.0158(11) 0.0147(11) 0.0163(11) 0.0012(9) 0.0047(9) 0.0028(9)
 C15 0.0144(11) 0.0132(11) 0.0172(11) -0.0011(9) 0.0048(9) 0.0003(9)
 C16 0.0158(11) 0.0168(11) 0.0173(11) -0.0012(9) 0.0050(9) 0.0037(9)
 C17 0.0226(12) 0.0157(12) 0.0207(12) 0.0044(9) 0.0019(10) 0.0016(10)
 C18 0.0277(13) 0.0157(12) 0.0240(12) 0.0021(10) 0.0019(10) -0.0048(10)
 C19 0.0202(12) 0.0161(12) 0.0207(11) -0.0001(9) 0.0008(10) -0.0002(9)
 C20 0.0234(12) 0.0164(12) 0.0184(11) 0.0003(9) 0.0002(10) -0.0025(10)
 C21 0.0360(15) 0.0197(13) 0.0282(13) 0.0049(11) -0.0007(12) -0.0082(11)
 C22 0.0356(14) 0.0195(13) 0.0253(13) 0.0005(10) -0.0056(11) -0.0118(11)
 C23 0.0212(12) 0.0168(12) 0.0179(11) -0.0013(9) 0.0021(10) -0.0013(9)
 C24 0.0191(11) 0.0156(11) 0.0146(11) 0.0000(9) 0.0042(9) -0.0017(9)
 C25 0.0183(11) 0.0148(11) 0.0165(11) -0.0015(9) 0.0051(9) -0.0010(9)
 C26 0.0172(11) 0.0183(12) 0.0164(11) -0.0021(9) 0.0039(9) -0.0017(9)
 C27 0.0206(11) 0.0160(11) 0.0157(11) 0.0002(9) 0.0040(9) -0.0041(9)
 C28 0.0179(11) 0.0153(11) 0.0146(10) -0.0027(9) 0.0044(9) -0.0041(9)
 C29 0.0173(11) 0.0182(12) 0.0149(10) -0.0020(9) 0.0062(9) -0.0010(9)
 C30 0.0188(11) 0.0149(11) 0.0195(11) -0.0009(9) 0.0055(9) -0.0026(9)
 C31 0.0198(11) 0.0152(11) 0.0208(11) -0.0025(9) 0.0010(10) -0.0048(9)
 C32 0.0174(11) 0.0192(12) 0.0140(10) -0.0026(9) 0.0052(9) -0.0006(9)
 C33 0.0179(11) 0.0164(11) 0.0161(11) -0.0017(9) 0.0050(9) -0.0011(9)
 C34 0.0194(12) 0.0212(12) 0.0172(11) -0.0030(9) 0.0024(9) -0.0034(10)
 C35 0.0211(12) 0.0270(13) 0.0164(11) -0.0035(10) 0.0013(10) 0.0017(10)
 C36 0.0252(12) 0.0224(12) 0.0177(11) 0.0018(10) 0.0054(10) 0.0045(10)
 C37 0.0212(12) 0.0185(12) 0.0185(11) -0.0017(9) 0.0069(10) -0.0001(10)
 C38 0.0136(11) 0.0174(11) 0.0163(11) 0.0023(9) 0.0059(9) 0.0006(9)
 C39 0.0162(11) 0.0148(11) 0.0153(10) -0.0001(9) 0.0052(9) 0.0002(9)
 C40 0.0158(11) 0.0129(11) 0.0158(10) 0.0009(9) 0.0065(9) 0.0010(9)
 C41 0.0170(11) 0.0153(11) 0.0150(10) 0.0013(9) 0.0053(9) -0.0011(9)
 C42 0.0195(11) 0.0143(11) 0.0213(11) -0.0019(9) 0.0058(10) 0.0007(9)
 C43 0.0182(11) 0.0128(11) 0.0203(11) 0.0024(9) 0.0039(9) 0.0033(9)
 C44 0.0182(11) 0.0168(11) 0.0148(11) 0.0014(9) 0.0058(9) -0.0021(9)
 C45 0.0151(11) 0.0145(11) 0.0145(10) 0.0004(9) 0.0048(9) -0.0028(9)
 C46 0.0194(11) 0.0159(11) 0.0187(11) 0.0026(9) 0.0044(9) 0.0011(9)
 C47 0.0209(12) 0.0271(13) 0.0170(11) 0.0035(10) -0.0006(10) -0.0006(10)
 C48 0.0284(13) 0.0216(13) 0.0176(11) -0.0047(10) 0.0017(10) -0.0060(10)
 C49 0.0258(12) 0.0169(12) 0.0199(11) -0.0031(9) 0.0045(10) -0.0018(10)
 C50 0.0151(11) 0.0142(11) 0.0135(10) 0.0013(9) 0.0025(9) 0.0008(9)
 C51 0.0143(11) 0.0154(11) 0.0146(10) -0.0002(9) 0.0009(9) -0.0003(9)
 C52 0.0230(12) 0.0150(11) 0.0207(12) 0.0028(9) 0.0058(10) 0.0028(9)
 C53 0.0268(13) 0.0202(12) 0.0239(12) 0.0063(10) 0.0127(10) 0.0007(10)
 C54 0.0181(11) 0.0196(12) 0.0212(11) -0.0019(9) 0.0081(10) -0.0006(9)
 C55 0.0165(11) 0.0163(11) 0.0216(11) 0.0011(9) 0.0047(9) 0.0029(9)
 C56 0.0145(11) 0.0171(11) 0.0164(11) 0.0029(9) 0.0030(9) -0.0012(9)
 C57 0.0170(11) 0.0126(11) 0.0121(10) 0.0004(8) 0.0020(9) -0.0006(9)
 C58 0.0139(11) 0.0189(12) 0.0134(10) 0.0002(9) 0.0035(9) 0.0021(9)
 C59 0.0218(12) 0.0112(11) 0.0199(11) 0.0016(9) 0.0059(10) 0.0022(9)
 C60 0.0222(12) 0.0150(11) 0.0152(11) -0.0021(9) 0.0061(9) -0.0042(9)
 C61 0.0167(11) 0.0193(12) 0.0193(11) -0.0029(9) 0.0057(9) -0.0001(9)
 C62 0.0179(11) 0.0145(11) 0.0159(11) -0.0004(9) 0.0028(9) 0.0030(9)
 C63 0.0179(11) 0.0171(11) 0.0144(11) -0.0024(9) -0.0001(9) -0.0032(9)
 C64 0.0164(11) 0.0176(11) 0.0138(10) -0.0011(9) 0.0001(9) -0.0025(9)
 C65 0.0233(12) 0.0144(11) 0.0213(12) -0.0014(9) 0.0017(10) -0.0037(10)
 C66 0.0221(12) 0.0158(12) 0.0210(11) -0.0014(9) 0.0045(10) 0.0017(10)
 C67 0.0158(11) 0.0189(12) 0.0177(11) 0.0016(9) 0.0031(9) 0.0008(9)
 C68 0.0198(12) 0.0143(11) 0.0223(12) -0.0024(9) 0.0032(10) -0.0034(9)
 C69 0.0190(11) 0.0181(12) 0.0170(11) -0.0054(9) 0.0040(9) 0.0005(9)
 C70 0.0172(11) 0.0188(12) 0.0127(10) -0.0007(9) -0.0004(9) -0.0032(9)
 C71 0.0180(11) 0.0241(12) 0.0154(11) -0.0049(9) 0.0047(9) -0.0058(10)
 C72 0.0251(12) 0.0176(12) 0.0256(12) -0.0058(10) 0.0087(10) -0.0083(10)
 C73 0.0231(12) 0.0213(12) 0.0228(12) -0.0062(10) 0.0058(10) -0.0024(10)
 C74 0.0192(12) 0.0272(13) 0.0264(12) -0.0028(10) 0.0087(10) -0.0047(10)
 C75 0.0220(12) 0.0204(12) 0.0223(12) -0.0005(10) 0.0039(10) -0.0075(10)
 C76 0.0272(13) 0.0213(13) 0.0327(14) 0.0008(11) 0.0126(11) 0.0047(10)
 C77 0.0254(13) 0.0267(14) 0.0415(15) -0.0023(12) 0.0155(12) 0.0014(11)
 C78 0.0356(15) 0.0314(15) 0.0400(15) -0.0104(12) 0.0205(13) -0.0075(12)
 C79 0.0529(19) 0.0425(18) 0.058(2) -0.0065(15) 0.0405(16) -0.0019(15)
 C80 0.0358(16) 0.0496(19) 0.068(2) 0.0045(16) 0.0339(16) 0.0050(14)
 C81 0.0318(15) 0.0499(18) 0.0371(15) -0.0028(13) 0.0157(13) -0.0043(13)
 C82 0.0355(16) 0.058(2) 0.0374(16) 0.0034(14) 0.0132(13) -0.0117(15)
 C83 0.0524(19) 0.058(2) 0.0374(16) -0.0076(15) 0.0189(15) -0.0216(16)
 C84 0.0244(12) 0.0208(12) 0.0242(12) -0.0032(10) 0.0117(10) -0.0022(10)
 C85 0.0260(12) 0.0218(12) 0.0219(12) 0.0011(10) 0.0120(10) -0.0029(10)
 C86 0.0254(13) 0.0195(12) 0.0251(12) 0.0009(10) 0.0098(10) -0.0026(10)
 C87 0.0231(12) 0.0212(13) 0.0264(12) 0.0027(10) 0.0075(10) -0.0005(10)
 C88 0.0292(13) 0.0192(13) 0.0292(13) 0.0027(10) 0.0073(11) -0.0017(10)
 C89 0.0288(13) 0.0196(12) 0.0299(13) 0.0007(10) 0.0118(11) -0.0009(10)
 C90 0.0392(15) 0.0173(13) 0.0342(14) 0.0004(11) 0.0080(12) -0.0039(11)
 C91 0.0409(17) 0.0275(15) 0.0523(18) -0.0051(13) -0.0006(14) -0.0052(13)
 C92 0.0264(13) 0.0178(12) 0.0280(13) -0.0033(10) 0.0090(11) -0.0017(10)
 C93 0.0248(13) 0.0207(13) 0.0340(14) 0.0000(11) 0.0119(11) -0.0018(10)
 C94 0.0312(14) 0.0212(13) 0.0314(13) -0.0029(11) 0.0102(11) -0.0042(11)
 C95 0.0318(14) 0.0286(15) 0.0516(17) 0.0027(13) 0.0181(13) -0.0045(12)
 C96 0.0658(19) 0.0415(18) 0.094(3) -0.0135(18) 0.061(2) -0.0122(15)
 C100 0.0248(13) 0.0350(15) 0.0334(14) -0.0074(12) 0.0170(11) -0.0065(11)
 C101 0.0233(13) 0.0362(15) 0.0290(13) -0.0037(11) 0.0127(11) -0.0009(11)
 C102 0.0271(14) 0.0546(19) 0.0277(14) 0.0019(13) 0.0133(12) -0.0020(13)
 C103 0.0452(17) 0.0473(18) 0.0441(17) 0.0123(14) 0.0248(14) 0.0188(15)
 C107 0.054(2) 0.042(2) 0.113(3) 0.031(2) 0.013(2) 0.0091(17)
 C97 0.031(2) 0.048(3) 0.034(3) 0.004(2) 0.014(2) -0.0042(19)
 C98 0.050(2) 0.031(3) 0.034(3) 0.006(2) 0.013(2) -0.0077(19)
 C99 0.053(3) 0.051(4) 0.049(4) -0.007(3) 0.016(3) 0.014(3)
 C104 0.034(3) 0.025(5) 0.038(4) -0.008(3) 0.016(3) 0.000(3)
 C105 0.026(2) 0.024(2) 0.034(3) -0.002(2) 0.011(2) -0.0057(19)
 C106 0.052(3) 0.032(3) 0.049(3) 0.007(2) 0.001(3) -0.001(2)
 C97A 0.050(2) 0.044(6) 0.070(6) 0.033(4) 0.010(4) -0.010(4)
 C98A 0.125(5) 0.072(7) 0.149(10) 0.015(6) 0.120(7) 0.015(6)
 C99A 0.091(4) 0.094(4) 0.094(4) -0.001(2) 0.026(2) 0.003(2)
 C108 0.040(4) 0.021(5) 0.031(5) -0.003(4) 0.014(4) 0.004(3)
 C109 0.030(4) 0.020(4) 0.054(4) -0.003(3) 0.024(3) -0.002(3)
 C110 0.040(4) 0.015(3) 0.071(5) 0.004(3) 0.009(4) 0.000(3)

_geom_special_details
;
 All esds (except the esd in the dihedral angle between two l.s. planes)
 are estimated using the full covariance matrix.  The cell esds are taken
 into account individually in the estimation of esds in distances, angles
 and torsion angles; correlations between esds in cell parameters are only
 used when they are defined by crystal symmetry.  An approximate (isotropic)
 treatment of cell esds is used for estimating esds involving l.s. planes.
;
loop_
  _geom_bond_atom_site_label_1
  _geom_bond_atom_site_label_2
  _geom_bond_distance
  _geom_bond_site_symmetry_2
  _geom_bond_publ_flag
 O1 C1 1.378(3) . ?
 O1 C8 1.382(3) . ?
 O2 C69 1.382(3) . ?
 O2 C71 1.374(3) . ?
 O3 C56 1.386(3) . ?
 O3 C58 1.381(3) . ?
 O4 C54 1.364(3) . ?
 O4 C76 1.436(3) . ?
 O5 C60 1.364(3) . ?
 O5 C84 1.438(3) . ?
 O6 C73 1.366(3) . ?
 O6 C100 1.439(3) . ?
 O7 C67 1.365(3) . ?
 O7 C92 1.431(3) . ?
 C1 C2 1.380(3) . ?
 C1 C6 1.386(4) . ?
 C2 C3 1.379(3) . ?
 C2 C13 1.521(3) . ?
 C3 H3 0.9500 . ?
 C3 C4 1.389(4) . ?
 C4 H4 0.9500 . ?
 C4 C5 1.376(4) . ?
 C5 H5 0.9500 . ?
 C5 C6 1.372(4) . ?
 C6 H6 0.9500 . ?
 C7 C8 1.370(3) . ?
 C7 C12 1.392(3) . ?
 C7 C13 1.520(3) . ?
 C8 C9 1.391(4) . ?
 C9 H9 0.9500 . ?
 C9 C10 1.372(4) . ?
 C10 H10 0.9500 . ?
 C10 C11 1.368(4) . ?
 C11 H11 0.9500 . ?
 C11 C12 1.382(4) . ?
 C12 H12 0.9500 . ?
 C13 C14 1.535(3) . ?
 C13 C25 1.523(3) . ?
 C14 C15 1.376(3) . ?
 C14 C19 1.397(3) . ?
 C15 H15 0.9500 . ?
 C15 C16 1.395(3) . ?
 C16 C17 1.397(3) . ?
 C16 C38 1.479(3) . ?
 C17 H17 0.9500 . ?
 C17 C18 1.389(3) . ?
 C18 H18 0.9500 . ?
 C18 C19 1.384(3) . ?
 C19 C20 1.464(3) . ?
 C20 C21 1.388(3) . ?
 C20 C25 1.398(3) . ?
 C21 H21 0.9500 . ?
 C21 C22 1.379(3) . ?
 C22 H22 0.9500 . ?
 C22 C23 1.409(3) . ?
 C23 C24 1.395(3) . ?
 C23 C26 1.484(3) . ?
 C24 H24 0.9500 . ?
 C24 C25 1.376(3) . ?
 C26 C27 1.402(3) . ?
 C26 C31 1.401(3) . ?
 C27 H27 0.9500 . ?
 C27 C28 1.371(3) . ?
 C28 C29 1.396(3) . ?
 C28 C63 1.525(3) . ?
 C29 C30 1.387(3) . ?
 C29 C32 1.466(3) . ?
 C30 H30 0.9500 . ?
 C30 C31 1.380(3) . ?
 C31 H31 0.9500 . ?
 C32 C33 1.396(3) . ?
 C32 C37 1.392(3) . ?
 C33 C34 1.376(3) . ?
 C33 C63 1.540(3) . ?
 C34 H34 0.9500 . ?
 C34 C35 1.396(3) . ?
 C35 H35 0.9500 . ?
 C35 C36 1.385(3) . ?
 C36 H36 0.9500 . ?
 C36 C37 1.391(3) . ?
 C37 H37 0.9500 . ?
 C38 C39 1.397(3) . ?
 C38 C43 1.394(3) . ?
 C39 H39 0.9500 . ?
 C39 C40 1.378(3) . ?
 C40 C41 1.396(3) . ?
 C40 C50 1.520(3) . ?
 C41 C42 1.385(3) . ?
 C41 C44 1.465(3) . ?
 C42 H42 0.9500 . ?
 C42 C43 1.385(3) . ?
 C43 H43 0.9500 . ?
 C44 C45 1.397(3) . ?
 C44 C49 1.391(3) . ?
 C45 C46 1.379(3) . ?
 C45 C50 1.537(3) . ?
 C46 H46 0.9500 . ?
 C46 C47 1.392(3) . ?
 C47 H47 0.9500 . ?
 C47 C48 1.387(3) . ?
 C48 H48 0.9500 . ?
 C48 C49 1.387(3) . ?
 C49 H49 0.9500 . ?
 C50 C51 1.515(3) . ?
 C50 C57 1.524(3) . ?
 C51 C52 1.401(3) . ?
 C51 C56 1.381(3) . ?
 C52 H52 0.9500 . ?
 C52 C53 1.374(3) . ?
 C53 H53 0.9500 . ?
 C53 C54 1.392(3) . ?
 C54 C55 1.386(3) . ?
 C55 H55 0.9500 . ?
 C55 C56 1.384(3) . ?
 C57 C58 1.389(3) . ?
 C57 C62 1.386(3) . ?
 C58 C59 1.382(3) . ?
 C59 H59 0.9500 . ?
 C59 C60 1.383(3) . ?
 C60 C61 1.390(3) . ?
 C61 H61 0.9500 . ?
 C61 C62 1.382(3) . ?
 C62 H62 0.9500 . ?
 C63 C64 1.518(3) . ?
 C63 C70 1.527(3) . ?
 C64 C65 1.396(3) . ?
 C64 C69 1.378(3) . ?
 C65 H65 0.9500 . ?
 C65 C66 1.373(3) . ?
 C66 H66 0.9500 . ?
 C66 C67 1.397(3) . ?
 C67 C68 1.374(3) . ?
 C68 H68 0.9500 . ?
 C68 C69 1.385(3) . ?
 C70 C71 1.383(3) . ?
 C70 C75 1.384(3) . ?
 C71 C72 1.383(3) . ?
 C72 H72 0.9500 . ?
 C72 C73 1.378(3) . ?
 C73 C74 1.387(3) . ?
 C74 H74 0.9500 . ?
 C74 C75 1.382(3) . ?
 C75 H75 0.9500 . ?
 C76 H76A 0.9900 . ?
 C76 H76B 0.9900 . ?
 C76 C77 1.507(3) . ?
 C77 H77A 0.9900 . ?
 C77 H77B 0.9900 . ?
 C77 C78 1.518(4) . ?
 C78 H78A 0.9900 . ?
 C78 H78B 0.9900 . ?
 C78 C79 1.529(4) . ?
 C79 H79A 0.9900 . ?
 C79 H79B 0.9900 . ?
 C79 C80 1.516(4) . ?
 C80 H80A 0.9900 . ?
 C80 H80B 0.9900 . ?
 C80 C81 1.521(4) . ?
 C81 H81A 0.9900 . ?
 C81 H81B 0.9900 . ?
 C81 C82 1.529(4) . ?
 C82 H82A 0.9900 . ?
 C82 H82B 0.9900 . ?
 C82 C83 1.516(4) . ?
 C83 H83A 0.9800 . ?
 C83 H83B 0.9800 . ?
 C83 H83C 0.9800 . ?
 C84 H84A 0.9900 . ?
 C84 H84B 0.9900 . ?
 C84 C85 1.508(3) . ?
 C85 H85A 0.9900 . ?
 C85 H85B 0.9900 . ?
 C85 C86 1.512(3) . ?
 C86 H86A 0.9900 . ?
 C86 H86B 0.9900 . ?
 C86 C87 1.522(3) . ?
 C87 H87A 0.9900 . ?
 C87 H87B 0.9900 . ?
 C87 C88 1.519(3) . ?
 C88 H88A 0.9900 . ?
 C88 H88B 0.9900 . ?
 C88 C89 1.517(3) . ?
 C89 H89A 0.9900 . ?
 C89 H89B 0.9900 . ?
 C89 C90 1.528(3) . ?
 C90 H90A 0.9900 . ?
 C90 H90B 0.9900 . ?
 C90 C91 1.510(4) . ?
 C91 H91A 0.9800 . ?
 C91 H91B 0.9800 . ?
 C91 H91C 0.9800 . ?
 C92 H92A 0.9900 . ?
 C92 H92B 0.9900 . ?
 C92 C93 1.502(3) . ?
 C93 H93A 0.9900 . ?
 C93 H93B 0.9900 . ?
 C93 C94 1.515(3) . ?
 C94 H94A 0.9900 . ?
 C94 H94B 0.9900 . ?
 C94 C95 1.523(4) . ?
 C95 H95A 0.9901 . ?
 C95 H95B 0.9900 . ?
 C95 C96 1.520(4) . ?
 C96 H96A 0.9900 . ?
 C96 H96B 0.9900 . ?
 C96 H96C 0.9900 . ?
 C96 H96D 0.9900 . ?
 C96 C97 1.486(5) . ?
 C96 C97A 1.741(10) . ?
 C100 H10A 0.9900 . ?
 C100 H10B 0.9900 . ?
 C100 C101 1.509(4) . ?
 C101 H10C 0.9900 . ?
 C101 H10D 0.9900 . ?
 C101 C102 1.512(4) . ?
 C102 H10E 0.9900 . ?
 C102 H10F 0.9900 . ?
 C102 C103 1.516(4) . ?
 C103 H10G 0.9900 . ?
 C103 H10H 0.9900 . ?
 C103 H10I 0.9900 . ?
 C103 H10J 0.9900 . ?
 C103 C104 1.549(7) . ?
 C103 C108 1.552(9) . ?
 C107 H10K 0.9800 . ?
 C107 H10L 0.9800 . ?
 C107 H10M 0.9800 . ?
 C107 H10N 0.9800 . ?
 C107 H10O 0.9800 . ?
 C107 H10P 0.9800 . ?
 C107 C106 1.570(7) . ?
 C107 C110 1.563(8) . ?
 C97 H97A 0.9900 . ?
 C97 H97B 0.9900 . ?
 C97 C98 1.499(8) . ?
 C98 H98A 0.9900 . ?
 C98 H98B 0.9900 . ?
 C98 C99 1.478(8) . ?
 C99 H99A 0.9800 . ?
 C99 H99B 0.9800 . ?
 C99 H99C 0.9800 . ?
 C104 H10Q 0.9900 . ?
 C104 H10R 0.9900 . ?
 C104 C105 1.518(8) . ?
 C105 H10S 0.9900 . ?
 C105 H10T 0.9900 . ?
 C105 C106 1.544(7) . ?
 C106 H10U 0.9900 . ?
 C106 H10V 0.9900 . ?
 C97A H97C 0.9900 . ?
 C97A H97D 0.9900 . ?
 C97A C98A 1.670(18) . ?
 C98A H98C 0.9900 . ?
 C98A H98D 0.9900 . ?
 C98A C99A 1.445(17) . ?
 C99A H99D 0.9800 . ?
 C99A H99E 0.9800 . ?
 C99A H99F 0.9800 . ?
 C108 H10W 0.9900 . ?
 C108 H10X 0.9900 . ?
 C108 C109 1.530(10) . ?
 C109 H10Y 0.9900 . ?
 C109 H 0.9900 . ?
 C109 C110 1.481(10) . ?
 C110 H11A 0.9900 . ?
 C110 H11B 0.9900 . ?

loop_
  _geom_angle_atom_site_label_1
  _geom_angle_atom_site_label_2
  _geom_angle_atom_site_label_3
  _geom_angle
  _geom_angle_site_symmetry_1
  _geom_angle_site_symmetry_3
  _geom_angle_publ_flag
 C1 O1 C8 117.71(19) . . ?
 C71 O2 C69 117.71(17) . . ?
 C58 O3 C56 116.61(16) . . ?
 C54 O4 C76 117.05(18) . . ?
 C60 O5 C84 117.60(17) . . ?
 C73 O6 C100 118.38(19) . . ?
 C67 O7 C92 117.47(17) . . ?
 O1 C1 C2 123.0(2) . . ?
 O1 C1 C6 115.4(2) . . ?
 C2 C1 C6 121.6(2) . . ?
 C1 C2 C13 120.0(2) . . ?
 C3 C2 C1 118.0(2) . . ?
 C3 C2 C13 121.9(2) . . ?
 C2 C3 H3 119.3 . . ?
 C2 C3 C4 121.3(2) . . ?
 C4 C3 H3 119.3 . . ?
 C3 C4 H4 120.4 . . ?
 C5 C4 C3 119.2(2) . . ?
 C5 C4 H4 120.4 . . ?
 C4 C5 H5 119.7 . . ?
 C6 C5 C4 120.7(2) . . ?
 C6 C5 H5 119.7 . . ?
 C1 C6 H6 120.4 . . ?
 C5 C6 C1 119.1(2) . . ?
 C5 C6 H6 120.4 . . ?
 C8 C7 C12 117.7(2) . . ?
 C8 C7 C13 120.5(2) . . ?
 C12 C7 C13 121.5(2) . . ?
 O1 C8 C9 115.6(2) . . ?
 C7 C8 O1 122.8(2) . . ?
 C7 C8 C9 121.6(2) . . ?
 C8 C9 H9 120.3 . . ?
 C10 C9 C8 119.4(3) . . ?
 C10 C9 H9 120.3 . . ?
 C9 C10 H10 119.8 . . ?
 C11 C10 C9 120.3(3) . . ?
 C11 C10 H10 119.8 . . ?
 C10 C11 H11 120.1 . . ?
 C10 C11 C12 119.8(3) . . ?
 C12 C11 H11 120.1 . . ?
 C7 C12 H12 119.4 . . ?
 C11 C12 C7 121.2(3) . . ?
 C11 C12 H12 119.4 . . ?
 C2 C13 C14 111.18(17) . . ?
 C2 C13 C25 111.77(18) . . ?
 C7 C13 C2 110.23(18) . . ?
 C7 C13 C14 109.10(17) . . ?
 C7 C13 C25 113.49(18) . . ?
 C25 C13 C14 100.72(17) . . ?
 C15 C14 C13 127.8(2) . . ?
 C15 C14 C19 121.2(2) . . ?
 C19 C14 C13 110.99(18) . . ?
 C14 C15 H15 120.3 . . ?
 C14 C15 C16 119.5(2) . . ?
 C16 C15 H15 120.3 . . ?
 C15 C16 C17 119.1(2) . . ?
 C15 C16 C38 120.7(2) . . ?
 C17 C16 C38 120.2(2) . . ?
 C16 C17 H17 119.3 . . ?
 C18 C17 C16 121.4(2) . . ?
 C18 C17 H17 119.3 . . ?
 C17 C18 H18 120.6 . . ?
 C19 C18 C17 118.9(2) . . ?
 C19 C18 H18 120.6 . . ?
 C14 C19 C20 108.41(19) . . ?
 C18 C19 C14 119.9(2) . . ?
 C18 C19 C20 131.7(2) . . ?
 C21 C20 C19 131.9(2) . . ?
 C21 C20 C25 119.4(2) . . ?
 C25 C20 C19 108.75(19) . . ?
 C20 C21 H21 120.4 . . ?
 C22 C21 C20 119.1(2) . . ?
 C22 C21 H21 120.4 . . ?
 C21 C22 H22 118.9 . . ?
 C21 C22 C23 122.2(2) . . ?
 C23 C22 H22 118.9 . . ?
 C22 C23 C26 121.3(2) . . ?
 C24 C23 C22 117.7(2) . . ?
 C24 C23 C26 121.0(2) . . ?
 C23 C24 H24 119.8 . . ?
 C25 C24 C23 120.3(2) . . ?
 C25 C24 H24 119.8 . . ?
 C20 C25 C13 111.11(18) . . ?
 C24 C25 C13 127.6(2) . . ?
 C24 C25 C20 121.2(2) . . ?
 C27 C26 C23 121.0(2) . . ?
 C31 C26 C23 121.4(2) . . ?
 C31 C26 C27 117.6(2) . . ?
 C26 C27 H27 119.9 . . ?
 C28 C27 C26 120.2(2) . . ?
 C28 C27 H27 119.9 . . ?
 C27 C28 C29 121.2(2) . . ?
 C27 C28 C63 127.5(2) . . ?
 C29 C28 C63 111.37(18) . . ?
 C28 C29 C32 108.63(19) . . ?
 C30 C29 C28 119.7(2) . . ?
 C30 C29 C32 131.7(2) . . ?
 C29 C30 H30 120.6 . . ?
 C31 C30 C29 118.8(2) . . ?
 C31 C30 H30 120.6 . . ?
 C26 C31 H31 118.8 . . ?
 C30 C31 C26 122.5(2) . . ?
 C30 C31 H31 118.8 . . ?
 C33 C32 C29 108.51(19) . . ?
 C37 C32 C29 130.7(2) . . ?
 C37 C32 C33 120.7(2) . . ?
 C32 C33 C63 110.96(18) . . ?
 C34 C33 C32 120.6(2) . . ?
 C34 C33 C63 128.4(2) . . ?
 C33 C34 H34 120.5 . . ?
 C33 C34 C35 119.0(2) . . ?
 C35 C34 H34 120.5 . . ?
 C34 C35 H35 119.8 . . ?
 C36 C35 C34 120.4(2) . . ?
 C36 C35 H35 119.8 . . ?
 C35 C36 H36 119.5 . . ?
 C35 C36 C37 121.0(2) . . ?
 C37 C36 H36 119.5 . . ?
 C32 C37 H37 120.9 . . ?
 C36 C37 C32 118.2(2) . . ?
 C36 C37 H37 120.9 . . ?
 C39 C38 C16 120.6(2) . . ?
 C43 C38 C16 119.93(19) . . ?
 C43 C38 C39 119.4(2) . . ?
 C38 C39 H39 120.4 . . ?
 C40 C39 C38 119.2(2) . . ?
 C40 C39 H39 120.4 . . ?
 C39 C40 C41 120.9(2) . . ?
 C39 C40 C50 127.63(19) . . ?
 C41 C40 C50 111.45(18) . . ?
 C40 C41 C44 108.49(19) . . ?
 C42 C41 C40 120.4(2) . . ?
 C42 C41 C44 131.1(2) . . ?
 C41 C42 H42 120.7 . . ?
 C43 C42 C41 118.6(2) . . ?
 C43 C42 H42 120.7 . . ?
 C38 C43 H43 119.2 . . ?
 C42 C43 C38 121.5(2) . . ?
 C42 C43 H43 119.2 . . ?
 C45 C44 C41 108.57(19) . . ?
 C49 C44 C41 130.8(2) . . ?
 C49 C44 C45 120.6(2) . . ?
 C44 C45 C50 110.84(18) . . ?
 C46 C45 C44 120.7(2) . . ?
 C46 C45 C50 128.5(2) . . ?
 C45 C46 H46 120.6 . . ?
 C45 C46 C47 118.8(2) . . ?
 C47 C46 H46 120.6 . . ?
 C46 C47 H47 119.7 . . ?
 C48 C47 C46 120.6(2) . . ?
 C48 C47 H47 119.7 . . ?
 C47 C48 H48 119.5 . . ?
 C47 C48 C49 120.9(2) . . ?
 C49 C48 H48 119.5 . . ?
 C44 C49 H49 120.8 . . ?
 C48 C49 C44 118.4(2) . . ?
 C48 C49 H49 120.8 . . ?
 C40 C50 C45 100.63(17) . . ?
 C40 C50 C57 111.29(17) . . ?
 C51 C50 C40 113.50(17) . . ?
 C51 C50 C45 110.96(17) . . ?
 C51 C50 C57 108.60(18) . . ?
 C57 C50 C45 111.75(17) . . ?
 C52 C51 C50 123.11(19) . . ?
 C56 C51 C50 120.37(19) . . ?
 C56 C51 C52 116.4(2) . . ?
 C51 C52 H52 119.1 . . ?
 C53 C52 C51 121.8(2) . . ?
 C53 C52 H52 119.1 . . ?
 C52 C53 H53 120.0 . . ?
 C52 C53 C54 120.1(2) . . ?
 C54 C53 H53 120.0 . . ?
 O4 C54 C53 116.5(2) . . ?
 O4 C54 C55 124.0(2) . . ?
 C55 C54 C53 119.5(2) . . ?
 C54 C55 H55 120.6 . . ?
 C56 C55 C54 118.9(2) . . ?
 C56 C55 H55 120.6 . . ?
 C51 C56 O3 121.94(19) . . ?
 C51 C56 C55 123.2(2) . . ?
 C55 C56 O3 114.86(19) . . ?
 C58 C57 C50 119.97(19) . . ?
 C62 C57 C50 123.00(19) . . ?
 C62 C57 C58 117.0(2) . . ?
 O3 C58 C57 122.00(19) . . ?
 O3 C58 C59 115.72(19) . . ?
 C59 C58 C57 122.3(2) . . ?
 C58 C59 H59 120.3 . . ?
 C58 C59 C60 119.4(2) . . ?
 C60 C59 H59 120.3 . . ?
 O5 C60 C59 115.91(19) . . ?
 O5 C60 C61 124.3(2) . . ?
 C59 C60 C61 119.8(2) . . ?
 C60 C61 H61 120.3 . . ?
 C62 C61 C60 119.5(2) . . ?
 C62 C61 H61 120.3 . . ?
 C57 C62 H62 119.0 . . ?
 C61 C62 C57 122.0(2) . . ?
 C61 C62 H62 119.0 . . ?
 C28 C63 C33 100.47(17) . . ?
 C28 C63 C70 111.16(18) . . ?
 C64 C63 C28 112.34(17) . . ?
 C64 C63 C33 111.16(18) . . ?
 C64 C63 C70 109.57(18) . . ?
 C70 C63 C33 111.92(17) . . ?
 C65 C64 C63 121.9(2) . . ?
 C69 C64 C63 121.8(2) . . ?
 C69 C64 C65 116.3(2) . . ?
 C64 C65 H65 118.7 . . ?
 C66 C65 C64 122.6(2) . . ?
 C66 C65 H65 118.7 . . ?
 C65 C66 H66 120.4 . . ?
 C65 C66 C67 119.1(2) . . ?
 C67 C66 H66 120.4 . . ?
 O7 C67 C66 116.2(2) . . ?
 O7 C67 C68 123.9(2) . . ?
 C68 C67 C66 119.9(2) . . ?
 C67 C68 H68 120.4 . . ?
 C67 C68 C69 119.1(2) . . ?
 C69 C68 H68 120.4 . . ?
 O2 C69 C68 113.9(2) . . ?
 C64 C69 O2 123.1(2) . . ?
 C64 C69 C68 123.0(2) . . ?
 C71 C70 C63 121.5(2) . . ?
 C71 C70 C75 116.4(2) . . ?
 C75 C70 C63 122.2(2) . . ?
 O2 C71 C70 123.2(2) . . ?
 O2 C71 C72 114.4(2) . . ?
 C72 C71 C70 122.4(2) . . ?
 C71 C72 H72 120.2 . . ?
 C73 C72 C71 119.6(2) . . ?
 C73 C72 H72 120.2 . . ?
 O6 C73 C72 115.6(2) . . ?
 O6 C73 C74 124.6(2) . . ?
 C72 C73 C74 119.8(2) . . ?
 C73 C74 H74 120.5 . . ?
 C75 C74 C73 118.9(2) . . ?
 C75 C74 H74 120.5 . . ?
 C70 C75 H75 118.5 . . ?
 C74 C75 C70 122.9(2) . . ?
 C74 C75 H75 118.5 . . ?
 O4 C76 H76A 110.0 . . ?
 O4 C76 H76B 110.0 . . ?
 O4 C76 C77 108.6(2) . . ?
 H76A C76 H76B 108.3 . . ?
 C77 C76 H76A 110.0 . . ?
 C77 C76 H76B 110.0 . . ?
 C76 C77 H77A 108.7 . . ?
 C76 C77 H77B 108.7 . . ?
 C76 C77 C78 114.4(2) . . ?
 H77A C77 H77B 107.6 . . ?
 C78 C77 H77A 108.7 . . ?
 C78 C77 H77B 108.7 . . ?
 C77 C78 H78A 109.0 . . ?
 C77 C78 H78B 109.0 . . ?
 C77 C78 C79 112.7(2) . . ?
 H78A C78 H78B 107.8 . . ?
 C79 C78 H78A 109.0 . . ?
 C79 C78 H78B 109.0 . . ?
 C78 C79 H79A 108.4 . . ?
 C78 C79 H79B 108.4 . . ?
 H79A C79 H79B 107.5 . . ?
 C80 C79 C78 115.4(2) . . ?
 C80 C79 H79A 108.4 . . ?
 C80 C79 H79B 108.4 . . ?
 C79 C80 H80A 108.5 . . ?
 C79 C80 H80B 108.5 . . ?
 C79 C80 C81 115.0(3) . . ?
 H80A C80 H80B 107.5 . . ?
 C81 C80 H80A 108.5 . . ?
 C81 C80 H80B 108.5 . . ?
 C80 C81 H81A 109.1 . . ?
 C80 C81 H81B 109.1 . . ?
 C80 C81 C82 112.4(3) . . ?
 H81A C81 H81B 107.9 . . ?
 C82 C81 H81A 109.1 . . ?
 C82 C81 H81B 109.1 . . ?
 C81 C82 H82A 108.9 . . ?
 C81 C82 H82B 108.9 . . ?
 H82A C82 H82B 107.8 . . ?
 C83 C82 C81 113.1(2) . . ?
 C83 C82 H82A 108.9 . . ?
 C83 C82 H82B 108.9 . . ?
 C82 C83 H83A 109.5 . . ?
 C82 C83 H83B 109.5 . . ?
 C82 C83 H83C 109.5 . . ?
 H83A C83 H83B 109.5 . . ?
 H83A C83 H83C 109.5 . . ?
 H83B C83 H83C 109.5 . . ?
 O5 C84 H84A 110.3 . . ?
 O5 C84 H84B 110.3 . . ?
 O5 C84 C85 106.88(18) . . ?
 H84A C84 H84B 108.6 . . ?
 C85 C84 H84A 110.3 . . ?
 C85 C84 H84B 110.3 . . ?
 C84 C85 H85A 108.7 . . ?
 C84 C85 H85B 108.7 . . ?
 C84 C85 C86 114.04(19) . . ?
 H85A C85 H85B 107.6 . . ?
 C86 C85 H85A 108.7 . . ?
 C86 C85 H85B 108.7 . . ?
 C85 C86 H86A 109.2 . . ?
 C85 C86 H86B 109.2 . . ?
 C85 C86 C87 112.27(19) . . ?
 H86A C86 H86B 107.9 . . ?
 C87 C86 H86A 109.2 . . ?
 C87 C86 H86B 109.2 . . ?
 C86 C87 H87A 108.8 . . ?
 C86 C87 H87B 108.8 . . ?
 H87A C87 H87B 107.7 . . ?
 C88 C87 C86 113.64(19) . . ?
 C88 C87 H87A 108.8 . . ?
 C88 C87 H87B 108.8 . . ?
 C87 C88 H88A 109.1 . . ?
 C87 C88 H88B 109.1 . . ?
 H88A C88 H88B 107.8 . . ?
 C89 C88 C87 112.5(2) . . ?
 C89 C88 H88A 109.1 . . ?
 C89 C88 H88B 109.1 . . ?
 C88 C89 H89A 108.6 . . ?
 C88 C89 H89B 108.6 . . ?
 C88 C89 C90 114.6(2) . . ?
 H89A C89 H89B 107.6 . . ?
 C90 C89 H89A 108.6 . . ?
 C90 C89 H89B 108.6 . . ?
 C89 C90 H90A 108.7 . . ?
 C89 C90 H90B 108.7 . . ?
 H90A C90 H90B 107.6 . . ?
 C91 C90 C89 114.1(2) . . ?
 C91 C90 H90A 108.7 . . ?
 C91 C90 H90B 108.7 . . ?
 C90 C91 H91A 109.5 . . ?
 C90 C91 H91B 109.5 . . ?
 C90 C91 H91C 109.5 . . ?
 H91A C91 H91B 109.5 . . ?
 H91A C91 H91C 109.5 . . ?
 H91B C91 H91C 109.5 . . ?
 O7 C92 H92A 110.2 . . ?
 O7 C92 H92B 110.2 . . ?
 O7 C92 C93 107.59(18) . . ?
 H92A C92 H92B 108.5 . . ?
 C93 C92 H92A 110.2 . . ?
 C93 C92 H92B 110.2 . . ?
 C92 C93 H93A 109.2 . . ?
 C92 C93 H93B 109.2 . . ?
 C92 C93 C94 112.0(2) . . ?
 H93A C93 H93B 107.9 . . ?
 C94 C93 H93A 109.2 . . ?
 C94 C93 H93B 109.2 . . ?
 C93 C94 H94A 109.0 . . ?
 C93 C94 H94B 109.0 . . ?
 C93 C94 C95 113.1(2) . . ?
 H94A C94 H94B 107.8 . . ?
 C95 C94 H94A 109.0 . . ?
 C95 C94 H94B 109.0 . . ?
 C94 C95 H95A 110.0 . . ?
 C94 C95 H95B 109.9 . . ?
 H95A C95 H95B 108.4 . . ?
 C96 C95 C94 112.6(2) . . ?
 C96 C95 H95A 105.8 . . ?
 C96 C95 H95B 110.1 . . ?
 C95 C96 H96A 107.1 . . ?
 C95 C96 H96B 107.1 . . ?
 C95 C96 H96C 112.6 . . ?
 C95 C96 H96D 112.6 . . ?
 C95 C96 C97A 96.0(5) . . ?
 H96A C96 H96B 106.8 . . ?
 H96C C96 H96D 110.1 . . ?
 C97 C96 C95 121.1(4) . . ?
 C97 C96 H96A 107.1 . . ?
 C97 C96 H96B 107.1 . . ?
 C97A C96 H96C 112.6 . . ?
 C97A C96 H96D 112.6 . . ?
 O6 C100 H10A 110.4 . . ?
 O6 C100 H10B 110.4 . . ?
 O6 C100 C101 106.6(2) . . ?
 H10A C100 H10B 108.6 . . ?
 C101 C100 H10A 110.4 . . ?
 C101 C100 H10B 110.4 . . ?
 C100 C101 H10C 108.6 . . ?
 C100 C101 H10D 108.6 . . ?
 C100 C101 C102 114.6(2) . . ?
 H10C C101 H10D 107.6 . . ?
 C102 C101 H10C 108.6 . . ?
 C102 C101 H10D 108.6 . . ?
 C101 C102 H10E 109.2 . . ?
 C101 C102 H10F 109.2 . . ?
 C101 C102 C103 112.1(2) . . ?
 H10E C102 H10F 107.9 . . ?
 C103 C102 H10E 109.2 . . ?
 C103 C102 H10F 109.2 . . ?
 C102 C103 H10G 106.2 . . ?
 C102 C103 H10H 106.2 . . ?
 C102 C103 H10I 111.5 . . ?
 C102 C103 H10J 111.5 . . ?
 C102 C103 C104 124.6(4) . . ?
 C102 C103 C108 101.1(4) . . ?
 H10G C103 H10H 106.4 . . ?
 H10I C103 H10J 109.4 . . ?
 C104 C103 H10G 106.2 . . ?
 C104 C103 H10H 106.2 . . ?
 C108 C103 H10I 111.5 . . ?
 C108 C103 H10J 111.5 . . ?
 H10K C107 H10L 109.5 . . ?
 H10K C107 H10M 109.5 . . ?
 H10L C107 H10M 109.5 . . ?
 H10N C107 H10O 109.5 . . ?
 H10N C107 H10P 109.5 . . ?
 H10O C107 H10P 109.5 . . ?
 C106 C107 H10K 109.5 . . ?
 C106 C107 H10L 109.5 . . ?
 C106 C107 H10M 109.5 . . ?
 C110 C107 H10N 109.5 . . ?
 C110 C107 H10O 109.5 . . ?
 C110 C107 H10P 109.5 . . ?
 C96 C97 H97A 109.8 . . ?
 C96 C97 H97B 109.8 . . ?
 C96 C97 C98 109.5(4) . . ?
 H97A C97 H97B 108.2 . . ?
 C98 C97 H97A 109.8 . . ?
 C98 C97 H97B 109.8 . . ?
 C97 C98 H98A 108.7 . . ?
 C97 C98 H98B 108.7 . . ?
 H98A C98 H98B 107.6 . . ?
 C99 C98 C97 114.1(4) . . ?
 C99 C98 H98A 108.7 . . ?
 C99 C98 H98B 108.7 . . ?
 C98 C99 H99A 109.5 . . ?
 C98 C99 H99B 109.5 . . ?
 C98 C99 H99C 109.5 . . ?
 H99A C99 H99B 109.5 . . ?
 H99A C99 H99C 109.5 . . ?
 H99B C99 H99C 109.5 . . ?
 C103 C104 H10Q 109.0 . . ?
 C103 C104 H10R 109.0 . . ?
 H10Q C104 H10R 107.8 . . ?
 C105 C104 C103 112.7(5) . . ?
 C105 C104 H10Q 109.0 . . ?
 C105 C104 H10R 109.0 . . ?
 C104 C105 H10S 109.1 . . ?
 C104 C105 H10T 109.1 . . ?
 C104 C105 C106 112.3(4) . . ?
 H10S C105 H10T 107.9 . . ?
 C106 C105 H10S 109.1 . . ?
 C106 C105 H10T 109.1 . . ?
 C107 C106 H10U 108.8 . . ?
 C107 C106 H10V 108.8 . . ?
 C105 C106 C107 113.8(4) . . ?
 C105 C106 H10U 108.8 . . ?
 C105 C106 H10V 108.8 . . ?
 H10U C106 H10V 107.7 . . ?
 C96 C97A H97C 111.8 . . ?
 C96 C97A H97D 111.8 . . ?
 H97C C97A H97D 109.5 . . ?
 C98A C97A C96 99.8(8) . . ?
 C98A C97A H97C 111.8 . . ?
 C98A C97A H97D 111.8 . . ?
 C97A C98A H98C 111.5 . . ?
 C97A C98A H98D 111.5 . . ?
 H98C C98A H98D 109.4 . . ?
 C99A C98A C97A 101.1(11) . . ?
 C99A C98A H98C 111.5 . . ?
 C99A C98A H98D 111.5 . . ?
 C98A C99A H99D 109.5 . . ?
 C98A C99A H99E 109.5 . . ?
 C98A C99A H99F 109.5 . . ?
 H99D C99A H99E 109.5 . . ?
 H99D C99A H99F 109.5 . . ?
 H99E C99A H99F 109.5 . . ?
 C103 C108 H10W 111.0 . . ?
 C103 C108 H10X 111.0 . . ?
 H10W C108 H10X 109.0 . . ?
 C109 C108 C103 103.9(6) . . ?
 C109 C108 H10W 111.0 . . ?
 C109 C108 H10X 111.0 . . ?
 C108 C109 H10Y 108.3 . . ?
 C108 C109 H 108.3 . . ?
 H10Y C109 H 107.4 . . ?
 C110 C109 C108 116.0(6) . . ?
 C110 C109 H10Y 108.3 . . ?
 C110 C109 H 108.3 . . ?
 C107 C110 H11A 108.4 . . ?
 C107 C110 H11B 108.4 . . ?
 C109 C110 C107 115.3(5) . . ?
 C109 C110 H11A 108.4 . . ?
 C109 C110 H11B 108.4 . . ?
 H11A C110 H11B 107.5 . . ?

loop_
  _geom_torsion_atom_site_label_1
  _geom_torsion_atom_site_label_2
  _geom_torsion_atom_site_label_3
  _geom_torsion_atom_site_label_4
  _geom_torsion
  _geom_torsion_site_symmetry_1
  _geom_torsion_site_symmetry_2
  _geom_torsion_site_symmetry_3
  _geom_torsion_site_symmetry_4
  _geom_torsion_publ_flag
 O1 C1 C2 C3 177.8(2) . . . . ?
 O1 C1 C2 C13 1.0(3) . . . . ?
 O1 C1 C6 C5 -177.8(2) . . . . ?
 O1 C8 C9 C10 -179.9(3) . . . . ?
 O2 C71 C72 C73 178.8(2) . . . . ?
 O3 C58 C59 C60 179.44(18) . . . . ?
 O4 C54 C55 C56 177.9(2) . . . . ?
 O4 C76 C77 C78 -61.9(3) . . . . ?
 O5 C60 C61 C62 -179.2(2) . . . . ?
 O5 C84 C85 C86 -77.7(2) . . . . ?
 O6 C73 C74 C75 -178.0(2) . . . . ?
 O6 C100 C101 C102 -72.9(3) . . . . ?
 O7 C67 C68 C69 177.9(2) . . . . ?
 O7 C92 C93 C94 -170.9(2) . . . . ?
 C1 O1 C8 C7 -15.0(4) . . . . ?
 C1 O1 C8 C9 166.6(2) . . . . ?
 C1 C2 C3 C4 -0.4(4) . . . . ?
 C1 C2 C13 C7 -19.6(3) . . . . ?
 C1 C2 C13 C14 101.6(2) . . . . ?
 C1 C2 C13 C25 -146.8(2) . . . . ?
 C2 C1 C6 C5 0.4(4) . . . . ?
 C2 C3 C4 C5 1.1(4) . . . . ?
 C2 C13 C14 C15 -62.9(3) . . . . ?
 C2 C13 C14 C19 119.3(2) . . . . ?
 C2 C13 C25 C20 -117.8(2) . . . . ?
 C2 C13 C25 C24 61.1(3) . . . . ?
 C3 C2 C13 C7 163.8(2) . . . . ?
 C3 C2 C13 C14 -75.1(3) . . . . ?
 C3 C2 C13 C25 36.6(3) . . . . ?
 C3 C4 C5 C6 -1.1(4) . . . . ?
 C4 C5 C6 C1 0.3(4) . . . . ?
 C6 C1 C2 C3 -0.3(4) . . . . ?
 C6 C1 C2 C13 -177.1(2) . . . . ?
 C7 C8 C9 C10 1.6(4) . . . . ?
 C7 C13 C14 C15 58.9(3) . . . . ?
 C7 C13 C14 C19 -118.9(2) . . . . ?
 C7 C13 C25 C20 116.7(2) . . . . ?
 C7 C13 C25 C24 -64.4(3) . . . . ?
 C8 O1 C1 C2 17.4(3) . . . . ?
 C8 O1 C1 C6 -164.4(2) . . . . ?
 C8 C7 C12 C11 1.1(4) . . . . ?
 C8 C7 C13 C2 22.0(3) . . . . ?
 C8 C7 C13 C14 -100.4(2) . . . . ?
 C8 C7 C13 C25 148.2(2) . . . . ?
 C8 C9 C10 C11 -0.5(4) . . . . ?
 C9 C10 C11 C12 -0.3(4) . . . . ?
 C10 C11 C12 C7 0.0(4) . . . . ?
 C12 C7 C8 O1 179.8(2) . . . . ?
 C12 C7 C8 C9 -1.9(4) . . . . ?
 C12 C7 C13 C2 -163.8(2) . . . . ?
 C12 C7 C13 C14 73.8(3) . . . . ?
 C12 C7 C13 C25 -37.6(3) . . . . ?
 C13 C2 C3 C4 176.3(2) . . . . ?
 C13 C7 C8 O1 -5.8(4) . . . . ?
 C13 C7 C8 C9 172.5(2) . . . . ?
 C13 C7 C12 C11 -173.3(2) . . . . ?
 C13 C14 C15 C16 -176.2(2) . . . . ?
 C13 C14 C19 C18 177.5(2) . . . . ?
 C13 C14 C19 C20 -1.4(3) . . . . ?
 C14 C13 C25 C20 0.3(2) . . . . ?
 C14 C13 C25 C24 179.2(2) . . . . ?
 C14 C15 C16 C17 -1.0(3) . . . . ?
 C14 C15 C16 C38 -179.74(19) . . . . ?
 C14 C19 C20 C21 -177.7(3) . . . . ?
 C14 C19 C20 C25 1.6(3) . . . . ?
 C15 C14 C19 C18 -0.5(3) . . . . ?
 C15 C14 C19 C20 -179.4(2) . . . . ?
 C15 C16 C17 C18 -0.2(3) . . . . ?
 C15 C16 C38 C39 -137.7(2) . . . . ?
 C15 C16 C38 C43 44.1(3) . . . . ?
 C16 C17 C18 C19 1.1(4) . . . . ?
 C16 C38 C39 C40 -175.9(2) . . . . ?
 C16 C38 C43 C42 175.9(2) . . . . ?
 C17 C16 C38 C39 43.6(3) . . . . ?
 C17 C16 C38 C43 -134.6(2) . . . . ?
 C17 C18 C19 C14 -0.8(4) . . . . ?
 C17 C18 C19 C20 177.9(2) . . . . ?
 C18 C19 C20 C21 3.5(5) . . . . ?
 C18 C19 C20 C25 -177.2(2) . . . . ?
 C19 C14 C15 C16 1.4(3) . . . . ?
 C19 C20 C21 C22 179.9(3) . . . . ?
 C19 C20 C25 C13 -1.1(3) . . . . ?
 C19 C20 C25 C24 179.9(2) . . . . ?
 C20 C21 C22 C23 0.2(4) . . . . ?
 C21 C20 C25 C13 178.2(2) . . . . ?
 C21 C20 C25 C24 -0.7(3) . . . . ?
 C21 C22 C23 C24 -1.1(4) . . . . ?
 C21 C22 C23 C26 -179.7(2) . . . . ?
 C22 C23 C24 C25 1.0(3) . . . . ?
 C22 C23 C26 C27 -8.7(3) . . . . ?
 C22 C23 C26 C31 170.5(2) . . . . ?
 C23 C24 C25 C13 -178.9(2) . . . . ?
 C23 C24 C25 C20 -0.1(3) . . . . ?
 C23 C26 C27 C28 180.0(2) . . . . ?
 C23 C26 C31 C30 179.4(2) . . . . ?
 C24 C23 C26 C27 172.7(2) . . . . ?
 C24 C23 C26 C31 -8.1(3) . . . . ?
 C25 C13 C14 C15 178.5(2) . . . . ?
 C25 C13 C14 C19 0.7(2) . . . . ?
 C25 C20 C21 C22 0.7(4) . . . . ?
 C26 C23 C24 C25 179.6(2) . . . . ?
 C26 C27 C28 C29 0.9(3) . . . . ?
 C26 C27 C28 C63 -179.2(2) . . . . ?
 C27 C26 C31 C30 -1.4(3) . . . . ?
 C27 C28 C29 C30 -1.9(3) . . . . ?
 C27 C28 C29 C32 178.3(2) . . . . ?
 C27 C28 C63 C33 -179.6(2) . . . . ?
 C27 C28 C63 C64 62.2(3) . . . . ?
 C27 C28 C63 C70 -61.0(3) . . . . ?
 C28 C29 C30 C31 1.3(3) . . . . ?
 C28 C29 C32 C33 2.4(2) . . . . ?
 C28 C29 C32 C37 -177.4(2) . . . . ?
 C28 C63 C64 C65 42.8(3) . . . . ?
 C28 C63 C64 C69 -139.6(2) . . . . ?
 C28 C63 C70 C71 137.9(2) . . . . ?
 C28 C63 C70 C75 -42.3(3) . . . . ?
 C29 C28 C63 C33 0.3(2) . . . . ?
 C29 C28 C63 C64 -117.9(2) . . . . ?
 C29 C28 C63 C70 118.9(2) . . . . ?
 C29 C30 C31 C26 0.4(3) . . . . ?
 C29 C32 C33 C34 177.4(2) . . . . ?
 C29 C32 C33 C63 -2.3(2) . . . . ?
 C29 C32 C37 C36 -178.4(2) . . . . ?
 C30 C29 C32 C33 -177.3(2) . . . . ?
 C30 C29 C32 C37 2.8(4) . . . . ?
 C31 C26 C27 C28 0.8(3) . . . . ?
 C32 C29 C30 C31 -179.0(2) . . . . ?
 C32 C33 C34 C35 2.0(3) . . . . ?
 C32 C33 C63 C28 1.2(2) . . . . ?
 C32 C33 C63 C64 120.3(2) . . . . ?
 C32 C33 C63 C70 -116.8(2) . . . . ?
 C33 C32 C37 C36 1.8(3) . . . . ?
 C33 C34 C35 C36 -0.3(3) . . . . ?
 C33 C63 C64 C65 -68.9(3) . . . . ?
 C33 C63 C64 C69 108.7(2) . . . . ?
 C33 C63 C70 C71 -110.7(2) . . . . ?
 C33 C63 C70 C75 69.2(3) . . . . ?
 C34 C33 C63 C28 -178.4(2) . . . . ?
 C34 C33 C63 C64 -59.3(3) . . . . ?
 C34 C33 C63 C70 63.6(3) . . . . ?
 C34 C35 C36 C37 -0.6(3) . . . . ?
 C35 C36 C37 C32 -0.2(3) . . . . ?
 C37 C32 C33 C34 -2.8(3) . . . . ?
 C37 C32 C33 C63 177.57(19) . . . . ?
 C38 C16 C17 C18 178.5(2) . . . . ?
 C38 C39 C40 C41 0.3(3) . . . . ?
 C38 C39 C40 C50 177.2(2) . . . . ?
 C39 C38 C43 C42 -2.4(3) . . . . ?
 C39 C40 C41 C42 -2.8(3) . . . . ?
 C39 C40 C41 C44 175.95(19) . . . . ?
 C39 C40 C50 C45 -176.4(2) . . . . ?
 C39 C40 C50 C51 65.0(3) . . . . ?
 C39 C40 C50 C57 -57.9(3) . . . . ?
 C40 C41 C42 C43 2.7(3) . . . . ?
 C40 C41 C44 C45 1.5(2) . . . . ?
 C40 C41 C44 C49 -177.9(2) . . . . ?
 C40 C50 C51 C52 30.7(3) . . . . ?
 C40 C50 C51 C56 -152.7(2) . . . . ?
 C40 C50 C57 C58 151.26(19) . . . . ?
 C40 C50 C57 C62 -29.6(3) . . . . ?
 C41 C40 C50 C45 0.8(2) . . . . ?
 C41 C40 C50 C51 -117.8(2) . . . . ?
 C41 C40 C50 C57 119.4(2) . . . . ?
 C41 C42 C43 C38 -0.1(3) . . . . ?
 C41 C44 C45 C46 179.0(2) . . . . ?
 C41 C44 C45 C50 -1.0(2) . . . . ?
 C41 C44 C49 C48 -179.8(2) . . . . ?
 C42 C41 C44 C45 -179.9(2) . . . . ?
 C42 C41 C44 C49 0.7(4) . . . . ?
 C43 C38 C39 C40 2.3(3) . . . . ?
 C44 C41 C42 C43 -175.7(2) . . . . ?
 C44 C45 C46 C47 1.0(3) . . . . ?
 C44 C45 C50 C40 0.2(2) . . . . ?
 C44 C45 C50 C51 120.6(2) . . . . ?
 C44 C45 C50 C57 -118.0(2) . . . . ?
 C45 C44 C49 C48 0.9(3) . . . . ?
 C45 C46 C47 C48 0.2(3) . . . . ?
 C45 C50 C51 C52 -81.8(2) . . . . ?
 C45 C50 C51 C56 94.9(2) . . . . ?
 C45 C50 C57 C58 -97.1(2) . . . . ?
 C45 C50 C57 C62 82.0(2) . . . . ?
 C46 C45 C50 C40 -179.9(2) . . . . ?
 C46 C45 C50 C51 -59.4(3) . . . . ?
 C46 C45 C50 C57 61.9(3) . . . . ?
 C46 C47 C48 C49 -0.9(4) . . . . ?
 C47 C48 C49 C44 0.3(4) . . . . ?
 C49 C44 C45 C46 -1.5(3) . . . . ?
 C49 C44 C45 C50 178.5(2) . . . . ?
 C50 C40 C41 C42 179.79(19) . . . . ?
 C50 C40 C41 C44 -1.5(2) . . . . ?
 C50 C45 C46 C47 -179.0(2) . . . . ?
 C50 C51 C52 C53 174.3(2) . . . . ?
 C50 C51 C56 O3 6.2(3) . . . . ?
 C50 C51 C56 C55 -173.8(2) . . . . ?
 C50 C57 C58 O3 -0.7(3) . . . . ?
 C50 C57 C58 C59 179.07(19) . . . . ?
 C50 C57 C62 C61 -179.03(19) . . . . ?
 C51 C50 C57 C58 25.6(3) . . . . ?
 C51 C50 C57 C62 -155.28(19) . . . . ?
 C51 C52 C53 C54 -0.2(4) . . . . ?
 C52 C51 C56 O3 -176.94(19) . . . . ?
 C52 C51 C56 C55 3.1(3) . . . . ?
 C52 C53 C54 O4 -177.4(2) . . . . ?
 C52 C53 C54 C55 2.5(3) . . . . ?
 C53 C54 C55 C56 -1.9(3) . . . . ?
 C54 O4 C76 C77 -168.7(2) . . . . ?
 C54 C55 C56 O3 179.07(19) . . . . ?
 C54 C55 C56 C51 -1.0(3) . . . . ?
 C56 O3 C58 C57 -24.5(3) . . . . ?
 C56 O3 C58 C59 155.70(19) . . . . ?
 C56 C51 C52 C53 -2.5(3) . . . . ?
 C57 C50 C51 C52 155.0(2) . . . . ?
 C57 C50 C51 C56 -28.3(3) . . . . ?
 C57 C58 C59 C60 -0.3(3) . . . . ?
 C58 O3 C56 C51 21.8(3) . . . . ?
 C58 O3 C56 C55 -158.24(19) . . . . ?
 C58 C57 C62 C61 0.1(3) . . . . ?
 C58 C59 C60 O5 179.30(19) . . . . ?
 C58 C59 C60 C61 0.7(3) . . . . ?
 C59 C60 C61 C62 -0.7(3) . . . . ?
 C60 O5 C84 C85 -177.14(18) . . . . ?
 C60 C61 C62 C57 0.3(3) . . . . ?
 C62 C57 C58 O3 -179.83(18) . . . . ?
 C62 C57 C58 C59 -0.1(3) . . . . ?
 C63 C28 C29 C30 178.16(19) . . . . ?
 C63 C28 C29 C32 -1.7(2) . . . . ?
 C63 C33 C34 C35 -178.4(2) . . . . ?
 C63 C64 C65 C66 175.9(2) . . . . ?
 C63 C64 C69 O2 4.0(3) . . . . ?
 C63 C64 C69 C68 -175.8(2) . . . . ?
 C63 C70 C71 O2 1.1(3) . . . . ?
 C63 C70 C71 C72 -179.8(2) . . . . ?
 C63 C70 C75 C74 -179.6(2) . . . . ?
 C64 C63 C70 C71 13.1(3) . . . . ?
 C64 C63 C70 C75 -167.04(19) . . . . ?
 C64 C65 C66 C67 0.0(3) . . . . ?
 C65 C64 C69 O2 -178.3(2) . . . . ?
 C65 C64 C69 C68 1.9(3) . . . . ?
 C65 C66 C67 O7 -177.84(19) . . . . ?
 C65 C66 C67 C68 1.8(3) . . . . ?
 C66 C67 C68 C69 -1.7(3) . . . . ?
 C67 O7 C92 C93 -170.73(18) . . . . ?
 C67 C68 C69 O2 179.95(19) . . . . ?
 C67 C68 C69 C64 -0.3(3) . . . . ?
 C69 O2 C71 C70 -14.5(3) . . . . ?
 C69 O2 C71 C72 166.4(2) . . . . ?
 C69 C64 C65 C66 -1.8(3) . . . . ?
 C70 C63 C64 C65 166.85(19) . . . . ?
 C70 C63 C64 C69 -15.5(3) . . . . ?
 C70 C71 C72 C73 -0.4(3) . . . . ?
 C71 O2 C69 C64 11.9(3) . . . . ?
 C71 O2 C69 C68 -168.29(19) . . . . ?
 C71 C70 C75 C74 0.3(3) . . . . ?
 C71 C72 C73 O6 178.7(2) . . . . ?
 C71 C72 C73 C74 -0.2(3) . . . . ?
 C72 C73 C74 C75 0.8(4) . . . . ?
 C73 O6 C100 C101 -171.3(2) . . . . ?
 C73 C74 C75 C70 -0.8(4) . . . . ?
 C75 C70 C71 O2 -178.7(2) . . . . ?
 C75 C70 C71 C72 0.4(3) . . . . ?
 C76 O4 C54 C53 174.9(2) . . . . ?
 C76 O4 C54 C55 -4.9(3) . . . . ?
 C76 C77 C78 C79 -171.0(2) . . . . ?
 C77 C78 C79 C80 -59.9(4) . . . . ?
 C78 C79 C80 C81 -68.4(4) . . . . ?
 C79 C80 C81 C82 172.6(2) . . . . ?
 C80 C81 C82 C83 172.8(3) . . . . ?
 C84 O5 C60 C59 169.05(19) . . . . ?
 C84 O5 C60 C61 -12.4(3) . . . . ?
 C84 C85 C86 C87 171.3(2) . . . . ?
 C85 C86 C87 C88 178.2(2) . . . . ?
 C86 C87 C88 C89 -168.6(2) . . . . ?
 C87 C88 C89 C90 -171.1(2) . . . . ?
 C88 C89 C90 C91 -58.4(3) . . . . ?
 C92 O7 C67 C66 173.36(19) . . . . ?
 C92 O7 C67 C68 -6.3(3) . . . . ?
 C92 C93 C94 C95 -170.4(2) . . . . ?
 C93 C94 C95 C96 -59.0(3) . . . . ?
 C94 C95 C96 C97 -171.8(4) . . . . ?
 C94 C95 C96 C97A 174.8(4) . . . . ?
 C95 C96 C97 C98 -70.8(5) . . . . ?
 C95 C96 C97A C98A -171.2(6) . . . . ?
 C96 C97 C98 C99 -172.8(5) . . . . ?
 C96 C97A C98A C99A -179.3(9) . . . . ?
 C100 O6 C73 C72 167.5(2) . . . . ?
 C100 O6 C73 C74 -13.6(3) . . . . ?
 C100 C101 C102 C103 169.1(2) . . . . ?
 C101 C102 C103 C104 160.5(4) . . . . ?
 C101 C102 C103 C108 171.5(4) . . . . ?
 C102 C103 C104 C105 51.0(6) . . . . ?
 C102 C103 C108 C109 -163.7(5) . . . . ?
 C103 C104 C105 C106 174.2(4) . . . . ?
 C103 C108 C109 C110 -170.4(5) . . . . ?
 C104 C105 C106 C107 55.2(6) . . . . ?
 C108 C109 C110 C107 -52.0(9) . . . . ?

_shelx_res_file
;
TITL p21n in P2(1)/n New: P21/c
    p21n.res
    created by SHELXL-2016/6 at 14:28:50 on 14-May-2019
CELL 0.71073 18.8804 10.6661 42.297 90 105.485 90
ZERR 4 0.0015 0.0009 0.003 0 0.003 0
LATT 1
SYMM -X,0.5+Y,0.5-Z
SFAC C H O
UNIT 428 432 28
DELU 0.001 0.001 C96 C97 C98 C99 C97A > C99A
ISOR 0.001 0.002 C99A

L.S. 10
PLAN  20
SIZE 0.15 0.2 0.23
TEMP -173.15
BOND $H
CONF
MORE -1
fmap 2
acta
SHEL 999 0.84
OMIT 0 0 2
OMIT 1 0 0
REM <olex2.extras>
REM <HklSrc "%.\\p21n.hkl">
REM </olex2.extras>

WGHT    0.054600    9.254300
FVAR       0.07397   0.57759   0.59991
O1    3    0.366134    1.312193    1.007398    11.00000    0.03293    0.03138 =
         0.06007   -0.01443    0.02463   -0.01434
O2    3   -0.165998    0.592425    0.836960    11.00000    0.02408    0.01891 =
         0.03782   -0.01194    0.01775   -0.00915
O3    3    0.683259    0.531969    1.174938    11.00000    0.01732    0.01681 =
         0.02557    0.00836    0.00999    0.00515
O4    3    0.826939    0.639333    1.101961    11.00000    0.02587    0.02155 =
         0.03092    0.00351    0.01725    0.00385
O5    3    0.493966    0.329930    1.206631    11.00000    0.02604    0.01324 =
         0.03218   -0.00136    0.01675   -0.00332
O6    3    0.014271    0.393584    0.799385    11.00000    0.02998    0.02360 =
         0.04348   -0.00940    0.02345   -0.00631
O7    3   -0.329407    0.725332    0.897974    11.00000    0.02080    0.01699 =
         0.02744   -0.00192    0.01030   -0.00189
C1    1    0.298593    1.314877    1.014092    11.00000    0.02278    0.02239 =
         0.02757   -0.00194    0.00569   -0.00355
C2    1    0.254307    1.210477    1.011762    11.00000    0.01744    0.01521 =
         0.01220    0.00097   -0.00186    0.00007
C3    1    0.188958    1.223116    1.020163    11.00000    0.02368    0.01998 =
         0.03631   -0.00436    0.00777   -0.00486
AFIX  43
H3    2    0.157508    1.152541    1.018581    11.00000   -1.20000
AFIX   0
C4    1    0.168183    1.336915    1.030890    11.00000    0.02421    0.03028 =
         0.04679   -0.00929    0.00886    0.00320
AFIX  43
H4    2    0.123404    1.343823    1.036972    11.00000   -1.20000
AFIX   0
C5    1    0.213186    1.439537    1.032611    11.00000    0.03384    0.01911 =
         0.05014   -0.00916    0.00707    0.00372
AFIX  43
H5    2    0.198889    1.518011    1.039569    11.00000   -1.20000
AFIX   0
C6    1    0.278487    1.429722    1.024383    11.00000    0.03330    0.01754 =
         0.04834   -0.00516    0.00868   -0.00677
AFIX  43
H6    2    0.309541    1.500705    1.025718    11.00000   -1.20000
AFIX   0
C7    1    0.340488    1.103751    0.984886    11.00000    0.01663    0.02428 =
         0.01369    0.00283    0.00011    0.00005
C8    1    0.381290    1.211712    0.989632    11.00000    0.02554    0.02908 =
         0.02980   -0.00162    0.01199   -0.00242
C9    1    0.442289    1.225663    0.977402    11.00000    0.03523    0.04399 =
         0.05031    0.00332    0.02053   -0.00945
AFIX  43
H9    2    0.470593    1.300461    0.981447    11.00000   -1.20000
AFIX   0
C10   1    0.461202    1.130386    0.959441    11.00000    0.03108    0.05785 =
         0.03730    0.00375    0.02071    0.00105
AFIX  43
H10   2    0.502569    1.139513    0.950861    11.00000   -1.20000
AFIX   0
C11   1    0.420755    1.022270    0.953827    11.00000    0.03618    0.04595 =
         0.03142   -0.00100    0.01670    0.00699
AFIX  43
H11   2    0.433863    0.956616    0.941298    11.00000   -1.20000
AFIX   0
C12   1    0.360760    1.008884    0.966445    11.00000    0.03008    0.03271 =
         0.02707   -0.00246    0.01011    0.00224
AFIX  43
H12   2    0.332876    0.933628    0.962462    11.00000   -1.20000
AFIX   0
C13   1    0.279915    1.084683    1.001943    11.00000    0.01680    0.01515 =
         0.01222    0.00181    0.00116   -0.00077
C14   1    0.308630    0.999922    1.031972    11.00000    0.01578    0.01466 =
         0.01634    0.00119    0.00469    0.00285
C15   1    0.367979    1.020396    1.058554    11.00000    0.01442    0.01324 =
         0.01720   -0.00109    0.00485    0.00030
AFIX  43
H15   2    0.394877    1.096548    1.060417    11.00000   -1.20000
AFIX   0
C16   1    0.388307    0.928461    1.082727    11.00000    0.01580    0.01680 =
         0.01734   -0.00125    0.00500    0.00373
C17   1    0.347109    0.818193    1.079665    11.00000    0.02256    0.01566 =
         0.02070    0.00442    0.00187    0.00159
AFIX  43
H17   2    0.360943    0.755293    1.096060    11.00000   -1.20000
AFIX   0
C18   1    0.286366    0.798520    1.053174    11.00000    0.02770    0.01566 =
         0.02400    0.00208    0.00194   -0.00483
AFIX  43
H18   2    0.258313    0.723727    1.051592    11.00000   -1.20000
AFIX   0
C19   1    0.267391    0.889748    1.029112    11.00000    0.02025    0.01612 =
         0.02065   -0.00015    0.00084   -0.00017
C20   1    0.209015    0.894823    0.998373    11.00000    0.02344    0.01636 =
         0.01841    0.00026    0.00025   -0.00248
C21   1    0.152249    0.812696    0.984400    11.00000    0.03602    0.01972 =
         0.02824    0.00488   -0.00066   -0.00822
AFIX  43
H21   2    0.146462    0.736915    0.995246    11.00000   -1.20000
AFIX   0
C22   1    0.104372    0.842556    0.954570    11.00000    0.03561    0.01952 =
         0.02533    0.00048   -0.00558   -0.01181
AFIX  43
H22   2    0.065483    0.786274    0.945120    11.00000   -1.20000
AFIX   0
C23   1    0.111189    0.953704    0.937639    11.00000    0.02123    0.01681 =
         0.01792   -0.00125    0.00212   -0.00131
C24   1    0.168034    1.035681    0.952330    11.00000    0.01914    0.01562 =
         0.01458   -0.00002    0.00419   -0.00175
AFIX  43
H24   2    0.173699    1.112087    0.941723    11.00000   -1.20000
AFIX   0
C25   1    0.215935    1.006410    0.982107    11.00000    0.01830    0.01475 =
         0.01648   -0.00152    0.00510   -0.00101
C26   1    0.058788    0.984269    0.905639    11.00000    0.01716    0.01832 =
         0.01642   -0.00206    0.00386   -0.00167
C27   1    0.006919    0.896231    0.889063    11.00000    0.02058    0.01600 =
         0.01568    0.00022    0.00399   -0.00407
AFIX  43
H27   2    0.005042    0.815575    0.898333    11.00000   -1.20000
AFIX   0
C28   1   -0.041102    0.926113    0.859526    11.00000    0.01785    0.01529 =
         0.01459   -0.00275    0.00437   -0.00412
C29   1   -0.038999    1.043251    0.845096    11.00000    0.01725    0.01819 =
         0.01495   -0.00197    0.00618   -0.00097
C30   1    0.010977    1.132691    0.861241    11.00000    0.01877    0.01494 =
         0.01949   -0.00093    0.00547   -0.00261
AFIX  43
H30   2    0.012361    1.213382    0.851915    11.00000   -1.20000
AFIX   0
C31   1    0.058656    1.102309    0.891100    11.00000    0.01980    0.01519 =
         0.02080   -0.00252    0.00096   -0.00484
AFIX  43
H31   2    0.092689    1.163766    0.902223    11.00000   -1.20000
AFIX   0
C32   1   -0.094926    1.046052    0.813480    11.00000    0.01742    0.01924 =
         0.01402   -0.00258    0.00518   -0.00056
C33   1   -0.133023    0.932452    0.809368    11.00000    0.01788    0.01643 =
         0.01605   -0.00171    0.00501   -0.00109
C34   1   -0.190893    0.912067    0.782151    11.00000    0.01937    0.02120 =
         0.01718   -0.00299    0.00239   -0.00343
AFIX  43
H34   2   -0.217767    0.835762    0.779710    11.00000   -1.20000
AFIX   0
C35   1   -0.209476    1.005309    0.758188    11.00000    0.02107    0.02695 =
         0.01642   -0.00351    0.00135    0.00172
AFIX  43
H35   2   -0.249137    0.992215    0.739232    11.00000   -1.20000
AFIX   0
C36   1   -0.170490    1.116719    0.761866    11.00000    0.02525    0.02242 =
         0.01770    0.00180    0.00543    0.00445
AFIX  43
H36   2   -0.183473    1.178979    0.745260    11.00000   -1.20000
AFIX   0
C37   1   -0.112587    1.138882    0.789514    11.00000    0.02122    0.01848 =
         0.01855   -0.00168    0.00691   -0.00008
AFIX  43
H37   2   -0.085820    1.215300    0.791973    11.00000   -1.20000
AFIX   0
C38   1    0.451615    0.948022    1.111629    11.00000    0.01362    0.01737 =
         0.01626    0.00233    0.00586    0.00064
C39   1    0.501590    0.851259    1.123366    11.00000    0.01620    0.01481 =
         0.01530   -0.00010    0.00517    0.00024
AFIX  43
H39   2    0.497198    0.773510    1.112049    11.00000   -1.20000
AFIX   0
C40   1    0.557320    0.869944    1.151550    11.00000    0.01579    0.01295 =
         0.01583    0.00088    0.00653    0.00104
C41   1    0.564103    0.983652    1.168440    11.00000    0.01699    0.01526 =
         0.01502    0.00128    0.00525   -0.00106
C42   1    0.516577    1.081839    1.156314    11.00000    0.01947    0.01428 =
         0.02135   -0.00191    0.00577    0.00075
AFIX  43
H42   2    0.522233    1.160559    1.167210    11.00000   -1.20000
AFIX   0
C43   1    0.460659    1.062780    1.127972    11.00000    0.01821    0.01284 =
         0.02026    0.00238    0.00394    0.00331
AFIX  43
H43   2    0.427708    1.129449    1.119475    11.00000   -1.20000
AFIX   0
C44   1    0.624481    0.972721    1.198385    11.00000    0.01821    0.01683 =
         0.01484    0.00145    0.00581   -0.00212
C45   1    0.655542    0.853493    1.199201    11.00000    0.01514    0.01453 =
         0.01446    0.00036    0.00480   -0.00281
C46   1    0.714600    0.818854    1.224695    11.00000    0.01942    0.01591 =
         0.01871    0.00258    0.00437    0.00109
AFIX  43
H46   2    0.736159    0.738208    1.225058    11.00000   -1.20000
AFIX   0
C47   1    0.742073    0.904133    1.249888    11.00000    0.02086    0.02707 =
         0.01697    0.00346   -0.00057   -0.00065
AFIX  43
H47   2    0.782858    0.881609    1.267570    11.00000   -1.20000
AFIX   0
C48   1    0.710435    1.021713    1.249410    11.00000    0.02835    0.02161 =
         0.01765   -0.00473    0.00173   -0.00604
AFIX  43
H48   2    0.729422    1.078408    1.266949    11.00000   -1.20000
AFIX   0
C49   1    0.651456    1.057700    1.223683    11.00000    0.02576    0.01688 =
         0.01989   -0.00309    0.00452   -0.00175
AFIX  43
H49   2    0.630009    1.138427    1.223350    11.00000   -1.20000
AFIX   0
C50   1    0.615083    0.776111    1.169141    11.00000    0.01514    0.01422 =
         0.01348    0.00134    0.00253    0.00082
C51   1    0.667082    0.736315    1.149214    11.00000    0.01428    0.01543 =
         0.01465   -0.00024    0.00090   -0.00026
C52   1    0.686781    0.814818    1.126408    11.00000    0.02295    0.01497 =
         0.02072    0.00283    0.00584    0.00277
AFIX  43
H52   2    0.663521    0.894161    1.121630    11.00000   -1.20000
AFIX   0
C53   1    0.738853    0.780184    1.110752    11.00000    0.02682    0.02015 =
         0.02388    0.00630    0.01267    0.00068
AFIX  43
H53   2    0.750986    0.835224    1.095328    11.00000   -1.20000
AFIX   0
C54   1    0.773831    0.664566    1.117467    11.00000    0.01806    0.01964 =
         0.02121   -0.00187    0.00808   -0.00061
C55   1    0.753730    0.582875    1.139050    11.00000    0.01648    0.01634 =
         0.02158    0.00108    0.00472    0.00287
AFIX  43
H55   2    0.776015    0.502605    1.143385    11.00000   -1.20000
AFIX   0
C56   1    0.700632    0.620269    1.154174    11.00000    0.01449    0.01706 =
         0.01639    0.00292    0.00305   -0.00116
C57   1    0.579723    0.659210    1.178988    11.00000    0.01699    0.01261 =
         0.01209    0.00039    0.00199   -0.00057
C58   1    0.615738    0.544610    1.181481    11.00000    0.01395    0.01895 =
         0.01337    0.00023    0.00350    0.00213
C59   1    0.586584    0.436177    1.190761    11.00000    0.02176    0.01120 =
         0.01994    0.00160    0.00588    0.00219
AFIX  43
H59   2    0.612427    0.359082    1.192134    11.00000   -1.20000
AFIX   0
C60   1    0.519446    0.440964    1.198027    11.00000    0.02220    0.01501 =
         0.01515   -0.00213    0.00614   -0.00424
C61   1    0.481739    0.554061    1.195571    11.00000    0.01667    0.01933 =
         0.01935   -0.00292    0.00568   -0.00012
AFIX  43
H61   2    0.435325    0.557859    1.200281    11.00000   -1.20000
AFIX   0
C62   1    0.512310    0.660907    1.186223    11.00000    0.01794    0.01452 =
         0.01593   -0.00041    0.00280    0.00305
AFIX  43
H62   2    0.486322    0.737902    1.184708    11.00000   -1.20000
AFIX   0
C63   1   -0.101322    0.843495    0.838369    11.00000    0.01785    0.01713 =
         0.01439   -0.00241   -0.00009   -0.00322
C64   1   -0.159234    0.808190    0.855715    11.00000    0.01640    0.01763 =
         0.01376   -0.00108    0.00012   -0.00249
C65   1   -0.187132    0.895208    0.873915    11.00000    0.02331    0.01437 =
         0.02133   -0.00144    0.00172   -0.00366
AFIX  43
H65   2   -0.166913    0.977318    0.876606    11.00000   -1.20000
AFIX   0
C66   1   -0.242638    0.866807    0.888079    11.00000    0.02212    0.01583 =
         0.02104   -0.00143    0.00445    0.00171
AFIX  43
H66   2   -0.260360    0.928265    0.900325    11.00000   -1.20000
AFIX   0
C67   1   -0.272724    0.746271    0.884240    11.00000    0.01583    0.01891 =
         0.01771    0.00165    0.00308    0.00085
C68   1   -0.245276    0.657110    0.867240    11.00000    0.01979    0.01425 =
         0.02230   -0.00238    0.00320   -0.00344
AFIX  43
H68   2   -0.264560    0.574341    0.865017    11.00000   -1.20000
AFIX   0
C69   1   -0.189117    0.689557    0.853391    11.00000    0.01903    0.01808 =
         0.01701   -0.00541    0.00401    0.00047
C70   1   -0.069121    0.724736    0.827539    11.00000    0.01716    0.01882 =
         0.01274   -0.00072   -0.00041   -0.00315
C71   1   -0.102146    0.609059    0.827725    11.00000    0.01802    0.02405 =
         0.01543   -0.00487    0.00466   -0.00584
C72   1   -0.073773    0.500318    0.818119    11.00000    0.02514    0.01763 =
         0.02562   -0.00578    0.00871   -0.00829
AFIX  43
H72   2   -0.097706    0.422320    0.818673    11.00000   -1.20000
AFIX   0
C73   1   -0.010578    0.505799    0.807741    11.00000    0.02309    0.02129 =
         0.02277   -0.00616    0.00584   -0.00244
C74   1    0.023853    0.620196    0.806911    11.00000    0.01917    0.02720 =
         0.02641   -0.00279    0.00866   -0.00474
AFIX  43
H74   2    0.067094    0.625291    0.799541    11.00000   -1.20000
AFIX   0
C75   1   -0.005774    0.726612    0.816979    11.00000    0.02203    0.02039 =
         0.02226   -0.00049    0.00393   -0.00752
AFIX  43
H75   2    0.018410    0.804506    0.816636    11.00000   -1.20000
AFIX   0
C76   1    0.867680    0.525074    1.110752    11.00000    0.02720    0.02125 =
         0.03266    0.00075    0.01264    0.00471
AFIX  23
H76A  2    0.835933    0.452168    1.102138    11.00000   -1.20000
H76B  2    0.884819    0.517496    1.134926    11.00000   -1.20000
AFIX   0
C77   1    0.932608    0.527293    1.096363    11.00000    0.02540    0.02672 =
         0.04150   -0.00229    0.01546    0.00138
AFIX  23
H77A  2    0.962444    0.451043    1.103578    11.00000   -1.20000
H77B  2    0.963603    0.600692    1.105299    11.00000   -1.20000
AFIX   0
C78   1    0.912497    0.533533    1.059179    11.00000    0.03558    0.03139 =
         0.03997   -0.01036    0.02051   -0.00749
AFIX  23
H78A  2    0.889922    0.616059    1.051967    11.00000   -1.20000
H78B  2    0.875460    0.468101    1.050103    11.00000   -1.20000
AFIX   0
C79   1    0.978787    0.515002    1.045376    11.00000    0.05292    0.04250 =
         0.05832   -0.00645    0.04055   -0.00187
AFIX  23
H79A  2    0.999294    0.430402    1.051678    11.00000   -1.20000
H79B  2    0.961569    0.517522    1.021130    11.00000   -1.20000
AFIX   0
C80   1    1.039971    0.610235    1.056524    11.00000    0.03577    0.04957 =
         0.06771    0.00446    0.03391    0.00498
AFIX  23
H80A  2    1.083228    0.581084    1.049532    11.00000   -1.20000
H80B  2    1.054281    0.613095    1.080799    11.00000   -1.20000
AFIX   0
C81   1    1.020998    0.742497    1.043580    11.00000    0.03178    0.04986 =
         0.03714   -0.00275    0.01575   -0.00427
AFIX  23
H81A  2    0.974328    0.768596    1.048091    11.00000   -1.20000
H81B  2    1.013452    0.742694    1.019501    11.00000   -1.20000
AFIX   0
C82   1    1.081067    0.837085    1.059132    11.00000    0.03549    0.05816 =
         0.03735    0.00339    0.01316   -0.01173
AFIX  23
H82A  2    1.084140    0.844590    1.082790    11.00000   -1.20000
H82B  2    1.128912    0.805076    1.057148    11.00000   -1.20000
AFIX   0
C83   1    1.067755    0.965916    1.043535    11.00000    0.05236    0.05793 =
         0.03736   -0.00763    0.01890   -0.02155
AFIX 137
H83A  2    1.019414    0.996586    1.044451    11.00000   -1.50000
H83B  2    1.069353    0.960643    1.020605    11.00000   -1.50000
H83C  2    1.105893    1.023804    1.055468    11.00000   -1.50000
AFIX   0
C84   1    0.431522    0.334016    1.220011    11.00000    0.02444    0.02078 =
         0.02419   -0.00318    0.01168   -0.00216
AFIX  23
H84A  2    0.388091    0.367798    1.203601    11.00000   -1.20000
H84B  2    0.442006    0.388368    1.239690    11.00000   -1.20000
AFIX   0
C85   1    0.417260    0.201273    1.228962    11.00000    0.02604    0.02176 =
         0.02188    0.00112    0.01203   -0.00294
AFIX  23
H85A  2    0.386951    0.203491    1.244780    11.00000   -1.20000
H85B  2    0.464766    0.161531    1.240079    11.00000   -1.20000
AFIX   0
C86   1    0.378747    0.121064    1.200001    11.00000    0.02540    0.01954 =
         0.02511    0.00093    0.00977   -0.00264
AFIX  23
H86A  2    0.404831    0.128543    1.182656    11.00000   -1.20000
H86B  2    0.328039    0.152521    1.190942    11.00000   -1.20000
AFIX   0
C87   1    0.375806   -0.016376    1.209272    11.00000    0.02311    0.02121 =
         0.02635    0.00275    0.00745   -0.00046
AFIX  23
H87A  2    0.426651   -0.048012    1.217740    11.00000   -1.20000
H87B  2    0.351349   -0.023033    1.227198    11.00000   -1.20000
AFIX   0
C88   1    0.335308   -0.099007    1.180950    11.00000    0.02916    0.01918 =
         0.02919    0.00270    0.00735   -0.00165
AFIX  23
H88A  2    0.288190   -0.058529    1.169607    11.00000   -1.20000
H88B  2    0.365097   -0.106679    1.165010    11.00000   -1.20000
AFIX   0
C89   1    0.319913   -0.228949    1.192105    11.00000    0.02883    0.01957 =
         0.02991    0.00074    0.01182   -0.00089
AFIX  23
H89A  2    0.284076   -0.221499    1.205345    11.00000   -1.20000
H89B  2    0.366011   -0.263225    1.206537    11.00000   -1.20000
AFIX   0
C90   1    0.289928   -0.321934    1.164281    11.00000    0.03921    0.01734 =
         0.03420    0.00038    0.00800   -0.00389
AFIX  23
H90A  2    0.327516   -0.335023    1.152163    11.00000   -1.20000
H90B  2    0.281602   -0.403466    1.173886    11.00000   -1.20000
AFIX   0
C91   1    0.219172   -0.280937    1.140304    11.00000    0.04089    0.02754 =
         0.05226   -0.00514   -0.00064   -0.00521
AFIX 137
H91A  2    0.228215   -0.205804    1.128626    11.00000   -1.50000
H91B  2    0.182524   -0.262043    1.152233    11.00000   -1.50000
H91C  2    0.200865   -0.348362    1.124495    11.00000   -1.50000
AFIX   0
C92   1   -0.366571    0.607412    0.891445    11.00000    0.02639    0.01777 =
         0.02803   -0.00331    0.00895   -0.00166
AFIX  23
H92A  2   -0.333871    0.538960    0.902554    11.00000   -1.20000
H92B  2   -0.381063    0.590465    0.867566    11.00000   -1.20000
AFIX   0
C93   1   -0.433525    0.614577    0.904177    11.00000    0.02482    0.02071 =
         0.03398   -0.00004    0.01186   -0.00185
AFIX  23
H93A  2   -0.468896    0.674773    0.890693    11.00000   -1.20000
H93B  2   -0.419156    0.646254    0.927004    11.00000   -1.20000
AFIX   0
C94   1   -0.470465    0.488155    0.903419    11.00000    0.03120    0.02115 =
         0.03139   -0.00286    0.01018   -0.00422
AFIX  23
H94A  2   -0.438049    0.432385    0.919757    11.00000   -1.20000
H94B  2   -0.476804    0.450084    0.881492    11.00000   -1.20000
AFIX   0
C95   1   -0.545101    0.495974    0.910694    11.00000    0.03183    0.02863 =
         0.05155    0.00268    0.01812   -0.00454
AFIX   3
H95A  2   -0.578251    0.551464    0.894544    11.00000   -1.20000
H95B  2   -0.567641    0.411604    0.909084    11.00000   -1.20000
AFIX   0
C96   1   -0.540506    0.552772    0.944132    11.00000    0.06584    0.04147 =
         0.09426   -0.01353    0.06063   -0.01225
PART 1
AFIX  23
H96A  2   -0.500333    0.508954    0.960193    31.00000   -1.20000
H96B  2   -0.524758    0.641018    0.943411    31.00000   -1.20000
AFIX  23
PART 0
PART 2
H96C  2   -0.518449    0.637621    0.946679   -31.00000   -1.20000
H96D  2   -0.514054    0.498151    0.962405   -31.00000   -1.20000
AFIX   0
PART 0
C100  1    0.070535    0.394563    0.782177    11.00000    0.02484    0.03500 =
         0.03340   -0.00736    0.01698   -0.00653
AFIX  23
H10A  2    0.117580    0.424815    0.796732    11.00000   -1.20000
H10B  2    0.056283    0.450351    0.762805    11.00000   -1.20000
AFIX   0
C101  1    0.078321    0.261212    0.771653    11.00000    0.02329    0.03621 =
         0.02898   -0.00370    0.01268   -0.00088
AFIX  23
H10C  2    0.106613    0.261599    0.755032    11.00000   -1.20000
H10D  2    0.028775    0.227782    0.761004    11.00000   -1.20000
AFIX   0
C102  1    0.115787    0.173734    0.799173    11.00000    0.02709    0.05461 =
         0.02765    0.00190    0.01326   -0.00202
AFIX  23
H10E  2    0.093571    0.184474    0.817719    11.00000   -1.20000
H10F  2    0.168436    0.196344    0.806992    11.00000   -1.20000
AFIX   0
C103  1    0.109162    0.037646    0.788485    11.00000    0.04517    0.04727 =
         0.04415    0.01231    0.02481    0.01876
PART 1
AFIX  23
H10G  2    0.113056    0.036815    0.765604    21.00000   -1.20000
H10H  2    0.058218    0.012055    0.787507    21.00000   -1.20000
AFIX  23
PART 0
PART 2
H10I  2    0.125959    0.024874    0.768458   -21.00000   -1.20000
H10J  2    0.058093    0.006804    0.784573   -21.00000   -1.20000
AFIX   0
PART 0
C107  1    0.287885   -0.198883    0.854733    11.00000    0.05435    0.04185 =
         0.11332    0.03145    0.01346    0.00906
PART 1
AFIX  33
H10K  2    0.312443   -0.273342    0.866184    21.00000   -1.50000
H10L  2    0.283901   -0.206373    0.831229    21.00000   -1.50000
H10M  2    0.316567   -0.124013    0.863455    21.00000   -1.50000
AFIX  33
PART 0
PART 2
H10N  2    0.309523   -0.265109    0.870399   -21.00000   -1.50000
H10O  2    0.322220   -0.176331    0.841904   -21.00000   -1.50000
H10P  2    0.277984   -0.125048    0.866668   -21.00000   -1.50000
AFIX   0
PART 0
PART 1
C97   1   -0.605255    0.553318    0.957844    31.00000    0.03142    0.04826 =
         0.03391    0.00380    0.01446   -0.00418
AFIX  23
H97A  2   -0.589816    0.577879    0.981257    31.00000   -1.20000
H97B  2   -0.626794    0.468190    0.956351    31.00000   -1.20000
AFIX   0
C98   1   -0.661462    0.644107    0.939016    31.00000    0.04971    0.03145 =
         0.03407    0.00592    0.01317   -0.00774
AFIX  23
H98A  2   -0.637209    0.725742    0.938008    31.00000   -1.20000
H98B  2   -0.680373    0.613086    0.916257    31.00000   -1.20000
AFIX   0
C99   1   -0.724239    0.664017    0.953139    31.00000    0.05320    0.05132 =
         0.04941   -0.00651    0.01570    0.01375
AFIX 137
H99A  2   -0.747300    0.583222    0.955218    31.00000   -1.50000
H99B  2   -0.760273    0.719268    0.938725    31.00000   -1.50000
H99C  2   -0.706763    0.702762    0.974840    31.00000   -1.50000
AFIX   0
C104  1    0.159436   -0.069377    0.806490    21.00000    0.03386    0.02511 =
         0.03830   -0.00831    0.01557   -0.00025
AFIX  23
H10Q  2    0.139829   -0.150607    0.796597    21.00000   -1.20000
H10R  2    0.209163   -0.058553    0.803317    21.00000   -1.20000
AFIX   0
C105  1    0.165292   -0.072783    0.842968    21.00000    0.02613    0.02412 =
         0.03444   -0.00229    0.01056   -0.00570
AFIX  23
H10S  2    0.115273   -0.074855    0.846203    21.00000   -1.20000
H10T  2    0.189718    0.004756    0.853302    21.00000   -1.20000
AFIX   0
C106  1    0.208996   -0.187547    0.860066    21.00000    0.05204    0.03196 =
         0.04873    0.00713    0.00126   -0.00055
AFIX  23
H10U  2    0.180947   -0.264551    0.851707    21.00000   -1.20000
H10V  2    0.213577   -0.182280    0.883897    21.00000   -1.20000
AFIX   0
PART 0
PART 2
C97A  1   -0.634876    0.555770    0.939683   -31.00000    0.04989    0.04432 =
         0.07012    0.03284    0.01028   -0.01033
AFIX  23
H97C  2   -0.661636    0.598585    0.919209   -31.00000   -1.20000
H97D  2   -0.655151    0.470446    0.940235   -31.00000   -1.20000
AFIX   0
C98A  1   -0.636806    0.638689    0.972928   -31.00000    0.12472    0.07222 =
         0.14888    0.01479    0.12017    0.01534
AFIX  23
H98C  2   -0.609263    0.596257    0.993326   -31.00000   -1.20000
H98D  2   -0.616789    0.724115    0.972209   -31.00000   -1.20000
AFIX   0
C99A  1   -0.714749    0.641489    0.970133   -31.00000    0.09084    0.09392 =
         0.09371   -0.00124    0.02605    0.00263
AFIX 137
H99D  2   -0.738370    0.704169    0.953763   -31.00000   -1.50000
H99E  2   -0.722758    0.663426    0.991413   -31.00000   -1.50000
H99F  2   -0.735986    0.558771    0.963328   -31.00000   -1.50000
AFIX   0
C108  1    0.161421   -0.026626    0.818778   -21.00000    0.04036    0.02081 =
         0.03076   -0.00284    0.01437    0.00435
AFIX  23
H10W  2    0.207820    0.021038    0.826539   -21.00000   -1.20000
H10X  2    0.137822   -0.034030    0.836973   -21.00000   -1.20000
AFIX   0
C109  1    0.175525   -0.155984    0.806063   -21.00000    0.03038    0.01976 =
         0.05436   -0.00268    0.02397   -0.00155
AFIX  23
H10Y  2    0.127633   -0.192755    0.794237   -21.00000   -1.20000
H     2    0.204569   -0.144770    0.789935   -21.00000   -1.20000
AFIX   0
C110  1    0.214404   -0.246986    0.831172   -21.00000    0.03993    0.01528 =
         0.07114    0.00444    0.00859    0.00048
AFIX  23
H11A  2    0.225108   -0.323050    0.819850   -21.00000   -1.20000
H11B  2    0.180976   -0.271889    0.844556   -21.00000   -1.20000
AFIX   0
HKLF 4 1 1 0 0 0 -1 0 -1 0 -1


REM  p21n in P2(1)/n New: P21/c
REM R1 =  0.0588 for   11361 Fo > 4sig(Fo)  and  0.0791 for all   14495 data
REM   1087 parameters refined using     16 restraints

END

WGHT      0.0546      9.2545

REM Highest difference peak  0.787,  deepest hole -0.420,  1-sigma level  0.054
Q1    1  -0.6175  0.6778  0.9919  11.00000  0.05    0.79
Q2    1   0.3592 -0.1968  1.2218  11.00000  0.05    0.59
Q3    1   0.3426 -0.1130  1.1543  11.00000  0.05    0.54
Q4    1   0.2397 -0.3026  1.1686  11.00000  0.05    0.49
Q5    1  -0.5819  0.5820  0.9315  11.00000  0.05    0.45
Q6    1   0.1260 -0.1201  0.7749  11.00000  0.05    0.42
Q7    1   0.2491 -0.2506  0.8199  11.00000  0.05    0.39
Q8    1  -0.6705  0.6653  0.9571  11.00000  0.05    0.38
Q9    1   0.1396  0.8275  0.9421  11.00000  0.05    0.36
Q10   1   0.1886  0.7925  0.9723  11.00000  0.05    0.32
Q11   1  -0.6332  0.6007  0.9696  11.00000  0.05    0.32
Q12   1   0.9765  0.7849  1.0172  11.00000  0.05    0.30
Q13   1  -0.1182  0.8790  0.8211  11.00000  0.05    0.28
Q14   1   0.3406 -0.1741  0.8765  11.00000  0.05    0.28
Q15   1   0.2372  0.8915  0.9863  11.00000  0.05    0.26
Q16   1   0.1825 -0.1215  0.8699  11.00000  0.05    0.26
Q17   1   0.2436 -0.1753  0.8931  11.00000  0.05    0.25
Q18   1   0.1941 -0.1807  0.8818  11.00000  0.05    0.24
Q19   1  -0.0699  0.8741  0.8499  11.00000  0.05    0.24
Q20   1   0.5850  0.8199  1.1588  11.00000  0.05    0.24
;
_shelx_res_checksum               15366
_shelx_hkl_file
;
   1   0   0   -0.05    0.01
  -1   0   0   -0.06    0.01
   2   0   0   38.96    1.39
  -2   0   0   31.00    1.38
   3   0   0   -0.06    0.08
   3   0   0   -0.14    0.05
  -3   0   0   -0.04    0.06
   4   0   0   42.43    1.86
  -4   0   0   48.13    1.83
   4   0   0   47.74    1.83
   5   0   0    0.10    0.08
   5   0   0    0.07    0.12
  -5   0   0    0.01    0.08
  -6   0   0  127.00    4.87
   6   0   0  117.69    4.91
   6   0   0  125.91    4.87
   7   0   0    0.19    0.13
   7   0   0    0.10    0.09
  -7   0   0   -0.16    0.10
  -8   0   0    8.22    0.40
   8   0   0    7.88    0.46
   8   0   0    8.05    0.39
  -9   0   0    0.15    0.12
   9   0   0   -0.26    0.14
   9   0   0    0.06    0.12
  10   0   0    2.12    0.25
  10   0   0    1.85    0.23
  10   0   0    2.05    0.28
 -10   0   0    1.53    0.23
  11   0   0    0.27    0.18
  11   0   0    0.30    0.19
  11   0   0    0.05    0.16
  12   0   0    2.15    0.26
  12   0   0    2.29    0.29
  12   0   0    1.76    0.24
  13   0   0    0.19    0.20
  13   0   0    0.33    0.20
  13   0   0    0.16    0.21
  14   0   0    0.50    0.25
  14   0   0    0.31    0.24
  14   0   0    0.25    0.23
  15   0   0    0.40    0.25
  15   0   0    0.17    0.24
  15   0   0    0.43    0.25
  16   0   0    3.09    0.36
  16   0   0    2.29    0.38
  17   0   0   -0.23    0.30
  17   0   0   -0.10    0.34
  18   0   0   39.33    1.77
  18   0   0   40.62    1.88
  19   0   0    0.72    0.34
  19   0   0    0.63    0.44
  20   0   0    2.00    0.42
  20   0   0    2.02    0.53
  21   0   0   -0.06    0.39
  22   0   0    0.73    0.43
  23   0   0    0.35    0.45
  24   0   0    5.32    0.75
   0  -1   0   -0.30    0.02
   0  -1   0   -0.18    0.05
   0  -1   0   -0.35    0.02
   0   1   0   -0.22    0.03
   0   1   0   -0.23    0.03
   0   1   0   -0.33    0.04
   1  -1   0   25.67    1.03
  -1  -1   0   22.59    1.01
   1  -1   0   26.71    1.03
   1   1   0   26.68    1.03
  -1   1   0   22.59    1.01
   1   1   0   28.53    1.01
   2  -1   0    4.82    0.25
  -2  -1   0    4.28    0.18
   2  -1   0    4.30    0.24
   2   1   0    4.54    0.19
  -2   1   0    3.64    0.24
   2   1   0    4.59    0.18
  -2   1   0    3.86    0.23
   3  -1   0    0.37    0.08
   3  -1   0    0.33    0.12
  -3  -1   0    0.29    0.04
   3  -1   0    0.19    0.12
  -3  -1   0    0.24    0.07
   3   1   0    0.34    0.04
   3   1   0    0.32    0.06
   4  -1   0   13.49    0.64
   4  -1   0   12.94    0.64
   4  -1   0   14.28    0.61
  -4  -1   0   15.12    0.59
   4   1   0   14.70    0.58
   4   1   0   15.23    0.61
   5  -1   0    0.17    0.10
   5  -1   0    0.09    0.14
  -5  -1   0    0.02    0.06
   5  -1   0   -0.01    0.13
   5   1   0    0.03    0.09
   5   1   0    0.10    0.06
  -6  -1   0    0.04    0.08
   6  -1   0    0.07    0.14
   6  -1   0    0.19    0.11
   6  -1   0    0.02    0.14
   6   1   0    0.15    0.06
   6   1   0   -0.13    0.10
   7  -1   0    3.08    0.30
  -7  -1   0    3.69    0.21
   7  -1   0    2.93    0.29
   7   1   0    3.55    0.19
   7   1   0    3.67    0.26
  -8  -1   0    0.00    0.09
   8  -1   0    0.00    0.15
   8  -1   0    0.10    0.16
   8   1   0    0.03    0.12
   8   1   0    0.01    0.08
   9  -1   0    1.60    0.24
   9  -1   0    2.06    0.28
  -9  -1   0    1.96    0.19
   9   1   0    1.73    0.23
   9   1   0    1.88    0.16
  10  -1   0    8.23    0.51
  10  -1   0    9.00    0.52
 -10  -1   0    9.24    0.44
  10   1   0    9.25    0.43
  10   1   0    9.29    0.51
 -11  -1   0    9.09    0.44
  11  -1   0    9.07    0.54
  11  -1   0    8.98    0.53
  11  -1   0    9.05    0.51
  11   1   0    8.46    0.50
  11   1   0    7.92    0.43
  12  -1   0    3.11    0.36
 -12  -1   0    3.02    0.27
  12  -1   0    2.46    0.30
  12  -1   0    3.68    0.35
  12   1   0    2.95    0.30
  12   1   0    2.70    0.32
  12   1   0    2.66    0.31
  13  -1   0    0.35    0.22
  13  -1   0   -0.05    0.22
  13  -1   0    0.23    0.22
  13   1   0    0.07    0.20
  13   1   0    0.04    0.19
  13   1   0    0.34    0.18
  14  -1   0    1.10    0.27
  14  -1   0    1.32    0.26
  14  -1   0    0.98    0.29
  14   1   0    0.94    0.23
  14   1   0    1.53    0.22
  14   1   0    1.22    0.24
  15  -1   0    7.74    0.56
  15  -1   0    7.85    0.61
  15   1   0    7.33    0.50
  15   1   0    8.15    0.54
  15   1   0    6.91    0.49
  16  -1   0    0.99    0.35
  16  -1   0    1.47    0.39
  16   1   0    1.50    0.31
  16   1   0    1.03    0.29
  17  -1   0   -0.02    0.34
  17  -1   0    0.02    0.40
  17   1   0   -0.22    0.27
  17   1   0   -0.03    0.32
  18  -1   0    0.42    0.35
  18  -1   0    0.45    0.49
  18   1   0    0.36    0.30
  18   1   0    0.20    0.31
  19  -1   0    0.61    0.44
  19  -1   0    0.79    0.38
  19   1   0    0.74    0.36
  19   1   0    1.61    0.34
  20  -1   0   -0.14    0.45
  20  -1   0   -0.51    0.38
  20   1   0    0.55    0.33
  21  -1   0    2.04    0.50
  21  -1   0    2.20    0.56
  21   1   0    2.87    0.45
  22  -1   0    1.46    0.50
  22   1   0    2.06    0.43
  23  -1   0    0.18    0.52
  23   1   0    0.26    0.39
  24  -1   0    1.67    0.57
  24   1   0    1.65    0.74
  24   1   0    0.46    0.47
   0  -2   0  209.56    8.89
   0  -2   0  239.51    8.90
   0   2   0  227.97    8.88
   0   2   0  222.76    8.88
   0   2   0  234.18    8.90
   1  -2   0  202.92    8.18
   1  -2   0  214.22    8.21
  -1  -2   0  208.59    8.19
  -1   2   0  211.57    8.19
  -1   2   0  210.49    8.21
  -1   2   0  213.75    8.21
   1   2   0  206.79    8.18
   1   2   0  214.13    8.19
   1   2   0  198.01    8.20
  -2  -2   0    1.90    0.13
   2  -2   0    1.13    0.16
  -2   2   0    1.43    0.19
   2   2   0    1.51    0.17
  -2   2   0    1.48    0.17
   2   2   0    1.56    0.11
   2   2   0    1.14    0.13
   3  -2   0   53.50    2.09
  -3  -2   0   46.87    2.02
   3  -2   0   55.73    2.10
   3   2   0   52.20    2.03
   3   2   0   48.29    2.08
  -3   2   0   50.82    2.08
   3   2   0   51.85    2.03
  -4  -2   0    1.33    0.10
   4  -2   0    1.68    0.25
   4  -2   0    1.32    0.18
   4  -2   0    1.27    0.19
   4   2   0    1.64    0.12
   4   2   0    1.26    0.18
   4   2   0    1.84    0.12
   5  -2   0   38.66    1.59
  -5  -2   0   38.68    1.50
   5  -2   0   38.72    1.58
   5   2   0   33.44    1.52
   5   2   0   39.33    1.50
   6  -2   0   -0.13    0.15
  -6  -2   0    0.08    0.06
   6  -2   0   -0.10    0.16
   6   2   0    0.10    0.05
   6   2   0   -0.02    0.08
   7  -2   0    1.73    0.24
   7  -2   0    1.52    0.23
  -7  -2   0    1.73    0.14
   7   2   0    1.72    0.16
   7   2   0    1.67    0.11
  -8  -2   0    9.46    0.41
   8  -2   0    9.27    0.54
   8  -2   0    8.51    0.52
   8   2   0    9.33    0.39
   8   2   0    9.19    0.45
  -9  -2   0   82.92    3.26
   9  -2   0   83.23    3.37
   9  -2   0   81.16    3.35
   9   2   0   81.70    3.25
   9   2   0   83.18    3.32
 -10  -2   0    0.86    0.12
  10  -2   0    0.55    0.20
  10  -2   0    0.51    0.20
  10   2   0    0.46    0.14
  10   2   0    0.76    0.10
  11  -2   0   21.15    1.02
  11  -2   0   21.35    1.01
 -11  -2   0   21.74    0.90
  11   2   0   20.76    0.88
  11   2   0   21.17    0.96
 -12  -2   0   11.43    0.51
  12  -2   0   10.30    0.63
  12  -2   0   10.76    0.65
  12   2   0   10.59    0.48
  12   2   0   10.53    0.57
  13  -2   0    0.11    0.26
 -13  -2   0    0.10    0.14
  13  -2   0    0.02    0.25
  13   2   0    0.07    0.16
  13   2   0    0.42    0.11
  14  -2   0    2.17    0.33
  14  -2   0    1.92    0.33
  14   2   0    2.38    0.30
  14   2   0    1.78    0.23
  14   2   0    2.10    0.29
  15  -2   0    8.02    0.70
  15  -2   0    8.23    0.69
  15   2   0    8.38    0.53
  15   2   0    8.46    0.49
  15   2   0    7.87    0.49
  16  -2   0    1.07    0.46
  16  -2   0    0.19    0.35
  16   2   0    0.36    0.23
  16   2   0    0.41    0.25
  17  -2   0    4.90    0.61
  17  -2   0    3.94    0.54
  17   2   0    3.51    0.44
  17   2   0    4.45    0.50
  18  -2   0    2.40    0.44
  18  -2   0    1.18    0.42
  18   2   0    2.80    0.49
  18   2   0    2.00    0.33
  19  -2   0    0.32    0.37
  19  -2   0    0.86    0.40
  19   2   0    0.27    0.27
  20  -2   0   -0.56    0.42
  20  -2   0   -0.32    0.42
  20   2   0    0.12    0.27
  21  -2   0    7.09    0.87
  21  -2   0    7.11    0.79
  21   2   0    5.51    0.84
  21   2   0    8.38    0.61
  22  -2   0    1.66    0.54
  22  -2   0    1.17    0.64
  22   2   0    2.07    0.39
  22   2   0    1.35    0.66
  23  -2   0    1.27    0.59
  23   2   0    1.28    0.77
  23   2   0    0.29    0.38
  24  -2   0    1.15    0.63
  24   2   0   -0.38    0.42
  24   2   0    0.02    0.78
   0  -3   0   -0.16    0.12
   0   3   0    0.05    0.08
   0   3   0   -0.05    0.09
   0   3   0   -0.13    0.12
  -1  -3   0    0.74    0.14
   1  -3   0    0.83    0.17
   1   3   0    0.98    0.11
  -1   3   0    0.87    0.17
   1   3   0    0.93    0.13
   1   3   0    0.94    0.14
  -1   3   0    0.74    0.12
  -1   3   0    0.58    0.17
  -1   3   0    1.17    0.12
  -2  -3   0    8.12    0.37
   2  -3   0    7.95    0.44
  -2   3   0    7.81    0.37
   2   3   0    7.25    0.40
  -2   3   0    6.38    0.42
  -2   3   0    6.36    0.41
   2   3   0    8.30    0.38
   2   3   0    7.86    0.35
  -3  -3   0  271.10   10.58
   3  -3   0  297.72   10.65
   3   3   0  275.67   10.59
   3   3   0  267.50   10.63
   3   3   0  238.22   10.57
  -4  -3   0    1.24    0.12
   4  -3   0    1.18    0.21
   4   3   0    1.01    0.17
   4   3   0    1.13    0.12
   4   3   0    1.24    0.14
  -5  -3   0    9.14    0.39
   5  -3   0    9.49    0.53
   5   3   0    8.64    0.51
   5   3   0    9.35    0.42
   5   3   0    9.23    0.41
  -6  -3   0   27.34    1.13
   6  -3   0   30.03    1.25
   6  -3   0   27.73    1.25
   6   3   0   29.46    1.15
   6   3   0   28.71    1.16
   6   3   0   26.52    1.25
   7  -3   0    3.39    0.34
   7  -3   0    3.34    0.34
  -7  -3   0    3.93    0.20
   7   3   0    4.04    0.21
   7   3   0    3.83    0.23
   7   3   0    3.44    0.35
  -8  -3   0    9.03    0.39
   8  -3   0    9.35    0.53
   8  -3   0    8.91    0.54
   8   3   0    8.67    0.43
   8   3   0    9.10    0.39
   8   3   0    7.76    0.53
   9  -3   0   23.48    1.11
  -9  -3   0   25.12    0.99
   9  -3   0   24.10    1.11
   9   3   0   25.69    0.97
   9   3   0   21.90    1.13
   9   3   0   23.06    1.03
  10  -3   0    7.61    0.53
 -10  -3   0    7.98    0.37
  10   3   0    7.53    0.56
  10   3   0    7.73    0.42
  10   3   0    8.03    0.35
  11  -3   0    5.42    0.46
 -11  -3   0    5.38    0.30
  11   3   0    5.47    0.48
  11   3   0    5.66    0.27
  11   3   0    5.57    0.34
  12  -3   0    5.03    0.49
 -12  -3   0    5.09    0.30
  12   3   0    5.46    0.26
  12   3   0    5.89    0.36
 -13  -3   0    3.96    0.29
  13  -3   0    4.31    0.53
  13   3   0    4.81    0.34
  13   3   0    4.56    0.24
  14  -3   0    7.89    0.72
  14   3   0    7.10    0.41
  14   3   0    7.26    0.44
  14   3   0    7.56    0.35
  14   3   0    7.13    0.42
  15  -3   0    9.40    0.71
  15   3   0    9.54    0.50
  15   3   0   10.59    0.57
  15   3   0    9.30    0.51
  15   3   0    7.89    0.72
  16  -3   0   10.25    0.68
  16  -3   0    7.86    0.68
  16   3   0    8.35    0.49
  16   3   0    6.79    0.70
  16   3   0    8.59    0.56
  17  -3   0    1.71    0.40
  17  -3   0    1.02    0.39
  17   3   0    0.37    0.36
  17   3   0    0.93    0.32
  18  -3   0    0.16    0.37
  18  -3   0    0.19    0.40
  18   3   0   -0.01    0.38
  18   3   0   -0.25    0.25
  19  -3   0    0.51    0.43
  19  -3   0   -0.15    0.41
  19   3   0    0.42    0.46
  19   3   0    0.15    0.25
  20  -3   0    0.44    0.45
  20  -3   0   -0.41    0.45
  20   3   0    0.49    0.48
  20   3   0    0.10    0.27
  21  -3   0    0.88    0.50
  21  -3   0   -0.42    0.50
  21   3   0    0.36    0.30
  21   3   0   -0.68    0.60
  22  -3   0   -0.62    0.54
  22   3   0    0.90    0.34
  22   3   0   -0.19    0.59
  23  -3   0    5.17    0.75
  23  -3   0    3.89    0.81
  23   3   0    3.65    0.78
  23   3   0    6.11    0.59
  24  -3   0    0.80    0.64
  24   3   0    0.82    0.42
  24   3   0   -0.58    0.83
   0  -4   0    0.28    0.14
   0   4   0    0.09    0.10
   0   4   0    0.15    0.09
   1  -4   0    1.80    0.26
  -1  -4   0    1.39    0.20
  -1   4   0    1.33    0.18
   1   4   0    1.07    0.19
  -1   4   0    1.50    0.15
   1   4   0    1.80    0.19
   1   4   0    1.39    0.17
  -2  -4   0    9.91    0.48
   2  -4   0    9.56    0.54
   2   4   0   10.10    0.50
   2   4   0   10.61    0.46
   2   4   0    9.66    0.49
  -2   4   0    9.98    0.49
   3  -4   0    0.28    0.18
  -3  -4   0    0.60    0.13
   3   4   0    0.33    0.13
   3   4   0    0.45    0.13
   3   4   0    0.44    0.10
  -4  -4   0    0.09    0.10
   4  -4   0    0.07    0.18
   4   4   0    0.20    0.09
   4   4   0   -0.06    0.13
   4   4   0   -0.09    0.12
   5  -4   0   36.22    1.59
  -5  -4   0   37.59    1.48
   5   4   0   37.69    1.49
   5   4   0   36.62    1.49
   5   4   0   34.65    1.58
  -6  -4   0    0.70    0.10
   6  -4   0    0.99    0.24
   6   4   0    0.75    0.19
   6   4   0    0.93    0.12
   6   4   0    0.45    0.12
   7  -4   0    0.38    0.22
  -7  -4   0    0.50    0.08
   7   4   0    0.13    0.16
   7   4   0    0.26    0.11
   7   4   0    0.43    0.10
   8  -4   0    2.78    0.33
  -8  -4   0    2.55    0.17
   8   4   0    2.77    0.36
   8   4   0    3.08    0.21
   8   4   0    2.37    0.19
  -9  -4   0    3.90    0.23
   9  -4   0    3.73    0.38
   9   4   0    4.06    0.26
   9   4   0    4.15    0.41
   9   4   0    3.99    0.23
  10  -4   0    2.85    0.41
 -10  -4   0    1.94    0.18
  10   4   0    1.65    0.29
  10   4   0    2.40    0.20
  10   4   0    1.64    0.17
 -11  -4   0    1.09    0.14
  11  -4   0    1.31    0.34
  11   4   0    1.48    0.19
  11   4   0    0.73    0.12
  11   4   0    0.73    0.27
 -12  -4   0    0.87    0.13
  12  -4   0    0.90    0.37
  12   4   0    0.89    0.16
  12   4   0    0.43    0.26
 -13  -4   0   83.93    3.37
  13  -4   0   81.87    3.57
  13   4   0   76.51    3.62
  13   4   0   86.39    3.46
  13   4   0   96.05    3.38
  14  -4   0   29.05    1.37
 -14  -4   0   27.35    1.13
  14   4   0   25.01    1.41
  14   4   0   28.80    1.23
  15  -4   0   16.73    0.95
  15   4   0   14.21    0.99
  15   4   0   16.25    0.79
  16  -4   0    0.20    0.38
  16   4   0    0.36    0.33
  16   4   0    0.26    0.21
  17  -4   0    3.83    0.56
  17   4   0    2.60    0.45
  17   4   0    2.99    0.42
  18  -4   0    2.11    0.48
  18  -4   0    2.39    0.51
  18   4   0    1.47    0.28
  18   4   0    0.95    0.46
  19  -4   0    0.38    0.44
  19  -4   0    0.56    0.46
  19   4   0    0.18    0.23
  19   4   0    0.12    0.46
  20  -4   0    2.35    0.61
  20  -4   0    3.57    0.60
  20   4   0    2.04    0.63
  20   4   0    2.78    0.38
  21  -4   0    5.60    0.73
  21  -4   0    5.94    0.86
  21   4   0    4.97    0.50
  21   4   0    4.44    0.77
  22  -4   0   -0.31    0.57
  22  -4   0    0.70    0.68
  22   4   0    0.92    0.33
  22   4   0    0.94    0.65
  23  -4   0   -0.04    0.78
  23  -4   0   -1.08    0.60
  23   4   0   -0.27    0.33
  23   4   0    0.30    0.71
   0  -5   0    0.17    0.16
   0   5   0   -0.23    0.11
   0   5   0    0.06    0.09
  -1  -5   0   17.31    0.82
   1  -5   0   17.41    0.84
   1   5   0   17.94    0.81
  -1   5   0   19.06    0.78
   1   5   0   17.96    0.80
  -1   5   0   17.73    0.80
  -2  -5   0   26.66    1.13
   2  -5   0   25.55    1.17
  -2   5   0   26.25    1.13
   2   5   0   26.75    1.16
   2   5   0   25.85    1.11
   3  -5   0   14.20    0.72
  -3  -5   0   14.07    0.65
   3   5   0   14.34    0.64
   3   5   0   14.00    0.70
  -3   5   0   13.66    0.66
  -4  -5   0   20.22    0.86
   4  -5   0   19.58    0.95
   4   5   0   19.59    0.85
   4   5   0   18.72    0.92
  -5  -5   0   85.73    3.33
   5  -5   0   83.03    3.43
   5   5   0   78.50    3.34
   5   5   0   83.90    3.42
   5   5   0   86.01    3.34
   6  -5   0   19.28    0.95
  -6  -5   0   19.19    0.80
   6   5   0   18.25    0.93
   6   5   0   18.13    0.82
   6   5   0   18.72    0.82
  -7  -5   0   46.32    1.86
   7  -5   0   46.09    2.01
   7   5   0   44.78    2.00
   7   5   0   47.86    1.90
   7   5   0   46.72    1.89
  -8  -5   0    4.88    0.26
   8  -5   0    5.40    0.51
   8   5   0    5.08    0.30
   8   5   0    5.25    0.46
   8   5   0    5.38    0.31
  -9  -5   0    5.22    0.28
   9  -5   0    5.46    0.54
   9   5   0    5.71    0.32
   9   5   0    4.92    0.48
   9   5   0    5.53    0.32
  10  -5   0    1.44    0.34
 -10  -5   0    1.08    0.16
  10   5   0    1.08    0.16
  10   5   0    0.47    0.26
  10   5   0    1.27    0.16
 -11  -5   0    1.21    0.16
  11  -5   0    1.54    0.34
  11   5   0    1.89    0.21
  11   5   0    1.44    0.31
  11   5   0    1.63    0.22
  12  -5   0   80.69    3.49
 -12  -5   0   80.68    3.28
  12   5   0   78.57    3.55
  12   5   0   88.90    3.28
  12   5   0   84.50    3.35
  13  -5   0   18.68    1.03
  13   5   0   17.56    0.84
  13   5   0   17.67    1.06
  14  -5   0    0.08    0.39
  14   5   0    0.62    0.18
  14   5   0    0.55    0.33
  15  -5   0    8.57    0.76
  15   5   0    7.01    0.71
  15   5   0    8.74    0.51
  16  -5   0    0.99    0.45
  16   5   0    1.66    0.29
  16   5   0    1.60    0.39
  17  -5   0    7.81    0.75
  17   5   0    7.75    0.54
  17   5   0    7.06    0.78
  18  -5   0    2.25    0.52
  18   5   0    1.47    0.47
  18   5   0    2.19    0.29
  19  -5   0    1.17    0.51
  19   5   0    0.04    0.24
  19   5   0    0.08    0.47
  20  -5   0    6.49    0.87
  20  -5   0    5.32    0.71
  20   5   0    4.86    0.75
  20   5   0    4.69    0.47
  21  -5   0   -0.29    0.60
  21  -5   0    0.36    0.57
  21   5   0   -0.17    0.29
  21   5   0   -0.37    0.60
  22  -5   0    0.31    0.59
  22  -5   0   -0.91    0.77
  22   5   0    0.08    0.69
  22   5   0    0.35    0.33
  23  -5   0    5.13    1.03
  23  -5   0    4.77    0.86
  23   5   0    3.98    0.58
  23   5   0    5.28    0.94
   0  -6   0   12.89    0.68
   0   6   0   13.80    0.63
   0   6   0   13.12    0.65
  -1  -6   0    0.01    0.17
   1  -6   0    0.09    0.19
   1   6   0    0.07    0.12
   1   6   0    0.10    0.13
  -1   6   0   -0.15    0.13
  -1   6   0    0.02    0.10
   2  -6   0   -0.22    0.19
  -2  -6   0    0.17    0.17
  -2   6   0   -0.06    0.14
   2   6   0    0.25    0.13
   2   6   0    0.34    0.14
  -3  -6   0    0.19    0.16
   3  -6   0    0.03    0.20
  -3   6   0    0.16    0.14
   3   6   0    0.00    0.13
   3   6   0    0.07    0.13
  -4  -6   0    6.29    0.39
   4  -6   0    6.71    0.48
   4   6   0    6.01    0.43
   4   6   0    6.60    0.37
   5  -6   0   14.56    0.83
  -5  -6   0   15.02    0.69
   5   6   0   14.63    0.78
   5   6   0   14.89    0.68
  -6  -6   0    1.18    0.17
   6  -6   0    1.10    0.34
   6   6   0    0.75    0.20
   6   6   0    1.12    0.16
  -7  -6   0    4.69    0.29
   7  -6   0    4.51    0.49
   7   6   0    4.39    0.30
   7   6   0    4.51    0.45
  -8  -6   0    0.21    0.10
   8  -6   0    0.40    0.29
   8   6   0    0.44    0.21
   8   6   0   -0.09    0.25
   8   6   0    0.17    0.13
   9  -6   0    1.93    0.33
  -9  -6   0    1.69    0.17
   9   6   0    1.98    0.31
   9   6   0    2.02    0.23
   9   6   0    1.57    0.23
 -10  -6   0    1.08    0.16
  10  -6   0    0.96    0.32
  10   6   0    1.04    0.19
  10   6   0    1.32    0.21
  10   6   0    0.89    0.28
 -11  -6   0   17.04    0.76
  11  -6   0   17.90    0.97
  11   6   0   17.01    1.08
  11   6   0   17.59    0.83
  11   6   0   18.67    0.82
 -12  -6   0    5.91    0.34
  12  -6   0    6.87    0.63
  12   6   0    6.46    0.41
  12   6   0    5.04    0.64
  13  -6   0    0.56    0.38
  13   6   0    0.76    0.20
  13   6   0    1.16    0.35
  14  -6   0    0.01    0.38
  14   6   0    0.70    0.21
  14   6   0    0.58    0.33
  15  -6   0    2.26    0.51
  15   6   0    2.79    0.34
  15   6   0    2.62    0.47
  16  -6   0    2.21    0.50
  16   6   0    2.38    0.49
  16   6   0    2.03    0.31
  17  -6   0    0.73    0.49
  17   6   0   -0.05    0.41
  17   6   0    0.37    0.23
  18  -6   0    0.42    0.54
  18   6   0   -0.03    0.46
  18   6   0    0.03    0.22
  19  -6   0   -0.18    0.58
  19   6   0   -0.45    0.24
  19   6   0   -0.13    0.51
  20  -6   0    0.04    0.57
  20   6   0   -0.06    0.27
  20   6   0    0.40    0.60
  21  -6   0   -0.43    0.67
  21  -6   0    1.60    0.62
  21   6   0    0.49    0.32
  21   6   0    1.23    0.76
  22  -6   0    1.21    0.86
  22  -6   0    1.86    0.70
  22   6   0    2.06    0.41
  22   6   0    0.93    0.79
   0  -7   0   -0.09    0.20
   0   7   0    0.03    0.15
   0   7   0   -0.07    0.12
   1  -7   0    2.03    0.30
  -1  -7   0    1.74    0.28
  -1   7   0    2.20    0.27
   1   7   0    2.07    0.25
  -1   7   0    2.26    0.23
   1   7   0    2.16    0.27
   2  -7   0    3.26    0.41
  -2  -7   0    2.74    0.32
  -2   7   0    2.85    0.30
   2   7   0    3.67    0.31
   2   7   0    3.21    0.29
  -3  -7   0    1.48    0.24
   3  -7   0    1.74    0.34
   3   7   0    1.54    0.22
   3   7   0    1.26    0.21
  -3   7   0    1.25    0.22
   4  -7   0    2.70    0.36
  -4  -7   0    2.44    0.31
   4   7   0    2.92    0.35
   4   7   0    2.77    0.27
   5  -7   0    5.05    0.48
  -5  -7   0    5.61    0.40
   5   7   0    4.67    0.34
   5   7   0    4.37    0.42
   6  -7   0    2.31    0.36
  -6  -7   0    2.60    0.30
   6   7   0    2.06    0.30
   6   7   0    2.86    0.27
  -7  -7   0    2.07    0.25
   7  -7   0    2.39    0.36
   7   7   0    1.97    0.24
   7   7   0    2.07    0.31
   8  -7   0   16.08    0.93
  -8  -7   0   17.20    0.76
   8   7   0   16.36    0.80
   8   7   0   17.45    0.97
   9  -7   0    8.97    0.67
  -9  -7   0    8.79    0.45
   9   7   0    9.66    0.73
   9   7   0    8.76    0.50
  10  -7   0    9.42    0.70
 -10  -7   0    8.66    0.43
  10   7   0    9.65    0.52
  10   7   0    8.45    0.80
 -11  -7   0    5.93    0.34
  11  -7   0    6.38    0.64
  11   7   0    5.55    0.70
  11   7   0    6.31    0.42
  12  -7   0    2.85    0.51
 -12  -7   0    3.53    0.25
  12   7   0    2.49    0.43
  12   7   0    3.83    0.33
  13  -7   0   11.29    0.86
  13   7   0   12.05    0.65
  13   7   0    9.17    0.88
  14  -7   0    0.61    0.47
  14   7   0    0.73    0.27
  14   7   0    0.76    0.40
  15  -7   0    0.67    0.48
  15   7   0   -0.14    0.23
  15   7   0    0.23    0.39
  16  -7   0    0.47    0.51
  16   7   0    0.02    0.23
  16   7   0   -0.53    0.43
  17  -7   0    1.20    0.53
  17   7   0   -0.15    0.45
  17   7   0    0.38    0.24
  18  -7   0    0.16    0.59
  18   7   0   -0.24    0.53
  18   7   0    0.29    0.27
  19  -7   0   -0.19    0.60
  19   7   0   -0.31    0.27
  19   7   0   -0.09    0.57
  20  -7   0    1.36    0.79
  20   7   0    0.88    0.62
  20   7   0    0.62    0.33
  21  -7   0    0.83    0.76
  21   7   0    0.84    0.77
  21   7   0    0.20    0.36
   0  -8   0    0.63    0.31
   0   8   0    0.98    0.18
   0   8   0    1.17    0.24
   1  -8   0    1.06    0.34
  -1  -8   0    1.16    0.29
  -1   8   0    0.81    0.23
   1   8   0    0.69    0.17
   1   8   0    0.44    0.21
   2  -8   0    0.33    0.30
  -2  -8   0    1.34    0.28
  -2   8   0    0.67    0.23
   2   8   0    0.98    0.20
   2   8   0    0.96    0.22
   3  -8   0    4.14    0.47
  -3  -8   0    4.40    0.41
   3   8   0    3.93    0.38
   3   8   0    4.25    0.35
  -3   8   0    3.54    0.37
   4  -8   0    0.51    0.29
  -4  -8   0    0.06    0.24
   4   8   0    0.31    0.20
   4   8   0   -0.10    0.18
   5  -8   0    6.46    0.58
  -5  -8   0    8.24    0.53
   5   8   0    8.00    0.56
   5   8   0    8.10    0.49
  -6  -8   0    1.78    0.27
   6  -8   0    2.49    0.37
   6   8   0    2.12    0.30
   6   8   0    1.61    0.28
   7  -8   0    1.29    0.32
  -7  -8   0    1.93    0.25
   7   8   0    2.19    0.34
   7   8   0    2.00    0.26
  -8  -8   0    3.33    0.31
   8  -8   0    2.69    0.41
   8   8   0    2.67    0.34
   8   8   0    2.85    0.43
  -9  -8   0    2.86    0.26
   9  -8   0    3.24    0.48
   9   8   0    2.44    0.33
   9   8   0    2.03    0.47
  10  -8   0    1.71    0.42
 -10  -8   0    0.94    0.17
  10   8   0    1.02    0.24
  10   8   0    0.82    0.33
  11  -8   0   13.83    0.96
 -11  -8   0   14.01    0.65
  11   8   0   14.78    0.92
  11   8   0   15.04    0.77
  12  -8   0    1.78    0.50
  12   8   0    2.08    0.43
  12   8   0    2.18    0.34
  13  -8   0   -0.41    0.41
  13   8   0   -0.18    0.26
  13   8   0   -0.04    0.40
  14  -8   0    1.76    0.55
  14   8   0    0.09    0.42
  14   8   0    1.20    0.29
  15  -8   0    3.62    0.65
  15   8   0    2.81    0.58
  15   8   0    3.38    0.42
  16  -8   0    2.60    0.63
  16   8   0    2.90    0.64
  16   8   0    2.52    0.35
  17  -8   0    0.72    0.62
  17   8   0   -0.97    0.49
  17   8   0    0.06    0.27
  18  -8   0    0.41    0.68
  18   8   0    0.52    0.64
  18   8   0   -0.43    0.30
  19  -8   0    0.29    0.75
  19   8   0   -0.44    0.60
  19   8   0    0.30    0.38
  20  -8   0   -0.10    0.72
  20   8   0   -0.09    0.73
  20   8   0   -0.50    0.37
   0  -9   0   -0.34    0.30
   0   9   0    0.46    0.19
   0   9   0   -0.09    0.26
  -1  -9   0    7.61    0.65
   1  -9   0    7.28    0.63
   1   9   0    8.09    0.51
   1   9   0    8.21    0.60
  -1   9   0    8.32    0.59
   2  -9   0   40.63    1.94
  -2  -9   0   41.09    1.92
   2   9   0   45.75    1.90
  -2   9   0   43.07    1.92
   2   9   0   46.12    1.94
   3  -9   0    2.84    0.42
  -3  -9   0    2.26    0.45
   3   9   0    3.74    0.41
   3   9   0    3.43    0.40
  -4  -9   0    2.66    0.43
   4  -9   0    3.16    0.43
   4   9   0    2.74    0.38
   4   9   0    2.90    0.40
   5  -9   0    1.66    0.38
  -5  -9   0    1.38    0.36
   5   9   0    1.25    0.29
   5   9   0    1.24    0.26
   6  -9   0   27.83    1.43
  -6  -9   0   28.76    1.31
   6   9   0   28.65    1.33
   6   9   0   28.27    1.40
   7  -9   0    6.90    0.68
  -7  -9   0    8.23    0.52
   7   9   0    8.35    0.58
   7   9   0    7.27    0.72
   8  -9   0   10.98    0.82
  -8  -9   0   11.34    0.66
   8   9   0   11.43    0.71
   8   9   0   11.08    0.84
   9  -9   0   11.15    0.88
  -9  -9   0   12.30    0.64
   9   9   0   12.88    0.76
   9   9   0   13.54    0.91
 -10  -9   0    2.48    0.27
  10  -9   0    2.20    0.45
  10   9   0    2.04    0.41
  10   9   0    2.22    0.39
  11  -9   0    5.96    0.77
  11   9   0    6.71    0.57
  11   9   0    6.08    0.72
  12  -9   0    5.43    0.79
  12   9   0    6.18    0.80
  12   9   0    6.30    0.54
  13  -9   0   -0.38    0.49
  13   9   0   -0.08    0.24
  13   9   0    0.65    0.44
  14  -9   0   -1.02    0.53
  14   9   0   -0.32    0.26
  14   9   0   -0.40    0.45
  15  -9   0   -0.58    0.55
  15   9   0    0.37    0.33
  15   9   0   -0.13    0.45
  16  -9   0    0.87    0.69
  16   9   0    2.43    0.59
  16   9   0    1.72    0.35
  17  -9   0    0.13    0.70
  17   9   0    0.83    0.35
  17   9   0    0.77    0.61
  18  -9   0    2.27    0.76
  18   9   0    1.49    0.64
  18   9   0    2.22    0.47
  19  -9   0    6.61    1.06
  19   9   0    5.53    0.93
  19   9   0    5.26    0.68
   0 -10   0    2.71    0.44
   0  10   0    3.04    0.44
  -1 -10   0    8.43    0.68
   1 -10   0    9.07    0.74
  -1  10   0   10.54    0.72
   1  10   0   10.50    0.72
   1  10   0   10.70    0.62
  -2 -10   0    1.20    0.36
   2 -10   0    0.52    0.35
   2  10   0    0.82    0.23
   2  10   0    0.97    0.35
  -2  10   0    0.66    0.34
  -3 -10   0    1.10    0.36
   3 -10   0    1.56    0.37
   3  10   0    1.21    0.35
   3  10   0    0.90    0.25
  -4 -10   0   14.45    0.93
   4 -10   0   14.52    0.97
   4  10   0   16.50    0.91
   4  10   0   16.51    0.95
  -5 -10   0    1.14    0.38
   5 -10   0    0.59    0.42
   5  10   0    1.11    0.35
   5  10   0    0.70    0.34
  -6 -10   0    1.55    0.41
   6 -10   0    1.49    0.45
   6  10   0    1.43    0.37
   6  10   0    1.57    0.37
  -7 -10   0    0.36    0.33
   7 -10   0    0.34    0.43
   7  10   0    0.18    0.31
   7  10   0    0.04    0.30
   8 -10   0    2.05    0.52
  -8 -10   0    2.50    0.39
   8  10   0    2.62    0.42
   8  10   0    2.92    0.42
  -9 -10   0    0.94    0.27
   9 -10   0    1.68    0.49
   9  10   0    1.32    0.32
   9  10   0    1.26    0.38
  10 -10   0    2.18    0.52
 -10 -10   0    1.33    0.26
  10  10   0    1.10    0.40
  10  10   0    1.40    0.31
  11 -10   0    4.25    0.68
  11  10   0    5.15    0.56
  11  10   0    4.14    0.59
  12 -10   0    0.79    0.58
  12  10   0    0.88    0.47
  12  10   0    1.21    0.32
  13 -10   0   -0.66    0.57
  13  10   0   -0.06    0.30
  13  10   0    0.31    0.46
  14 -10   0    0.53    0.67
  14  10   0    0.23    0.47
  14  10   0    1.13    0.35
  15 -10   0    3.53    0.79
  15  10   0    2.48    0.66
  15  10   0    2.43    0.45
  16 -10   0   -0.52    0.78
  16  10   0    0.55    0.41
  16  10   0    1.02    0.58
  17 -10   0   -0.51    0.76
  17  10   0    0.53    0.61
  17  10   0   -0.31    0.39
   0 -11   0    0.08    0.39
   0  11   0    0.27    0.32
   1 -11   0    1.23    0.45
  -1 -11   0    1.15    0.46
   1  11   0    1.89    0.36
   1  11   0    1.05    0.28
  -1  11   0    1.95    0.40
  -2 -11   0    0.33    0.43
   2 -11   0    0.28    0.42
   2  11   0    0.08    0.27
   2  11   0    0.36    0.32
  -3 -11   0   -0.03    0.44
   3 -11   0    0.54    0.45
   3  11   0    1.01    0.35
   3  11   0    0.55    0.33
   4 -11   0    3.92    0.58
  -4 -11   0    4.06    0.54
   4  11   0    5.68    0.58
   4  11   0    3.89    0.55
  -5 -11   0   -0.73    0.40
   5 -11   0    0.72    0.49
   5  11   0    0.22    0.31
   5  11   0   -0.12    0.30
  -6 -11   0   -0.04    0.36
   6 -11   0    0.49    0.49
   6  11   0    0.94    0.37
   6  11   0    0.85    0.35
  -7 -11   0   -0.05    0.35
   7 -11   0   -1.03    0.45
   7  11   0   -0.14    0.33
   7  11   0   -0.28    0.31
   8 -11   0   -0.13    0.45
  -8 -11   0    0.41    0.31
   8  11   0    0.49    0.35
   8  11   0    0.19    0.36
   9 -11   0    4.58    0.68
   9  11   0    3.84    0.56
   9  11   0    4.86    0.59
  10 -11   0    1.58    0.64
  10  11   0    3.18    0.45
  10  11   0    2.12    0.50
  11 -11   0    0.74    0.56
  11  11   0    0.92    0.37
  11  11   0    0.19    0.47
  12 -11   0    0.02    0.71
  12  11   0    1.69    0.56
  12  11   0    1.89    0.47
  13 -11   0    1.19    0.76
  13  11   0    0.18    0.53
  13  11   0    0.65    0.43
  14 -11   0    0.77    0.72
  14  11   0    0.78    0.57
  14  11   0    0.78    0.45
  15 -11   0    3.09    0.94
  15  11   0    5.65    0.80
  15  11   0    3.28    0.72
   0 -12   0    0.69    0.50
   0  12   0    1.37    0.44
  -1 -12   0    0.75    0.53
   1 -12   0    0.64    0.50
   1  12   0    1.01    0.43
  -2 -12   0   -0.44    0.51
   2 -12   0    0.54    0.55
   2  12   0   -0.44    0.27
   2  12   0    0.01    0.39
   3 -12   0    1.77    0.60
  -3 -12   0    1.01    0.53
   3  12   0    1.34    0.36
   3  12   0    2.46    0.46
  -4 -12   0   -0.38    0.48
   4 -12   0   -0.24    0.50
   4  12   0    0.19    0.38
   4  12   0    0.45    0.32
   5 -12   0    0.87    0.61
  -5 -12   0   -0.37    0.43
   5  12   0    0.44    0.34
   5  12   0    0.57    0.41
   6 -12   0    2.04    0.57
  -6 -12   0    1.99    0.48
   6  12   0    1.82    0.42
   6  12   0    3.31    0.52
  -7 -12   0    1.07    0.44
   7 -12   0    1.67    0.72
   7  12   0    2.91    0.50
   7  12   0    2.11    0.46
   8 -12   0    2.60    0.76
   8  12   0    3.45    0.55
   8  12   0    3.19    0.51
   9 -12   0   -1.23    0.67
   9  12   0    0.46    0.46
   9  12   0    0.41    0.46
  10 -12   0    0.90    0.74
  10  12   0    0.63    0.48
  10  12   0    0.45    0.49
  11 -12   0    1.11    0.72
  11  12   0    0.86    0.54
  11  12   0    2.23    0.54
  12 -12   0    3.08    0.88
  12  12   0    3.44    0.67
  12  12   0    2.77    0.65
  13 -12   0    2.59    0.94
  13  12   0    1.28    0.67
  13  12   0    2.52    0.57
   0 -13   0   -0.36    0.63
   1 -13   0    1.26    0.66
  -1 -13   0    0.96    0.66
   1  13   0    1.06    0.55
   2 -13   0    1.79    0.67
  -2 -13   0    2.42    0.65
   2  13   0    4.29    0.61
   3 -13   0    4.26    0.81
  -3 -13   0    3.16    0.68
   3  13   0    6.94    0.82
   3  13   0    4.29    0.51
   4 -13   0    2.54    0.81
  -4 -13   0    1.86    0.66
   4  13   0    3.63    0.65
   4  13   0    2.39    0.44
   5 -13   0    0.49    0.74
  -5 -13   0    0.71    0.58
   5  13   0    1.76    0.45
   5  13   0    2.83    0.58
  -6 -13   0   -0.31    0.49
   6 -13   0   -0.18    0.75
   6  13   0    1.60    0.55
   6  13   0   -0.08    0.37
   7 -13   0   -0.69    0.79
   7  13   0    1.08    0.53
   7  13   0    0.03    0.43
   8 -13   0   -0.97    0.72
   8  13   0    0.89    0.58
   8  13   0   -0.54    0.45
   9 -13   0    1.24    0.82
   9  13   0    0.67    0.52
   9  13   0    1.07    0.57
  10  13   0    0.49    0.61
   0 -14   0   -1.24    0.82
   1 -14   0   -0.92    0.83
  -1 -14   0   -0.02    0.79
   2 -14   0   -0.70    0.84
  -2 -14   0   -1.13    0.66
  -3 -14   0    0.59    0.71
   3 -14   0    1.02    0.83
   4 -14   0    2.99    0.95
  -4 -14   0    2.93    0.67
   4  14   0    2.70    0.49
   4  14   0    5.31    0.80
  24   0  -1   -0.69    0.48
  23   0  -1    0.73    0.46
  22   0  -1   -0.22    0.40
  21   0  -1    0.70    0.41
  20   0  -1    0.18    0.36
  20   0  -1    0.27    0.56
  19   0  -1    0.23    0.45
  19   0  -1    0.98    0.37
  18   0  -1    0.48    0.34
  18   0  -1    0.82    0.35
  17   0  -1   -0.18    0.29
  17   0  -1    0.21    0.36
  16   0  -1   -0.11    0.28
  16   0  -1   -0.38    0.27
  16   0  -1   -0.22    0.27
  15   0  -1    1.64    0.31
  15   0  -1    2.03    0.29
  15   0  -1    1.57    0.29
  14   0  -1   -0.17    0.22
  14   0  -1    0.34    0.22
  14   0  -1    0.20    0.23
  13   0  -1   17.66    0.88
  13   0  -1   17.66    0.87
  13   0  -1   19.00    0.92
  12   0  -1   -0.18    0.19
  12   0  -1   -0.07    0.17
 -12   0   1   -0.01    0.15
  12   0  -1   -0.02    0.19
  11   0  -1    1.45    0.23
 -11   0   1    1.55    0.19
  10   0  -1    0.46    0.18
 -10   0   1    0.07    0.14
  -9   0   1   23.35    0.97
   9   0  -1   22.05    1.03
   8   0  -1    0.10    0.14
   8   0  -1    0.01    0.11
  -8   0   1    0.06    0.11
  -7   0   1    8.82    0.41
   7   0  -1    8.20    0.46
   7   0  -1    8.85    0.41
   6   0  -1    0.09    0.08
  -6   0   1    0.06    0.09
   6   0  -1    0.00    0.13
   5   0  -1    7.21    0.34
   5   0  -1    6.38    0.37
  -5   0   1    7.31    0.35
   4   0  -1    0.00    0.07
  -4   0   1   -0.11    0.07
  -3   0   1    0.92    0.10
   3   0  -1    1.15    0.10
   2   0  -1    0.06    0.04
  -2   0   1   -0.03    0.04
  -1   0   1    0.02    0.01
   1   0  -1    0.02    0.01
  -1   0  -1    0.00    0.01
  -1   0  -1   -0.04    0.02
  -2   0  -1   -0.16    0.05
   2   0   1   -0.10    0.05
   2   0   1   -0.08    0.05
   2   0   1   -0.07    0.06
   2   0   1   -0.09    0.04
   3   0   1   15.61    0.68
   3   0   1   16.35    0.67
   3   0   1   16.03    0.65
   3   0   1   16.60    0.67
  -4   0  -1   -0.24    0.08
   4   0   1   -0.44    0.10
   4   0   1   -0.33    0.06
  -5   0  -1   14.33    0.58
   5   0   1   11.94    0.61
   5   0   1   14.02    0.57
   6   0   1   -0.06    0.12
  -6   0  -1    0.10    0.10
   6   0   1    0.07    0.08
   6   0   1    0.00    0.13
   6   0   1   -0.11    0.12
   7   0   1    6.20    0.31
  -7   0  -1    6.09    0.32
   7   0   1    6.49    0.36
   7   0   1    6.38    0.38
   7   0   1    6.14    0.35
   8   0   1    0.12    0.10
   8   0   1   -0.30    0.13
   8   0   1    0.50    0.17
   9   0   1    2.22    0.27
   9   0   1    1.97    0.21
   9   0   1    1.87    0.24
   9   0   1    2.25    0.26
  10   0   1    0.06    0.17
  10   0   1    0.14    0.17
  10   0   1   -0.26    0.15
  11   0   1    0.34    0.18
  11   0   1    0.14    0.18
  11   0   1    0.26    0.17
  12   0   1   -0.32    0.18
  12   0   1   -0.05    0.19
  12   0   1   -0.16    0.18
  13   0   1    7.09    0.47
  13   0   1    5.97    0.44
  13   0   1    6.21    0.45
  14   0   1   -0.03    0.23
  14   0   1    0.39    0.23
  15   0   1    4.16    0.42
  15   0   1    3.62    0.43
  16   0   1   -0.09    0.26
  16   0   1    0.15    0.32
  17   0   1    0.97    0.33
  17   0   1    1.25    0.35
  18   0   1    0.39    0.32
  18   0   1    0.95    0.36
  19   0   1    1.15    0.38
  20   0   1    0.37    0.52
  20   0   1    0.05    0.34
  21   0   1    7.10    0.70
  22   0   1   -0.09    0.42
  23   0   1    3.29    0.57
  24   0   1   -0.21    0.47
  24  -1  -1    3.97    0.67
  24   1  -1    3.41    0.53
  24   1  -1    4.15    0.92
  23  -1  -1    0.32    0.50
  23   1  -1    0.44    0.40
  23   1  -1    0.16    0.76
  22  -1  -1    1.09    0.48
  22   1  -1    1.44    0.39
  21  -1  -1    2.68    0.54
  21  -1  -1    2.21    0.50
  21   1  -1    2.68    0.44
  20  -1  -1   -0.35    0.41
  20  -1  -1    0.45    0.38
  20   1  -1    0.19    0.32
  19  -1  -1    2.24    0.47
  19  -1  -1    2.81    0.46
  19   1  -1    1.73    0.38
  19   1  -1    2.29    0.37
  18  -1  -1    0.60    0.44
  18  -1  -1    0.73    0.37
  18   1  -1    0.77    0.31
  18   1  -1    1.19    0.35
  17  -1  -1    6.56    0.67
  17  -1  -1    5.72    0.64
  17   1  -1    7.18    0.54
  17   1  -1    7.42    0.52
  17   1  -1    7.01    0.62
  16  -1  -1    1.94    0.42
  16  -1  -1    2.65    0.40
  16  -1  -1    2.31    0.41
  16   1  -1    1.99    0.32
  16   1  -1    1.63    0.31
  16   1  -1    2.43    0.30
  15  -1  -1    5.89    0.51
  15  -1  -1    5.58    0.54
  15  -1  -1    6.14    0.53
  15   1  -1    6.70    0.48
  15   1  -1    6.72    0.46
  15   1  -1    6.42    0.46
  14  -1  -1    0.27    0.24
  14  -1  -1    0.17    0.24
  14  -1  -1   -0.17    0.24
  14   1  -1    0.50    0.21
  14   1  -1    0.20    0.22
  14   1  -1    0.08    0.19
  13  -1  -1    8.77    0.60
 -13  -1   1    8.87    0.48
  13  -1  -1    9.43    0.58
  13  -1  -1    8.62    0.56
  13   1  -1    9.59    0.55
  12  -1  -1   -0.11    0.20
 -12  -1   1    0.09    0.14
  12  -1  -1   -0.45    0.20
  12  -1  -1   -0.07    0.19
  12   1  -1   -0.10    0.15
 -11  -1   1    3.96    0.28
  11  -1  -1    4.94    0.37
  11  -1  -1    4.34    0.37
  11  -1  -1    4.17    0.38
  11   1  -1    4.30    0.33
  10  -1  -1   14.80    0.72
  10  -1  -1   14.62    0.73
 -10  -1   1   15.11    0.65
  10   1  -1   14.38    0.65
  10   1  -1   13.90    0.71
   9  -1  -1   89.49    3.68
  -9  -1   1   91.91    3.61
   9  -1  -1   90.47    3.67
  -9   1   1   92.99    3.64
   9   1  -1   89.06    3.66
   9   1  -1   91.54    3.61
  -8  -1   1    4.91    0.27
   8   1  -1    5.43    0.27
   8   1  -1    4.83    0.32
  -8   1   1    5.15    0.31
  -7  -1   1    1.28    0.15
   7   1  -1    1.37    0.12
  -7   1   1    1.43    0.18
   7   1  -1    1.35    0.18
   6  -1  -1    6.09    0.33
  -6  -1   1    6.30    0.30
   6   1  -1    5.85    0.33
   6   1  -1    6.08    0.29
  -6   1   1    6.41    0.34
   5  -1  -1   92.96    3.76
  -5  -1   1   96.33    3.73
   5   1  -1   92.17    3.75
  -5   1   1   97.31    3.76
   5   1  -1   95.37    3.73
  -4  -1   1  141.71    5.53
   4  -1  -1  148.16    5.55
   4   1  -1  133.34    5.54
  -4   1   1  147.82    5.56
   4   1  -1  134.22    5.52
  -3  -1   1    4.10    0.18
   3  -1  -1    4.14    0.22
  -3  -1   1    3.80    0.20
  -3   1   1    4.57    0.23
   3   1  -1    4.31    0.19
   3   1  -1    4.00    0.18
   2  -1  -1   11.30    0.47
  -2  -1   1   11.33    0.45
  -2  -1   1    9.70    0.45
   2   1  -1   11.61    0.45
   2   1  -1   10.39    0.49
  -2   1   1   11.72    0.47
   2   1  -1   11.31    0.45
   1  -1  -1  394.61   15.74
   1  -1  -1  394.85   15.74
   1   1  -1  416.42   15.74
   0  -1  -1   62.05    2.22
   0  -1   1   63.54    2.22
   0  -1  -1   61.28    2.22
   0   1  -1   58.84    2.21
   0   1  -1   50.81    2.20
   0   1   1   48.54    2.20
   0   1   1   47.77    2.20
   1  -1   1   33.77    1.34
  -1  -1  -1   29.48    1.32
   1   1   1   34.63    1.32
   1   1   1   31.82    1.34
  -2  -1  -1   44.30    2.01
  -2  -1  -1   53.53    1.99
  -2   1  -1   48.74    2.03
   2   1   1   54.80    1.99
  -2   1  -1   50.12    2.03
   2   1   1   53.53    2.01
   3  -1   1   38.43    1.49
   3  -1   1   37.71    1.49
  -3  -1  -1   37.57    1.44
   3   1   1   35.71    1.43
   3   1   1   37.31    1.46
  -3   1  -1   35.25    1.48
  -3   1  -1   34.06    1.49
   4  -1   1  317.37   12.16
   4  -1   1  319.17   12.18
   4  -1   1  311.44   12.18
  -4  -1  -1  315.76   12.13
   4   1   1  295.36   12.16
   4   1   1  303.80   12.13
   5  -1   1  154.42    6.08
  -5  -1  -1  160.59    6.03
   5  -1   1  156.87    6.06
   5  -1   1  157.40    6.08
   5   1   1  158.43    6.03
   5   1   1  135.11    6.05
   6  -1   1    9.81    0.50
   6  -1   1    9.35    0.45
   6  -1   1   10.11    0.51
  -6  -1  -1    9.93    0.42
   6   1   1   10.07    0.42
   6   1   1    9.62    0.47
  -7  -1  -1   22.48    0.87
   7  -1   1   17.94    0.89
   7  -1   1   21.99    0.93
   7  -1   1   21.27    0.94
   7   1   1   20.69    0.92
   7   1   1   22.14    0.87
   8  -1   1    0.02    0.16
  -8  -1  -1    0.22    0.10
   8  -1   1    0.24    0.16
   8   1   1    0.41    0.08
   8   1   1    0.31    0.13
   9  -1   1   46.22    1.98
  -9  -1  -1   49.01    1.92
   9  -1   1   47.00    1.99
   9   1   1   46.98    1.99
   9   1   1   49.99    1.93
  10  -1   1    8.03    0.51
  10  -1   1    8.88    0.50
 -10  -1  -1    9.20    0.42
  10  -1   1    8.66    0.51
  10   1   1    7.62    0.44
  10   1   1    8.09    0.47
  10   1   1    8.83    0.41
  10   1   1    8.28    0.45
  11  -1   1    0.52    0.21
  11  -1   1    1.00    0.21
  11  -1   1    0.74    0.20
  11   1   1    0.66    0.18
  11   1   1    0.65    0.18
  11   1   1    0.34    0.17
  11   1   1    0.76    0.12
  12  -1   1    3.42    0.37
  12  -1   1    3.55    0.39
  12  -1   1    3.63    0.36
  12   1   1    3.39    0.32
  12   1   1    3.36    0.31
  12   1   1    3.66    0.33
  13  -1   1    3.19    0.36
  13  -1   1    2.55    0.37
  13   1   1    2.61    0.32
  13   1   1    2.63    0.32
  13   1   1    2.66    0.31
  14  -1   1    1.85    0.29
  14  -1   1    2.07    0.33
  14   1   1    1.60    0.25
  14   1   1    1.72    0.24
  14   1   1    2.18    0.29
  15  -1   1    6.62    0.60
  15  -1   1    5.57    0.52
  15   1   1    6.56    0.50
  15   1   1    6.47    0.46
  16  -1   1    9.19    0.74
  16  -1   1    9.08    0.64
  16   1   1   10.05    0.67
  16   1   1    8.69    0.57
  17  -1   1   11.13    0.77
  17  -1   1   12.16    0.79
  17   1   1   10.37    0.74
  17   1   1   11.37    0.66
  18  -1   1    2.28    0.52
  18  -1   1    3.57    0.50
  18   1   1    3.36    0.45
  18   1   1    3.15    0.44
  19  -1   1    1.93    0.44
  19  -1   1    1.46    0.46
  19   1   1    0.81    0.51
  19   1   1    1.34    0.35
  20  -1   1   -0.04    0.44
  20  -1   1    0.00    0.40
  20   1   1   -0.27    0.32
  21  -1   1    0.94    0.47
  21  -1   1    1.36    0.53
  21   1   1    1.64    0.41
  22  -1   1    0.76    0.49
  22   1   1    0.00    0.37
  23  -1   1   -0.47    0.46
  23   1   1   -0.78    0.39
  24  -1   1    0.89    0.61
  24   1   1    0.28    0.88
  24   1   1   -0.49    0.45
  24  -2  -1    1.85    0.66
  24   2  -1    2.14    0.76
  24   2  -1    0.65    0.43
  23  -2  -1    0.62    0.54
  23   2  -1    0.26    0.63
  23   2  -1   -0.13    0.37
  22  -2  -1    0.36    0.64
  22  -2  -1    1.11    0.54
  22   2  -1    1.27    0.61
  22   2  -1    1.03    0.37
  21  -2  -1    0.35    0.53
  21  -2  -1   -0.30    0.44
  21   2  -1   -1.00    0.50
  21   2  -1   -0.05    0.31
  20  -2  -1    1.56    0.44
  20  -2  -1    1.82    0.48
  20   2  -1    2.22    0.34
  19  -2  -1    0.90    0.42
  19  -2  -1    1.31    0.43
  19   2  -1    1.05    0.30
  18  -2  -1    0.94    0.40
  18  -2  -1    1.69    0.42
  18   2  -1    0.85    0.31
  18   2  -1    1.26    0.32
  17  -2  -1    1.19    0.40
  17  -2  -1    0.61    0.37
  17   2  -1    0.82    0.28
  17   2  -1    1.26    0.32
  17   2  -1    1.21    0.29
  16  -2  -1    0.32    0.41
  16  -2  -1    0.33    0.36
  16   2  -1    0.17    0.23
  16   2  -1   -0.07    0.21
  16   2  -1    0.57    0.24
  15  -2  -1    2.16    0.41
  15  -2  -1    2.28    0.40
  15  -2  -1    2.15    0.41
  15   2  -1    2.19    0.28
  15   2  -1    1.85    0.28
  15   2  -1    1.93    0.27
 -14  -2   1    0.34    0.17
  14  -2  -1    0.24    0.28
  14  -2  -1    0.11    0.28
  14   2  -1    0.45    0.18
  13  -2  -1    0.10    0.27
 -13  -2   1    0.16    0.16
  13  -2  -1    0.16    0.25
  13   2  -1    0.36    0.16
  12  -2  -1   19.10    0.94
  12  -2  -1   17.89    0.95
 -12  -2   1   20.13    0.85
  12   2  -1   19.67    0.82
  12   2  -1   20.19    0.91
 -11  -2   1    1.10    0.15
  11  -2  -1    1.45    0.25
  11  -2  -1    0.83    0.22
  11   2  -1    1.32    0.12
  11   2  -1    1.13    0.17
  10  -2  -1   12.29    0.68
 -10  -2   1   13.18    0.58
  10  -2  -1   12.74    0.67
  10   2  -1   12.85    0.62
  10   2  -1   13.14    0.55
   9  -2  -1    1.42    0.24
   9  -2  -1    1.54    0.24
  -9  -2   1    1.70    0.17
   9   2  -1    1.82    0.12
   9   2  -1    1.66    0.19
   8  -2  -1    9.24    0.54
  -8  -2   1    9.23    0.43
   8  -2  -1    9.30    0.53
   8   2  -1    9.51    0.47
   8   2  -1    9.52    0.41
   7  -2  -1    4.49    0.36
   7  -2  -1    4.40    0.37
  -7  -2   1    5.05    0.25
   7   2  -1    5.10    0.27
   7   2  -1    4.78    0.23
   6  -2  -1    1.24    0.20
  -6  -2   1    1.45    0.11
   6  -2  -1    1.38    0.20
   6   2  -1    1.20    0.19
   6   2  -1    1.31    0.09
   6   2  -1    1.02    0.13
   5  -2  -1    0.24    0.16
  -5  -2   1    0.12    0.05
   5  -2  -1    0.24    0.16
   5   2  -1    0.22    0.07
   5   2  -1    0.17    0.06
   5   2  -1    0.20    0.14
   4  -2  -1   10.92    0.54
   4  -2  -1   11.12    0.55
  -4  -2   1   10.44    0.45
   4  -2  -1   11.15    0.50
   4   2  -1   11.74    0.46
   4   2  -1    9.52    0.53
   4   2  -1   10.76    0.46
  -3  -2   1    6.75    0.30
   3  -2  -1    6.93    0.38
   3  -2  -1    6.49    0.35
   3   2  -1    6.54    0.37
   3   2  -1    7.00    0.30
   3   2  -1    7.29    0.31
   2  -2  -1   16.68    0.75
   2  -2  -1   16.55    0.71
   2  -2  -1   16.52    0.74
  -2  -2   1   17.43    0.69
   2   2  -1   16.45    0.69
   2   2  -1   15.91    0.72
  -2   2   1   16.57    0.70
   2   2  -1   17.41    0.68
   1  -2  -1    4.75    0.28
  -1  -2   1    4.54    0.23
   1  -2  -1    4.31    0.21
   1  -2  -1    4.51    0.27
  -1   2   1    4.31    0.22
   1   2  -1    4.39    0.21
  -1   2   1    4.32    0.26
  -1   2   1    4.12    0.27
   1   2  -1    4.32    0.23
   1   2  -1    4.17    0.23
   0  -2   1   20.32    0.81
   0  -2  -1   18.02    0.79
   0  -2  -1   19.59    0.81
   0  -2   1   16.24    0.79
   0   2   1   19.42    0.81
   0   2   1   19.57    0.79
   0   2   1   19.51    0.81
   0   2   1   20.02    0.79
   0   2  -1   19.28    0.79
   0   2  -1   19.74    0.81
   0   2  -1   20.09    0.79
   1  -2   1   44.56    1.74
   1  -2   1   45.18    1.77
  -1  -2  -1   43.60    1.75
   1   2   1   44.78    1.74
   1   2   1   41.87    1.75
  -1   2  -1   44.56    1.77
   1   2   1   41.55    1.76
  -1   2  -1   44.12    1.75
  -2  -2  -1    3.00    0.18
   2  -2   1    3.72    0.27
   2   2   1    3.27    0.24
   2   2   1    3.70    0.18
  -2   2  -1    3.54    0.25
  -2   2  -1    2.93    0.25
   2   2   1    3.20    0.19
  -3  -2  -1    2.39    0.13
   3  -2   1    2.15    0.25
  -3   2  -1    1.68    0.23
   3   2   1    2.04    0.14
   3   2   1    2.03    0.23
   3   2   1    2.24    0.14
  -3   2  -1    2.00    0.22
   4  -2   1    3.50    0.30
  -4  -2  -1    3.67    0.17
   4   2   1    4.06    0.18
  -4   2  -1    3.58    0.31
   4   2   1    4.07    0.20
  -4   2  -1    3.49    0.30
   5  -2   1   12.51    0.62
  -5  -2  -1   12.76    0.51
   5   2   1   12.38    0.55
   5   2   1   12.73    0.51
   6  -2   1    2.01    0.26
   6  -2   1    1.82    0.27
  -6  -2  -1    2.45    0.14
   6   2   1    2.59    0.18
   6   2   1    2.37    0.12
   7  -2   1    5.42    0.37
  -7  -2  -1    4.89    0.25
   7  -2   1    5.45    0.38
   7   2   1    5.14    0.29
   7   2   1    5.27    0.23
  -8  -2  -1    1.53    0.14
   8  -2   1    1.49    0.22
   8  -2   1    1.65    0.23
   8   2   1    1.41    0.10
   8   2   1    1.35    0.17
  -9  -2  -1   18.16    0.76
   9  -2   1   18.07    0.87
   9  -2   1   17.90    0.86
   9   2   1   18.50    0.75
   9   2   1   18.71    0.82
  10  -2   1    7.85    0.50
  10  -2   1    8.09    0.50
 -10  -2  -1    8.58    0.39
  10   2   1    8.33    0.37
  10   2   1    8.49    0.46
  11  -2   1   10.28    0.61
 -11  -2  -1   10.87    0.49
  11   2   1   10.89    0.46
  11   2   1   10.60    0.56
  12  -2   1    1.02    0.25
  12   2   1    1.27    0.18
  12   2   1    1.03    0.17
  12   2   1    1.04    0.19
  12   2   1    1.15    0.13
  13  -2   1    0.06    0.25
  13   2   1    0.34    0.15
  13   2   1   -0.05    0.16
  13   2   1   -0.09    0.16
  14  -2   1    0.79    0.28
  14  -2   1   -0.12    0.25
  14   2   1    0.15    0.19
  14   2   1    0.33    0.19
  14   2   1    0.07    0.16
  14   2   1    0.48    0.12
  15  -2   1    0.31    0.38
  15  -2   1    0.02    0.33
  15   2   1    0.06    0.20
  15   2   1    0.11    0.20
  16  -2   1    0.04    0.43
  16  -2   1    0.33    0.35
  16   2   1    0.24    0.25
  16   2   1   -0.32    0.22
  17  -2   1    1.33    0.38
  17  -2   1    1.37    0.42
  17   2   1    0.98    0.33
  17   2   1    1.04    0.28
  18  -2   1    0.52    0.39
  18  -2   1    0.71    0.38
  18   2   1   -0.10    0.27
  19  -2   1   -0.31    0.38
  19  -2   1    0.28    0.43
  19   2   1    0.78    0.28
  20  -2   1    2.33    0.50
  20  -2   1    1.53    0.47
  20   2   1    2.44    0.39
  21  -2   1   -0.91    0.53
  21  -2   1    0.06    0.48
  21   2   1    0.33    0.32
  22  -2   1   -0.47    0.63
  22  -2   1    0.07    0.49
  22   2   1    0.35    0.67
  22   2   1    0.52    0.36
  23  -2   1    0.31    0.56
  23   2   1   -0.13    0.39
  23   2   1    0.82    0.81
  24  -2   1    1.50    0.64
  24   2   1    0.09    0.96
  24   2   1    0.31    0.43
  24  -3  -1    0.83    0.62
  24   3  -1    0.29    0.39
  24   3  -1   -0.29    0.82
  23  -3  -1    4.71    0.92
  23  -3  -1    5.02    0.72
  23   3  -1    4.54    0.58
  23   3  -1    3.10    0.98
  22  -3  -1   -0.80    0.59
  22  -3  -1   -0.49    0.54
  22   3  -1   -0.21    0.30
  22   3  -1   -0.57    0.57
  21  -3  -1    2.10    0.60
  21  -3  -1    0.67    0.52
  21   3  -1    1.37    0.60
  21   3  -1    2.04    0.36
  20  -3  -1    0.80    0.51
  20  -3  -1    0.34    0.45
  20   3  -1    0.84    0.28
  20   3  -1    1.20    0.49
  19  -3  -1    1.97    0.47
  19  -3  -1    2.14    0.51
  19   3  -1    1.04    0.47
  19   3  -1    1.36    0.29
  18  -3  -1    2.18    0.47
  18  -3  -1    2.97    0.48
  18   3  -1    2.69    0.36
  18   3  -1    1.82    0.46
  17  -3  -1    2.17    0.42
  17  -3  -1    0.75    0.39
  17   3  -1    1.74    0.33
  17   3  -1    0.79    0.36
  16  -3  -1    5.94    0.59
  16   3  -1    5.67    0.43
  16   3  -1    5.49    0.42
  16   3  -1    6.23    0.45
  16   3  -1    5.11    0.68
 -15  -3   1    9.42    0.49
  15  -3  -1   10.20    0.76
  15   3  -1    9.87    0.57
  15   3  -1    8.22    0.73
  14  -3  -1    1.16    0.40
 -14  -3   1    0.78    0.18
  14   3  -1    0.31    0.33
  14   3  -1    0.70    0.19
  14   3  -1    1.01    0.15
  13  -3  -1    0.03    0.32
 -13  -3   1    0.33    0.15
  13   3  -1    0.55    0.16
  13   3  -1    0.65    0.27
  13   3  -1    0.29    0.09
 -12  -3   1    0.93    0.15
  12  -3  -1    1.28    0.29
  12  -3  -1    0.47    0.29
  12   3  -1    1.03    0.17
  12   3  -1    0.69    0.26
  12   3  -1    0.96    0.12
  11  -3  -1    3.98    0.43
  11  -3  -1    4.41    0.42
 -11  -3   1    4.25    0.27
  11   3  -1    3.85    0.44
  11   3  -1    4.41    0.22
  11   3  -1    4.09    0.29
  10  -3  -1    8.32    0.56
 -10  -3   1    9.16    0.42
  10  -3  -1    8.72    0.57
  10   3  -1    8.52    0.58
  10   3  -1    9.23    0.39
  10   3  -1    8.81    0.45
  -9  -3   1   13.31    0.58
   9  -3  -1   13.37    0.71
   9  -3  -1   13.63    0.72
   9   3  -1   13.93    0.56
   9   3  -1   11.82    0.71
   9   3  -1   12.86    0.61
  -8  -3   1    3.64    0.21
   8  -3  -1    3.15    0.37
   8  -3  -1    4.03    0.36
   8   3  -1    3.97    0.23
   8   3  -1    4.00    0.37
   8   3  -1    3.94    0.21
  -7  -3   1    5.84    0.27
   7  -3  -1    5.89    0.43
   7  -3  -1    6.57    0.43
   7   3  -1    5.52    0.28
   7   3  -1    5.74    0.29
   7   3  -1    4.92    0.40
   6  -3  -1    3.38    0.33
   6  -3  -1    2.97    0.34
  -6  -3   1    3.35    0.18
   6   3  -1    3.68    0.20
   6   3  -1    3.55    0.21
   6   3  -1    3.07    0.33
   5  -3  -1   10.90    0.58
  -5  -3   1   10.51    0.45
   5  -3  -1   10.35    0.57
   5   3  -1   10.91    0.47
   5   3  -1   10.63    0.46
   5   3  -1    9.85    0.56
   4  -3  -1    4.89    0.36
   4  -3  -1    4.78    0.37
  -4  -3   1    5.04    0.24
   4   3  -1    5.18    0.26
   4   3  -1    4.34    0.34
   4   3  -1    4.45    0.24
   3  -3  -1   41.73    1.65
  -3  -3   1   39.86    1.59
   3  -3  -1   39.69    1.66
   3   3  -1   37.62    1.59
   3   3  -1   41.18    1.58
   3   3  -1   36.40    1.64
   2  -3  -1   73.46    2.77
  -2  -3   1   70.35    2.72
  -2   3   1   61.89    2.75
   2   3  -1   72.63    2.71
  -2   3   1   62.97    2.75
   2   3  -1   64.47    2.74
   2   3  -1   68.87    2.72
  -2   3   1   71.11    2.73
   1  -3  -1   28.79    1.22
  -1  -3   1   29.47    1.19
   1   3  -1   28.91    1.17
  -1   3   1   32.42    1.17
  -1   3   1   27.21    1.21
   1   3  -1   27.77    1.18
  -1   3   1   27.58    1.20
   1   3  -1   27.41    1.19
  -1   3   1   28.34    1.17
   0  -3  -1    3.51    0.28
   0  -3   1    3.75    0.26
   0   3   1    3.58    0.26
   0   3   1    3.25    0.25
   0   3   1    3.24    0.21
   0   3  -1    3.67    0.26
   0   3  -1    3.24    0.20
   0   3  -1    3.72    0.22
   0   3   1    3.65    0.21
   1  -3   1    4.18    0.28
  -1  -3  -1    4.37    0.27
   1   3   1    3.89    0.25
   1   3   1    3.77    0.22
  -1   3  -1    4.30    0.24
  -1   3  -1    3.91    0.30
   1   3   1    3.75    0.26
   1   3   1    3.99    0.27
   2  -3   1   13.50    0.62
  -2  -3  -1   13.12    0.56
   2   3   1   12.90    0.57
   2   3   1   12.20    0.59
   2   3   1   12.14    0.55
   3  -3   1  134.77    5.15
  -3  -3  -1  128.94    5.09
   3   3   1  132.12    5.10
   3   3   1  122.88    5.14
   3   3   1  127.77    5.09
  -4  -3  -1    0.90    0.11
   4  -3   1    0.92    0.18
   4   3   1    1.06    0.12
   4   3   1    0.71    0.16
   4   3   1    0.87    0.11
  -5  -3  -1    0.12    0.06
   5  -3   1    0.29    0.17
   5   3   1   -0.02    0.14
   5   3   1    0.14    0.08
   5   3   1   -0.02    0.08
  -6  -3  -1    3.52    0.17
   6  -3   1    3.72    0.34
   6   3   1    3.52    0.19
   6   3   1    3.22    0.32
   7  -3   1    0.31    0.17
  -7  -3  -1    0.04    0.06
   7   3   1    0.01    0.07
   7   3   1    0.11    0.16
   7   3   1    0.06    0.08
   8  -3   1    0.23    0.20
  -8  -3  -1    0.22    0.08
   8   3   1    0.17    0.10
   8   3   1    0.10    0.07
  -9  -3  -1    5.19    0.25
   9  -3   1    4.96    0.41
   9   3   1    5.15    0.24
   9   3   1    4.84    0.30
  10  -3   1   20.55    0.99
 -10  -3  -1   20.53    0.85
  10   3   1   21.62    0.84
  10   3   1   19.62    0.91
 -11  -3  -1    3.23    0.22
  11  -3   1    3.88    0.43
  11   3   1    3.39    0.27
  11   3   1    3.43    0.18
  12  -3   1    9.76    0.64
 -12  -3  -1   10.19    0.47
  12   3   1   10.64    0.44
  12   3   1   10.05    0.54
  13  -3   1    0.68    0.35
  13   3   1    1.79    0.25
  13   3   1    0.88    0.17
  13   3   1    1.39    0.13
  13   3   1    1.63    0.22
  14  -3   1    0.74    0.38
  14   3   1    0.66    0.10
  14   3   1    0.33    0.17
  14   3   1    0.87    0.18
  15  -3   1   12.13    0.79
  15   3   1   11.66    0.65
  15   3   1   11.59    0.57
  16  -3   1   36.70    1.85
  16  -3   1   40.20    1.81
  16   3   1   40.34    1.63
  16   3   1   39.29    1.74
  17  -3   1    2.63    0.43
  17  -3   1    1.60    0.41
  17   3   1    1.55    0.33
  17   3   1    1.67    0.39
  18  -3   1   -0.36    0.37
  18  -3   1    0.10    0.39
  18   3   1    0.43    0.39
  18   3   1    0.13    0.25
  19  -3   1    0.09    0.41
  19  -3   1    0.17    0.44
  19   3   1    0.25    0.45
  19   3   1   -0.02    0.24
  20  -3   1   -1.09    0.44
  20  -3   1    0.21    0.52
  20   3   1    0.15    0.27
  20   3   1    0.22    0.46
  21  -3   1    0.06    0.47
  21  -3   1    0.57    0.53
  21   3   1    0.39    0.30
  21   3   1   -0.19    0.55
  22  -3   1    1.21    0.62
  22  -3   1    2.71    0.57
  22   3   1    0.18    0.66
  22   3   1    1.35    0.37
  23  -3   1    1.20    0.61
  23   3   1    0.84    0.74
  23   3   1   -0.20    0.35
  24  -3   1    1.39    0.66
  24   3   1    0.96    0.41
  24   3   1    0.43    0.91
  23  -4  -1    0.38    0.58
  23  -4  -1    1.06    0.76
  23   4  -1    1.31    0.88
  23   4  -1    0.16    0.35
  22  -4  -1    0.02    0.67
  22  -4  -1   -0.03    0.56
  22   4  -1    0.22    0.30
  22   4  -1   -0.48    0.61
  21  -4  -1    2.30    0.56
  21  -4  -1    2.92    0.65
  21   4  -1    1.38    0.62
  21   4  -1    1.37    0.32
  20  -4  -1    0.15    0.44
  20  -4  -1    0.02    0.52
  20   4  -1   -0.12    0.24
  20   4  -1   -0.45    0.53
  19  -4  -1    1.21    0.43
  19  -4  -1    0.75    0.51
  19   4  -1    0.79    0.25
  19   4  -1    0.86    0.50
  18  -4  -1    1.59    0.47
  18   4  -1    0.80    0.42
  18   4  -1    1.74    0.29
  17  -4  -1    5.82    0.67
  17   4  -1    4.66    0.67
  17   4  -1    5.26    0.47
  16  -4  -1    5.24    0.63
  16   4  -1    3.61    0.51
  16   4  -1    5.65    0.41
  15  -4  -1   26.76    1.31
 -15  -4   1   25.13    1.07
  15   4  -1   25.97    1.16
  15   4  -1   24.39    1.40
 -14  -4   1    0.79    0.17
  14  -4  -1    0.91    0.38
  14   4  -1    0.80    0.18
  14   4  -1    0.58    0.34
  13  -4  -1   72.72    3.09
 -13  -4   1   70.40    2.89
  13   4  -1   71.87    2.95
  13   4  -1   68.64    3.14
  13   4  -1   77.99    2.89
 -12  -4   1    3.16    0.24
  12  -4  -1    3.84    0.51
  12   4  -1    2.03    0.35
  12   4  -1    2.98    0.25
  12   4  -1    2.06    0.21
 -11  -4   1    7.25    0.36
  11  -4  -1    6.61    0.59
  11   4  -1    5.99    0.56
  11   4  -1    6.68    0.39
  11   4  -1    6.79    0.34
  10  -4  -1    5.63    0.49
 -10  -4   1    5.11    0.28
  10   4  -1    4.88    0.28
  10   4  -1    4.51    0.49
  10   4  -1    5.28    0.30
  -9  -4   1    0.08    0.09
   9  -4  -1   -0.25    0.22
   9   4  -1    0.03    0.19
   9   4  -1    0.05    0.10
   9   4  -1    0.16    0.10
  -8  -4   1    2.55    0.17
   8  -4  -1    2.65    0.37
   8   4  -1    2.75    0.20
   8   4  -1    2.92    0.20
   8   4  -1    2.63    0.35
   7  -4  -1   -0.11    0.20
  -7  -4   1   -0.05    0.07
   7   4  -1   -0.07    0.11
   7   4  -1   -0.01    0.16
   7   4  -1    0.00    0.08
  -6  -4   1   22.04    0.92
   6  -4  -1   22.81    1.06
   6   4  -1   21.88    1.05
   6   4  -1   22.48    0.94
   6   4  -1   22.84    0.94
   5  -4  -1   12.21    0.64
  -5  -4   1   11.40    0.50
   5   4  -1   10.29    0.61
   5   4  -1   11.23    0.52
   5   4  -1   11.58    0.52
  -4  -4   1   42.73    1.68
   4  -4  -1   41.17    1.76
   4   4  -1   40.84    1.75
   4   4  -1   39.74    1.68
   4   4  -1   42.28    1.67
   3  -4  -1   34.48    1.52
  -3  -4   1   36.40    1.46
   3   4  -1   34.65    1.47
   3   4  -1   37.21    1.45
  -3   4   1   35.98    1.48
   3   4  -1   35.10    1.51
  -2  -4   1   12.40    0.55
   2  -4  -1   11.75    0.61
   2   4  -1   12.36    0.53
   2   4  -1   11.73    0.57
   2   4  -1   10.75    0.57
  -2   4   1   12.21    0.56
  -1  -4   1    0.47    0.14
   1  -4  -1    0.38    0.17
  -1   4   1    0.37    0.12
   1   4  -1    0.68    0.12
   1   4  -1    0.47    0.12
  -1   4   1    0.65    0.09
   0  -4  -1   44.75    1.82
   0  -4   1   44.57    1.82
   0   4  -1   43.82    1.79
   0   4  -1   46.12    1.80
   0   4   1   41.08    1.79
   0   4   1   43.98    1.79
   1  -4   1   11.12    0.55
  -1  -4  -1   10.97    0.52
  -1   4  -1   11.30    0.49
  -1   4  -1   10.60    0.51
   1   4   1   10.70    0.49
   1   4   1    9.47    0.53
   1   4   1   11.00    0.51
   1   4   1   10.37    0.54
   2  -4   1    9.51    0.49
  -2  -4  -1    9.33    0.45
   2   4   1    8.71    0.46
   2   4   1    8.41    0.46
   2   4   1    8.59    0.42
  -2   4  -1    9.25    0.45
  -3  -4  -1   19.78    0.83
   3  -4   1   19.75    0.91
   3   4   1   18.95    0.89
   3   4   1   18.58    0.84
   3   4   1   20.18    0.82
   4  -4   1    0.22    0.19
  -4  -4  -1    0.26    0.11
   4   4   1    0.07    0.14
   4   4   1    0.12    0.09
   4   4   1    0.11    0.12
   5  -4   1   59.18    2.44
  -5  -4  -1   59.98    2.34
   5   4   1   58.80    2.35
   5   4   1   59.68    2.35
   5   4   1   55.26    2.43
   6  -4   1    4.12    0.37
  -6  -4  -1    3.72    0.20
   6   4   1    3.84    0.23
   6   4   1    3.31    0.23
   6   4   1    3.51    0.36
  -7  -4  -1    0.93    0.10
   7  -4   1    0.82    0.23
   7   4   1    0.85    0.12
   7   4   1    0.91    0.20
   7   4   1    1.12    0.15
   8  -4   1    0.40    0.22
  -8  -4  -1    0.57    0.08
   8   4   1    0.30    0.10
   8   4   1    0.31    0.19
   8   4   1    0.47    0.11
  -9  -4  -1    8.01    0.36
   9  -4   1    8.15    0.55
   9   4   1    8.25    0.36
   9   4   1    8.08    0.40
   9   4   1    6.60    0.54
 -10  -4  -1    2.13    0.17
  10  -4   1    1.46    0.32
  10   4   1    2.29    0.31
  10   4   1    1.86    0.16
  10   4   1    2.03    0.20
  11  -4   1    3.93    0.51
 -11  -4  -1    4.30    0.23
  11   4   1    4.15    0.29
  11   4   1    3.51    0.51
  12  -4   1   66.08    2.75
  12   4   1   59.68    2.77
  12   4   1   65.71    2.62
  13  -4   1    1.60    0.37
  13   4   1    2.08    0.42
  13   4   1    2.95    0.27
  14  -4   1    7.07    0.63
  14   4   1    7.48    0.45
  14   4   1    6.57    0.70
  15  -4   1    2.67    0.41
  15   4   1    2.53    0.30
  15   4   1    2.01    0.40
  16  -4   1    1.20    0.37
  16   4   1    0.80    0.25
  16   4   1    1.45    0.36
  17  -4   1    0.94    0.42
  17   4   1    1.52    0.29
  17   4   1    1.52    0.40
  18  -4   1    1.49    0.43
  18  -4   1    0.93    0.44
  18   4   1    1.69    0.28
  18   4   1    0.71    0.43
  19  -4   1    1.03    0.47
  19  -4   1    1.19    0.49
  19   4   1    0.83    0.49
  19   4   1    0.58    0.25
  20  -4   1   -0.12    0.47
  20  -4   1    0.36    0.49
  20   4   1    0.29    0.27
  20   4   1   -0.30    0.51
  21  -4   1    0.58    0.52
  21  -4   1   -0.24    0.58
  21   4   1    0.51    0.58
  21   4   1   -0.07    0.28
  22  -4   1   -1.25    0.66
  22  -4   1   -0.97    0.52
  22   4   1   -0.04    0.78
  22   4   1    0.61    0.32
  23  -4   1    1.46    0.89
  23  -4   1    0.63    0.61
  23   4   1    0.62    0.82
  23   4   1    0.52    0.38
  23  -5  -1    1.26    0.92
  23  -5  -1    2.48    0.67
  23   5  -1    0.34    0.95
  23   5  -1    1.38    0.40
  22  -5  -1    2.46    0.69
  22  -5  -1    2.71    0.71
  22   5  -1    2.95    0.82
  22   5  -1    2.08    0.39
  21  -5  -1   -0.05    0.61
  21  -5  -1   -0.54    0.51
  21   5  -1    0.54    0.30
  21   5  -1    0.78    0.62
  20  -5  -1    0.33    0.60
  20  -5  -1    0.13    0.51
  20   5  -1    0.56    0.26
  20   5  -1    0.71    0.62
  19  -5  -1    1.62    0.54
  19   5  -1    1.54    0.27
  19   5  -1    1.78    0.53
  18  -5  -1   -0.51    0.44
  18   5  -1   -0.08    0.22
  18   5  -1   -0.13    0.42
  17  -5  -1    0.21    0.43
  17   5  -1    0.30    0.25
  17   5  -1    0.35    0.39
  16  -5  -1    0.30    0.42
  16   5  -1    1.28    0.36
  16   5  -1    0.74    0.25
  15  -5  -1    0.35    0.42
  15   5  -1    0.96    0.33
  15   5  -1    1.07    0.22
 -14  -5   1    1.43    0.21
  14  -5  -1    2.37    0.46
  14   5  -1    1.75    0.23
  14   5  -1    1.26    0.37
  13  -5  -1   24.08    1.24
 -13  -5   1   23.76    0.99
  13   5  -1   23.92    1.05
  13   5  -1   21.89    1.26
 -12  -5   1    1.05    0.17
  12  -5  -1    2.13    0.37
  12   5  -1    1.08    0.18
  12   5  -1    0.54    0.35
  12   5  -1    0.72    0.17
  11  -5  -1    7.00    0.61
 -11  -5   1    7.88    0.40
  11   5  -1    8.63    0.41
  11   5  -1    7.93    0.43
  11   5  -1    7.74    0.63
  10  -5  -1    3.58    0.48
 -10  -5   1    3.58    0.24
  10   5  -1    3.94    0.27
  10   5  -1    3.13    0.48
  10   5  -1    3.12    0.27
   9  -5  -1    5.01    0.50
  -9  -5   1    5.47    0.29
   9   5  -1    6.04    0.33
   9   5  -1    6.14    0.33
   9   5  -1    4.36    0.48
   8  -5  -1    0.45    0.28
  -8  -5   1    0.17    0.09
   8   5  -1    0.22    0.11
   8   5  -1    0.30    0.14
   8   5  -1    0.13    0.20
  -7  -5   1    0.76    0.11
   7  -5  -1    0.32    0.22
   7   5  -1    0.52    0.16
   7   5  -1    0.68    0.13
   7   5  -1    0.64    0.20
   6  -5  -1    0.03    0.21
  -6  -5   1    0.26    0.10
   6   5  -1    0.20    0.18
   6   5  -1    0.34    0.18
   6   5  -1    0.22    0.11
   5  -5  -1   24.84    1.16
  -5  -5   1   25.14    1.05
   5   5  -1   24.84    1.05
   5   5  -1   23.90    1.14
   4  -5  -1   41.47    1.82
  -4  -5   1   42.34    1.73
   4   5  -1   41.36    1.80
   4   5  -1   43.26    1.73
   3  -5  -1    0.02    0.18
  -3  -5   1    0.30    0.14
  -3   5   1   -0.02    0.12
   3   5  -1    0.17    0.11
   3   5  -1    0.14    0.13
  -2  -5   1   16.62    0.76
   2  -5  -1   16.90    0.82
  -2   5   1   16.86    0.76
   2   5  -1   17.26    0.74
   2   5  -1   15.78    0.79
   1  -5  -1   -0.03    0.17
  -1  -5   1    0.00    0.14
  -1   5   1   -0.15    0.11
  -1   5   1    0.19    0.09
   1   5  -1   -0.01    0.10
   1   5  -1   -0.01    0.12
   0  -5   1    2.62    0.29
   0  -5  -1    2.09    0.29
   0   5  -1    2.27    0.22
   0   5   1    2.65    0.22
   0   5   1    2.35    0.23
   0   5  -1    2.55    0.21
   1  -5   1   23.72    1.10
  -1  -5  -1   24.63    1.08
   1   5   1   24.52    1.06
   1   5   1   24.20    1.08
  -1   5  -1   23.62    1.06
  -1   5  -1   26.73    1.04
   2  -5   1   31.21    1.37
  -2  -5  -1   31.49    1.33
   2   5   1   31.89    1.31
   2   5   1   29.48    1.34
  -2   5  -1   31.94    1.33
  -3  -5  -1    8.29    0.44
   3  -5   1    7.77    0.49
   3   5   1    8.30    0.41
   3   5   1    8.00    0.47
  -4  -5  -1   23.28    0.96
   4  -5   1   20.69    1.04
   4   5   1   22.86    0.95
   4   5   1   21.85    1.03
   5  -5   1    0.47    0.21
  -5  -5  -1    0.59    0.14
   5   5   1    0.20    0.16
   5   5   1    0.55    0.17
   5   5   1    0.59    0.12
  -6  -5  -1   20.72    0.85
   6  -5   1   20.40    0.99
   6   5   1   19.52    0.98
   6   5   1   19.29    0.88
   6   5   1   21.16    0.88
  -7  -5  -1    0.54    0.10
   7  -5   1    0.53    0.25
   7   5   1    0.49    0.19
   7   5   1    0.73    0.15
   7   5   1    0.66    0.12
   8  -5   1    2.09    0.36
  -8  -5  -1    1.83    0.15
   8   5   1    1.84    0.28
   8   5   1    1.94    0.19
   8   5   1    1.75    0.22
   9  -5   1    0.78    0.32
  -9  -5  -1    0.92    0.13
   9   5   1    0.95    0.15
   9   5   1    1.06    0.16
 -10  -5  -1    0.01    0.10
  10  -5   1    0.27    0.29
  10   5   1   -0.03    0.24
  10   5   1    0.05    0.13
  10   5   1    0.05    0.12
 -11  -5  -1    0.55    0.11
  11  -5   1    0.45    0.30
  11   5   1    0.12    0.26
  11   5   1    0.28    0.14
  11   5   1    0.20    0.12
  12  -5   1   19.51    1.06
  12   5   1   19.92    0.91
  12   5   1   19.50    1.14
  13  -5   1    7.08    0.63
  13   5   1    7.15    0.43
  13   5   1    5.28    0.64
  14  -5   1   15.39    0.95
  14   5   1   12.70    0.97
  14   5   1   15.72    0.75
  15  -5   1    3.82    0.52
  15   5   1    2.23    0.43
  15   5   1    3.82    0.37
  16  -5   1    0.91    0.45
  16   5   1    0.39    0.38
  16   5   1    0.69    0.27
  17  -5   1    1.34    0.46
  17   5   1    1.13    0.42
  17   5   1    1.50    0.28
  18  -5   1    3.49    0.56
  18   5   1    2.73    0.54
  18   5   1    2.79    0.37
  19  -5   1   -0.42    0.49
  19   5   1    0.12    0.24
  20  -5   1   -0.72    0.46
  20  -5   1    0.06    0.57
  20   5   1    0.21    0.53
  20   5   1    0.30    0.26
  21  -5   1   -0.06    0.61
  21  -5   1   -0.42    0.50
  21   5   1    0.30    0.30
  21   5   1    0.66    0.61
  22  -5   1    0.22    0.57
  22  -5   1    0.14    0.79
  22   5   1    0.88    0.70
  22   5   1    0.20    0.33
  23  -5   1    1.75    0.91
  23  -5   1    1.30    0.68
  23   5   1    1.47    1.00
  23   5   1    1.92    0.44
  22  -6  -1    0.89    0.94
  22  -6  -1    1.16    0.59
  22   6  -1   -0.16    0.71
  22   6  -1   -0.04    0.35
  21  -6  -1    0.66    0.71
  21   6  -1    0.71    0.63
  21   6  -1    0.97    0.33
  20  -6  -1    3.88    0.70
  20   6  -1    3.13    0.73
  20   6  -1    4.22    0.47
  19  -6  -1    3.44    0.60
  19   6  -1    3.14    0.37
  19   6  -1    2.18    0.58
  18  -6  -1    1.48    0.54
  18   6  -1    0.97    0.25
  18   6  -1    1.60    0.50
  17  -6  -1   -0.01    0.48
  17   6  -1    0.13    0.23
  17   6  -1   -0.44    0.41
  16  -6  -1    5.48    0.70
  16   6  -1    4.90    0.69
  16   6  -1    5.12    0.46
  15  -6  -1    0.92    0.47
  15   6  -1    1.19    0.26
  15   6  -1    0.69    0.39
  14  -6  -1    9.69    0.80
  14   6  -1   10.19    0.58
  14   6  -1   10.37    0.84
  13  -6  -1    0.48    0.35
 -13  -6   1    0.68    0.16
  13   6  -1    0.58    0.19
  13   6  -1    0.40    0.34
  12  -6  -1   26.81    1.33
 -12  -6   1   25.06    1.08
  12   6  -1   25.91    1.14
  12   6  -1   25.42    1.33
  11  -6  -1   43.61    2.05
 -11  -6   1   44.16    1.84
  11   6  -1   45.45    1.88
  11   6  -1   50.32    1.90
  11   6  -1   42.33    2.09
  10  -6  -1    0.50    0.30
 -10  -6   1    0.19    0.11
  10   6  -1   -0.10    0.25
  10   6  -1    0.34    0.23
  10   6  -1    0.19    0.14
  -9  -6   1    0.72    0.13
   9  -6  -1    1.19    0.32
   9   6  -1    0.59    0.16
   9   6  -1    0.10    0.31
   9   6  -1    0.40    0.25
   8  -6  -1    2.12    0.34
  -8  -6   1    2.20    0.20
   8   6  -1    2.50    0.23
   8   6  -1    2.11    0.30
  -7  -6   1    9.39    0.45
   7  -6  -1    8.70    0.64
   7   6  -1    8.99    0.47
   7   6  -1    8.73    0.58
  -6  -6   1    0.09    0.14
   6  -6  -1   -0.08    0.29
   6   6  -1   -0.01    0.18
   6   6  -1   -0.03    0.12
   5  -6  -1   15.01    0.82
  -5  -6   1   14.61    0.69
   5   6  -1   13.70    0.77
   5   6  -1   14.46    0.67
   4  -6  -1    0.91    0.27
  -4  -6   1    1.05    0.20
   4   6  -1    0.90    0.18
   4   6  -1    1.04    0.16
   3  -6  -1    2.38    0.34
  -3  -6   1    3.28    0.28
   3   6  -1    2.99    0.30
  -3   6   1    2.68    0.27
   3   6  -1    3.00    0.25
   2  -6  -1    0.15    0.22
  -2  -6   1    0.38    0.16
   2   6  -1   -0.10    0.12
   2   6  -1    0.04    0.13
  -2   6   1   -0.11    0.14
   1  -6  -1    9.99    0.58
  -1  -6   1    9.63    0.55
  -1   6   1   10.20    0.53
  -1   6   1   10.78    0.50
   1   6  -1   10.44    0.52
   1   6  -1   10.44    0.54
   0  -6   1    0.15    0.18
   0  -6  -1   -0.06    0.18
   0   6  -1    0.08    0.11
   0   6  -1    0.15    0.14
   0   6   1    0.06    0.10
   0   6   1   -0.13    0.13
  -1  -6  -1   -0.06    0.15
   1  -6   1    0.07    0.18
   1   6   1    0.07    0.14
  -1   6  -1    0.11    0.11
   1   6   1    0.01    0.12
  -1   6  -1   -0.14    0.13
   2  -6   1   38.88    1.70
  -2  -6  -1   39.43    1.66
   2   6   1   41.53    1.65
  -2   6  -1   38.97    1.66
   2   6   1   37.31    1.67
   3  -6   1    4.10    0.42
  -3  -6  -1    4.31    0.33
   3   6   1    4.05    0.34
   3   6   1    4.20    0.30
  -4  -6  -1    5.91    0.37
   4  -6   1    5.84    0.45
   4   6   1    5.96    0.43
   4   6   1    6.09    0.36
   5  -6   1    1.84    0.33
  -5  -6  -1    2.60    0.26
   5   6   1    2.02    0.30
   5   6   1    1.98    0.21
   6  -6   1    7.78    0.62
  -6  -6  -1    8.57    0.43
   6   6   1    8.29    0.44
   6   6   1    8.13    0.55
   7  -6   1    1.47    0.30
  -7  -6  -1    1.61    0.19
   7   6   1    1.88    0.21
   7   6   1    0.94    0.39
   7   6   1    1.72    0.27
  -8  -6  -1    2.29    0.18
   8  -6   1    1.98    0.34
   8   6   1    2.39    0.30
   8   6   1    2.60    0.24
   8   6   1    2.46    0.26
   8   6   1    2.59    0.38
   9  -6   1    6.01    0.54
  -9  -6  -1    5.95    0.31
   9   6   1    5.61    0.53
   9   6   1    5.73    0.38
   9   6   1    6.34    0.38
   9   6   1    6.30    0.39
 -10  -6  -1    4.12    0.24
  10  -6   1    3.91    0.50
  10   6   1    4.56    0.51
  10   6   1    4.01    0.30
  10   6   1    3.99    0.31
  10   6   1    3.40    0.32
 -11  -6  -1   19.29    0.83
  11  -6   1   19.85    1.08
  11   6   1   20.24    0.92
  11   6   1   19.48    1.13
  11   6   1   19.79    0.85
  11   6   1   20.04    0.86
  12  -6   1    2.55    0.43
  12   6   1    2.64    0.42
  12   6   1    2.86    0.30
  13  -6   1    0.22    0.38
  13   6   1   -0.15    0.30
  13   6   1   -0.05    0.17
  14  -6   1    4.66    0.62
  14   6   1    4.25    0.59
  14   6   1    3.78    0.39
  15  -6   1    0.95    0.44
  15   6   1    0.89    0.38
  15   6   1    0.45    0.26
  16  -6   1    3.56    0.56
  16   6   1    4.18    0.57
  16   6   1    4.17    0.40
  17  -6   1    1.53    0.51
  17   6   1    2.96    0.52
  17   6   1    2.39    0.30
  18  -6   1    0.71    0.54
  18   6   1    1.21    0.49
  18   6   1    0.86    0.26
  19  -6   1    0.12    0.60
  19   6   1   -0.18    0.24
  19   6   1    0.14    0.57
  20  -6   1   -0.27    0.64
  20   6   1    0.33    0.29
  20   6   1    0.16    0.56
  21  -6   1   -0.17    0.66
  21  -6   1    0.70    0.58
  21   6   1    0.50    0.32
  21   6   1   -0.01    0.59
  22  -6   1    6.82    1.02
  22  -6   1    7.80    1.07
  22   6   1    6.83    0.63
  22   6   1    7.38    1.11
  21  -7  -1   -0.17    0.79
  21   7  -1   -0.65    0.33
  21   7  -1    1.77    0.74
  20  -7  -1   -0.86    0.72
  20   7  -1    0.51    0.34
  20   7  -1   -0.74    0.65
  19  -7  -1   -0.09    0.67
  19   7  -1    0.96    0.31
  19   7  -1    1.62    0.65
  18  -7  -1    3.14    0.67
  18   7  -1    3.44    0.45
  18   7  -1    3.37    0.68
  17  -7  -1    1.33    0.54
  17   7  -1    1.12    0.28
  17   7  -1   -0.17    0.46
  16  -7  -1    1.46    0.54
  16   7  -1    0.03    0.23
  16   7  -1    0.00    0.42
  15  -7  -1    0.11    0.45
  15   7  -1   -0.33    0.25
  15   7  -1    0.45    0.40
  14  -7  -1    1.41    0.46
  14   7  -1    1.30    0.27
  14   7  -1    0.60    0.39
 -13  -7   1    0.16    0.18
  13  -7  -1    0.38    0.41
  13   7  -1    0.38    0.20
  13   7  -1   -0.18    0.34
 -12  -7   1    0.42    0.14
  12  -7  -1    0.24    0.39
  12   7  -1   -0.37    0.32
  12   7  -1    0.41    0.20
  11  -7  -1    8.25    0.70
 -11  -7   1    7.85    0.42
  11   7  -1    8.73    0.72
  11   7  -1    9.03    0.51
 -10  -7   1    4.48    0.27
  10  -7  -1    3.62    0.54
  10   7  -1    4.01    0.51
  10   7  -1    4.62    0.35
  -9  -7   1    9.69    0.48
   9  -7  -1    9.49    0.70
   9   7  -1    9.06    0.72
   9   7  -1   10.39    0.54
   8  -7  -1    0.97    0.28
  -8  -7   1    1.42    0.21
   8   7  -1    1.08    0.28
   8   7  -1    1.23    0.20
   7  -7  -1    3.93    0.43
  -7  -7   1    3.62    0.31
   7   7  -1    3.35    0.31
   7   7  -1    4.51    0.45
   6  -7  -1    0.20    0.26
  -6  -7   1    0.34    0.19
   6   7  -1    0.25    0.20
   6   7  -1    0.63    0.17
  -5  -7   1    1.95    0.29
   5  -7  -1    1.05    0.26
   5   7  -1    1.39    0.24
   5   7  -1    2.03    0.24
  -4  -7   1    8.52    0.51
   4  -7  -1    7.10    0.59
   4   7  -1    8.05    0.46
   4   7  -1    8.31    0.52
   3  -7  -1    1.22    0.32
  -3  -7   1    1.91    0.26
   3   7  -1    1.43    0.23
   3   7  -1    1.64    0.22
  -3   7   1    1.44    0.24
   2  -7  -1    3.73    0.43
  -2  -7   1    4.03    0.36
   2   7  -1    4.30    0.32
  -2   7   1    3.23    0.34
   2   7  -1    4.44    0.34
   1  -7  -1    1.16    0.25
  -1  -7   1    0.68    0.22
   1   7  -1    0.60    0.15
  -1   7   1    0.65    0.14
   1   7  -1    0.99    0.19
  -1   7   1    0.82    0.20
   0  -7   1    2.13    0.32
   0  -7  -1    1.80    0.29
   0   7   1    2.12    0.24
   0   7   1    2.04    0.27
   0   7  -1    2.31    0.28
   0   7  -1    2.49    0.25
   1  -7   1    0.30    0.21
  -1  -7  -1    0.11    0.19
  -1   7  -1    0.12    0.13
  -1   7  -1   -0.07    0.15
   1   7   1    0.02    0.15
   1   7   1    0.00    0.13
  -2  -7  -1    0.94    0.22
   2  -7   1    0.89    0.26
   2   7   1    0.58    0.16
  -2   7  -1    0.71    0.20
   2   7   1    0.68    0.18
   3  -7   1   -0.20    0.28
  -3  -7  -1    0.20    0.19
   3   7   1    0.07    0.16
   3   7   1   -0.06    0.14
   4  -7   1    1.13    0.31
  -4  -7  -1    1.71    0.25
   4   7   1    1.55    0.24
   4   7   1    1.64    0.22
  -5  -7  -1    0.59    0.21
   5  -7   1    0.74    0.24
   5   7   1    0.71    0.17
   5   7   1    0.79    0.21
   6  -7   1    0.14    0.23
  -6  -7  -1    0.39    0.20
   6   7   1    0.38    0.17
   6   7   1    0.46    0.22
  -7  -7  -1    8.87    0.49
   7  -7   1   10.16    0.66
   7   7   1    8.54    0.63
   7   7   1    9.88    0.51
  -8  -7  -1    4.95    0.31
   8  -7   1    4.99    0.51
   8   7   1    5.04    0.36
   8   7   1    4.34    0.48
   9  -7   1   -0.14    0.28
  -9  -7  -1    0.23    0.11
   9   7   1    0.06    0.16
   9   7   1    0.50    0.26
 -10  -7  -1    0.18    0.11
  10  -7   1   -0.03    0.33
  10   7   1   -0.18    0.34
  10   7   1   -0.05    0.16
  11  -7   1    3.96    0.57
 -11  -7  -1    3.88    0.26
  11   7   1    3.83    0.36
  11   7   1    3.71    0.50
 -12  -7  -1    0.31    0.13
  12  -7   1    1.34    0.42
  12   7   1    0.18    0.33
  12   7   1    0.35    0.19
  13  -7   1    8.12    0.70
  13   7   1    7.53    0.73
  13   7   1    7.78    0.52
  14  -7   1    2.05    0.52
  14   7   1    1.63    0.44
  14   7   1    2.29    0.33
  15  -7   1    0.71    0.48
  15   7   1    0.10    0.39
  15   7   1    0.54    0.24
  16  -7   1   -0.18    0.46
  16   7   1   -0.15    0.21
  16   7   1    0.39    0.49
  17  -7   1   -0.57    0.49
  17   7   1    0.11    0.24
  17   7   1    0.53    0.48
  18  -7   1    1.27    0.58
  18   7   1    0.50    0.52
  18   7   1   -0.32    0.25
  19  -7   1    2.45    0.68
  19   7   1    2.29    0.63
  19   7   1    2.05    0.36
  20  -7   1    0.34    0.70
  20   7   1    0.38    0.32
  20   7   1    1.28    0.71
  21  -7   1   -0.58    0.74
  21   7   1   -0.57    0.34
  21   7   1    0.32    0.66
  20  -8  -1   -0.84    0.76
  20   8  -1    0.13    0.71
  20   8  -1    0.59    0.39
  19  -8  -1    1.16    0.72
  19   8  -1    1.05    0.69
  19   8  -1    0.18    0.34
  18  -8  -1    0.58    0.69
  18   8  -1   -0.34    0.29
  18   8  -1    0.45    0.53
  17  -8  -1   -0.62    0.55
  17   8  -1    0.20    0.28
  17   8  -1    0.25    0.56
  16  -8  -1    5.91    0.77
  16   8  -1    5.08    0.71
  16   8  -1    5.80    0.48
  15  -8  -1    7.36    0.86
  15   8  -1    8.49    0.59
  15   8  -1    8.32    0.99
  14  -8  -1    3.75    0.57
  14   8  -1    3.32    0.54
  14   8  -1    3.37    0.42
  13  -8  -1    5.14    0.77
  13   8  -1    6.81    0.53
  13   8  -1    6.97    0.81
 -12  -8   1    3.18    0.27
  12  -8  -1    2.55    0.47
  12   8  -1    3.09    0.38
  12   8  -1    2.65    0.46
  11  -8  -1    2.06    0.47
 -11  -8   1    2.31    0.24
  11   8  -1    2.46    0.35
  11   8  -1    2.41    0.40
  10  -8  -1    4.32    0.59
 -10  -8   1    4.09    0.30
  10   8  -1    3.96    0.38
  10   8  -1    4.34    0.64
   9  -8  -1    1.18    0.37
  -9  -8   1    1.68    0.24
   9   8  -1    1.89    0.39
   9   8  -1    1.27    0.24
  -8  -8   1    1.95    0.25
   8  -8  -1    1.69    0.34
   8   8  -1    1.29    0.36
   8   8  -1    1.54    0.24
   7  -8  -1    2.05    0.35
  -7  -8   1    2.07    0.26
   7   8  -1    2.26    0.30
   7   8  -1    2.16    0.33
  -6  -8   1    1.75    0.27
   6  -8  -1    1.43    0.35
   6   8  -1    1.86    0.26
   6   8  -1    2.01    0.31
  -5  -8   1    8.11    0.54
   5  -8  -1    8.06    0.60
   5   8  -1    7.72    0.56
   5   8  -1    7.78    0.49
  -4  -8   1    0.20    0.24
   4  -8  -1   -0.23    0.26
   4   8  -1   -0.07    0.17
   4   8  -1    0.17    0.19
  -3  -8   1   19.69    0.99
   3  -8  -1   20.00    1.04
   3   8  -1   20.37    0.96
   3   8  -1   20.03    0.99
  -3   8   1   20.13    0.98
  -2  -8   1    1.11    0.28
   2  -8  -1    0.94    0.33
   2   8  -1    1.48    0.22
  -2   8   1    1.19    0.25
   2   8  -1    1.79    0.24
   1  -8  -1   18.71    1.04
  -1  -8   1   20.09    1.04
   1   8  -1   21.45    0.96
  -1   8   1   19.50    0.97
  -1   8   1   21.71    0.92
   1   8  -1   18.91    0.96
   0  -8  -1    0.27    0.30
   0  -8   1    0.27    0.32
   0   8   1    0.11    0.20
   0   8  -1    0.11    0.14
   0   8   1    0.21    0.14
   0   8  -1   -0.19    0.19
  -1  -8  -1    8.93    0.60
   1  -8   1    8.51    0.64
  -1   8  -1    9.41    0.58
   1   8   1    8.44    0.52
   1   8   1    9.07    0.52
   2  -8   1    3.13    0.45
  -2  -8  -1    4.55    0.40
   2   8   1    3.85    0.35
  -2   8  -1    4.11    0.38
   2   8   1    2.89    0.32
  -3  -8  -1    1.56    0.29
   3  -8   1    2.01    0.33
   3   8   1    1.30    0.22
   3   8   1    2.00    0.25
   4  -8   1    3.37    0.43
  -4  -8  -1    2.14    0.31
   4   8   1    2.38    0.29
   4   8   1    1.89    0.28
   5  -8   1    0.73    0.28
  -5  -8  -1    0.58    0.25
   5   8   1    0.25    0.19
   5   8   1    0.30    0.20
  -6  -8  -1    5.04    0.42
   6  -8   1    5.27    0.52
   6   8   1    4.43    0.38
   6   8   1    5.50    0.50
  -7  -8  -1    0.99    0.21
   7  -8   1    0.94    0.30
   7   8   1    0.89    0.26
   7   8   1    1.02    0.23
  -8  -8  -1   19.83    0.89
   8  -8   1   19.44    1.08
   8   8   1   18.74    1.10
   8   8   1   20.16    0.94
  -9  -8  -1    1.13    0.18
   9  -8   1    0.88    0.33
   9   8   1    1.03    0.39
   9   8   1    0.89    0.22
 -10  -8  -1   61.25    2.62
  10  -8   1   66.10    2.89
  10   8   1   70.17    2.73
  10   8   1   64.12    2.90
  11  -8   1   11.06    0.81
 -11  -8  -1    8.91    0.46
  11   8   1    9.72    0.81
  11   8   1   10.31    0.62
  12  -8   1   15.11    1.00
  12   8   1   12.84    0.77
  12   8   1   13.25    0.99
  13  -8   1   10.75    0.91
  13   8   1   10.76    0.93
  13   8   1   10.07    0.67
  14  -8   1    0.39    0.47
  14   8   1    0.56    0.43
  14   8   1    0.28    0.25
  15  -8   1   -0.45    0.47
  15   8   1   -0.55    0.47
  15   8   1    0.10    0.24
  16  -8   1    1.38    0.60
  16   8   1    0.51    0.51
  16   8   1    0.59    0.26
  17  -8   1   -0.55    0.55
  17   8   1   -0.53    0.25
  17   8   1    0.28    0.55
  18  -8   1    4.09    0.78
  18   8   1    4.03    0.47
  18   8   1    2.86    0.69
  19  -8   1    0.79    0.74
  19   8   1    0.66    0.34
  19   8   1    0.65    0.66
  20  -8   1    1.14    0.75
  20   8   1    0.67    0.38
  20   8   1   -0.37    0.73
  19  -9  -1   -0.45    0.76
  19   9  -1   -0.64    0.73
  18  -9  -1   -0.50    0.77
  18   9  -1    0.78    0.63
  18   9  -1    1.14    0.40
  17  -9  -1   -0.01    0.76
  17   9  -1   -0.29    0.59
  17   9  -1    0.10    0.35
  16  -9  -1    0.86    0.72
  16   9  -1    1.31    0.60
  16   9  -1    0.95    0.34
  15  -9  -1    0.95    0.66
  15   9  -1    0.74    0.30
  15   9  -1   -0.13    0.47
  14  -9  -1    0.23    0.54
  14   9  -1    0.51    0.45
  14   9  -1    0.25    0.27
  13  -9  -1    2.37    0.61
  13   9  -1    2.71    0.38
  13   9  -1    2.25    0.47
  12  -9  -1   -0.42    0.46
  12   9  -1    0.76    0.41
  12   9  -1    0.46    0.32
  11  -9  -1    1.14    0.48
  11   9  -1    0.74    0.35
  11   9  -1    0.33    0.37
  10  -9  -1    0.26    0.45
 -10  -9   1    0.13    0.17
  10   9  -1    0.13    0.30
  10   9  -1   -0.58    0.31
   9  -9  -1    1.21    0.42
  -9  -9   1    1.18    0.22
   9   9  -1    1.39    0.37
   9   9  -1    1.40    0.32
  -8  -9   1    2.56    0.33
   8  -9  -1    3.03    0.48
   8   9  -1    2.51    0.37
   8   9  -1    1.74    0.40
  -7  -9   1    0.30    0.22
   7  -9  -1   -0.15    0.36
   7   9  -1   -0.09    0.23
   7   9  -1    0.35    0.37
   6  -9  -1    1.21    0.37
  -6  -9   1    0.82    0.28
   6   9  -1    0.95    0.33
   6   9  -1    0.78    0.25
  -5  -9   1    0.00    0.32
   5  -9  -1    0.35    0.30
   5   9  -1   -0.32    0.20
   5   9  -1    0.26    0.23
  -4  -9   1    0.59    0.35
   4  -9  -1    0.24    0.32
   4   9  -1    0.56    0.23
   4   9  -1    0.41    0.23
  -3  -9   1   17.20    1.02
   3  -9  -1   16.89    0.99
  -3   9   1   16.71    0.99
   3   9  -1   19.71    0.96
   3   9  -1   19.02    0.94
   2  -9  -1   21.54    1.13
  -2  -9   1   21.21    1.12
  -2   9   1   20.05    1.12
   2   9  -1   23.90    1.12
   2   9  -1   23.93    1.08
   1  -9  -1    0.77    0.34
  -1  -9   1    0.49    0.33
   1   9  -1    1.23    0.22
  -1   9   1    1.29    0.33
   1   9  -1    1.25    0.28
   0  -9  -1    9.33    0.71
   0  -9   1    8.11    0.67
   0   9   1    9.91    0.67
   0   9  -1   11.09    0.60
   0   9  -1   10.06    0.65
   0   9   1   11.09    0.58
  -1  -9  -1    0.52    0.35
   1  -9   1    1.03    0.34
  -1   9  -1    0.86    0.30
   1   9   1    1.25    0.22
   1   9   1    1.11    0.30
  -2  -9  -1    0.52    0.35
   2  -9   1    1.13    0.31
  -2   9  -1    0.08    0.27
   2   9   1    0.62    0.27
   2   9   1    0.40    0.19
  -3  -9  -1    1.20    0.39
   3  -9   1    1.38    0.36
   3   9   1    1.10    0.24
   3   9   1    1.76    0.31
  -4  -9  -1    2.13    0.38
   4  -9   1    2.10    0.40
   4   9   1    2.04    0.30
   4   9   1    2.21    0.33
   5  -9   1    1.37    0.37
  -5  -9  -1    0.88    0.32
   5   9   1    0.78    0.25
   5   9   1    0.74    0.27
   6  -9   1    7.26    0.66
  -6  -9  -1    7.24    0.55
   6   9   1    7.89    0.62
   6   9   1    7.36    0.56
   7  -9   1    1.53    0.37
  -7  -9  -1    2.01    0.29
   7   9   1    1.84    0.35
   7   9   1    1.99    0.40
   8  -9   1    3.68    0.51
  -8  -9  -1    3.78    0.33
   8   9   1    3.46    0.50
   8   9   1    3.87    0.49
   9  -9   1    0.08    0.38
  -9  -9  -1    0.29    0.18
   9   9   1    0.18    0.30
   9   9   1    0.54    0.31
  10  -9   1    0.90    0.46
 -10  -9  -1    1.14    0.18
  10   9   1    0.11    0.34
  10   9   1    0.70    0.32
  11  -9   1    0.80    0.46
  11   9   1    0.57    0.27
  11   9   1    0.61    0.36
  12  -9   1    1.27    0.51
  12   9   1    1.49    0.32
  12   9   1    1.88    0.47
  13  -9   1    0.10    0.52
  13   9   1   -0.17    0.25
  13   9   1    0.31    0.43
  14   9   1    0.27    0.26
  14   9   1    0.93    0.49
  15  -9   1   -0.53    0.60
  15   9   1    0.55    0.30
  15   9   1    0.32    0.49
  16  -9   1    0.92    0.66
  16   9   1    0.02    0.53
  16   9   1   -0.04    0.31
  17  -9   1    0.24    0.67
  17   9   1   -0.43    0.58
  17   9   1   -0.08    0.33
  18  -9   1    0.32    0.79
  18   9   1    1.70    0.41
  18   9   1    0.82    0.64
  19  -9   1    1.23    0.78
  19   9   1   -0.66    0.76
  19   9   1   -0.27    0.39
  17 -10  -1   -0.08    0.76
  17  10  -1    0.02    0.65
  17  10  -1   -0.13    0.43
  16 -10  -1    0.11    0.74
  16  10  -1   -0.19    0.60
  16  10  -1    0.06    0.38
  15 -10  -1    1.26    0.80
  15  10  -1    1.46    0.42
  15  10  -1    1.53    0.56
  14 -10  -1    2.10    0.73
  14  10  -1    2.40    0.41
  14  10  -1    1.74    0.56
  13 -10  -1    0.12    0.64
  13  10  -1   -0.63    0.42
  13  10  -1   -0.02    0.31
  12 -10  -1    1.18    0.59
  12  10  -1    1.02    0.45
  11 -10  -1    5.02    0.75
  11  10  -1    6.16    0.55
  11  10  -1    4.18    0.58
  10 -10  -1    2.08    0.54
 -10 -10   1    1.18    0.27
  10  10  -1    1.18    0.42
  10  10  -1    1.94    0.37
  -9 -10   1    1.41    0.28
   9 -10  -1    0.90    0.50
   9  10  -1    1.70    0.40
   9  10  -1    1.32    0.34
  -8 -10   1   -0.11    0.30
   8 -10  -1    0.10    0.45
   8  10  -1    0.30    0.34
   8  10  -1    0.07    0.31
  -7 -10   1    0.73    0.35
   7 -10  -1    1.16    0.47
   7  10  -1    1.16    0.34
   7  10  -1    1.45    0.36
  -6 -10   1    5.47    0.58
   6 -10  -1    6.56    0.68
   6  10  -1    5.34    0.59
   6  10  -1    6.37    0.63
   5 -10  -1    4.12    0.57
  -5 -10   1    3.63    0.47
   5  10  -1    3.18    0.47
   5  10  -1    4.15    0.57
   4 -10  -1   31.13    1.64
  -4 -10   1   31.32    1.54
   4  10  -1   34.97    1.60
   4  10  -1   36.20    1.63
  -3 -10   1    3.45    0.47
   3 -10  -1    3.95    0.53
   3  10  -1    4.00    0.45
   3  10  -1    4.14    0.56
  -2 -10   1    0.18    0.35
   2 -10  -1    0.80    0.37
   2  10  -1    0.24    0.22
  -2  10   1   -0.01    0.30
   2  10  -1   -0.30    0.30
   1 -10  -1    3.66    0.50
  -1 -10   1    3.67    0.47
   1  10  -1    3.74    0.53
  -1  10   1    3.67    0.51
   1  10  -1    4.57    0.42
   0 -10  -1    3.64    0.50
   0 -10   1    3.69    0.48
   0  10   1    3.81    0.38
   0  10  -1    4.33    0.50
   0  10   1    3.90    0.51
   1 -10   1    0.60    0.37
  -1 -10  -1   -0.07    0.35
   1  10   1    0.84    0.23
  -1  10  -1    1.05    0.35
   1  10   1    1.52    0.34
  -2 -10  -1    0.55    0.36
   2 -10   1    1.51    0.40
   2  10   1    1.26    0.26
   2  10   1    1.15    0.35
  -3 -10  -1    0.23    0.34
   3 -10   1   -0.03    0.37
   3  10   1    0.09    0.22
   3  10   1    0.26    0.32
   4 -10   1    9.51    0.78
  -4 -10  -1    9.61    0.75
   4  10   1   11.44    0.72
   4  10   1   11.27    0.74
  -5 -10  -1    1.49    0.45
   5 -10   1    2.25    0.47
   5  10   1    3.08    0.40
   5  10   1    2.39    0.40
   6 -10   1    1.16    0.42
  -6 -10  -1    1.24    0.40
   6  10   1    2.01    0.41
   6  10   1    2.16    0.37
  -7 -10  -1    1.25    0.38
   7 -10   1    1.36    0.44
   7  10   1    1.82    0.36
   7  10   1    0.87    0.35
   8 -10   1   -0.19    0.41
  -8 -10  -1   -0.34    0.24
   8  10   1    0.50    0.34
   8  10   1    0.11    0.28
   9 -10   1    1.56    0.47
  -9 -10  -1    1.67    0.27
   9  10   1    1.40    0.33
   9  10   1    1.93    0.42
  10 -10   1    7.34    0.87
  10  10   1    8.41    0.62
  10  10   1    8.19    0.78
  11 -10   1    0.96    0.54
  11  10   1    0.99    0.32
  11  10   1    0.64    0.43
  12 -10   1    0.73    0.48
  12  10   1    0.95    0.32
  12  10   1    0.84    0.43
  13 -10   1    4.42    0.73
  13  10   1    5.19    0.51
  13  10   1    2.96    0.60
  14 -10   1   -0.04    0.72
  14  10   1   -0.67    0.51
  14  10   1   -0.24    0.32
  15 -10   1   -0.41    0.68
  15  10   1    0.06    0.34
  15  10   1    1.12    0.56
  16 -10   1    3.13    0.86
  16  10   1    3.37    0.51
  16  10   1    3.74    0.74
  17 -10   1    7.85    1.12
  17  10   1    8.40    1.21
  17  10   1    8.81    0.79
  15 -11  -1   -0.45    0.88
  15  11  -1    1.40    0.54
  15  11  -1    0.70    0.60
  14 -11  -1    0.02    0.73
  14  11  -1   -0.19    0.44
  14  11  -1    0.00    0.53
  13 -11  -1   -0.04    0.70
  13  11  -1    0.61    0.41
  13  11  -1    0.43    0.53
  12 -11  -1    3.49    0.85
  12  11  -1    5.20    0.71
  12  11  -1    4.18    0.64
  11 -11  -1    0.67    0.66
  11  11  -1    1.70    0.40
  11  11  -1    0.66    0.46
  10 -11  -1    3.80    0.68
  10  11  -1    3.19    0.54
  10  11  -1    4.79    0.67
  -9 -11   1    1.82    0.38
   9 -11  -1    1.74    0.56
   9  11  -1    1.28    0.42
   9  11  -1    1.47    0.40
   8 -11  -1   -0.09    0.54
  -8 -11   1    0.04    0.31
   8  11  -1    0.26    0.37
   8  11  -1    1.07    0.36
  -7 -11   1    2.00    0.40
   7 -11  -1    2.24    0.51
   7  11  -1    1.43    0.40
   7  11  -1    2.49    0.40
   6 -11  -1    3.99    0.66
  -6 -11   1    3.68    0.50
   6  11  -1    4.55    0.62
   6  11  -1    5.57    0.57
  -5 -11   1   -0.77    0.37
   5 -11  -1   -0.51    0.45
   5  11  -1    0.36    0.35
   5  11  -1   -0.04    0.28
  -4 -11   1    1.46    0.46
   4 -11  -1    1.97    0.53
   4  11  -1    1.65    0.36
   4  11  -1    2.56    0.42
   3 -11  -1    2.55    0.53
  -3 -11   1    2.39    0.50
   3  11  -1    2.51    0.40
   3  11  -1    3.29    0.45
   2 -11  -1    6.19    0.80
  -2 -11   1    5.78    0.72
   2  11  -1    6.27    0.59
   2  11  -1    8.24    0.66
   1 -11  -1    1.31    0.44
  -1 -11   1    1.28    0.44
   1  11  -1    1.15    0.38
   1  11  -1    0.87    0.29
  -1  11   1    1.22    0.39
   0 -11  -1    0.24    0.38
   0 -11   1    0.09    0.38
   0  11   1    0.20    0.35
   0  11  -1    0.75    0.35
  -1 -11  -1   -0.18    0.40
   1 -11   1    0.59    0.46
   1  11   1    0.99    0.35
   1  11   1    0.07    0.23
  -2 -11  -1   -0.30    0.42
   2 -11   1    0.37    0.42
   2  11   1    0.06    0.25
   2  11   1    0.29    0.34
   3 -11   1    0.33    0.43
  -3 -11  -1   -0.09    0.43
   3  11   1    0.04    0.29
   3  11   1    0.16    0.32
   4 -11   1   10.74    0.87
  -4 -11  -1   10.13    0.90
   4  11   1   11.87    0.79
   4  11   1   11.77    0.80
   5 -11   1    0.54    0.47
  -5 -11  -1    0.38    0.42
   5  11   1    1.32    0.38
   5  11   1    1.10    0.34
  -6 -11  -1   -0.29    0.38
   6 -11   1    0.17    0.45
   6  11   1    0.24    0.33
   6  11   1    0.37    0.32
   7 -11   1    1.23    0.54
  -7 -11  -1    0.61    0.36
   7  11   1    1.25    0.36
   7  11   1    1.09    0.37
   8 -11   1    2.65    0.61
  -8 -11  -1    2.64    0.43
   8  11   1    2.64    0.48
   8  11   1    2.64    0.41
   9 -11   1    0.44    0.52
   9  11   1    1.31    0.45
   9  11   1    1.57    0.39
  10 -11   1    2.18    0.67
  10  11   1    2.62    0.43
  10  11   1    2.49    0.55
  11 -11   1    0.86    0.63
  11  11   1    1.18    0.49
  11  11   1    0.91    0.37
  12 -11   1   -0.02    0.67
  12  11   1    0.33    0.41
  12  11   1   -0.35    0.49
  13 -11   1   -0.16    0.70
  13  11   1    0.89    0.41
  13  11   1    0.82    0.55
  14 -11   1    1.93    0.76
  14  11   1    2.51    0.64
  14  11   1    3.00    0.52
  15 -11   1    5.96    1.12
  15  11   1    4.49    0.81
  15  11   1    7.75    0.76
  13 -12  -1    0.82    0.88
  13  12  -1    2.01    0.57
  13  12  -1    1.04    0.62
  12 -12  -1    6.54    0.99
  12  12  -1    6.48    0.82
  12  12  -1    8.53    0.88
  11 -12  -1    0.01    0.71
  11  12  -1   -0.26    0.51
  11  12  -1   -0.56    0.50
  10 -12  -1    0.99    0.73
  10  12  -1    0.40    0.43
  10  12  -1    0.72    0.47
   9 -12  -1    2.99    0.85
   9  12  -1    2.24    0.53
   9  12  -1    3.33    0.53
   8 -12  -1   -0.52    0.61
   8  12  -1    0.82    0.44
   8  12  -1    0.27    0.42
   7 -12  -1    5.56    0.80
  -7 -12   1    3.77    0.51
   7  12  -1    5.74    0.78
   7  12  -1    6.75    0.74
   6 -12  -1   -0.47    0.49
  -6 -12   1    0.15    0.43
   6  12  -1   -0.12    0.34
   6  12  -1    0.64    0.42
   5 -12  -1    0.12    0.53
  -5 -12   1   -0.49    0.48
   5  12  -1    0.41    0.34
   5  12  -1    0.81    0.42
   4 -12  -1    0.81    0.59
  -4 -12   1   -0.20    0.48
   4  12  -1    1.19    0.43
   4  12  -1    0.47    0.32
   3 -12  -1    6.94    0.91
  -3 -12   1    6.00    0.82
   3  12  -1    7.37    0.64
   3  12  -1    9.38    0.77
   2 -12  -1    0.65    0.52
  -2 -12   1    0.53    0.55
   2  12  -1    1.86    0.47
   2  12  -1    1.06    0.33
   1 -12  -1   -0.51    0.50
  -1 -12   1   -0.44    0.49
   1  12  -1    0.12    0.40
  -1  12   1    0.41    0.42
   0 -12   1    0.16    0.48
   0 -12  -1    0.16    0.50
   0  12   1    0.27    0.42
  -1 -12  -1    0.72    0.51
   1 -12   1    0.34    0.48
   1  12   1    0.97    0.42
   2 -12   1   -0.41    0.49
  -2 -12  -1   -0.87    0.52
   2  12   1    0.11    0.29
   2  12   1   -0.15    0.38
  -3 -12  -1    1.85    0.59
   3 -12   1    2.38    0.59
   3  12   1    4.04    0.56
   3  12   1    2.46    0.39
   4 -12   1    3.90    0.65
  -4 -12  -1    3.29    0.65
   4  12   1    5.29    0.61
   4  12   1    3.55    0.45
  -5 -12  -1    1.94    0.52
   5 -12   1    2.40    0.59
   5  12   1    2.64    0.44
   5  12   1    3.35    0.50
  -6 -12  -1   -0.44    0.42
   6 -12   1   -0.85    0.52
   6  12   1    0.10    0.35
   6  12   1    0.59    0.39
   7 -12   1   -0.28    0.59
  -7 -12  -1   -0.65    0.36
   7  12   1    0.15    0.42
   7  12   1    0.28    0.37
   8 -12   1    3.04    0.78
   8  12   1    4.17    0.57
   9 -12   1    1.18    0.71
   9  12   1    0.43    0.44
   9  12   1    0.79    0.45
  10 -12   1    0.84    0.72
  10  12   1    1.84    0.47
  10  12   1    1.13    0.53
  11 -12   1    2.87    0.80
  11  12   1    1.49    0.58
  11  12   1    4.69    0.63
  12 -12   1    0.84    0.79
  12  12   1    1.36    0.60
  12  12   1    2.51    0.63
  13 -12   1    1.16    0.85
  13  12   1    2.32    0.57
  13  12   1    0.47    0.68
  10 -13  -1   -0.14    0.78
  10  13  -1   -0.37    0.51
  10  13  -1    0.40    0.62
   9 -13  -1   -0.48    0.78
   9  13  -1   -0.19    0.63
   9  13  -1   -0.37    0.51
   8 -13  -1   -1.42    0.72
   8  13  -1   -0.11    0.58
   7 -13  -1    1.80    0.76
   7  13  -1    3.33    0.55
   7  13  -1    3.23    0.66
  -6 -13   1    5.08    0.69
   6 -13  -1    6.20    0.94
   6  13  -1    7.46    0.89
   6  13  -1    5.05    0.74
   5 -13  -1    0.14    0.78
   5  13  -1    1.10    0.52
   5  13  -1   -0.55    0.36
   4 -13  -1   -0.26    0.68
  -4 -13   1   -0.63    0.51
   4  13  -1   -0.54    0.34
   4  13  -1   -0.02    0.47
  -3 -13   1    0.95    0.64
   3 -13  -1    0.74    0.68
   3  13  -1    2.67    0.54
   3  13  -1    1.48    0.40
  -2 -13   1    0.00    0.61
   2 -13  -1   -0.22    0.63
   2  13  -1    0.84    0.50
   1 -13  -1    0.91    0.66
  -1 -13   1    1.96    0.63
   0 -13   1   -0.25    0.62
   0 -13  -1   -0.59    0.62
  -1 -13  -1    1.98    0.71
   1 -13   1    2.61    0.71
   1  13   1    2.86    0.60
   2 -13   1   -0.30    0.63
  -2 -13  -1   -1.13    0.57
   2  13   1    0.52    0.52
   3 -13   1    1.22    0.65
  -3 -13  -1    0.67    0.63
   3  13   1    1.19    0.39
   3  13   1    2.05    0.53
  -4 -13  -1   -1.13    0.54
   4 -13   1   -0.70    0.71
   4  13   1    0.13    0.48
   5 -13   1    4.92    0.82
  -5 -13  -1    2.90    0.62
   5  13   1    4.34    0.54
   5  13   1    5.65    0.69
   6 -13   1    2.97    0.87
  -6 -13  -1    2.14    0.54
   6  13   1    3.44    0.59
   6  13   1    3.30    0.52
   7 -13   1    0.35    0.73
   7  13   1    0.15    0.44
   7  13   1    0.60    0.50
   8 -13   1    0.01    0.79
   8  13   1    0.15    0.47
   8  13   1    0.05    0.55
   9 -13   1    0.76    0.88
   9  13   1    1.85    0.61
   9  13   1    0.67    0.54
  -4 -14   1   -1.20    0.62
   4 -14  -1   -1.23    0.76
   4  14  -1    0.58    0.67
   3 -14  -1   -0.27    0.86
   3  14  -1    1.80    0.68
  -2 -14   1    1.93    0.80
   2 -14  -1    1.93    0.92
  -1 -14   1    1.11    0.77
   1 -14  -1    2.20    0.91
   0 -14   1   -1.50    0.75
   0 -14  -1   -1.54    0.74
   1 -14   1   -0.05    0.82
  -1 -14  -1    0.09    0.75
   2 -14   1    4.54    0.97
  -2 -14  -1    4.29    0.91
   3 -14   1   -0.75    0.80
  -3 -14  -1   -0.54    0.66
   3  14   1    2.38    0.68
  -4 -14  -1    0.14    0.68
   4 -14   1    1.54    0.88
   4  14   1    2.84    0.70
   4  14   1    1.58    0.46
  24   0  -2    1.42    0.53
  24   0  -2    2.50    0.96
  23   0  -2    0.64    0.43
  22   0  -2   -0.64    0.38
  20   0  -2    0.78    0.36
  20   0  -2   -0.09    0.54
  19   0  -2   -0.12    0.49
  19   0  -2    0.56    0.34
  18   0  -2   19.59    1.03
  18   0  -2   18.40    1.07
  18   0  -2   19.48    1.05
  17   0  -2    0.17    0.30
  17   0  -2    0.05    0.33
  17   0  -2   -0.15    0.30
  16   0  -2   15.17    0.86
  16   0  -2   17.40    0.91
  16   0  -2   16.13    0.85
  15   0  -2    0.26    0.23
  15   0  -2   -0.03    0.25
  15   0  -2   -0.16    0.25
  14   0  -2    1.12    0.27
  14   0  -2    1.46    0.26
  14   0  -2    1.23    0.27
 -13   0   2    0.11    0.16
  13   0  -2    0.21    0.20
 -12   0   2    7.13    0.41
  12   0  -2    6.54    0.47
  11   0  -2    0.59    0.20
 -10   0   2  262.17   10.26
  10   0  -2  259.37   10.32
   9   0  -2    0.08    0.15
  -9   0   2   -0.02    0.12
   8   0  -2   58.59    2.35
  -8   0   2   59.84    2.34
   8   0  -2   55.86    2.38
  -7   0   2    0.02    0.10
   7   0  -2    0.07    0.09
   7   0  -2    0.04    0.13
   6   0  -2    1.36    0.14
  -6   0   2    1.17    0.15
   5   0  -2    0.00    0.08
  -5   0   2   -0.12    0.09
  -4   0   2   14.00    0.61
   4   0  -2   14.46    0.61
  -3   0   2   -0.01    0.06
   3   0  -2    0.01    0.06
  -2   0   2    1.13    0.09
   2   0  -2    1.56    0.09
  -1   0   2   -0.26    0.02
   1   0  -2   -0.28    0.02
   1   0  -2   -0.25    0.01
  -1   0   2   -0.29    0.01
  -1   0   2   -0.27    0.02
   1   0  -2   -0.23    0.02
   0   0   2    0.01    0.01
   0   0  -2    0.00    0.01
   0   0   2    0.00    0.01
   0   0  -2    0.01    0.01
   1   0   2    0.07    0.02
   1   0   2    0.11    0.04
  -1   0  -2   -0.02    0.03
  -3   0  -2   -0.04    0.07
  -3   0  -2    0.00    0.07
   3   0   2   -0.03    0.07
   3   0   2   -0.05    0.08
   4   0   2  105.26    4.37
   4   0   2  113.24    4.34
   4   0   2  112.25    4.35
   4   0   2  108.55    4.35
   5   0   2    0.05    0.11
   5   0   2   -0.20    0.11
   5   0   2    0.02    0.11
   5   0   2    0.06    0.08
   6   0   2    6.58    0.37
   6   0   2    6.35    0.31
   6   0   2    6.29    0.34
   6   0   2    6.13    0.33
   7   0   2    0.13    0.12
   7   0   2    0.36    0.13
   7   0   2    0.20    0.14
   7   0   2    0.01    0.08
   8   0   2  273.46   10.75
   8   0   2  275.75   10.76
   8   0   2  268.25   10.80
   8   0   2  276.21   10.73
   9   0   2    0.43    0.13
   9   0   2    0.07    0.15
   9   0   2    0.29    0.14
  10   0   2   19.70    0.89
  10   0   2   19.77    0.94
  10   0   2   20.17    0.90
  11   0   2    0.39    0.18
  11   0   2    0.13    0.17
  11   0   2   -0.05    0.17
  12   0   2    0.21    0.19
  12   0   2    0.00    0.18
  13   0   2   -0.08    0.20
  13   0   2    0.25    0.20
  14   0   2    3.02    0.39
  14   0   2    3.55    0.38
  15   0   2    0.18    0.24
  15   0   2    0.34    0.27
  16   0   2    0.08    0.26
  16   0   2   -0.17    0.30
  17   0   2   -0.25    0.28
  17   0   2   -0.22    0.29
  18   0   2    2.21    0.38
  18   0   2    2.66    0.44
  19   0   2    0.38    0.35
  19   0   2    0.80    0.38
  20   0   2    4.24    0.59
  21   0   2    0.14    0.39
  22   0   2    1.06    0.46
  23   0   2    0.67    0.48
  24   0   2    1.58    0.54
  24  -1  -2    0.14    0.54
  24   1  -2    1.03    0.47
  24   1  -2   -0.35    0.89
  23  -1  -2   -0.77    0.47
  23   1  -2    0.48    0.67
  23   1  -2    0.30    0.42
  22  -1  -2    1.16    0.49
  22   1  -2    0.90    0.61
  21  -1  -2    0.15    0.41
  21  -1  -2    0.61    0.53
  21   1  -2    0.49    0.37
  20  -1  -2    0.22    0.38
  20  -1  -2    0.84    0.48
  20   1  -2    0.68    0.33
  19  -1  -2    2.46    0.48
  19  -1  -2    2.87    0.44
  19   1  -2    2.57    0.38
  19   1  -2    2.40    0.42
  18  -1  -2    7.19    0.66
  18  -1  -2    5.14    0.68
  18   1  -2    6.94    0.55
  18   1  -2    7.77    0.61
  18   1  -2    7.60    0.58
  17  -1  -2   -0.09    0.38
  17  -1  -2    0.38    0.40
  17  -1  -2    0.29    0.42
  17   1  -2    0.77    0.31
  17   1  -2    0.06    0.29
  17   1  -2    0.76    0.28
  16  -1  -2    0.18    0.34
  16  -1  -2    0.27    0.36
  16  -1  -2    0.59    0.34
  16   1  -2    0.78    0.25
  16   1  -2    0.77    0.28
  16   1  -2    1.30    0.27
  15  -1  -2    3.82    0.45
  15  -1  -2    2.11    0.34
  15  -1  -2    2.51    0.37
  15   1  -2    2.64    0.36
  15   1  -2    2.37    0.31
  15   1  -2    1.80    0.28
  14  -1  -2    1.25    0.28
 -14  -1   2    1.05    0.20
  14  -1  -2    1.16    0.27
  14  -1  -2    1.08    0.26
  14   1  -2    1.16    0.24
 -13  -1   2    4.14    0.32
  13  -1  -2    5.38    0.42
  13  -1  -2    4.22    0.43
  13  -1  -2    3.97    0.42
  13   1  -2    4.49    0.37
  12  -1  -2    6.69    0.48
 -12  -1   2    7.48    0.41
  12  -1  -2    6.88    0.48
  12  -1  -2    7.23    0.49
  12   1  -2    8.22    0.48
  11  -1  -2    1.22    0.24
 -11  -1   2    1.47    0.20
  11  -1  -2    1.44    0.25
  11   1  -2    1.29    0.19
 -11   1   2    0.90    0.18
 -10  -1   2    7.76    0.40
  10   1  -2    8.11    0.40
  10   1  -2    7.61    0.46
 -10   1   2    8.04    0.44
  -9  -1   2    4.94    0.30
   9   1  -2    4.78    0.33
  -9   1   2    5.06    0.33
   9   1  -2    4.83    0.27
  -8  -1   2    5.28    0.29
  -8   1   2    5.49    0.33
   8   1  -2    5.40    0.27
   8   1  -2    5.25    0.32
  -7  -1   2    3.88    0.24
  -7   1   2    4.21    0.28
   7   1  -2    4.34    0.22
   7   1  -2    4.05    0.27
   6  -1  -2    0.41    0.12
  -6  -1   2    0.42    0.10
  -6   1   2    0.30    0.12
   6   1  -2    0.36    0.11
   6   1  -2    0.32    0.08
  -5  -1   2    0.57    0.09
   5  -1  -2    0.61    0.11
   5   1  -2    0.54    0.10
  -5   1   2    0.52    0.12
   5   1  -2    0.42    0.07
  -4  -1   2   20.52    0.80
   4  -1  -2   20.00    0.83
  -4   1   2   20.85    0.83
   4   1  -2   20.29    0.81
   4   1  -2   19.23    0.80
   4   1  -2   17.75    0.85
  -3  -1   2   26.41    1.10
   3  -1  -2   28.33    1.12
  -3  -1   2   26.88    1.09
   3   1  -2   25.45    1.13
   3   1  -2   27.67    1.09
  -3   1   2   28.75    1.12
   3   1  -2   28.30    1.09
   2  -1  -2   34.95    1.49
  -2  -1   2   38.39    1.48
   2  -1  -2   38.92    1.50
  -2  -1   2   31.49    1.47
   2   1  -2   37.66    1.51
   2   1  -2   38.78    1.48
  -2   1   2   40.05    1.50
   2   1  -2   39.06    1.47
  -1  -1   2    4.25    0.18
  -1   1   2    3.21    0.18
   1   1  -2    4.11    0.17
   0  -1   2    4.82    0.22
   0   1   2    4.49    0.20
   0   1   2    4.30    0.20
   0   1   2    4.54    0.21
   0   1  -2    5.39    0.21
  -1  -1  -2    0.27    0.05
  -1  -1  -2    0.22    0.04
  -1   1  -2    0.24    0.07
   2  -1   2    3.65    0.25
   2   1   2    4.48    0.21
  -2   1  -2    3.64    0.24
   3  -1   2   11.11    0.52
   3   1   2   12.30    0.50
  -3   1  -2   11.44    0.53
  -3   1  -2   11.14    0.52
   4  -1   2    0.76    0.16
  -4  -1  -2    1.08    0.09
   4   1   2    0.89    0.07
   5  -1   2   14.34    0.63
  -5  -1  -2   14.70    0.59
   5  -1   2   14.11    0.66
   5   1   2   14.13    0.63
   5   1   2   14.99    0.59
   6  -1   2    1.74    0.22
   6  -1   2    1.86    0.17
   6  -1   2    1.89    0.23
  -6  -1  -2    1.71    0.13
   6   1   2    1.79    0.12
   6   1   2    1.70    0.19
   7  -1   2    0.24    0.15
   7  -1   2    0.31    0.13
   7  -1   2    0.27    0.14
   7   1   2    0.34    0.11
   7   1   2    0.23    0.10
   7   1   2    0.26    0.12
   7   1   2    0.36    0.08
   8  -1   2    1.94    0.25
   8  -1   2    1.55    0.22
   8   1   2    1.53    0.17
   8   1   2    2.27    0.21
   8   1   2    2.21    0.15
   8   1   2    1.34    0.19
   9  -1   2    0.01    0.17
   9  -1   2    0.35    0.18
   9  -1   2    0.07    0.17
   9   1   2    0.38    0.10
   9   1   2    0.38    0.14
   9   1   2    0.17    0.13
   9   1   2    0.10    0.13
  10  -1   2    4.89    0.38
  10  -1   2    3.99    0.36
  10   1   2    5.28    0.34
  10   1   2    4.35    0.30
  10   1   2    4.54    0.26
  10   1   2    4.17    0.31
  11  -1   2    5.60    0.41
  11  -1   2    5.79    0.45
  11   1   2    5.48    0.35
  11   1   2    5.52    0.36
  11   1   2    5.63    0.38
  11   1   2    5.23    0.30
  12  -1   2    0.11    0.20
  12  -1   2    0.23    0.22
  12   1   2   -0.17    0.16
  12   1   2    0.26    0.15
  12   1   2    0.25    0.17
  13  -1   2    2.43    0.31
  13  -1   2    3.35    0.38
  13   1   2    3.08    0.33
  13   1   2    2.70    0.30
  14  -1   2    1.58    0.30
  14  -1   2    1.22    0.28
  14   1   2    1.39    0.23
  14   1   2    1.31    0.25
  15  -1   2    2.93    0.43
  15  -1   2    2.60    0.37
  15   1   2    2.64    0.35
  15   1   2    2.50    0.37
  16  -1   2   -0.19    0.29
  16  -1   2    0.29    0.36
  16   1   2    0.54    0.24
  16   1   2   -0.02    0.28
  17  -1   2    4.60    0.57
  17  -1   2    4.42    0.58
  17   1   2    4.41    0.53
  17   1   2    4.16    0.45
  18  -1   2    1.31    0.45
  18  -1   2    0.96    0.39
  18   1   2    1.37    0.32
  18   1   2    1.52    0.35
  19  -1   2   -0.10    0.36
  19  -1   2   -0.12    0.44
  19   1   2    0.15    0.31
  20  -1   2    0.18    0.39
  20  -1   2   -0.28    0.43
  20   1   2    0.16    0.34
  21  -1   2    0.00    0.69
  21  -1   2   -0.30    0.42
  21   1   2   -0.27    0.36
  22  -1   2    0.09    0.45
  22   1   2   -0.50    0.37
  23  -1   2   -0.28    0.49
  23   1   2    0.56    0.42
  24  -1   2    0.08    0.55
  24   1   2    0.14    0.46
  24  -2  -2    4.95    0.75
  24   2  -2    2.90    0.97
  24   2  -2    4.50    0.57
  23  -2  -2    0.87    0.54
  23   2  -2    2.45    0.85
  23   2  -2    1.56    0.39
  22  -2  -2    0.08    0.50
  22  -2  -2    0.00    0.63
  22   2  -2    0.47    0.37
  22   2  -2    1.31    0.61
  21  -2  -2    2.00    0.57
  21  -2  -2    1.55    0.52
  21   2  -2    1.71    0.58
  21   2  -2    1.57    0.35
  20  -2  -2    0.59    0.46
  20  -2  -2    1.24    0.46
  20   2  -2    0.64    0.53
  20   2  -2    1.07    0.29
  19  -2  -2    2.34    0.48
  19  -2  -2    2.63    0.46
  19   2  -2    1.83    0.33
  18  -2  -2    0.67    0.36
  18  -2  -2   -0.30    0.37
  18   2  -2   -0.51    0.30
  18   2  -2    0.42    0.30
  18   2  -2   -0.52    0.37
  18   2  -2    0.21    0.30
  17  -2  -2    1.75    0.43
  17  -2  -2    1.66    0.41
  17   2  -2    1.48    0.30
  17   2  -2    1.46    0.29
  17   2  -2    1.50    0.32
  16  -2  -2    0.49    0.38
  16  -2  -2    0.87    0.43
  16  -2  -2    1.22    0.42
  16   2  -2    1.37    0.28
  16   2  -2    1.01    0.24
  16   2  -2    1.34    0.27
  15  -2  -2    1.31    0.39
  15  -2  -2    1.52    0.42
  15  -2  -2    2.01    0.38
 -15  -2   2    1.64    0.22
  15   2  -2    2.01    0.26
  14  -2  -2    5.03    0.53
  14  -2  -2    3.77    0.50
 -14  -2   2    4.01    0.32
  14   2  -2    4.51    0.37
 -13  -2   2   23.81    1.03
  13  -2  -2   23.23    1.16
  13  -2  -2   24.02    1.15
  13   2  -2   25.01    1.11
  12  -2  -2   18.81    0.94
 -12  -2   2   18.97    0.85
  12  -2  -2   19.03    0.96
  12   2  -2   20.28    0.90
  11  -2  -2   20.05    0.97
  11  -2  -2   19.41    0.96
 -11  -2   2   19.80    0.86
  11   2  -2   20.82    0.91
  11   2  -2   19.51    0.83
 -10  -2   2    6.34    0.33
  10  -2  -2    5.95    0.45
  10  -2  -2    5.90    0.43
  10   2  -2    6.24    0.30
  10   2  -2    6.32    0.37
   9  -2  -2    2.07    0.31
  -9  -2   2    2.24    0.19
   9  -2  -2    2.60    0.31
   9   2  -2    2.51    0.21
   9   2  -2    2.62    0.15
  -8  -2   2    3.91    0.23
   8  -2  -2    4.36    0.35
   8  -2  -2    3.61    0.35
   8   2  -2    3.83    0.20
   8   2  -2    3.60    0.25
  -7  -2   2    0.73    0.10
   7  -2  -2    0.52    0.19
   7  -2  -2    0.92    0.21
   7   2  -2    0.59    0.18
   7   2  -2    0.74    0.09
  -7   2   2    0.52    0.15
  -6  -2   2    0.24    0.07
   6  -2  -2    0.24    0.18
   6  -2  -2    0.47    0.18
   6   2  -2    0.24    0.06
   6   2  -2    0.20    0.08
  -6   2   2    0.24    0.13
   6   2  -2    0.40    0.15
   5  -2  -2    0.85    0.17
   5  -2  -2    0.53    0.17
  -5  -2   2    0.64    0.08
   5   2  -2    0.37    0.14
   5   2  -2    0.69    0.10
  -5   2   2    0.76    0.14
   5   2  -2    0.60    0.08
   4  -2  -2    1.24    0.20
   4  -2  -2    0.79    0.13
  -4  -2   2    0.93    0.09
   4  -2  -2    0.98    0.20
   4   2  -2    0.95    0.09
  -4   2   2    0.98    0.15
   4   2  -2    0.98    0.11
   4   2  -2    0.70    0.14
  -3  -2   2   16.48    0.70
   3  -2  -2   17.72    0.77
   3  -2  -2   18.06    0.74
   3   2  -2   17.93    0.71
   3   2  -2   17.09    0.70
   3   2  -2   15.57    0.75
  -2  -2   2  252.40   11.50
   2  -2  -2  315.35   11.56
  -2  -2   2  285.24   11.51
   2  -2  -2  313.77   11.53
   2  -2  -2  301.00   11.55
   2   2  -2  290.70   11.54
  -2   2   2  298.17   11.52
   2   2  -2  293.63   11.51
   2   2  -2  296.53   11.50
   1  -2  -2   11.30    0.50
   1  -2  -2   10.68    0.49
   1  -2  -2   10.52    0.46
  -1  -2   2    8.75    0.43
   1  -2  -2    9.79    0.43
  -1  -2   2   10.47    0.46
  -1   2   2   12.06    0.43
   1   2  -2    9.98    0.46
   1   2  -2   10.26    0.47
   1   2  -2   10.76    0.44
  -1   2   2   10.26    0.45
   0  -2   2    1.76    0.17
   0  -2  -2    1.76    0.14
   0  -2  -2    1.49    0.13
   0  -2  -2    1.63    0.18
   0  -2  -2    1.91    0.20
   0   2   2    1.58    0.13
   0   2  -2    2.02    0.14
   0   2   2    1.78    0.13
   0   2  -2    1.57    0.17
   0   2  -2    1.75    0.13
  -1  -2  -2   83.25    3.12
  -1  -2  -2   67.89    3.12
   1  -2   2   80.15    3.14
  -1   2  -2   78.74    3.14
   1   2   2   81.79    3.13
   1   2   2   80.40    3.12
   1   2   2   76.25    3.13
   1   2   2   83.17    3.11
   2  -2   2  775.94   28.82
  -2   2  -2  761.93   28.82
   2   2   2  672.27   28.81
   3  -2   2    1.39    0.19
  -3   2  -2    1.46    0.18
   3   2   2    1.35    0.12
   3   2   2    1.42    0.12
  -3   2  -2    1.07    0.17
   4  -2   2   19.54    0.84
  -4  -2  -2   19.53    0.74
  -4   2  -2   18.39    0.83
   4   2   2   18.72    0.75
   4   2   2   17.93    0.78
  -4   2  -2   18.31    0.84
   5  -2   2   25.41    1.12
   5   2   2   26.13    1.07
   6  -2   2    0.38    0.17
  -6  -2  -2    0.46    0.06
   6   2   2    0.55    0.10
   7  -2   2    6.64    0.43
  -7  -2  -2    7.03    0.30
   7   2   2    7.04    0.37
   7   2   2    7.07    0.29
  -8  -2  -2    5.74    0.27
   8  -2   2    5.77    0.40
   8   2   2    6.13    0.26
   8   2   2    5.82    0.34
  -9  -2  -2    0.27    0.09
   9  -2   2   -0.02    0.17
   9   2   2    0.19    0.11
   9   2   2    0.30    0.06
  10  -2   2    0.30    0.19
  10   2   2    0.24    0.12
  10   2   2    0.27    0.06
  10   2   2    0.00    0.12
  10   2   2    0.19    0.12
  11  -2   2   11.44    0.64
  11   2   2   11.52    0.53
  11   2   2   11.31    0.53
  11   2   2   11.19    0.59
  11   2   2   11.64    0.49
  12  -2   2   -0.17    0.21
  12   2   2    0.21    0.08
  12   2   2    0.25    0.14
  12   2   2   -0.33    0.13
  12   2   2    0.04    0.14
  13  -2   2    0.07    0.25
  13  -2   2   -0.04    0.24
  13   2   2   -0.01    0.15
  13   2   2   -0.10    0.16
  14  -2   2    0.30    0.27
  14  -2   2    0.52    0.27
  14   2   2    0.40    0.11
  14   2   2    0.52    0.19
  15  -2   2   -0.07    0.35
  15  -2   2    0.52    0.35
  15   2   2    0.83    0.22
  15   2   2    0.51    0.21
  16  -2   2    3.34    0.51
  16  -2   2    2.61    0.47
  16   2   2    4.08    0.45
  16   2   2    2.53    0.35
  17  -2   2   10.82    0.77
  17  -2   2    9.73    0.75
  17   2   2   10.33    0.59
  17   2   2   10.21    0.68
  18  -2   2    1.33    0.40
  18  -2   2    1.41    0.42
  18   2   2    1.52    0.31
  19  -2   2   -0.04    0.39
  19  -2   2    0.57    0.42
  19   2   2    0.68    0.28
  20  -2   2    0.02    0.45
  20  -2   2   -0.43    0.44
  20   2   2   -0.28    0.28
  21  -2   2   -0.85    0.54
  21  -2   2    0.11    0.49
  21   2   2    0.33    0.33
  22  -2   2    0.60    0.51
  22   2   2    0.60    0.37
  23  -2   2   -1.22    0.54
  23   2   2   -0.13    0.38
  23   2   2   -0.65    0.65
  24  -2   2    1.78    0.63
  24   2   2    1.54    0.85
  24  -3  -2    0.36    0.63
  24   3  -2    0.85    0.82
  24   3  -2    0.03    0.39
  23  -3  -2    0.05    0.74
  23  -3  -2    0.75    0.58
  23   3  -2   -0.73    0.34
  23   3  -2   -0.22    0.72
  22  -3  -2    1.18    0.66
  22  -3  -2    1.23    0.52
  22   3  -2    0.90    0.33
  21  -3  -2    1.43    0.58
  21  -3  -2    1.49    0.55
  21   3  -2    1.19    0.32
  21   3  -2    0.47    0.54
  20  -3  -2    0.07    0.43
  20  -3  -2    0.79    0.49
  20   3  -2   -0.45    0.26
  20   3  -2    0.27    0.48
  19  -3  -2    0.55    0.41
  19  -3  -2    0.50    0.47
  19   3  -2    0.57    0.27
  19   3  -2    0.73    0.44
  18  -3  -2    2.25    0.46
  18  -3  -2    2.08    0.44
  18   3  -2    1.74    0.46
  18   3  -2    2.32    0.37
  17  -3  -2    0.30    0.36
  17  -3  -2    0.45    0.35
  17   3  -2    0.04    0.27
  17   3  -2   -0.21    0.27
  17   3  -2   -0.19    0.34
  17   3  -2   -0.05    0.25
  16  -3  -2   12.48    0.83
 -16  -3   2   13.41    0.67
  16   3  -2   13.03    0.91
  16   3  -2   14.34    0.73
 -15  -3   2    1.02    0.21
  15  -3  -2    1.62    0.40
  15   3  -2    1.94    0.27
  15   3  -2    1.34    0.35
  14  -3  -2    5.98    0.62
  14  -3  -2    6.69    0.65
 -14  -3   2    6.61    0.39
  14   3  -2    6.40    0.66
  14   3  -2    7.27    0.37
  14   3  -2    7.23    0.44
 -13  -3   2    1.13    0.18
  13  -3  -2    1.37    0.37
  13  -3  -2    1.31    0.36
  13   3  -2    1.81    0.16
  13   3  -2    0.61    0.29
  13   3  -2    1.32    0.20
  12  -3  -2    1.82    0.33
  12  -3  -2    1.28    0.32
 -12  -3   2    1.96    0.22
  12   3  -2    1.53    0.30
  12   3  -2    1.91    0.15
  12   3  -2    1.61    0.21
  11  -3  -2   19.93    1.02
 -11  -3   2   21.57    0.88
  11  -3  -2   20.37    1.01
  11   3  -2   18.70    1.05
  11   3  -2   22.09    0.86
  11   3  -2   20.25    0.91
  10  -3  -2    6.39    0.52
 -10  -3   2    7.66    0.37
  10  -3  -2    6.89    0.53
  10   3  -2    7.71    0.34
  10   3  -2    7.20    0.52
  10   3  -2    7.23    0.39
   9  -3  -2    4.38    0.41
  -9  -3   2    4.02    0.25
   9  -3  -2    4.55    0.39
   9   3  -2    4.42    0.22
   9   3  -2    3.97    0.26
   9   3  -2    4.29    0.40
   8  -3  -2    9.35    0.55
   8  -3  -2    9.01    0.56
  -8  -3   2    9.68    0.42
   8   3  -2    9.69    0.44
   8   3  -2    7.95    0.55
   8   3  -2    9.92    0.42
  -7  -3   2    2.60    0.16
   7  -3  -2    2.60    0.33
   7  -3  -2    2.69    0.32
   7   3  -2    2.97    0.18
   7   3  -2    2.75    0.18
   7   3  -2    1.81    0.25
  -6  -3   2    1.26    0.12
   6  -3  -2    1.23    0.23
   6  -3  -2    1.40    0.25
   6   3  -2    1.35    0.14
   6   3  -2    1.34    0.20
   6   3  -2    1.50    0.13
   5  -3  -2    0.09    0.16
   5  -3  -2   -0.07    0.16
  -5  -3   2    0.24    0.07
   5   3  -2   -0.04    0.13
   5   3  -2    0.06    0.09
   5   3  -2    0.12    0.07
   4  -3  -2   12.52    0.64
  -4  -3   2   12.25    0.53
   4  -3  -2   12.34    0.63
   4   3  -2   11.75    0.61
   4   3  -2   12.43    0.54
   4   3  -2   12.62    0.52
   3  -3  -2    0.48    0.17
   3  -3  -2    0.43    0.17
  -3  -3   2    0.59    0.11
  -3   3   2    0.19    0.11
   3   3  -2    0.31    0.11
   3   3  -2    0.41    0.14
   3   3  -2    0.65    0.09
   2  -3  -2   34.73    1.62
   2  -3  -2   41.85    1.66
  -2  -3   2   39.18    1.62
   2  -3  -2   42.74    1.68
   2   3  -2   42.04    1.60
  -2   3   2   40.45    1.62
   2   3  -2   39.95    1.64
   2   3  -2   38.96    1.62
  -1  -3   2   55.51    2.25
   1  -3  -2   56.28    2.28
   1  -3  -2   55.65    2.25
   1   3  -2   56.20    2.23
   1   3  -2   55.44    2.25
  -1   3   2   61.36    2.23
  -1   3   2   56.31    2.25
   1   3  -2   53.60    2.26
  -1   3   2   55.56    2.28
  -1   3   2   55.08    2.27
   0  -3  -2    1.56    0.23
   0  -3   2    1.64    0.20
   0   3   2    1.46    0.20
   0   3   2    1.40    0.19
   0   3  -2    1.54    0.15
   0   3   2    1.54    0.15
   0   3  -2    1.26    0.14
   0   3  -2    1.55    0.19
   0   3   2    1.30    0.14
  -1  -3  -2    0.09    0.12
   1  -3   2    0.07    0.14
  -1   3  -2    0.04    0.14
   1   3   2    0.02    0.11
   1   3   2   -0.07    0.11
   1   3   2   -0.07    0.08
  -1   3  -2    0.25    0.07
   1   3   2    0.08    0.09
  -1   3  -2    0.04    0.09
   2  -3   2   23.00    1.02
  -2  -3  -2   24.11    0.97
   2   3   2   22.88    1.00
   2   3   2   22.94    0.97
   2   3   2   23.72    0.96
   2   3   2   23.36    0.98
  -3  -3  -2   48.33    1.87
   3  -3   2   47.63    1.93
   3   3   2   42.99    1.91
   3   3   2   47.06    1.87
   3   3   2   47.46    1.87
  -4  -3  -2   16.11    0.65
   4  -3   2   16.12    0.74
   4   3   2   14.94    0.74
   4   3   2   15.58    0.66
   4   3   2   15.26    0.66
   5  -3   2   64.94    2.54
  -5  -3  -2   56.43    2.43
   5   3   2   62.21    2.46
   5   3   2   65.14    2.44
   5   3   2   59.66    2.53
  -6  -3  -2    0.25    0.05
   6  -3   2    0.21    0.19
   6   3   2    0.39    0.08
   6   3   2    0.33    0.09
   6   3   2    0.17    0.15
  -7  -3  -2    1.07    0.09
   7  -3   2    1.07    0.21
   7   3   2    0.95    0.10
   7   3   2    1.14    0.14
   8  -3   2    5.93    0.45
  -8  -3  -2    6.53    0.29
   8   3   2    6.87    0.35
  -9  -3  -2    7.59    0.33
   9  -3   2    7.12    0.48
   9   3   2    7.44    0.40
  10  -3   2    0.42    0.22
  10   3   2    0.35    0.13
  11  -3   2    4.83    0.46
  11   3   2    4.89    0.33
  12  -3   2    0.04    0.26
  12   3   2   -0.14    0.12
  12   3   2    0.40    0.15
  13  -3   2    0.19    0.33
  13   3   2    1.02    0.14
  13   3   2    0.87    0.09
  13   3   2    0.73    0.17
  14  -3   2    5.02    0.64
  14   3   2    5.24    0.32
  14   3   2    5.65    0.40
  14   3   2    5.67    0.27
  15  -3   2    0.24    0.37
  15   3   2    0.51    0.20
  16  -3   2   18.79    1.03
  16  -3   2   17.85    1.07
  16   3   2   19.05    0.97
  17  -3   2   -0.10    0.37
  17  -3   2    0.98    0.37
  17   3   2    0.20    0.26
  18  -3   2    0.82    0.40
  18  -3   2    1.01    0.40
  18   3   2    0.56    0.25
  19  -3   2    0.95    0.46
  19  -3   2    0.82    0.48
  19   3   2    1.34    0.30
  19   3   2    1.61    0.50
  20  -3   2    0.65    0.50
  20  -3   2    1.87    0.53
  20   3   2    2.02    0.35
  20   3   2    2.23    0.58
  21  -3   2    3.16    0.61
  21  -3   2    4.01    0.68
  21   3   2    3.46    0.68
  21   3   2    3.19    0.42
  22  -3   2   -0.41    0.54
  22  -3   2   -0.19    0.67
  22   3   2   -0.27    0.67
  22   3   2   -0.04    0.32
  23  -3   2    2.87    0.67
  23   3   2    2.32    0.80
  23   3   2    1.55    0.41
  24  -3   2    0.71    0.66
  24   3   2    0.52    0.88
  24   3   2    0.88    0.42
  23  -4  -2    0.49    0.59
  23  -4  -2    0.29    0.74
  23   4  -2    1.38    0.73
  23   4  -2    0.40    0.35
  22  -4  -2   -0.12    0.66
  22  -4  -2    1.13    0.58
  22   4  -2    0.27    0.30
  22   4  -2    0.80    0.66
  21  -4  -2    0.35    0.56
  21  -4  -2    0.02    0.51
  21   4  -2   -0.09    0.26
  21   4  -2    0.38    0.62
  20  -4  -2    2.41    0.53
  20  -4  -2    1.25    0.51
  20   4  -2    0.44    0.60
  20   4  -2    1.25    0.27
  19  -4  -2    0.95    0.46
  19  -4  -2    0.58    0.49
  19   4  -2    0.64    0.48
  19   4  -2    0.21    0.23
  18  -4  -2    2.36    0.55
  18   4  -2    2.13    0.49
  18   4  -2    1.73    0.31
  17  -4  -2    4.41    0.62
  17   4  -2    4.64    0.64
  17   4  -2    4.97    0.45
  16  -4  -2   13.72    0.90
 -16  -4   2   14.04    0.66
  16   4  -2   13.39    0.95
  16   4  -2   14.79    0.73
 -15  -4   2    5.05    0.37
  15  -4  -2    6.72    0.62
  15   4  -2    5.54    0.62
  15   4  -2    5.91    0.40
 -14  -4   2    2.06    0.27
  14  -4  -2    1.89    0.40
  14   4  -2    2.61    0.26
  14   4  -2    1.85    0.38
 -13  -4   2    0.56    0.16
  13  -4  -2    1.18    0.37
  13   4  -2    0.23    0.33
  13   4  -2    0.30    0.15
  12  -4  -2    1.95    0.39
 -12  -4   2    1.90    0.22
  12  -4  -2    1.91    0.37
  12   4  -2    1.35    0.31
  12   4  -2    1.95    0.22
  12   4  -2    1.50    0.20
 -11  -4   2    0.58    0.14
  11  -4  -2    0.77    0.34
  11  -4  -2    0.32    0.32
  11   4  -2    0.43    0.13
  11   4  -2    0.10    0.24
  11   4  -2    0.64    0.14
  10  -4  -2    0.73    0.29
 -10  -4   2    0.78    0.12
  10  -4  -2    0.74    0.28
  10   4  -2    0.78    0.25
  10   4  -2    0.73    0.13
  10   4  -2    0.62    0.12
   9  -4  -2    1.31    0.27
  -9  -4   2    1.07    0.14
   9  -4  -2    1.17    0.26
   9   4  -2    0.90    0.14
   9   4  -2    0.89    0.23
   9   4  -2    1.14    0.15
  -8  -4   2    7.31    0.34
   8  -4  -2    6.73    0.52
   8  -4  -2    7.48    0.52
   8   4  -2    7.45    0.37
   8   4  -2    7.17    0.50
   8   4  -2    7.49    0.37
   7  -4  -2    4.66    0.41
   7  -4  -2    4.08    0.41
  -7  -4   2    4.49    0.23
   7   4  -2    3.89    0.27
   7   4  -2    4.50    0.39
   7   4  -2    4.55    0.25
   6  -4  -2   13.01    0.69
   6  -4  -2   13.61    0.69
  -6  -4   2   12.77    0.55
   6   4  -2   12.65    0.58
   6   4  -2   12.40    0.68
   6   4  -2   13.00    0.57
   5  -4  -2   34.64    1.51
   5  -4  -2   35.80    1.52
  -5  -4   2   35.29    1.40
   5   4  -2   34.42    1.42
   5   4  -2   32.78    1.51
   5   4  -2   34.59    1.41
  -4  -4   2   14.87    0.65
   4  -4  -2   15.59    0.76
   4   4  -2   14.48    0.71
   4   4  -2   13.94    0.65
   4   4  -2   15.04    0.64
   3  -4  -2    0.65    0.18
  -3  -4   2    0.73    0.14
   3   4  -2    0.89    0.15
   3   4  -2    0.78    0.11
   3   4  -2    0.44    0.14
  -3   4   2    0.63    0.14
  -2  -4   2    0.70    0.14
   2  -4  -2    0.73    0.19
   2   4  -2    0.54    0.13
  -2   4   2    0.49    0.13
   2   4  -2    0.66    0.11
   2   4  -2    0.32    0.15
   1  -4  -2    1.81    0.26
  -1  -4   2    1.54    0.21
   1   4  -2    1.65    0.20
   1   4  -2    1.71    0.17
  -1   4   2    1.88    0.15
  -1   4   2    1.32    0.17
   0  -4   2   35.00    1.51
   0  -4  -2   36.86    1.52
   0   4   2   35.47    1.48
   0   4  -2   35.69    1.48
   0   4  -2   37.11    1.49
   0   4   2   36.50    1.48
   1  -4   2   32.66    1.41
  -1  -4  -2   34.69    1.40
  -1   4  -2   33.48    1.37
   1   4   2   31.13    1.39
   1   4   2   31.59    1.40
   1   4   2   34.59    1.37
   1   4   2   31.23    1.38
  -1   4  -2   36.75    1.37
  -2  -4  -2    1.67    0.21
   2  -4   2    1.69    0.23
   2   4   2    1.38    0.18
   2   4   2    1.96    0.17
   2   4   2    2.17    0.22
   2   4   2    1.57    0.21
  -3  -4  -2    1.42    0.18
   3  -4   2    1.45    0.22
   3   4   2    1.50    0.20
   3   4   2    1.33    0.18
   3   4   2    1.44    0.15
   3   4   2    1.86    0.21
  -4  -4  -2   22.82    0.91
   4  -4   2   21.83    0.99
   4   4   2   21.70    0.91
   4   4   2   21.15    0.92
   4   4   2   19.47    0.97
   4   4   2   22.28    0.91
   5  -4   2   11.80    0.64
  -5  -4  -2   12.38    0.52
   5   4   2   12.04    0.53
   5   4   2   11.22    0.53
   5   4   2   11.32    0.63
  -6  -4  -2   13.37    0.55
   6  -4   2   13.35    0.69
   6   4   2   12.82    0.69
   6   4   2   13.10    0.60
   6   4   2   13.40    0.58
   7  -4   2    2.25    0.30
  -7  -4  -2    1.82    0.12
   7   4   2    1.59    0.24
   7   4   2    1.83    0.17
   7   4   2    1.97    0.17
  -8  -4  -2    1.18    0.11
   8  -4   2    1.30    0.27
   8   4   2    0.93    0.22
   8   4   2    1.37    0.17
   8   4   2    1.36    0.15
  -9  -4  -2    6.33    0.28
   9  -4   2    6.46    0.48
   9   4   2    5.60    0.34
   9   4   2    5.19    0.49
  10  -4   2    0.73    0.27
  10   4   2    0.10    0.22
  10   4   2    0.45    0.13
  11  -4   2    0.09    0.30
  11   4   2   -0.05    0.25
  11   4   2    0.00    0.12
  12  -4   2    2.65    0.41
  12   4   2    2.33    0.38
  12   4   2    2.27    0.24
  13  -4   2   -0.09    0.31
  13   4   2   -0.02    0.32
  13   4   2    0.26    0.15
  14  -4   2   13.03    0.79
  14   4   2    9.40    0.78
  14   4   2   11.49    0.61
  15  -4   2   31.67    1.45
  15   4   2   26.73    1.55
  15   4   2   30.52    1.34
  16  -4   2    0.21    0.38
  16   4   2    1.16    0.35
  16   4   2   -0.04    0.23
  17  -4   2    0.08    0.42
  17   4   2    0.32    0.23
  17   4   2    0.75    0.37
  18  -4   2    3.18    0.53
  18  -4   2    2.06    0.48
  18   4   2    1.51    0.45
  18   4   2    1.84    0.28
  19  -4   2   -0.01    0.43
  19  -4   2    0.73    0.44
  19   4   2    0.18    0.22
  19   4   2   -0.99    0.41
  20  -4   2   -0.58    0.50
  20  -4   2   -0.33    0.48
  20   4   2    0.09    0.25
  20   4   2   -0.02    0.53
  21  -4   2    1.38    0.59
  21  -4   2    2.77    0.64
  21   4   2    1.11    0.68
  22  -4   2    0.44    0.60
  22  -4   2    1.55    0.71
  22   4   2    2.44    0.72
  22   4   2    0.65    0.33
  23  -4   2   14.56    1.21
  23  -4   2   17.92    1.40
  23   4   2   11.15    1.51
  23   4   2   14.91    0.91
  23  -5  -2   -0.12    0.97
  23  -5  -2   -0.67    0.63
  23   5  -2   -0.40    0.35
  23   5  -2    0.93    0.79
  22  -5  -2    9.90    1.00
  22  -5  -2    8.53    1.05
  22   5  -2    7.42    0.61
  22   5  -2    7.72    0.99
  21  -5  -2    0.51    0.64
  21  -5  -2    2.67    0.61
  21   5  -2    2.12    0.35
  21   5  -2    3.00    0.69
  20  -5  -2    0.98    0.61
  20   5  -2    0.39    0.26
  20   5  -2   -0.02    0.54
  19  -5  -2    0.26    0.53
  19   5  -2    0.18    0.48
  19   5  -2    0.41    0.24
  18  -5  -2    2.69    0.54
  18   5  -2    2.91    0.38
  18   5  -2    2.91    0.55
  17  -5  -2    0.10    0.46
  17   5  -2    0.03    0.24
  17   5  -2    0.28    0.37
  16  -5  -2    4.65    0.61
  16   5  -2    6.39    0.67
  16   5  -2    4.82    0.41
  15  -5  -2   -0.59    0.39
 -15  -5   2    0.28    0.16
  15   5  -2    0.60    0.31
  15   5  -2    0.16    0.18
  14  -5  -2   -0.21    0.38
 -14  -5   2    0.09    0.16
  14   5  -2    0.30    0.16
  14   5  -2    0.38    0.32
 -13  -5   2   39.17    1.64
  13  -5  -2   41.05    1.87
  13   5  -2   38.58    1.89
  13   5  -2   40.23    1.68
 -12  -5   2   11.00    0.55
  12  -5  -2   11.49    0.73
  12   5  -2   10.99    0.82
  12   5  -2   11.41    0.57
  12   5  -2   12.23    0.57
  11  -5  -2    0.21    0.30
 -11  -5   2   -0.03    0.12
  11   5  -2   -0.32    0.16
  11   5  -2    0.22    0.24
  11   5  -2    0.22    0.13
  10  -5  -2    5.21    0.52
 -10  -5   2    5.10    0.29
  10   5  -2    5.41    0.33
  10   5  -2    5.03    0.31
  10   5  -2    4.60    0.52
  -9  -5   2   18.20    0.80
   9  -5  -2   17.85    1.00
   9   5  -2   18.22    0.99
   9   5  -2   19.96    0.83
   9   5  -2   19.77    0.83
   8  -5  -2    0.67    0.29
  -8  -5   2    0.55    0.10
   8   5  -2    0.11    0.16
   8   5  -2    0.44    0.21
   8   5  -2    0.76    0.13
  -7  -5   2    2.92    0.20
   7  -5  -2    3.45    0.40
   7   5  -2    2.92    0.38
   7   5  -2    2.79    0.27
   7   5  -2    2.95    0.22
   6  -5  -2   10.18    0.63
  -6  -5   2   10.07    0.47
   6   5  -2   10.41    0.48
   6   5  -2    9.76    0.60
   5  -5  -2    1.43    0.25
  -5  -5   2    1.17    0.16
   5   5  -2    1.01    0.21
   5   5  -2    0.96    0.14
  -4  -5   2   10.77    0.51
   4  -5  -2    9.26    0.57
  -4   5   2    9.42    0.51
   4   5  -2   10.02    0.56
   4   5  -2    9.70    0.47
  -3  -5   2    0.85    0.16
   3  -5  -2    0.19    0.21
  -3   5   2    0.60    0.15
   3   5  -2    0.48    0.14
   3   5  -2    0.52    0.12
   2  -5  -2   14.61    0.75
  -2  -5   2   14.73    0.69
   2   5  -2   14.96    0.71
   2   5  -2   15.22    0.67
  -2   5   2   14.61    0.70
  -1  -5   2   24.86    1.12
   1  -5  -2   25.55    1.16
   1   5  -2   26.12    1.10
  -1   5   2   26.63    1.09
  -1   5   2   26.28    1.11
   1   5  -2   26.16    1.13
   0  -5  -2    0.44    0.17
   0  -5   2    0.22    0.16
   0   5   2    0.12    0.12
   0   5   2    0.19    0.10
   0   5  -2    0.14    0.12
   0   5  -2    0.35    0.11
  -1  -5  -2    0.33    0.16
   1  -5   2    0.26    0.18
  -1   5  -2    0.36    0.10
   1   5   2    0.10    0.12
   1   5   2    0.23    0.12
  -1   5  -2    0.05    0.12
   2  -5   2   83.82    3.43
  -2  -5  -2   85.99    3.39
   2   5   2   82.87    3.41
  -2   5  -2   82.38    3.39
   2   5   2   86.18    3.38
  -3  -5  -2   35.94    1.48
   3  -5   2   35.00    1.54
   3   5   2   36.78    1.47
   3   5   2   34.04    1.52
  -4  -5  -2   10.16    0.49
   4  -5   2   10.23    0.58
   4   5   2    9.27    0.55
   4   5   2   10.52    0.47
   4   5   2    9.54    0.50
   4   5   2    8.83    0.51
   5  -5   2    2.79    0.37
  -5  -5  -2    3.46    0.25
   5   5   2    2.56    0.27
   5   5   2    3.44    0.23
   5   5   2    3.33    0.29
   5   5   2    2.83    0.33
  -6  -5  -2    0.02    0.10
   6  -5   2   -0.18    0.21
   6   5   2    0.05    0.17
   6   5   2    0.03    0.10
   6   5   2    0.07    0.15
  -7  -5  -2    0.16    0.08
   7  -5   2    0.15    0.23
   7   5   2    0.21    0.14
   7   5   2    0.31    0.14
   7   5   2    0.28    0.19
   7   5   2    0.10    0.10
   8  -5   2   11.03    0.68
  -8  -5  -2    9.49    0.44
   8   5   2   10.14    0.47
   8   5   2    9.73    0.64
   8   5   2   10.16    0.48
   8   5   2   10.43    0.50
   9  -5   2    5.26    0.55
  -9  -5  -2    6.01    0.29
   9   5   2    6.38    0.33
   9   5   2    6.34    0.36
   9   5   2    6.67    0.33
   9   5   2    5.87    0.53
 -10  -5  -2    0.67    0.10
  10  -5   2    0.96    0.29
  10   5   2    0.42    0.25
  10   5   2    0.59    0.14
  11  -5   2    0.88    0.31
  11   5   2    1.19    0.32
  11   5   2    1.45    0.19
  12  -5   2    8.70    0.66
  12   5   2    6.92    0.76
  12   5   2    7.69    0.45
  13  -5   2   42.59    1.88
  13   5   2   42.35    1.74
  13   5   2   36.54    1.92
  14  -5   2   13.43    0.84
  14   5   2   12.37    0.65
  14   5   2   10.60    0.88
  15  -5   2    3.58    0.49
  15   5   2    2.99    0.44
  15   5   2    3.09    0.37
  16  -5   2    0.98    0.42
  16   5   2    1.09    0.27
  16   5   2    1.46    0.41
  17  -5   2    1.16    0.47
  17   5   2    0.81    0.41
  17   5   2    1.03    0.24
  18  -5   2    1.21    0.51
  18   5   2    0.26    0.48
  18   5   2    0.52    0.23
  19  -5   2   -0.58    0.50
  19  -5   2   -0.06    0.46
  19   5   2   -0.81    0.48
  19   5   2   -0.17    0.23
  20  -5   2    0.44    0.52
  20  -5   2   -0.49    0.57
  20   5   2    0.12    0.56
  20   5   2    0.13    0.27
  21  -5   2    5.34    0.80
  21  -5   2    5.33    0.79
  21   5   2    4.92    0.52
  21   5   2    4.98    0.91
  22  -5   2    2.04    0.69
  22  -5   2    3.31    0.84
  22   5   2    2.08    0.39
  22   5   2    1.64    0.82
  22  -6  -2    1.17    0.63
  22  -6  -2    0.75    0.80
  22   6  -2   -0.05    0.34
  22   6  -2   -0.02    0.85
  21  -6  -2    2.07    0.75
  21   6  -2    0.21    0.65
  21   6  -2    1.52    0.36
  20  -6  -2    1.34    0.68
  20   6  -2    0.15    0.29
  20   6  -2   -0.01    0.55
  19  -6  -2    3.72    0.66
  19   6  -2    2.22    0.60
  19   6  -2    3.52    0.41
  18  -6  -2    0.42    0.50
  18   6  -2    0.22    0.44
  18   6  -2    0.05    0.23
  17  -6  -2   -0.64    0.48
  17   6  -2   -0.09    0.24
  17   6  -2   -0.26    0.40
  16  -6  -2   -0.65    0.43
  16   6  -2    0.50    0.39
  16   6  -2   -0.04    0.23
  15  -6  -2    1.20    0.46
  15   6  -2    1.07    0.36
  15   6  -2    1.25    0.23
 -14  -6   2    4.10    0.31
  14  -6  -2    4.79    0.64
  14   6  -2    4.44    0.64
  14   6  -2    4.48    0.37
 -13  -6   2    3.96    0.30
  13  -6  -2    4.33    0.60
  13   6  -2    3.73    0.55
  13   6  -2    4.44    0.34
 -12  -6   2    1.89    0.24
  12  -6  -2    1.76    0.38
  12   6  -2    1.51    0.35
  12   6  -2    1.74    0.25
  11  -6  -2    0.91    0.34
 -11  -6   2    0.52    0.13
  11   6  -2    0.01    0.27
  11   6  -2    0.35    0.33
  11   6  -2    0.47    0.16
  10  -6  -2    0.24    0.26
 -10  -6   2    0.30    0.12
  10   6  -2    0.05    0.27
  10   6  -2   -0.01    0.13
  -9  -6   2    9.38    0.46
   9  -6  -2    7.73    0.62
   9   6  -2   10.93    0.51
   9   6  -2   10.93    0.68
  -8  -6   2    0.00    0.10
   8  -6  -2    0.27    0.26
   8   6  -2    0.07    0.21
   8   6  -2   -0.13    0.12
   7  -6  -2    4.16    0.45
  -7  -6   2    4.58    0.29
   7   6  -2    4.34    0.29
   7   6  -2    4.55    0.43
   6  -6  -2    0.23    0.26
  -6  -6   2    0.18    0.14
   6   6  -2    0.39    0.19
   6   6  -2    0.14    0.12
  -5  -6   2    7.56    0.43
   5  -6  -2    7.30    0.57
   5   6  -2    7.76    0.41
   5   6  -2    7.22    0.50
   4  -6  -2    3.82    0.45
  -4  -6   2    4.93    0.35
   4   6  -2    4.61    0.37
  -4   6   2    4.26    0.33
   4   6  -2    4.37    0.30
   3  -6  -2   -0.47    0.23
  -3  -6   2   -0.02    0.16
   3   6  -2    0.02    0.13
  -3   6   2   -0.11    0.15
   3   6  -2    0.02    0.13
  -2  -6   2    0.29    0.16
   2  -6  -2    0.22    0.22
  -2   6   2    0.11    0.14
   2   6  -2    0.26    0.14
   2   6  -2    0.20    0.13
  -1  -6   2    1.50    0.23
   1  -6  -2    1.75    0.27
  -1   6   2    1.96    0.23
   1   6  -2    1.69    0.22
  -1   6   2    2.08    0.20
   1   6  -2    2.00    0.23
   0  -6  -2    4.28    0.38
   0  -6   2    3.70    0.36
   0   6  -2    4.86    0.31
   0   6   2    4.39    0.32
   0   6  -2    4.22    0.31
   0   6   2    4.69    0.30
  -1  -6  -2    0.39    0.18
   1  -6   2    0.38    0.20
   1   6   2    0.28    0.13
  -1   6  -2    0.63    0.13
   1   6   2    0.36    0.14
  -1   6  -2    0.20    0.14
  -2  -6  -2    0.12    0.15
   2  -6   2    0.15    0.21
  -2   6  -2    0.42    0.15
   2   6   2    0.22    0.14
   2   6   2    0.18    0.14
   3  -6   2    1.85    0.30
  -3  -6  -2    1.58    0.21
   3   6   2    1.34    0.20
   3   6   2    1.42    0.19
  -4  -6  -2    2.62    0.27
   4  -6   2    2.25    0.31
   4   6   2    2.25    0.31
   4   6   2    2.74    0.24
   5  -6   2    1.05    0.31
  -5  -6  -2    1.22    0.20
   5   6   2    1.53    0.19
   5   6   2    1.10    0.20
   6  -6   2   -0.14    0.26
  -6  -6  -2    0.17    0.15
   6   6   2    0.48    0.19
   6   6   2    0.06    0.12
   7  -6   2    1.49    0.27
  -7  -6  -2    1.45    0.19
   7   6   2    1.22    0.24
   7   6   2    1.52    0.20
   7   6   2    1.74    0.23
   7   6   2    1.36    0.26
  -8  -6  -2    4.56    0.26
   8  -6   2    4.44    0.48
   8   6   2    4.79    0.34
   8   6   2    5.15    0.35
   8   6   2    5.32    0.48
   8   6   2    5.16    0.33
  -9  -6  -2    5.18    0.27
   9  -6   2    5.05    0.50
   9   6   2    5.39    0.36
   9   6   2    5.75    0.36
   9   6   2    5.41    0.53
   9   6   2    5.40    0.35
 -10  -6  -2    2.40    0.18
  10  -6   2    1.91    0.37
  10   6   2    1.57    0.33
  10   6   2    2.49    0.26
  11  -6   2    0.88    0.35
  11   6   2    0.14    0.33
  11   6   2    0.29    0.16
  12  -6   2    2.05    0.38
  12   6   2    2.48    0.28
  12   6   2    1.76    0.38
  13  -6   2    0.15    0.37
  13   6   2    0.22    0.33
  13   6   2    0.62    0.19
  14  -6   2    6.62    0.70
  14   6   2    7.47    0.75
  14   6   2    7.64    0.52
  15  -6   2   -0.14    0.41
  15   6   2    0.10    0.24
  15   6   2   -0.61    0.34
  16  -6   2   -0.34    0.45
  16   6   2    0.16    0.40
  16   6   2    0.43    0.22
  17  -6   2    0.20    0.46
  17   6   2    0.28    0.22
  17   6   2    0.50    0.43
  18  -6   2    0.47    0.53
  18   6   2    0.22    0.24
  18   6   2    0.52    0.53
  19  -6   2    0.19    0.61
  19   6   2    0.02    0.26
  19   6   2    1.00    0.53
  20  -6   2    0.09    0.64
  20  -6   2   -0.21    0.53
  20   6   2    0.27    0.30
  20   6   2   -0.11    0.63
  21  -6   2    1.10    0.59
  21  -6   2    1.12    0.76
  21   6   2    0.45    0.32
  21   6   2    0.74    0.69
  22  -6   2   -1.00    0.63
  22  -6   2    1.16    0.77
  22   6   2    0.11    0.80
  22   6   2   -0.18    0.35
  21  -7  -2    3.38    0.89
  21   7  -2    2.52    0.45
  21   7  -2    1.55    0.80
  20  -7  -2   -0.25    0.70
  20   7  -2   -0.15    0.59
  20   7  -2    0.10    0.34
  19  -7  -2    1.11    0.64
  19   7  -2    1.16    0.55
  19   7  -2    1.29    0.35
  18  -7  -2    1.45    0.65
  18   7  -2    0.46    0.29
  18   7  -2    1.08    0.51
  17  -7  -2   -0.23    0.56
  17   7  -2    0.00    0.25
  17   7  -2    0.48    0.53
  16  -7  -2    7.18    0.84
  16   7  -2    6.46    0.53
  16   7  -2    6.41    0.78
  15  -7  -2    0.44    0.48
  15   7  -2   -0.43    0.36
  15   7  -2    0.15    0.26
  14  -7  -2    2.12    0.52
  14   7  -2    1.78    0.28
  14   7  -2    1.53    0.41
  13  -7  -2   11.99    0.88
 -13  -7   2   10.00    0.55
  13   7  -2   11.78    0.61
  13   7  -2   11.20    0.83
  12  -7  -2   20.56    1.20
 -12  -7   2   20.98    0.93
  12   7  -2   22.40    1.00
  12   7  -2   21.74    1.20
  11  -7  -2    4.53    0.59
 -11  -7   2    4.64    0.29
  11   7  -2    4.40    0.37
  11   7  -2    4.54    0.67
 -10  -7   2    0.07    0.12
  10  -7  -2    0.14    0.30
  10   7  -2    0.13    0.17
  10   7  -2   -0.24    0.34
   9  -7  -2    6.87    0.62
  -9  -7   2    6.96    0.39
   9   7  -2    7.07    0.60
   9   7  -2    7.34    0.45
  -8  -7   2   18.85    0.83
   8  -7  -2   17.48    1.01
   8   7  -2   18.32    1.02
   8   7  -2   19.88    0.87
  -7  -7   2    1.76    0.22
   7  -7  -2    1.65    0.34
   7   7  -2    1.83    0.25
   7   7  -2    1.34    0.28
   6  -7  -2    5.63    0.54
  -6  -7   2    7.24    0.44
   6   7  -2    7.03    0.53
   6   7  -2    7.27    0.41
  -5  -7   2    6.29    0.42
   5  -7  -2    6.41    0.53
   5   7  -2    6.04    0.47
   5   7  -2    6.54    0.41
   4  -7  -2    0.61    0.31
  -4  -7   2    0.59    0.20
   4   7  -2    0.39    0.18
  -4   7   2    0.55    0.19
   4   7  -2    0.40    0.17
  -3  -7   2    2.78    0.34
   3  -7  -2    2.75    0.39
   3   7  -2    3.60    0.29
  -3   7   2    2.42    0.29
   3   7  -2    2.94    0.31
  -2  -7   2    0.61    0.21
   2  -7  -2    0.43    0.24
   2   7  -2    0.29    0.16
   2   7  -2    0.30    0.15
  -2   7   2    0.28    0.18
   1  -7  -2    5.45    0.46
  -1  -7   2    5.02    0.40
   1   7  -2    5.12    0.36
   1   7  -2    4.68    0.36
  -1   7   2    4.81    0.37
  -1   7   2    5.73    0.34
   0  -7  -2   18.93    0.95
   0  -7   2   18.60    0.93
   0   7  -2   18.50    0.91
   0   7   2   18.90    0.91
   0   7   2   20.36    0.89
   0   7  -2   21.48    0.90
  -1  -7  -2    6.86    0.49
   1  -7   2    7.87    0.52
   1   7   2    7.73    0.45
  -1   7  -2    7.55    0.46
   1   7   2    7.35    0.46
  -2  -7  -2    3.92    0.36
   2  -7   2    4.07    0.45
   2   7   2    4.05    0.34
   2   7   2    4.14    0.33
  -2   7  -2    3.78    0.34
  -3  -7  -2    4.24    0.36
   3  -7   2    3.50    0.42
   3   7   2    3.53    0.36
   3   7   2    3.63    0.32
   4  -7   2    6.74    0.51
  -4  -7  -2    7.85    0.48
   4   7   2    6.79    0.49
   4   7   2    7.86    0.44
   5  -7   2    8.20    0.59
  -5  -7  -2    8.78    0.52
   5   7   2    8.93    0.49
   5   7   2    8.38    0.56
  -6  -7  -2    2.73    0.31
   6  -7   2    2.85    0.42
   6   7   2    2.96    0.29
   6   7   2    3.12    0.40
  -7  -7  -2    6.94    0.40
   7  -7   2    6.15    0.51
   7   7   2    6.57    0.41
   7   7   2    7.07    0.55
   8  -7   2    0.24    0.28
  -8  -7  -2    0.10    0.13
   8   7   2   -0.09    0.14
   8   7   2    0.00    0.23
  -9  -7  -2    0.36    0.11
   9  -7   2    0.33    0.27
   9   7   2    0.18    0.17
   9   7   2    0.09    0.27
 -10  -7  -2    1.46    0.17
  10  -7   2    1.75    0.38
  10   7   2    1.61    0.24
  10   7   2    0.94    0.37
  11  -7   2    0.57    0.37
 -11  -7  -2    0.24    0.11
  11   7   2    0.07    0.17
  11   7   2    0.14    0.34
  12  -7   2    0.69    0.39
  12   7   2    0.11    0.21
  12   7   2    0.25    0.33
  13  -7   2    5.64    0.64
  13   7   2    7.38    0.69
  13   7   2    6.14    0.50
  14  -7   2    1.73    0.47
  14   7   2    1.63    0.41
  14   7   2    1.70    0.29
  15  -7   2    1.19    0.50
  15   7   2    0.22    0.40
  15   7   2    0.77    0.25
  16  -7   2   -0.06    0.48
  16   7   2    0.12    0.23
  16   7   2    0.63    0.48
  17  -7   2    2.07    0.59
  17   7   2    1.25    0.55
  17   7   2    1.67    0.28
  18  -7   2    6.15    0.82
  18   7   2    5.14    0.48
  18   7   2    4.29    0.73
  19  -7   2    0.40    0.66
  19   7   2    0.00    0.28
  19   7   2   -1.30    0.60
  20  -7   2    1.98    0.74
  20   7   2    1.02    0.63
  20   7   2    0.54    0.33
  21  -7   2    1.45    0.71
  21  -7   2    2.08    0.83
  21   7   2    1.24    0.38
  21   7   2    0.94    0.80
  20  -8  -2   -0.46    0.84
  20   8  -2    0.85    0.72
  19  -8  -2   -0.22    0.71
  19   8  -2    0.17    0.35
  19   8  -2   -0.30    0.63
  18  -8  -2    1.51    0.67
  18   8  -2    0.85    0.35
  18   8  -2    0.54    0.56
  17  -8  -2    2.36    0.68
  17   8  -2    1.28    0.32
  17   8  -2    1.28    0.56
  16  -8  -2    0.25    0.58
  16   8  -2    0.42    0.47
  16   8  -2    0.32    0.27
  15  -8  -2    1.43    0.54
  15   8  -2    1.49    0.30
  15   8  -2    1.21    0.50
  14  -8  -2    0.42    0.53
  14   8  -2    0.14    0.42
  14   8  -2    0.03    0.31
  13  -8  -2    0.86    0.51
  13   8  -2    1.02    0.41
  13   8  -2    0.17    0.24
 -12  -8   2    0.21    0.14
  12  -8  -2    0.01    0.42
  12   8  -2    0.21    0.33
  12   8  -2    0.03    0.22
  11  -8  -2    0.20    0.36
 -11  -8   2    0.20    0.14
  11   8  -2   -0.16    0.22
  11   8  -2    0.16    0.34
  10  -8  -2    0.64    0.35
 -10  -8   2    1.48    0.21
  10   8  -2    1.46    0.26
  10   8  -2    1.16    0.37
  -9  -8   2   14.35    0.69
   9  -8  -2   14.00    0.92
   9   8  -2   14.45    0.98
   9   8  -2   14.75    0.75
   8  -8  -2    2.71    0.38
  -8  -8   2    2.07    0.26
   8   8  -2    1.89    0.39
   8   8  -2    2.80    0.32
  -7  -8   2   -0.04    0.17
   7  -8  -2    0.26    0.27
   7   8  -2    0.13    0.19
   7   8  -2    0.28    0.25
  -6  -8   2    1.03    0.25
   6  -8  -2    1.05    0.33
   6   8  -2    0.85    0.22
   6   8  -2    1.24    0.28
  -5  -8   2    6.61    0.47
   5  -8  -2    5.52    0.50
   5   8  -2    6.52    0.45
   5   8  -2    5.86    0.49
   4  -8  -2    7.01    0.57
  -4  -8   2    7.74    0.53
   4   8  -2    6.82    0.51
   4   8  -2    7.37    0.47
   3  -8  -2   13.63    0.84
  -3  -8   2   14.46    0.79
  -3   8   2   14.76    0.78
   3   8  -2   14.88    0.78
   3   8  -2   15.55    0.76
  -2  -8   2    6.27    0.49
   2  -8  -2    5.69    0.55
  -2   8   2    5.38    0.43
   2   8  -2    6.48    0.44
   2   8  -2    5.08    0.41
   1  -8  -2    1.77    0.38
  -1  -8   2    2.49    0.36
   1   8  -2    2.61    0.31
   1   8  -2    2.52    0.31
  -1   8   2    2.70    0.27
  -1   8   2    2.37    0.30
   0  -8  -2    0.48    0.30
   0  -8   2    0.34    0.31
   0   8  -2   -0.12    0.18
   0   8  -2    0.16    0.15
   0   8   2    0.41    0.15
   0   8   2    0.35    0.19
   1  -8   2    3.08    0.41
  -1  -8  -2    3.55    0.43
   1   8   2    3.47    0.35
  -1   8  -2    3.73    0.34
   1   8   2    3.61    0.33
  -2  -8  -2    0.52    0.24
   2  -8   2    0.48    0.27
   2   8   2    0.42    0.19
   2   8   2    0.50    0.18
  -2   8  -2    0.30    0.21
   3  -8   2    1.99    0.34
  -3  -8  -2    1.95    0.31
   3   8   2    2.16    0.29
   3   8   2    2.39    0.31
   4  -8   2    0.78    0.28
  -4  -8  -2    1.22    0.26
   4   8   2    1.21    0.23
   4   8   2    1.28    0.23
  -5  -8  -2    0.74    0.25
   5  -8   2    0.89    0.29
   5   8   2    0.81    0.23
   5   8   2    1.24    0.23
   6  -8   2    0.28    0.29
  -6  -8  -2    0.09    0.22
   6   8   2   -0.02    0.22
   6   8   2    0.10    0.19
  -7  -8  -2    5.64    0.39
   7  -8   2    6.28    0.52
   7   8   2    5.58    0.54
   7   8   2    6.38    0.44
  -8  -8  -2    0.30    0.18
   8  -8   2    0.62    0.33
   8   8   2    0.17    0.19
   8   8   2    0.76    0.31
  -9  -8  -2    0.82    0.15
   9  -8   2    0.61    0.36
   9   8   2    0.60    0.22
   9   8   2    0.88    0.39
 -10  -8  -2    1.53    0.20
  10  -8   2    0.89    0.39
  10   8   2    0.81    0.26
  10   8   2    1.34    0.40
  11  -8   2    1.39    0.42
 -11  -8  -2    1.93    0.19
  11   8   2    1.60    0.42
  11   8   2    1.05    0.29
  12   8   2    0.45    0.38
  12   8   2   -0.01    0.26
  13  -8   2    5.63    0.75
  13   8   2    6.20    0.48
  13   8   2    6.41    0.82
  14  -8   2    1.83    0.54
  14   8   2    2.87    0.38
  14   8   2    1.78    0.47
  15  -8   2   -0.70    0.51
  15   8   2   -0.15    0.23
  15   8   2   -0.07    0.43
  16  -8   2    0.00    0.55
  16   8   2   -0.07    0.25
  16   8   2   -0.48    0.45
  17  -8   2    0.10    0.59
  17   8   2   -0.62    0.54
  17   8   2   -0.30    0.26
  18  -8   2    0.20    0.67
  18   8   2    0.32    0.31
  18   8   2   -0.20    0.59
  19  -8   2    1.00    0.70
  19   8   2    0.14    0.62
  19   8   2    0.25    0.36
  20  -8   2    0.25    0.70
  20   8   2    0.08    0.36
  20   8   2   -1.37    0.70
  19  -9  -2    0.48    0.93
  19   9  -2    0.00    0.68
  18  -9  -2   -0.32    0.81
  18   9  -2   -0.41    0.60
  17  -9  -2    4.96    0.88
  17   9  -2    5.13    0.62
  17   9  -2    4.31    0.70
  16  -9  -2    0.55    0.69
  16   9  -2    1.65    0.37
  16   9  -2    0.95    0.51
  15  -9  -2    0.38    0.59
  15   9  -2    0.73    0.31
  15   9  -2    0.97    0.52
  14  -9  -2   -0.59    0.59
  14   9  -2    0.96    0.43
  14   9  -2    0.09    0.28
  13  -9  -2    0.94    0.50
  13   9  -2    0.68    0.41
  13   9  -2    0.70    0.29
  12  -9  -2    3.87    0.65
  12   9  -2    4.66    0.52
  12   9  -2    5.38    0.75
 -11  -9   2    2.03    0.25
  11  -9  -2    2.56    0.57
  11   9  -2    2.07    0.35
  11   9  -2    1.63    0.41
 -10  -9   2    0.86    0.19
  10  -9  -2    0.99    0.47
  10   9  -2    0.63    0.31
  10   9  -2   -0.04    0.33
   9  -9  -2   21.21    1.26
  -9  -9   2   21.85    1.03
   9   9  -2   22.53    1.25
   9   9  -2   23.40    1.11
   8  -9  -2    1.48    0.38
  -8  -9   2    0.91    0.26
   8   9  -2    1.14    0.27
   8   9  -2    1.04    0.36
   7  -9  -2    5.49    0.62
  -7  -9   2    5.83    0.47
   7   9  -2    6.07    0.68
   7   9  -2    6.00    0.48
   6  -9  -2    2.07    0.44
  -6  -9   2    2.06    0.34
   6   9  -2    1.51    0.35
   6   9  -2    2.13    0.31
  -5  -9   2    3.77    0.56
   5  -9  -2    3.30    0.46
   5   9  -2    3.69    0.43
   5   9  -2    3.94    0.40
  -4  -9   2   15.15    0.91
   4  -9  -2   16.30    0.97
   4   9  -2   16.01    0.88
   4   9  -2   17.49    0.88
  -3  -9   2   14.06    0.85
   3  -9  -2   14.88    0.87
   3   9  -2   13.89    0.78
   3   9  -2   15.35    0.81
  -3   9   2   14.25    0.86
   2  -9  -2   11.31    0.74
  -2  -9   2   10.05    0.74
  -2   9   2    9.50    0.73
   2   9  -2   11.58    0.64
   2   9  -2   11.57    0.68
   1  -9  -2   16.52    0.97
  -1  -9   2   14.94    0.91
   1   9  -2   17.09    0.91
   1   9  -2   18.10    0.86
  -1   9   2   17.12    0.95
   0  -9  -2   35.43    1.75
   0  -9   2   36.01    1.75
   0   9  -2   42.08    1.70
   0   9   2   40.23    1.66
   0   9  -2   39.46    1.74
   0   9   2   38.43    1.75
   1  -9   2    3.83    0.50
  -1  -9  -2    3.71    0.56
   1   9   2    4.82    0.39
  -1   9  -2    4.62    0.45
   1   9   2    4.29    0.48
   2  -9   2    9.09    0.70
  -2  -9  -2   10.57    0.78
   2   9   2   11.77    0.68
   2   9   2   10.48    0.62
   3  -9   2    0.69    0.33
  -3  -9  -2    0.20    0.36
   3   9   2    0.46    0.21
   3   9   2    0.55    0.25
  -4  -9  -2    1.63    0.35
   4  -9   2    1.46    0.39
   4   9   2    1.75    0.32
   4   9   2    1.41    0.26
   5  -9   2    2.25    0.38
  -5  -9  -2    1.87    0.34
   5   9   2    1.77    0.32
   5   9   2    1.81    0.31
  -6  -9  -2    0.57    0.27
   6  -9   2    1.02    0.38
   6   9   2    1.14    0.29
   6   9   2    1.25    0.31
   7  -9   2    5.60    0.62
  -7  -9  -2    5.74    0.45
   7   9   2    6.48    0.55
   7   9   2    6.25    0.69
  -8  -9  -2    4.48    0.39
   8  -9   2    4.52    0.61
   8   9   2    4.17    0.53
   8   9   2    4.92    0.50
  -9  -9  -2    2.65    0.28
   9  -9   2    2.80    0.51
   9   9   2    2.60    0.43
   9   9   2    3.39    0.46
 -10  -9  -2    3.13    0.26
  10  -9   2    3.23    0.53
  10   9   2    3.23    0.40
  10   9   2    2.63    0.45
  11  -9   2    5.71    0.74
  11   9   2    6.12    0.73
  11   9   2    5.49    0.49
  12  -9   2   -0.77    0.47
  12   9   2    0.64    0.40
  12   9   2    0.16    0.24
  13  -9   2   -0.13    0.52
  13   9   2   -0.71    0.41
  13   9   2    0.01    0.26
  14  -9   2    0.66    0.55
  14   9   2    0.49    0.45
  14   9   2    0.13    0.27
  15  -9   2    3.70    0.71
  15   9   2    5.39    0.50
  15   9   2    3.72    0.69
  16  -9   2    0.13    0.66
  16   9   2    0.05    0.57
  16   9   2    0.03    0.29
  17  -9   2    2.22    0.81
  17   9   2    2.07    0.39
  17   9   2    0.96    0.62
  18  -9   2    1.53    0.72
  18   9   2    0.03    0.71
  18   9   2    1.00    0.39
  17 -10  -2   -0.63    0.90
  17  10  -2   -0.04    0.58
  16 -10  -2    0.44    0.71
  16  10  -2   -0.23    0.55
  16  10  -2    0.27    0.39
  15 -10  -2    2.78    0.83
  15  10  -2    2.11    0.61
  15  10  -2    2.84    0.45
  14 -10  -2   -1.05    0.66
  14  10  -2   -0.11    0.51
  14  10  -2    0.30    0.33
  13 -10  -2   -0.48    0.59
  13  10  -2    0.13    0.46
  13  10  -2    0.75    0.34
  12 -10  -2   -0.28    0.56
  12  10  -2    0.31    0.33
  12  10  -2    0.12    0.44
  11 -10  -2   -0.24    0.53
  11  10  -2    0.47    0.37
  11  10  -2    0.07    0.32
  10 -10  -2    2.07    0.60
 -10 -10   2    2.20    0.31
  10  10  -2    1.92    0.45
  10  10  -2    2.24    0.38
   9 -10  -2    1.19    0.45
  -9 -10   2    1.35    0.30
   9  10  -2    1.03    0.38
   9  10  -2    1.59    0.37
  -8 -10   2    0.22    0.31
   8 -10  -2    0.59    0.45
   8  10  -2   -0.07    0.30
   8  10  -2    0.68    0.34
  -7 -10   2    3.19    0.42
   7 -10  -2    2.95    0.50
   7  10  -2    3.41    0.50
   7  10  -2    2.91    0.42
   6 -10  -2   18.61    1.16
  -6 -10   2   20.07    1.03
   6  10  -2   19.32    1.11
   6  10  -2   20.52    1.11
   5 -10  -2   14.17    0.97
  -5 -10   2   14.12    0.87
   5  10  -2   14.96    0.93
   5  10  -2   15.57    0.97
  -4 -10   2    6.37    0.64
   4 -10  -2    6.65    0.67
   4  10  -2    7.09    0.64
   4  10  -2    6.55    0.65
   3 -10  -2    1.45    0.42
  -3 -10   2    0.55    0.36
   3  10  -2    1.32    0.40
   3  10  -2    1.35    0.28
  -3  10   2    0.58    0.33
   2 -10  -2   15.96    0.99
  -2 -10   2   13.67    0.87
   2  10  -2   16.56    0.93
   2  10  -2   15.07    0.82
  -2  10   2   14.48    0.89
  -1 -10   2    1.62    0.38
   1 -10  -2    2.82    0.44
  -1  10   2    2.22    0.41
   1  10  -2    1.78    0.41
   0 -10  -2    5.07    0.58
   0 -10   2    4.10    0.57
   0  10   2    6.54    0.58
   0  10   2    5.12    0.43
   0  10  -2    6.96    0.60
   1 -10   2    0.50    0.36
  -1 -10  -2    0.85    0.35
  -1  10  -2    1.22    0.35
   1  10   2    0.81    0.33
   1  10   2    0.72    0.21
  -2 -10  -2    1.24    0.36
   2 -10   2    1.31    0.38
   2  10   2    1.57    0.33
   2  10   2    1.80    0.27
   3 -10   2    0.79    0.36
  -3 -10  -2    1.20    0.38
   3  10   2    1.17    0.32
   3  10   2    1.10    0.26
   4 -10   2    2.63    0.48
  -4 -10  -2    1.71    0.43
   4  10   2    2.82    0.40
   4  10   2    2.15    0.33
  -5 -10  -2    0.30    0.39
   5 -10   2   -0.14    0.35
   5  10   2    0.74    0.31
   5  10   2    0.23    0.31
  -6 -10  -2    6.67    0.65
   6 -10   2    6.92    0.72
   6  10   2    8.00    0.75
   6  10   2    8.08    0.62
   7 -10   2    7.24    0.74
  -7 -10  -2    6.72    0.66
   7  10   2    7.52    0.59
   7  10   2    7.14    0.71
   8 -10   2    0.54    0.47
  -8 -10  -2    0.42    0.27
   8  10   2    0.26    0.33
   8  10   2    0.73    0.28
  -9 -10  -2    6.45    0.45
   9 -10   2    6.75    0.78
   9  10   2    6.12    0.72
   9  10   2    6.33    0.55
  10 -10   2    3.10    0.56
  10  10   2    4.21    0.55
  10  10   2    3.98    0.46
  11 -10   2    0.19    0.55
  11  10   2    0.43    0.30
  11  10   2   -0.03    0.38
  12 -10   2    0.35    0.54
  12  10   2    0.16    0.40
  12  10   2    1.27    0.34
  13 -10   2   -0.46    0.60
  13  10   2    0.84    0.31
  13  10   2    0.01    0.46
  14 -10   2   -0.07    0.68
  14  10   2    0.64    0.51
  14  10   2    0.00    0.32
  15 -10   2    0.31    0.67
  15  10   2   -0.37    0.31
  15  10   2    0.29    0.53
  16 -10   2    0.57    0.72
  16  10   2    0.25    0.39
  16  10   2    0.89    0.58
  17 -10   2    2.26    0.86
  17  10   2    1.61    0.47
  17  10   2    2.17    0.68
  15 -11  -2    0.33    0.84
  15  11  -2   -0.53    0.58
  14 -11  -2   -0.50    0.73
  14  11  -2    0.87    0.44
  14  11  -2   -0.42    0.56
  13 -11  -2    0.17    0.78
  13  11  -2    0.41    0.40
  13  11  -2   -0.53    0.47
  12 -11  -2    2.19    0.84
  12  11  -2    2.99    0.49
  12  11  -2    1.31    0.53
  11 -11  -2    1.88    0.70
  11  11  -2    0.34    0.46
  11  11  -2    1.48    0.45
  10 -11  -2    2.63    0.64
  10  11  -2    2.98    0.43
  10  11  -2    2.33    0.52
  -9 -11   2    5.71    0.58
   9 -11  -2    6.03    0.86
   9  11  -2    6.66    0.68
   9  11  -2    5.37    0.74
   8 -11  -2    0.70    0.55
  -8 -11   2   -0.28    0.31
   8  11  -2    0.45    0.35
   8  11  -2   -0.37    0.31
   7 -11  -2    8.26    0.87
  -7 -11   2    6.27    0.64
   7  11  -2    6.34    0.73
   7  11  -2    8.16    0.69
   6 -11  -2    0.08    0.49
  -6 -11   2    0.73    0.41
   6  11  -2    1.12    0.37
   6  11  -2    0.56    0.32
  -5 -11   2   -0.45    0.37
   5 -11  -2   -0.23    0.43
   5  11  -2    0.29    0.33
   5  11  -2   -0.02    0.29
  -4 -11   2    0.54    0.43
   4 -11  -2    0.57    0.45
   4  11  -2    1.03    0.32
   4  11  -2    1.64    0.38
  -3 -11   2    0.46    0.43
   3 -11  -2    1.56    0.48
   3  11  -2    1.80    0.38
   3  11  -2    1.02    0.32
  -2 -11   2    4.65    0.69
   2 -11  -2    5.17    0.67
  -2  11   2    6.48    0.59
   2  11  -2    5.81    0.57
   2  11  -2    6.83    0.63
   1 -11  -2    2.05    0.46
  -1 -11   2    1.95    0.46
   1  11  -2    2.90    0.46
  -1  11   2    2.73    0.44
   0 -11   2    6.45    0.78
   0 -11  -2    8.52    0.82
   0  11   2    8.09    0.70
   0  11  -2    8.72    0.67
  -1 -11  -2    0.46    0.39
   1 -11   2   -0.29    0.38
   1  11   2    1.03    0.34
   1  11   2    0.52    0.24
   2 -11   2    2.86    0.51
  -2 -11  -2    2.99    0.51
   2  11   2    4.38    0.54
   2  11   2    3.19    0.47
  -3 -11  -2    1.67    0.47
   3 -11   2    2.72    0.51
   3  11   2    2.45    0.38
   3  11   2    3.08    0.45
  -4 -11  -2    0.13    0.43
   4 -11   2    1.07    0.46
   4  11   2    1.04    0.34
   4  11   2    0.96    0.35
   5 -11   2    0.10    0.43
  -5 -11  -2   -0.15    0.42
   5  11   2   -0.02    0.30
   5  11   2    0.29    0.32
   6 -11   2    1.88    0.51
  -6 -11  -2    0.96    0.44
   6  11   2    1.56    0.39
   6  11   2    1.95    0.36
  -7 -11  -2   -0.23    0.33
   7 -11   2    0.14    0.47
   7  11   2    0.27    0.34
   7  11   2    0.41    0.34
  -8 -11  -2    1.21    0.36
   8 -11   2    1.17    0.57
   8  11   2    1.18    0.37
   8  11   2    0.59    0.39
   9 -11   2    0.23    0.54
   9  11   2   -0.06    0.41
   9  11   2    0.43    0.34
  10 -11   2    0.06    0.56
  10  11   2   -0.08    0.44
  10  11   2    0.48    0.35
  11 -11   2    0.53    0.66
  11  11   2    0.87    0.50
  11  11   2    0.45    0.37
  12 -11   2    0.48    0.63
  12  11   2    0.27    0.50
  12  11   2    0.34    0.38
  13 -11   2    1.19    0.65
  13  11   2   -0.45    0.57
  13  11   2    0.34    0.40
  14 -11   2    1.29    0.73
  14  11   2    2.77    0.49
  14  11   2    1.88    0.66
  15 -11   2    4.20    0.97
  15  11   2    6.06    0.76
  15  11   2    4.63    0.80
  13 -12  -2    6.40    1.10
  13  12  -2    4.92    0.81
  12 -12  -2    0.04    0.77
  12  12  -2    1.28    0.53
  12  12  -2   -0.88    0.56
  11 -12  -2    0.51    0.70
  11  12  -2    0.51    0.45
  11  12  -2    0.72    0.55
  10 -12  -2    0.87    0.70
  10  12  -2   -0.14    0.47
  10  12  -2    0.69    0.45
   9 -12  -2    1.11    0.74
   9  12  -2    1.09    0.46
   9  12  -2    2.09    0.55
  -8 -12   2    2.78    0.46
   8 -12  -2    3.88    0.75
   8  12  -2    2.79    0.52
   8  12  -2    4.24    0.56
  -7 -12   2   -0.11    0.39
   7 -12  -2    0.78    0.65
   7  12  -2    0.33    0.40
   7  12  -2    0.44    0.42
   6 -12  -2    0.40    0.53
  -6 -12   2   -0.72    0.38
   6  12  -2   -0.46    0.35
   6  12  -2    0.18    0.44
   5 -12  -2   -0.57    0.54
   5  12  -2   -0.01    0.33
   5  12  -2    0.36    0.39
  -4 -12   2   -0.87    0.43
   4 -12  -2    0.17    0.58
   4  12  -2   -0.42    0.31
   4  12  -2    0.00    0.40
  -3 -12   2    2.68    0.61
   3 -12  -2    4.64    0.73
   3  12  -2    4.19    0.55
   3  12  -2    3.74    0.52
  -2 -12   2   -0.71    0.50
   2 -12  -2    0.26    0.51
   2  12  -2    1.30    0.46
   2  12  -2    0.24    0.30
   1 -12  -2   -0.65    0.46
  -1 -12   2   -0.19    0.49
   1  12  -2    0.38    0.39
  -1  12   2    0.41    0.41
   0 -12  -2   -0.28    0.47
   0 -12   2   -0.05    0.50
   0  12   2    0.49    0.42
  -1 -12  -2   -0.19    0.47
   1 -12   2   -0.45    0.48
   1  12   2    0.39    0.41
   2 -12   2   -0.23    0.49
  -2 -12  -2   -0.48    0.51
   2  12   2    0.51    0.32
   2  12   2    0.77    0.41
   3 -12   2   -0.01    0.48
  -3 -12  -2    0.21    0.51
   3  12   2    1.27    0.39
   3  12   2   -0.30    0.28
  -4 -12  -2    1.05    0.51
   4 -12   2    0.99    0.56
   4  12   2    1.07    0.35
   4  12   2    1.73    0.43
   5 -12   2    0.26    0.51
  -5 -12  -2   -0.20    0.48
   5  12   2    0.18    0.35
   5  12   2    0.83    0.42
  -6 -12  -2    6.07    0.78
   6 -12   2    8.85    0.92
   6  12   2    9.88    0.81
   6  12   2    7.74    0.80
  -7 -12  -2   -0.04    0.35
   7 -12   2    0.45    0.61
   7  12   2   -0.27    0.38
   7  12   2    0.80    0.40
   8 -12   2    0.59    0.69
   8  12   2    0.25    0.42
   8  12   2    0.20    0.39
   9 -12   2    4.84    0.86
   9  12   2    4.85    0.62
  10 -12   2    3.04    0.75
  10  12   2    1.89    0.57
  10  12   2    2.15    0.48
  11 -12   2    1.49    0.73
  11  12   2    0.56    0.48
  11  12   2    0.91    0.56
  12 -12   2    0.52    0.80
  12  12   2   -0.27    0.57
  12  12   2    0.42    0.46
  13 -12   2    0.73    0.90
  13  12   2    0.47    0.65
  13  12   2    0.34    0.52
  10 -13  -2    0.21    0.80
  10  13  -2    0.78    0.63
  10  13  -2    0.06    0.51
   9 -13  -2    0.74    0.98
   9  13  -2    2.13    0.59
   9  13  -2    1.49    0.56
   8 -13  -2   -0.17    0.81
   8  13  -2   -0.47    0.53
   8  13  -2    0.54    0.47
   7 -13  -2    0.53    0.76
   7  13  -2    0.89    0.57
   7  13  -2   -0.01    0.44
  -6 -13   2   -0.12    0.46
   6 -13  -2    0.52    0.75
   6  13  -2    0.23    0.41
   6  13  -2    1.01    0.54
  -5 -13   2   -0.53    0.56
   5 -13  -2    0.37    0.78
   5  13  -2    1.54    0.54
   5  13  -2   -0.51    0.37
  -4 -13   2   -0.91    0.53
   4 -13  -2    0.49    0.66
   4  13  -2    0.01    0.35
   4  13  -2    0.83    0.52
   3 -13  -2    0.28    0.60
  -3 -13   2   -1.15    0.55
   3  13  -2   -0.49    0.34
   3  13  -2    0.36    0.52
   2 -13  -2   -0.93    0.62
  -2 -13   2   -1.08    0.58
   2  13  -2    0.05    0.46
  -1 -13   2   -0.51    0.59
   1 -13  -2    0.88    0.68
   0 -13  -2    0.69    0.63
   0 -13   2   -0.28    0.61
   0  13   2    0.37    0.50
   1 -13   2   -1.10    0.58
  -1 -13  -2   -0.71    0.57
   1  13   2    0.50    0.47
  -2 -13  -2   -0.82    0.58
   2 -13   2    0.26    0.64
   2  13   2   -0.07    0.48
  -3 -13  -2    0.30    0.64
   3 -13   2    0.34    0.62
   3  13   2    1.17    0.50
   3  13   2    0.52    0.36
   4 -13   2   -0.73    0.66
  -4 -13  -2   -1.01    0.54
   4  13   2   -0.39    0.33
   4  13   2    0.17    0.49
   5 -13   2    4.77    0.85
  -5 -13  -2    5.22    0.72
   5  13   2    8.17    0.93
   5  13   2    5.49    0.71
   6 -13   2    0.62    0.79
   6  13   2    0.56    0.41
   6  13   2    0.93    0.53
   7 -13   2    3.33    0.83
   7  13   2    1.99    0.49
   8 -13   2    0.43    0.84
   8  13   2    0.83    0.55
   8  13   2    0.19    0.48
   9 -13   2    1.36    0.95
   9  13   2    2.02    0.64
   9  13   2    1.52    0.55
  -4 -14   2    6.83    0.87
   4 -14  -2    8.72    1.18
   3 -14  -2   -0.36    0.84
  -3 -14   2   -0.53    0.67
   2 -14  -2   -0.50    0.86
   1 -14  -2    2.60    0.91
  -1 -14   2    1.43    0.80
   0 -14  -2   -0.64    0.80
   0 -14   2   -0.95    0.77
   1 -14   2   10.03    1.30
  -1 -14  -2   10.62    1.32
  -2 -14  -2   -0.38    0.72
   2 -14   2   -0.23    0.89
   2  14   2    1.49    0.59
   3 -14   2    2.59    0.92
  -3 -14  -2    2.55    0.78
   4  14   2   -0.46    0.62
  24   0  -3    0.42    0.50
  24   0  -3    1.65    0.87
  23   0  -3    0.49    0.70
  23   0  -3    0.12    0.44
  22   0  -3    0.03    0.41
  21   0  -3    1.84    0.44
  21   0  -3    1.88    0.60
  20   0  -3    0.98    0.36
  20   0  -3   -0.07    0.50
  19   0  -3   -0.66    0.48
  19   0  -3   -0.26    0.32
  19   0  -3    0.40    0.48
  18   0  -3    0.20    0.41
  18   0  -3   -0.08    0.40
  18   0  -3    0.36    0.35
  17   0  -3    0.91    0.30
  17   0  -3    1.39    0.39
  17   0  -3    0.86    0.32
  16   0  -3    0.55    0.28
  16   0  -3    0.23    0.27
  16   0  -3    0.11    0.27
  15   0  -3    0.20    0.24
  15   0  -3    0.49    0.27
  15   0  -3    0.72    0.25
 -14   0   3   -0.04    0.17
  14   0  -3    0.07    0.21
 -13   0   3    2.52    0.28
  13   0  -3    2.85    0.33
 -12   0   3   -0.02    0.15
  12   0  -3   -0.29    0.17
  11   0  -3    3.43    0.34
 -11   0   3    3.86    0.28
 -10   0   3    0.16    0.14
  10   0  -3    0.29    0.18
   9   0  -3   65.91    2.77
  -9   0   3   69.46    2.73
   8   0  -3    0.05    0.12
   8   0  -3   -0.07    0.13
  -8   0   3    0.17    0.11
   7   0  -3    1.70    0.17
  -7   0   3    1.51    0.17
   6   0  -3   -0.12    0.08
  -6   0   3   -0.05    0.09
  -5   0   3    4.92    0.27
   5   0  -3    4.99    0.26
  -4   0   3    0.13    0.08
   4   0  -3    0.05    0.07
  -3   0   3   79.86    3.13
   3   0  -3   78.53    3.13
  -2   0   3   -0.09    0.04
   2   0  -3   -0.02    0.05
  -2   0   3    0.07    0.05
   2   0  -3   -0.01    0.04
   0   0  -3   -0.01    0.01
   0   0  -3   -0.01    0.02
   1   0   3    0.29    0.05
  -2   0  -3   -0.66    0.06
   2   0   3   -0.62    0.06
  -2   0  -3   -0.70    0.08
   2   0   3   -0.58    0.08
   3   0   3  101.26    4.09
   3   0   3  103.36    4.12
  -3   0  -3  105.54    4.09
   4   0   3    0.26    0.10
   4   0   3    0.16    0.13
   5   0   3  158.19    6.44
   5   0   3  162.19    6.40
   5   0   3  168.11    6.39
   6   0   3    0.18    0.08
   6   0   3    0.23    0.14
   6   0   3   -0.06    0.12
   7   0   3    3.73    0.27
   7   0   3    3.66    0.30
   7   0   3    3.91    0.22
   8   0   3    0.21    0.11
   8   0   3    0.54    0.17
   9   0   3   21.25    0.92
   9   0   3   21.68    0.94
   9   0   3   21.77    0.99
  10   0   3    0.01    0.16
  10   0   3    0.28    0.17
  11   0   3    3.98    0.35
  11   0   3    3.25    0.31
  12   0   3   -0.08    0.19
  12   0   3   -0.10    0.18
  13   0   3    4.23    0.37
  13   0   3    3.38    0.38
  14   0   3    0.11    0.22
  14   0   3    0.09    0.23
  15   0   3    3.60    0.39
  15   0   3    3.56    0.45
  16   0   3    0.00    0.25
  16   0   3   -0.15    0.33
  17   0   3    4.71    0.53
  17   0   3    4.16    0.45
  18   0   3    0.88    0.33
  18   0   3    0.13    0.32
  19   0   3    5.65    0.64
  19   0   3    6.36    0.60
  20   0   3    0.11    0.37
  21   0   3    2.68    0.51
  22   0   3    0.16    0.44
  23   0   3    0.59    0.49
  24   0   3    0.00    0.52
  24  -1  -3    3.23    0.63
  24   1  -3    2.76    0.82
  24   1  -3    3.29    0.53
  23  -1  -3    1.32    0.52
  23   1  -3    0.20    0.70
  23   1  -3    0.84    0.41
  22  -1  -3    0.27    0.45
  22  -1  -3    0.68    0.64
  22   1  -3   -0.20    0.61
  22   1  -3    0.42    0.38
  21  -1  -3    1.19    0.56
  21  -1  -3    1.68    0.45
  21   1  -3    1.50    0.39
  21   1  -3    1.26    0.54
  20  -1  -3   -0.28    0.38
  20  -1  -3    0.24    0.46
  20   1  -3    0.43    0.32
  20   1  -3    0.46    0.49
  19  -1  -3    0.76    0.39
  19  -1  -3   -0.16    0.42
  19   1  -3   -0.22    0.37
  19   1  -3    0.07    0.36
  19   1  -3    0.01    0.32
  18  -1  -3    4.43    0.55
  18  -1  -3    3.09    0.50
  18  -1  -3    5.27    0.69
  18   1  -3    4.71    0.48
  18   1  -3    4.93    0.50
  18   1  -3    4.22    0.55
  17  -1  -3    1.17    0.46
  17  -1  -3    1.16    0.47
  17  -1  -3    2.41    0.47
  17   1  -3    1.38    0.33
  17   1  -3    1.91    0.37
  17   1  -3    2.21    0.33
  16  -1  -3   14.73    0.89
  16  -1  -3   16.39    0.92
  16  -1  -3   15.86    0.91
  16   1  -3   14.54    0.79
  16   1  -3   15.49    0.81
  16   1  -3   15.67    0.85
 -15  -1   3    1.76    0.24
  15  -1  -3    1.48    0.34
  15  -1  -3    1.69    0.32
  15  -1  -3    1.53    0.33
  15   1  -3    1.78    0.28
 -14  -1   3    1.40    0.22
  14  -1  -3    1.20    0.29
  14  -1  -3    1.22    0.29
  14  -1  -3    1.28    0.31
  14   1  -3    1.58    0.26
  13  -1  -3    0.65    0.24
  13  -1  -3    0.68    0.22
 -13  -1   3    0.23    0.16
  13  -1  -3    0.48    0.24
 -13   1   3    0.52    0.18
  13   1  -3    0.63    0.19
 -12  -1   3    4.32    0.31
 -12   1   3    4.88    0.36
  12   1  -3    4.99    0.36
 -11  -1   3   64.95    2.53
 -11   1   3   63.22    2.56
  11   1  -3   59.50    2.57
 -10  -1   3    1.57    0.20
 -10   1   3    1.48    0.22
  10   1  -3    2.01    0.24
  -9  -1   3   12.05    0.55
   9   1  -3   11.93    0.54
  -9   1   3   12.08    0.58
   9   1  -3   11.33    0.58
  -8  -1   3    3.51    0.23
   8   1  -3    3.46    0.21
  -8   1   3    3.49    0.25
   8   1  -3    2.96    0.25
  -7  -1   3   12.28    0.53
  -7   1   3   12.05    0.56
   7   1  -3   12.12    0.52
   7   1  -3   11.19    0.55
   6  -1  -3   58.73    2.37
  -6  -1   3   60.05    2.35
   6   1  -3   58.77    2.34
  -6   1   3   59.79    2.37
   6   1  -3   57.16    2.36
  -5  -1   3  133.24    5.22
   5  -1  -3  140.54    5.25
   5   1  -3  131.31    5.22
   5   1  -3  132.12    5.23
  -5   1   3  139.95    5.25
   5   1  -3  119.30    5.27
  -4  -1   3   30.94    1.23
   4  -1  -3   32.81    1.25
  -4  -1   3   28.31    1.23
  -4   1   3   32.05    1.25
   4   1  -3   30.89    1.23
   4   1  -3   30.17    1.22
   4   1  -3   28.44    1.27
  -3  -1   3   56.57    2.30
  -3  -1   3   55.10    2.30
   3  -1  -3   62.38    2.32
  -3   1   3   61.34    2.32
   3   1  -3   57.61    2.30
   3   1  -3   58.53    2.30
   3   1  -3   56.39    2.34
   2  -1  -3    8.03    0.35
  -2  -1   3    7.49    0.32
   2  -1  -3    7.09    0.33
   2   1  -3    7.78    0.32
   2   1  -3    7.59    0.36
  -2   1   3    8.12    0.35
   2   1  -3    8.10    0.31
  -2   1   3    7.53    0.34
  -1  -1   3   10.10    0.41
   1  -1  -3    8.23    0.41
  -1   1   3   10.10    0.42
  -1   1   3    9.48    0.41
   1   1  -3    9.45    0.42
   1   1  -3   10.63    0.40
   0  -1   3    6.30    0.29
   0   1   3    6.12    0.28
   0   1  -3    6.71    0.28
   0   1   3    6.03    0.27
  -1  -1  -3    5.27    0.22
  -1  -1  -3    5.30    0.23
  -1   1  -3    4.89    0.25
   2  -1   3  218.50    8.66
   2   1   3  211.51    8.65
  -2   1  -3  232.68    8.67
   3  -1   3  288.52   11.29
   3   1   3  279.46   11.28
  -3   1  -3  295.38   11.29
   5  -1   3  135.97    5.44
  -5   1  -3  135.02    5.44
   5   1   3  146.63    5.39
  -5   1  -3  136.53    5.45
   5   1   3  136.41    5.39
   5   1   3  133.96    5.43
   6  -1   3    6.35    0.33
   6  -1   3    6.50    0.38
   6   1   3    6.70    0.35
   6   1   3    5.61    0.30
   6   1   3    6.97    0.29
   7  -1   3   19.74    0.86
   7  -1   3   16.55    0.82
   7   1   3   20.72    0.79
   7   1   3   19.13    0.80
   7   1   3   19.31    0.85
   8  -1   3  167.55    7.02
   8  -1   3  179.15    6.99
   8   1   3  185.60    6.93
   8   1   3  172.86    6.99
   8   1   3  176.42    6.94
   9  -1   3    2.53    0.32
   9  -1   3    2.99    0.30
   9   1   3    3.32    0.20
   9   1   3    2.87    0.24
   9   1   3    3.21    0.27
  10  -1   3  114.67    4.80
  10  -1   3  121.62    4.75
  10   1   3  121.16    4.69
  10   1   3  116.23    4.69
  10   1   3  117.91    4.77
  11  -1   3   15.93    0.80
  11  -1   3   16.94    0.85
  11   1   3   17.31    0.75
  11   1   3   17.18    0.81
  11   1   3   15.71    0.72
  12  -1   3    9.73    0.61
  12  -1   3    9.42    0.57
  12   1   3    9.62    0.56
  12   1   3    9.79    0.51
  12   1   3    9.22    0.47
  13  -1   3    2.78    0.36
  13  -1   3    2.54    0.32
  13   1   3    2.66    0.30
  13   1   3    2.23    0.31
  14  -1   3    3.03    0.38
  14  -1   3    2.56    0.32
  14   1   3    2.62    0.31
  14   1   3    3.09    0.35
  15  -1   3    1.10    0.36
  15  -1   3    1.24    0.30
  15   1   3    0.83    0.25
  15   1   3    1.04    0.24
  16  -1   3    4.70    0.47
  16  -1   3    3.48    0.48
  16   1   3    4.01    0.49
  16   1   3    3.05    0.39
  17  -1   3    0.99    0.34
  17  -1   3    0.62    0.35
  17   1   3    0.38    0.27
  17   1   3    0.40    0.30
  18  -1   3    9.85    0.74
  18  -1   3    7.96    0.77
  18   1   3    8.67    0.63
  18   1   3    9.19    0.66
  19  -1   3    2.32    0.45
  19  -1   3    1.54    0.48
  19   1   3    1.43    0.35
  20  -1   3    0.88    0.47
  20  -1   3    1.32    0.45
  20   1   3    1.15    0.36
  21  -1   3    0.64    0.43
  21   1   3    0.30    0.36
  22  -1   3    1.71    0.50
  22   1   3    1.09    0.42
  23  -1   3    0.14    0.52
  23   1   3    0.42    0.42
  24  -1   3   -0.22    0.55
  24   1   3   -0.94    0.42
  24  -2  -3    0.52    0.58
  24   2  -3    0.12    0.83
  24   2  -3    0.31    0.41
  23  -2  -3   -0.39    0.52
  23  -2  -3   -0.30    0.79
  23   2  -3    0.39    0.36
  23   2  -3    0.68    0.79
  22  -2  -3    0.45    0.48
  22  -2  -3    1.14    0.64
  22   2  -3    0.22    0.32
  22   2  -3    0.90    0.61
  21  -2  -3   -0.67    0.56
  21  -2  -3   -0.52    0.41
  21   2  -3   -0.01    0.30
  21   2  -3   -0.81    0.51
  20  -2  -3   -0.57    0.46
  20  -2  -3    0.21    0.41
  20   2  -3   -0.14    0.28
  20   2  -3   -0.46    0.46
  19  -2  -3    1.25    0.44
  19  -2  -3    0.82    0.39
  19   2  -3    0.56    0.42
  19   2  -3    0.25    0.28
  18  -2  -3    0.72    0.40
  18  -2  -3    0.67    0.39
  18   2  -3    0.64    0.33
  18   2  -3    0.59    0.34
  18   2  -3    0.38    0.37
  18   2  -3    0.85    0.32
  17  -2  -3    4.47    0.57
  17  -2  -3    4.24    0.58
  17  -2  -3    4.50    0.57
  17   2  -3    4.91    0.46
  17   2  -3    4.04    0.47
  17   2  -3    3.49    0.49
  17   2  -3    4.23    0.43
  16  -2  -3    0.16    0.35
 -16  -2   3    0.15    0.20
  16  -2  -3   -0.18    0.37
  16  -2  -3    0.53    0.39
  16   2  -3    0.02    0.32
  16   2  -3    0.05    0.21
  15  -2  -3    3.10    0.48
 -15  -2   3    3.04    0.31
  15  -2  -3    3.53    0.48
  15   2  -3    1.97    0.41
  15   2  -3    3.78    0.33
 -14  -2   3    0.04    0.17
  14  -2  -3    0.09    0.31
  14  -2  -3   -0.10    0.30
  14   2  -3    0.17    0.17
  13  -2  -3    1.01    0.28
 -13  -2   3    1.34    0.20
  13  -2  -3    1.59    0.30
  13   2  -3    1.74    0.24
  12  -2  -3    1.35    0.26
  12  -2  -3    1.51    0.28
 -12  -2   3    1.08    0.18
  12   2  -3    1.66    0.22
  11  -2  -3   20.66    1.00
 -11  -2   3   21.54    0.90
  11  -2  -3   20.32    0.99
  11   2  -3   19.60    0.87
  11   2  -3   21.26    0.94
  10  -2  -3   -0.37    0.19
  10  -2  -3   -0.02    0.19
 -10  -2   3    0.15    0.11
 -10   2   3   -0.02    0.15
  10   2  -3   -0.17    0.17
  10   2  -3    0.14    0.08
  10   2  -3   -0.18    0.11
  -9  -2   3    0.06    0.10
   9   2  -3    0.23    0.17
   9   2  -3    0.05    0.10
  -9   2   3    0.12    0.14
   9   2  -3    0.03    0.07
  -8  -2   3    0.16    0.09
  -8   2   3    0.26    0.14
   8   2  -3    0.17    0.07
   8   2  -3    0.05    0.14
   8   2  -3    0.18    0.10
  -7  -2   3   25.88    1.04
   7   2  -3   25.22    1.05
   7   2  -3   22.76    1.13
   7   2  -3   25.72    1.03
  -7   2   3   26.59    1.09
  -6  -2   3    0.88    0.11
   6   2  -3    0.91    0.09
   6   2  -3    0.66    0.16
  -6   2   3    0.99    0.16
   6   2  -3    0.80    0.11
  -5  -2   3    0.04    0.06
   5   2  -3    0.05    0.06
  -5   2   3    0.13    0.12
   5   2  -3    0.16    0.13
   5   2  -3    0.10    0.06
  -4  -2   3   15.12    0.65
   4  -2  -3   16.12    0.70
   4   2  -3   16.62    0.65
  -4   2   3   16.47    0.69
   4   2  -3   16.02    0.64
   4   2  -3   14.02    0.72
   3  -2  -3   19.26    0.81
  -3  -2   3   17.39    0.77
  -3  -2   3   19.46    0.78
   3   2  -3   20.50    0.79
   3   2  -3   19.84    0.77
   3   2  -3   17.06    0.83
  -3   2   3   18.81    0.80
  -3   2   3   20.02    0.82
  -2  -2   3  122.53    4.90
  -2  -2   3  116.52    4.88
   2  -2  -3  132.07    4.92
   2   2  -3  125.33    4.89
  -2   2   3  128.30    4.92
   2   2  -3  121.87    4.93
  -2   2   3  120.24    4.91
   2   2  -3  130.31    4.91
   1  -2  -3   38.64    1.68
  -1  -2   3   42.35    1.70
  -1  -2   3   36.45    1.68
   1  -2  -3   45.37    1.71
  -1   2   3   46.30    1.68
   1   2  -3   43.75    1.68
  -1   2   3   44.51    1.71
  -1   2   3   43.14    1.70
   1   2  -3   41.95    1.71
   1   2  -3   42.02    1.70
   0  -2  -3   17.70    0.72
   0  -2  -3   17.61    0.74
   0  -2  -3   14.87    0.71
   0  -2  -3   17.83    0.74
   0  -2   3   17.37    0.73
   0   2  -3   17.13    0.73
   0   2  -3   18.33    0.72
   0   2  -3   17.36    0.71
   0   2   3   17.79    0.71
   0   2   3   17.12    0.71
  -1  -2  -3    8.59    0.38
  -1  -2  -3    8.55    0.38
  -1  -2  -3    8.59    0.37
   1   2   3    7.97    0.39
   1   2   3    8.64    0.36
  -1   2  -3    7.29    0.40
  -2  -2  -3  379.82   14.25
   2  -2   3  350.74   14.29
  -2  -2  -3  371.34   14.26
   2   2   3  351.90   14.27
  -2   2  -3  369.41   14.30
   3  -2   3    3.21    0.26
  -3  -2  -3    3.09    0.15
  -3  -2  -3    2.60    0.14
   3   2   3    2.90    0.17
  -3   2  -3    3.13    0.26
   4  -2   3   18.76    0.83
  -4   2  -3   17.15    0.82
   4   2   3   19.73    0.78
   5  -2   3    4.56    0.33
   5   2   3    4.43    0.25
   6  -2   3    1.73    0.25
   6   2   3    1.83    0.16
   7  -2   3   40.59    1.73
   7   2   3   41.96    1.70
   8  -2   3    0.19    0.18
   8   2   3    0.43    0.09
   8   2   3    0.63    0.06
   8   2   3    0.42    0.12
   9  -2   3    0.03    0.17
   9   2   3    0.37    0.05
   9   2   3    0.25    0.09
   9   2   3    0.37    0.13
  10  -2   3    2.95    0.33
  10   2   3    3.29    0.17
  10   2   3    3.57    0.28
  10   2   3    3.42    0.22
  11  -2   3   20.70    1.03
  11   2   3   22.73    0.93
  11   2   3   23.10    1.02
  11   2   3   21.91    0.90
  12  -2   3    0.44    0.25
  12  -2   3    0.71    0.23
  12   2   3    1.22    0.11
  12   2   3    1.15    0.16
  12   2   3    0.89    0.19
  13  -2   3    0.09    0.25
  13  -2   3   -0.04    0.26
  13   2   3   -0.16    0.15
  13   2   3    0.33    0.17
  13   2   3    0.24    0.08
  14  -2   3    8.96    0.63
  14  -2   3    9.35    0.69
  14   2   3    9.51    0.43
  14   2   3    9.88    0.49
  14   2   3    9.45    0.57
  15  -2   3    0.51    0.36
  15  -2   3    0.22    0.33
  15   2   3    0.55    0.21
  15   2   3    0.08    0.19
  16  -2   3    0.63    0.43
  16  -2   3    0.04    0.33
  16   2   3    0.04    0.21
  16   2   3    0.68    0.29
  17  -2   3    1.42    0.40
  17  -2   3    1.97    0.41
  17   2   3    1.63    0.38
  17   2   3    1.60    0.32
  18  -2   3    1.88    0.43
  18  -2   3    0.71    0.40
  18   2   3    1.64    0.33
  19  -2   3    1.35    0.43
  19  -2   3    1.55    0.46
  19   2   3    0.69    0.30
  20  -2   3    0.58    0.44
  20  -2   3   -0.08    0.46
  20   2   3   -0.43    0.29
  21  -2   3    0.75    0.46
  21  -2   3   -0.34    0.49
  21   2   3    0.46    0.33
  22  -2   3    1.65    0.58
  22   2   3    0.64    0.36
  23  -2   3    0.72    0.57
  23   2   3    0.86    0.41
  23   2   3    0.00    0.69
  24  -2   3    1.49    0.63
  24   2   3   -0.30    0.99
  24   2   3    0.41    0.45
  24  -3  -3   -0.26    0.63
  24   3  -3    1.30    0.41
  24   3  -3    2.45    0.97
  23  -3  -3    0.79    0.55
  23  -3  -3   -0.28    0.78
  23   3  -3    0.54    0.35
  23   3  -3   -0.38    0.68
  22  -3  -3    8.65    0.89
  22  -3  -3    9.34    1.02
  22   3  -3    5.51    0.99
  22   3  -3    7.74    0.62
  21  -3  -3    2.70    0.60
  21  -3  -3    1.86    0.54
  21   3  -3    0.94    0.55
  21   3  -3    1.93    0.34
  20  -3  -3    1.05    0.47
  20  -3  -3    2.17    0.54
  20   3  -3    2.05    0.33
  20   3  -3    0.73    0.49
  19  -3  -3   -0.22    0.45
  19  -3  -3   -0.10    0.39
  19   3  -3    0.13    0.42
  19   3  -3    0.01    0.26
  18  -3  -3    0.56    0.37
  18  -3  -3   -0.07    0.40
  18   3  -3    0.31    0.31
  18   3  -3   -0.21    0.36
 -17  -3   3   -0.04    0.21
  17  -3  -3    0.41    0.36
  17   3  -3    0.21    0.23
  17   3  -3    0.05    0.33
  16  -3  -3   18.57    1.00
  16  -3  -3   17.98    1.00
 -16  -3   3   16.43    0.80
  16   3  -3   17.48    0.86
  16   3  -3   16.41    1.10
  15  -3  -3   21.15    1.09
 -15  -3   3   18.83    0.90
  15  -3  -3   21.03    1.12
  15   3  -3   20.60    0.95
  15   3  -3   19.30    1.14
  14  -3  -3    1.84    0.41
 -14  -3   3    1.76    0.22
  14  -3  -3    1.28    0.41
  14   3  -3    1.87    0.39
  14   3  -3    2.41    0.27
 -13  -3   3   16.54    0.76
  13  -3  -3   17.58    0.99
  13  -3  -3   16.98    0.97
  13   3  -3   16.69    0.80
  13   3  -3   17.05    0.97
  12  -3  -3    1.43    0.33
 -12  -3   3    1.89    0.23
  12  -3  -3    1.77    0.34
  12   3  -3    1.69    0.22
  12   3  -3    1.55    0.30
  12   3  -3    2.16    0.17
  11  -3  -3    0.62    0.24
  11  -3  -3   -0.02    0.23
 -11  -3   3    0.66    0.14
  11   3  -3    0.19    0.22
  11   3  -3    0.60    0.09
  11   3  -3    0.80    0.14
  10  -3  -3    9.60    0.58
  10  -3  -3    8.23    0.55
 -10  -3   3    8.49    0.42
  10   3  -3    7.98    0.57
  10   3  -3    8.32    0.43
  10   3  -3    8.61    0.39
   9  -3  -3   -0.05    0.21
   9  -3  -3    0.43    0.22
  -9  -3   3    0.40    0.11
   9   3  -3    0.52    0.20
   9   3  -3    0.45    0.09
   9   3  -3    0.35    0.10
  -8  -3   3    4.35    0.24
   8  -3  -3    4.83    0.39
   8  -3  -3    4.64    0.40
   8   3  -3    3.98    0.24
   8   3  -3    4.45    0.23
   8   3  -3    3.70    0.37
   7  -3  -3    1.65    0.26
  -7  -3   3    1.05    0.12
   7  -3  -3    1.28    0.23
   7   3  -3    0.82    0.19
   7   3  -3    1.28    0.13
   7   3  -3    1.30    0.13
   6  -3  -3    7.03    0.48
  -6  -3   3    7.04    0.33
   6  -3  -3    7.34    0.47
   6   3  -3    7.68    0.35
   6   3  -3    7.32    0.34
   6   3  -3    7.23    0.46
  -5  -3   3   27.52    1.16
   5  -3  -3   29.53    1.27
   5  -3  -3   28.23    1.25
   5   3  -3   30.13    1.17
   5   3  -3   27.85    1.25
   5   3  -3   28.32    1.16
   4  -3  -3    4.36    0.36
  -4  -3   3    4.70    0.24
   4  -3  -3    5.27    0.38
   4   3  -3    4.78    0.35
   4   3  -3    4.79    0.23
   4   3  -3    4.80    0.27
   3  -3  -3   52.48    2.15
   3  -3  -3   53.49    2.14
  -3  -3   3   52.42    2.08
  -3   3   3   51.73    2.09
   3   3  -3   54.14    2.07
   3   3  -3   50.85    2.08
   3   3  -3   48.41    2.13
   2  -3  -3    0.88    0.10
   2  -3  -3    0.68    0.15
  -2  -3   3    1.15    0.18
   2  -3  -3    0.93    0.20
   2  -3  -3    0.99    0.19
   2   3  -3    0.68    0.13
  -2   3   3    0.68    0.12
   2   3  -3    0.76    0.12
   2   3  -3    0.83    0.11
  -1  -3   3   27.62    1.13
   1  -3  -3   28.57    1.17
   1  -3  -3   24.33    1.11
   1  -3  -3   27.38    1.13
   1  -3  -3   29.19    1.16
   1   3  -3   25.56    1.13
  -1   3   3   28.64    1.10
   1   3  -3   26.34    1.13
   1   3  -3   27.85    1.11
  -1   3   3   27.10    1.12
   0  -3  -3    4.20    0.31
   0  -3  -3    4.18    0.25
   0  -3  -3    4.85    0.30
   0  -3   3    4.33    0.28
   0   3  -3    3.76    0.28
   0   3   3    4.39    0.24
   0   3  -3    4.42    0.24
   0   3  -3    4.16    0.24
   0   3   3    3.90    0.23
  -1  -3  -3   27.50    1.11
   1  -3   3   27.53    1.13
  -1  -3  -3   27.29    1.09
   1   3   3   25.58    1.11
  -1   3  -3   24.33    1.13
   1   3   3   27.29    1.09
   2  -3   3   86.08    3.42
  -2  -3  -3   88.55    3.38
   2   3   3   85.35    3.38
   2   3   3   85.94    3.39
   2   3   3   85.78    3.37
   2   3   3   79.72    3.40
   3  -3   3    4.68    0.33
  -3  -3  -3    5.60    0.26
   3   3   3    4.90    0.27
   3   3   3    4.77    0.33
   3   3   3    4.72    0.26
   3   3   3    5.16    0.26
  -4  -3  -3   12.63    0.53
   4  -3   3   12.92    0.62
   4   3   3   12.57    0.54
   4   3   3   11.87    0.61
   4   3   3   12.51    0.54
   4   3   3   12.32    0.53
   5  -3   3   53.63    2.20
  -5  -3  -3   53.43    2.09
   5   3   3   50.39    2.12
   5   3   3   54.01    2.10
   5   3   3   53.61    2.10
   6  -3   3    6.09    0.40
   6   3   3    5.11    0.28
   7  -3   3   18.26    0.85
   7   3   3   16.89    0.77
   8  -3   3    3.67    0.35
   8   3   3    3.60    0.25
   9  -3   3    0.96    0.22
   9   3   3    0.69    0.13
  10  -3   3    7.34    0.50
  10   3   3    7.29    0.41
  11  -3   3   11.31    0.67
  11   3   3   11.52    0.58
  12  -3   3    6.82    0.54
  12   3   3    5.92    0.39
  13  -3   3    3.24    0.45
  13   3   3    3.04    0.29
  14  -3   3    0.74    0.39
  14   3   3    1.05    0.20
  15  -3   3    1.31    0.38
  15  -3   3    1.97    0.39
  15   3   3    1.45    0.27
  16  -3   3    2.34    0.41
  16  -3   3    2.42    0.41
  16   3   3    2.09    0.35
  17  -3   3    0.23    0.39
  17  -3   3    0.31    0.37
  17   3   3    0.73    0.26
  18  -3   3    3.35    0.45
  18  -3   3    3.04    0.52
  18   3   3    2.79    0.39
  19  -3   3    0.12    0.42
  19  -3   3   -0.23    0.42
  19   3   3    0.48    0.27
  20  -3   3    1.13    0.52
  20  -3   3    2.44    0.58
  20   3   3    3.20    0.39
  20   3   3    2.14    0.61
  21  -3   3    1.48    0.59
  21  -3   3    1.12    0.54
  21   3   3    1.39    0.59
  21   3   3    1.06    0.33
  22  -3   3    0.94    0.67
  22  -3   3    0.27    0.55
  22   3   3    0.05    0.63
  22   3   3    0.61    0.34
  23  -3   3    0.91    0.61
  23   3   3    0.36    0.38
  23   3   3   -0.18    0.69
  23  -4  -3    8.05    1.19
  23  -4  -3    8.14    1.01
  23   4  -3    7.90    1.05
  23   4  -3    8.91    0.67
  22  -4  -3    3.82    0.67
  22  -4  -3    4.45    0.75
  22   4  -3    3.55    0.49
  22   4  -3    2.75    0.84
  21  -4  -3    0.13    0.51
  21  -4  -3    0.45    0.60
  21   4  -3   -0.59    0.61
  21   4  -3    0.40    0.26
  20  -4  -3   -0.60    0.48
  20  -4  -3    0.55    0.43
  20   4  -3    0.64    0.56
  20   4  -3   -0.20    0.23
  19  -4  -3    0.92    0.48
  19   4  -3    0.22    0.48
  19   4  -3    0.31    0.25
  18  -4  -3   -0.20    0.45
  18   4  -3   -0.42    0.40
  18   4  -3   -0.09    0.26
 -17  -4   3    6.68    0.43
  17  -4  -3    5.77    0.67
  17   4  -3    6.51    0.80
  17   4  -3    6.92    0.48
  16  -4  -3   11.69    0.80
 -16  -4   3   10.08    0.54
  16   4  -3   11.09    0.60
  16   4  -3    9.15    0.82
  15  -4  -3   20.90    1.07
 -15  -4   3   17.78    0.84
  15   4  -3   17.03    1.12
  15   4  -3   18.86    0.88
  14  -4  -3    3.32    0.48
  14  -4  -3    4.72    0.57
 -14  -4   3    3.79    0.33
  14   4  -3    4.14    0.31
  14   4  -3    3.95    0.55
 -13  -4   3    7.66    0.42
  13  -4  -3    7.29    0.63
  13  -4  -3    6.98    0.65
  13   4  -3    7.60    0.75
  13   4  -3    7.98    0.44
  13   4  -3    7.99    0.42
  12  -4  -3    0.18    0.30
 -12  -4   3    0.24    0.15
  12  -4  -3   -0.10    0.32
  12   4  -3    0.02    0.25
  12   4  -3   -0.34    0.13
  12   4  -3    0.08    0.12
  11  -4  -3    2.32    0.40
  11  -4  -3    2.71    0.42
 -11  -4   3    2.65    0.24
  11   4  -3    2.19    0.22
  11   4  -3    2.18    0.33
  10  -4  -3    0.77    0.28
 -10  -4   3    0.66    0.13
  10  -4  -3    0.84    0.28
  10   4  -3    0.59    0.12
  10   4  -3    0.31    0.13
  10   4  -3    0.67    0.23
   9  -4  -3   -0.03    0.23
   9  -4  -3    0.57    0.25
  -9  -4   3    0.11    0.09
   9   4  -3    0.19    0.19
   9   4  -3    0.21    0.09
   9   4  -3    0.09    0.11
   8  -4  -3   17.57    0.88
  -8  -4   3   16.22    0.71
   8  -4  -3   16.86    0.86
   8   4  -3   15.72    0.85
   8   4  -3   17.05    0.73
   8   4  -3   16.43    0.72
   7  -4  -3    5.47    0.43
  -7  -4   3    4.96    0.26
   7  -4  -3    5.68    0.44
   7   4  -3    4.89    0.27
   7   4  -3    4.48    0.29
   7   4  -3    4.44    0.39
  -6  -4   3    0.07    0.08
   6  -4  -3    0.00    0.18
   6  -4  -3    0.14    0.18
   6   4  -3    0.00    0.14
   6   4  -3   -0.16    0.12
   6   4  -3    0.13    0.09
   5  -4  -3   30.40    1.35
  -5  -4   3   31.35    1.25
   5  -4  -3   29.31    1.35
   5   4  -3   30.52    1.27
   5   4  -3   30.90    1.25
   5   4  -3   30.84    1.35
   4  -4  -3   27.77    1.22
   4  -4  -3   26.62    1.20
  -4  -4   3   27.68    1.12
   4   4  -3   25.70    1.13
   4   4  -3   26.97    1.19
   4   4  -3   27.51    1.11
  -4   4   3   26.30    1.14
  -3  -4   3   67.65    2.66
   3  -4  -3   68.15    2.72
   3  -4  -3   69.28    2.73
   3   4  -3   69.04    2.65
   3   4  -3   65.69    2.72
  -3   4   3   66.45    2.67
   3   4  -3   58.03    2.66
   2  -4  -3    4.14    0.35
  -2  -4   3    4.26    0.27
  -2   4   3    3.74    0.26
   2   4  -3    3.85    0.29
   2   4  -3    4.14    0.24
   1  -4  -3   15.25    0.72
  -1  -4   3   14.95    0.68
   1   4  -3   14.76    0.65
  -1   4   3   14.80    0.67
   1   4  -3   14.85    0.69
  -1   4   3   15.75    0.65
   0  -4  -3    0.59    0.17
   0  -4   3    0.38    0.15
   0   4  -3    0.36    0.10
   0   4   3    0.30    0.12
   0   4   3    0.38    0.10
   0   4  -3    0.45    0.12
   1  -4   3   19.45    0.85
  -1  -4  -3   19.37    0.84
   1   4   3   19.28    0.81
   1   4   3   18.71    0.84
   1   4   3   16.29    0.82
  -1   4  -3   19.46    0.81
   1   4   3   18.89    0.85
  -1   4  -3   19.13    0.82
  -2  -4  -3   -0.01    0.12
   2  -4   3    0.20    0.17
   2   4   3    0.28    0.12
   2   4   3    0.34    0.13
   2   4   3    0.25    0.14
   2   4   3    0.27    0.10
   3  -4   3   -0.21    0.14
  -3  -4  -3    0.01    0.11
   3   4   3    0.27    0.13
   3   4   3   -0.19    0.08
   3   4   3   -0.17    0.12
  -4  -4  -3   65.90    2.57
   4  -4   3   64.26    2.65
   4   4   3   66.31    2.58
   4   4   3   60.95    2.64
   4   4   3   64.33    2.58
   4   4   3   64.56    2.58
  -5  -4  -3    3.49    0.22
   5  -4   3    3.56    0.35
   5   4   3    3.68    0.24
   5   4   3    3.45    0.23
   5   4   3    3.56    0.33
   5   4   3    3.40    0.23
  -6  -4  -3    0.05    0.06
   6  -4   3    0.17    0.19
   6   4   3    0.01    0.08
   6   4   3   -0.09    0.10
   6   4   3    0.28    0.09
   6   4   3    0.12    0.17
  -7  -4  -3    8.83    0.39
   7  -4   3    8.93    0.56
   7   4   3    9.63    0.41
   7   4   3    8.41    0.56
   7   4   3    9.56    0.41
   7   4   3    9.40    0.45
   8  -4   3    0.08    0.23
   8   4   3   -0.08    0.18
   8   4   3    0.04    0.09
   9  -4   3    2.55    0.35
   9   4   3    2.47    0.37
   9   4   3    2.25    0.21
  10  -4   3    3.42    0.44
  10   4   3    3.97    0.28
  10   4   3    3.93    0.48
  11  -4   3    6.72    0.62
  11   4   3    7.15    0.40
  11   4   3    6.26    0.58
  12  -4   3    2.16    0.40
  12   4   3    1.46    0.35
  12   4   3    2.46    0.25
  13  -4   3   23.04    1.14
  13   4   3   23.72    1.01
  13   4   3   18.14    1.20
  14  -4   3    9.44    0.71
  14   4   3    7.99    0.75
  14   4   3    9.95    0.53
  15  -4   3   13.23    0.85
  15   4   3   12.09    0.87
  15   4   3   13.08    0.71
  16  -4   3   -0.37    0.34
  16   4   3    0.25    0.33
  16   4   3    0.34    0.24
  17  -4   3   -0.39    0.37
  17  -4   3    0.51    0.38
  17   4   3   -0.22    0.34
  17   4   3    0.01    0.21
  18  -4   3    0.60    0.42
  18  -4   3    0.58    0.43
  18   4   3    0.65    0.24
  18   4   3    0.84    0.42
  19  -4   3    0.90    0.50
  19  -4   3    0.63    0.49
  19   4   3    0.19    0.24
  19   4   3    0.78    0.45
  20  -4   3    0.82    0.54
  20  -4   3    1.00    0.49
  20   4   3    0.32    0.57
  20   4   3    1.66    0.32
  21  -4   3    3.29    0.68
  21  -4   3    4.35    0.69
  21   4   3    4.08    0.75
  21   4   3    3.94    0.47
  22  -4   3    2.32    0.66
  22  -4   3    2.49    0.71
  22   4   3    1.76    0.38
  22   4   3    0.76    0.73
  23  -4   3    1.48    0.80
  23  -4   3    1.25    0.69
  23   4   3    0.96    0.92
  23   4   3    1.85    0.39
  23  -5  -3    0.87    0.68
  23  -5  -3   -0.75    0.80
  23   5  -3   -0.47    0.79
  23   5  -3   -0.41    0.34
  22  -5  -3    1.69    0.78
  22  -5  -3    0.70    0.61
  22   5  -3    1.35    0.69
  22   5  -3    1.14    0.36
  21  -5  -3    1.51    0.69
  21  -5  -3    1.24    0.53
  21   5  -3    0.82    0.62
  21   5  -3    0.69    0.30
  20  -5  -3    0.20    0.61
  20   5  -3    0.36    0.51
  20   5  -3    0.79    0.27
  19  -5  -3    0.07    0.52
  19   5  -3    0.35    0.23
  19   5  -3    1.40    0.58
  18  -5  -3    1.45    0.54
  18   5  -3    1.19    0.45
  18   5  -3    0.74    0.26
  17  -5  -3    4.39    0.61
  17   5  -3    4.04    0.42
  17   5  -3    4.60    0.66
  16  -5  -3   -0.49    0.41
  16   5  -3    1.01    0.21
  16   5  -3    0.87    0.36
 -15  -5   3    3.70    0.31
  15  -5  -3    3.62    0.56
  15   5  -3    4.44    0.34
  15   5  -3    2.92    0.46
 -14  -5   3   22.56    0.98
  14  -5  -3   22.61    1.22
  14   5  -3   20.92    1.25
  14   5  -3   23.10    1.01
 -13  -5   3    6.80    0.41
  13  -5  -3    7.97    0.67
  13   5  -3    5.85    0.66
  13   5  -3    7.25    0.42
  12  -5  -3    1.09    0.34
 -12  -5   3    0.59    0.16
  12   5  -3    0.68    0.16
  12   5  -3    0.62    0.35
  12   5  -3   -0.04    0.20
 -11  -5   3    0.68    0.14
  11  -5  -3    1.23    0.33
  11   5  -3    0.36    0.14
  11   5  -3    0.61    0.28
  10  -5  -3    4.94    0.51
 -10  -5   3    4.51    0.27
  10   5  -3    4.02    0.34
  10   5  -3    4.67    0.50
  10   5  -3    4.94    0.29
  -9  -5   3    9.87    0.45
   9  -5  -3    9.14    0.68
   9   5  -3   10.49    0.48
   9   5  -3    9.72    0.64
   9   5  -3    8.93    0.50
  -8  -5   3    1.43    0.15
   8  -5  -3    1.55    0.31
   8   5  -3    1.48    0.18
   8   5  -3    1.36    0.25
   7  -5  -3   15.78    0.82
  -7  -5   3   13.86    0.63
   7   5  -3   14.95    0.65
   7   5  -3   13.86    0.77
   6  -5  -3    1.94    0.30
  -6  -5   3    2.45    0.19
   6   5  -3    2.17    0.32
   6   5  -3    2.46    0.20
   5  -5  -3   11.07    0.65
  -5  -5   3   11.01    0.52
   5   5  -3   11.51    0.52
   5   5  -3   10.76    0.62
   4  -5  -3   51.96    2.17
  -4  -5   3   51.32    2.08
   4   5  -3   48.88    2.14
  -4   5   3   49.24    2.09
   4   5  -3   52.52    2.06
   3  -5  -3   14.19    0.74
  -3  -5   3   14.24    0.65
  -3   5   3   13.17    0.66
   3   5  -3   14.39    0.63
   3   5  -3   13.64    0.69
  -2  -5   3    5.15    0.34
   2  -5  -3    4.95    0.40
  -2   5   3    4.97    0.32
   2   5  -3    5.35    0.31
   2   5  -3    5.26    0.35
  -1  -5   3   26.71    1.18
   1  -5  -3   28.00    1.22
  -1   5   3   27.80    1.17
   1   5  -3   27.10    1.18
   1   5  -3   27.18    1.16
  -1   5   3   27.84    1.14
   0  -5  -3    6.41    0.41
   0  -5   3    6.72    0.41
   0   5  -3    7.16    0.37
   0   5   3    6.48    0.37
   0   5  -3    6.00    0.36
   0   5   3    6.67    0.36
  -1  -5  -3   40.15    1.71
   1  -5   3   39.00    1.73
  -1   5  -3   41.01    1.69
   1   5   3   39.26    1.70
   1   5   3   41.20    1.69
  -1   5  -3   45.14    1.69
   2  -5   3    0.04    0.18
  -2  -5  -3    0.43    0.15
   2   5   3    0.32    0.13
   2   5   3    0.05    0.12
   3  -5   3    1.17    0.24
  -3  -5  -3    0.52    0.15
   3   5   3    0.66    0.16
   3   5   3    0.65    0.13
   3   5   3    0.13    0.27
   4  -5   3    3.84    0.35
  -4  -5  -3    4.62    0.29
   4   5   3    4.53    0.27
   4   5   3    4.38    0.32
   4   5   3    4.01    0.33
   4   5   3    4.13    0.34
   5  -5   3    3.86    0.36
  -5  -5  -3    4.21    0.27
   5   5   3    3.44    0.35
   5   5   3    4.40    0.27
   5   5   3    3.91    0.31
   5   5   3    3.98    0.29
   6  -5   3    1.00    0.23
  -6  -5  -3    1.00    0.14
   6   5   3    1.25    0.16
   6   5   3    1.08    0.15
   6   5   3    1.14    0.15
  -7  -5  -3    0.14    0.08
   7  -5   3    0.16    0.22
   7   5   3    0.14    0.11
   7   5   3    0.17    0.13
   7   5   3    0.08    0.13
   7   5   3    0.15    0.18
  -8  -5  -3    1.75    0.13
   8  -5   3    1.78    0.31
   8   5   3    1.35    0.26
   8   5   3    1.94    0.20
   9  -5   3    1.60    0.34
  -9  -5  -3    1.90    0.14
   9   5   3    1.58    0.28
   9   5   3    1.91    0.21
  10  -5   3    1.25    0.30
  10   5   3    0.90    0.28
  10   5   3    1.37    0.19
  11  -5   3    7.63    0.60
  11   5   3    7.06    0.41
  11   5   3    6.00    0.59
  12  -5   3   11.94    0.77
  12   5   3   10.96    0.59
  12   5   3   10.55    0.83
  13  -5   3    0.26    0.33
  13   5   3    0.38    0.18
  13   5   3   -0.20    0.30
  14  -5   3   51.77    2.23
  14   5   3   44.63    2.25
  14   5   3   50.63    2.09
  15  -5   3    4.60    0.61
  15   5   3    5.17    0.64
  15   5   3    5.06    0.44
  16  -5   3    2.74    0.47
  16   5   3    2.01    0.30
  16   5   3    2.01    0.47
  17  -5   3    1.95    0.45
  17   5   3    1.86    0.27
  17   5   3    1.48    0.42
  18  -5   3    1.33    0.51
  18   5   3    1.44    0.51
  18   5   3    2.03    0.29
  19  -5   3   -0.54    0.52
  19  -5   3    0.34    0.46
  19   5   3   -0.04    0.24
  19   5   3   -0.43    0.50
  20  -5   3   -0.44    0.51
  20  -5   3    0.38    0.51
  20   5   3   -0.44    0.54
  20   5   3   -0.20    0.27
  21  -5   3    0.28    0.63
  21  -5   3    0.70    0.55
  21   5   3    0.19    0.29
  21   5   3    0.00    0.66
  22  -5   3    2.23    0.68
  22  -5   3    2.77    0.64
  22   5   3    1.34    0.72
  22   5   3    2.22    0.38
  22  -6  -3    2.84    0.67
  22  -6  -3    2.30    0.88
  22   6  -3    1.98    0.76
  22   6  -3    2.70    0.47
  21  -6  -3    7.93    0.93
  21   6  -3    5.98    0.56
  21   6  -3    5.90    1.00
  20  -6  -3   -0.35    0.64
  20   6  -3   -0.34    0.27
  20   6  -3   -0.06    0.56
  19  -6  -3    0.11    0.56
  19   6  -3   -0.30    0.50
  19   6  -3    0.30    0.26
  18  -6  -3    1.36    0.56
  18   6  -3    0.77    0.28
  18   6  -3    0.92    0.49
  17  -6  -3    2.45    0.60
  17   6  -3    2.71    0.52
  17   6  -3    3.02    0.43
  16  -6  -3   -0.33    0.45
  16   6  -3    0.31    0.23
  16   6  -3    0.25    0.35
  15  -6  -3    5.06    0.63
  15   6  -3    5.41    0.40
  15   6  -3    5.67    0.65
 -14  -6   3    7.25    0.43
  14  -6  -3    7.60    0.73
  14   6  -3    7.75    0.46
  14   6  -3    7.78    0.69
 -13  -6   3    8.69    0.46
  13  -6  -3    7.84    0.74
  13   6  -3    9.56    0.50
  13   6  -3    8.12    0.74
  12  -6  -3    3.87    0.55
 -12  -6   3    3.57    0.30
  12   6  -3    3.57    0.51
  12   6  -3    3.39    0.31
  11  -6  -3   18.73    1.02
 -11  -6   3   18.06    0.82
  11   6  -3   20.06    0.86
  11   6  -3   17.67    1.13
 -10  -6   3    2.33    0.21
  10  -6  -3    2.18    0.39
  10   6  -3    2.20    0.24
  10   6  -3    2.29    0.36
   9  -6  -3    1.61    0.35
  -9  -6   3    1.93    0.19
   9   6  -3    1.42    0.31
   9   6  -3    2.08    0.22
  -8  -6   3    0.55    0.13
   8  -6  -3    0.78    0.30
   8   6  -3    0.62    0.15
   8   6  -3    0.32    0.23
   7  -6  -3    4.29    0.51
  -7  -6   3    4.94    0.32
   7   6  -3    5.20    0.32
   7   6  -3    5.62    0.48
  -6  -6   3   34.88    1.44
   6  -6  -3   33.77    1.59
   6   6  -3   33.18    1.56
   6   6  -3   35.76    1.45
  -5  -6   3    0.29    0.16
   5  -6  -3    0.06    0.27
   5   6  -3    0.12    0.16
   5   6  -3    0.22    0.13
  -4  -6   3   52.95    2.18
   4  -6  -3   51.51    2.26
   4   6  -3   53.45    2.24
   4   6  -3   54.01    2.16
  -4   6   3   51.30    2.20
   3  -6  -3   11.99    0.69
  -3  -6   3   12.01    0.61
   3   6  -3   11.90    0.57
  -3   6   3   11.09    0.59
   3   6  -3   11.32    0.62
  -2  -6   3    4.66    0.35
   2  -6  -3    3.69    0.40
  -2   6   3    3.72    0.33
   2   6  -3    4.45    0.30
   2   6  -3    4.41    0.33
   1  -6  -3   61.55    2.66
  -1  -6   3   63.89    2.63
  -1   6   3   66.90    2.58
  -1   6   3   63.67    2.62
   1   6  -3   62.48    2.60
   1   6  -3   64.89    2.62
   0  -6  -3    2.33    0.30
   0  -6   3    2.14    0.28
   0   6  -3    2.09    0.23
   0   6   3    1.65    0.22
   0   6   3    1.83    0.21
   0   6  -3    1.94    0.22
   1  -6   3    7.69    0.51
  -1  -6  -3    8.38    0.50
  -1   6  -3    8.50    0.47
   1   6   3    8.30    0.46
  -1   6  -3    9.07    0.45
   1   6   3    8.48    0.47
  -2  -6  -3   10.41    0.57
   2  -6   3   10.79    0.62
   2   6   3   11.22    0.55
   2   6   3   11.13    0.59
   3  -6   3   33.78    1.51
  -3  -6  -3   35.38    1.45
   3   6   3   34.91    1.45
   3   6   3   32.08    1.49
  -4  -6  -3    4.14    0.31
   4  -6   3    3.97    0.41
   4   6   3    3.06    0.33
   4   6   3    3.83    0.27
   5  -6   3    1.15    0.32
  -5  -6  -3    1.77    0.23
   5   6   3    1.38    0.23
   5   6   3    1.73    0.21
  -6  -6  -3    5.99    0.35
   6  -6   3    5.39    0.52
   6   6   3    5.90    0.44
   6   6   3    6.18    0.35
  -7  -6  -3    8.99    0.42
   7  -6   3    9.27    0.61
   7   6   3    8.37    0.57
   7   6   3    8.00    0.46
   7   6   3    8.67    0.46
   7   6   3    7.85    0.48
  -8  -6  -3    0.61    0.10
   8  -6   3    0.46    0.28
   8   6   3    0.42    0.23
   8   6   3    0.60    0.16
  -9  -6  -3    1.54    0.15
   9  -6   3    1.41    0.32
   9   6   3    1.83    0.23
   9   6   3    1.31    0.30
  10  -6   3    1.64    0.34
 -10  -6  -3    1.71    0.18
 -10  -6  -3    1.75    0.15
  10   6   3    0.90    0.28
  10   6   3    1.55    0.21
  11  -6   3   17.08    0.94
  11   6   3   16.65    0.78
  11   6   3   14.51    1.00
  12  -6   3   98.35    4.11
  12   6   3   96.60    4.23
  12   6   3   99.53    3.97
  13  -6   3   15.80    0.95
  13   6   3   13.45    0.98
  13   6   3   15.28    0.77
  14  -6   3    1.40    0.45
  14   6   3    1.52    0.29
  14   6   3    1.68    0.41
  15  -6   3    3.70    0.53
  15   6   3    3.35    0.52
  15   6   3    3.26    0.38
  16  -6   3   -0.18    0.45
  16   6   3    0.17    0.21
  16   6   3   -0.10    0.40
  17  -6   3    3.02    0.57
  17   6   3    2.92    0.55
  17   6   3    3.99    0.39
  18  -6   3    0.08    0.52
  18   6   3    0.01    0.53
  18   6   3    0.48    0.25
  19  -6   3    1.72    0.60
  19   6   3    1.56    0.31
  19   6   3    1.46    0.55
  20  -6   3    5.39    0.78
  20  -6   3    5.71    0.74
  20   6   3    3.64    0.48
  20   6   3    5.79    0.80
  21  -6   3    1.66    0.73
  21  -6   3    1.43    0.61
  21   6   3    2.06    0.70
  21   6   3    1.54    0.36
  22  -6   3   -1.44    0.69
  22  -6   3    0.00    0.68
  22   6   3    0.13    0.35
  22   6   3    0.68    0.75
  21  -7  -3   -0.73    0.80
  21   7  -3    1.85    0.73
  20  -7  -3   -0.08    0.73
  20   7  -3    0.08    0.60
  20   7  -3    0.10    0.34
  19  -7  -3   -0.28    0.65
  19   7  -3   -0.94    0.52
  19   7  -3   -0.64    0.29
  18  -7  -3    0.91    0.58
  18   7  -3    0.50    0.27
  18   7  -3    0.98    0.51
  17  -7  -3   -0.34    0.54
  17   7  -3   -0.16    0.50
  17   7  -3    0.01    0.27
  16  -7  -3    2.08    0.56
  16   7  -3    3.09    0.52
  16   7  -3    2.03    0.37
  15  -7  -3    1.26    0.57
  15   7  -3    2.44    0.46
  15   7  -3    2.30    0.32
  14  -7  -3    4.70    0.66
  14   7  -3    4.32    0.37
  14   7  -3    3.93    0.55
  13  -7  -3    9.80    0.83
 -13  -7   3    7.88    0.47
  13   7  -3    8.99    0.73
  13   7  -3    9.06    0.52
  12  -7  -3    4.11    0.61
 -12  -7   3    3.79    0.29
  12   7  -3    3.87    0.33
  12   7  -3    3.74    0.55
  11  -7  -3    0.34    0.36
 -11  -7   3    0.61    0.15
  11   7  -3    0.45    0.18
  11   7  -3   -0.26    0.29
  10  -7  -3    0.45    0.30
 -10  -7   3    0.20    0.12
  10   7  -3    0.05    0.32
  10   7  -3    0.40    0.17
   9  -7  -3    2.06    0.39
  -9  -7   3    2.35    0.22
   9   7  -3    1.92    0.37
   9   7  -3    2.33    0.27
  -8  -7   3    0.19    0.15
   8  -7  -3    0.42    0.32
   8   7  -3    0.19    0.16
   8   7  -3    0.22    0.22
   7  -7  -3    0.70    0.30
  -7  -7   3    0.43    0.17
   7   7  -3    0.51    0.17
   7   7  -3    0.33    0.22
   6  -7  -3    0.36    0.28
  -6  -7   3    0.02    0.17
   6   7  -3    0.33    0.19
   6   7  -3    0.26    0.16
   5  -7  -3    0.91    0.27
  -5  -7   3    1.11    0.22
   5   7  -3    1.13    0.24
   5   7  -3    1.11    0.20
   4  -7  -3   -0.07    0.29
  -4  -7   3    0.63    0.20
  -4   7   3    0.07    0.18
   4   7  -3    0.23    0.16
   4   7  -3    0.29    0.16
  -3  -7   3    3.72    0.34
   3  -7  -3    3.04    0.45
   3   7  -3    3.19    0.29
   3   7  -3    2.99    0.31
  -3   7   3    2.91    0.32
  -2  -7   3    4.65    0.38
   2  -7  -3    4.58    0.44
   2   7  -3    4.41    0.34
   2   7  -3    4.13    0.36
  -2   7   3    4.18    0.37
  -1  -7   3    6.09    0.43
   1  -7  -3    5.48    0.45
  -1   7   3    5.36    0.41
  -1   7   3    5.78    0.35
   1   7  -3    5.42    0.38
   1   7  -3    5.91    0.38
   0  -7   3    1.32    0.24
   0  -7  -3    1.46    0.26
   0   7   3    1.27    0.17
   0   7  -3    1.82    0.25
   0   7  -3    1.44    0.21
   0   7   3    1.34    0.22
   1  -7   3    6.48    0.48
  -1  -7  -3    5.87    0.45
  -1   7  -3    5.83    0.41
   1   7   3    5.84    0.40
   1   7   3    5.77    0.39
   2  -7   3    0.24    0.26
  -2  -7  -3    0.34    0.19
   2   7   3    0.29    0.17
   2   7   3   -0.01    0.14
  -3  -7  -3    0.74    0.21
   3  -7   3    0.27    0.27
   3   7   3    0.47    0.18
   3   7   3    0.59    0.17
   4  -7   3    3.73    0.44
  -4  -7  -3    4.65    0.35
   4   7   3    4.07    0.39
   4   7   3    4.66    0.34
   5  -7   3    0.49    0.22
  -5  -7  -3    0.27    0.19
   5   7   3    0.28    0.15
   5   7   3    0.53    0.20
   6  -7   3    2.49    0.37
  -6  -7  -3    3.18    0.32
   6   7   3    3.29    0.40
   6   7   3    2.82    0.28
  -7  -7  -3    6.32    0.39
   7  -7   3    5.18    0.51
   7   7   3    6.26    0.40
   7   7   3    6.16    0.51
  -8  -7  -3    0.47    0.14
   8  -7   3    0.26    0.26
   8   7   3    0.65    0.17
   8   7   3    0.44    0.26
  -9  -7  -3    2.54    0.20
  -9  -7  -3    2.96    0.31
   9  -7   3    2.79    0.40
   9   7   3    2.41    0.37
   9   7   3    2.75    0.30
 -10  -7  -3    4.45    0.25
  10  -7   3    4.73    0.54
  10   7   3    3.78    0.51
  10   7   3    4.50    0.37
  11  -7   3    1.51    0.40
  11   7   3    1.27    0.23
  11   7   3    1.07    0.39
  12  -7   3    1.22    0.40
  12   7   3    0.26    0.36
  12   7   3    1.21    0.26
  13  -7   3    5.50    0.64
  13   7   3    6.86    0.67
  13   7   3    6.42    0.51
  14  -7   3    0.32    0.45
  14   7   3    0.28    0.23
  14   7   3    0.50    0.39
  15  -7   3    6.42    0.78
  15   7   3    7.50    0.82
  15   7   3    7.25    0.51
  16  -7   3    0.27    0.51
  16   7   3    0.01    0.45
  16   7   3   -0.11    0.21
  17  -7   3    0.75    0.54
  17   7   3    0.86    0.26
  17   7   3    0.43    0.54
  18  -7   3    0.45    0.54
  18   7   3    0.65    0.60
  18   7   3    0.51    0.27
  19  -7   3    0.44    0.62
  19   7   3    0.29    0.57
  19   7   3   -0.03    0.29
  20  -7   3    0.02    0.65
  20   7   3   -0.27    0.30
  20   7   3   -0.44    0.67
  21  -7   3   -0.73    0.76
  21  -7   3    0.30    0.73
  21   7   3   -0.27    0.71
  21   7   3   -0.52    0.34
  20  -8  -3    3.18    0.82
  20   8  -3    3.57    0.75
  19  -8  -3    1.26    0.78
  19   8  -3    1.54    0.66
  19   8  -3    2.26    0.45
  18  -8  -3    0.36    0.73
  18   8  -3    0.33    0.31
  18   8  -3    0.42    0.60
  17  -8  -3    2.29    0.64
  17   8  -3    1.14    0.52
  17   8  -3    1.93    0.33
  16  -8  -3    8.24    0.92
  16   8  -3    8.37    0.60
  16   8  -3    6.01    0.83
  15  -8  -3    1.31    0.58
  15   8  -3    0.25    0.44
  15   8  -3    0.82    0.31
  14  -8  -3   -0.15    0.52
  14   8  -3    0.09    0.29
  14   8  -3    0.05    0.40
  13  -8  -3    0.66    0.48
  13   8  -3    0.69    0.26
  13   8  -3   -0.16    0.39
  12  -8  -3    0.38    0.48
 -12  -8   3    0.31    0.16
  12   8  -3    0.12    0.21
  12   8  -3    0.53    0.33
  11  -8  -3    5.41    0.68
 -11  -8   3    5.36    0.36
  11   8  -3    5.81    0.66
  11   8  -3    5.41    0.42
 -10  -8   3   14.79    0.71
  10  -8  -3   13.89    0.97
  10   8  -3   16.70    0.78
  10   8  -3   15.13    0.93
   9  -8  -3   33.00    1.68
  -9  -8   3   34.01    1.47
   9   8  -3   33.87    1.70
   9   8  -3   37.07    1.53
   8  -8  -3   13.76    0.89
  -8  -8   3   13.79    0.70
   8   8  -3   14.55    0.74
   8   8  -3   16.34    0.95
   7  -8  -3    0.08    0.28
  -7  -8   3    0.12    0.21
   7   8  -3    0.15    0.25
   7   8  -3   -0.34    0.18
  -6  -8   3   17.98    0.88
   6  -8  -3   17.02    0.99
   6   8  -3   18.03    0.86
   6   8  -3   18.87    0.99
   5  -8  -3    4.44    0.46
  -5  -8   3    4.93    0.43
   5   8  -3    5.09    0.39
   5   8  -3    4.43    0.45
   4  -8  -3    1.58    0.33
  -4  -8   3    1.55    0.29
  -4   8   3    1.51    0.29
   4   8  -3    2.28    0.34
   4   8  -3    1.86    0.25
  -3  -8   3   22.61    1.12
   3  -8  -3   21.31    1.17
  -3   8   3   23.49    1.12
   3   8  -3   25.06    1.08
   3   8  -3   23.97    1.12
   2  -8  -3   48.58    2.22
  -2  -8   3   49.46    2.16
  -2   8   3   49.02    2.16
   2   8  -3   52.33    2.14
   2   8  -3   52.72    2.16
  -1  -8   3    7.15    0.57
   1  -8  -3    5.89    0.59
   1   8  -3    6.60    0.46
  -1   8   3    7.10    0.41
  -1   8   3    6.51    0.48
   1   8  -3    7.04    0.46
   0  -8   3   13.35    0.83
   0  -8  -3   13.27    0.81
   0   8   3   15.07    0.70
   0   8  -3   15.04    0.72
   0   8  -3   14.33    0.74
   0   8   3   13.52    0.74
  -1  -8  -3    0.45    0.24
   1  -8   3    0.41    0.29
  -1   8  -3    0.27    0.21
   1   8   3    0.68    0.21
   1   8   3    0.54    0.18
  -2  -8  -3   31.88    1.42
   2  -8   3   30.00    1.44
   2   8   3   32.00    1.40
   2   8   3   31.07    1.40
  -3  -8  -3   47.99    2.06
   3  -8   3   47.01    2.09
   3   8   3   46.62    2.06
   3   8   3   49.64    2.05
   4  -8   3    0.31    0.24
  -4  -8  -3    0.20    0.22
   4   8   3   -0.03    0.17
   4   8   3    0.23    0.19
  -5  -8  -3    1.46    0.28
   5  -8   3    1.79    0.35
   5   8   3    1.70    0.26
   5   8   3    1.33    0.25
   6  -8   3    5.67    0.55
  -6  -8  -3    6.87    0.51
   6   8   3    7.21    0.47
   6   8   3    6.47    0.55
  -7  -8  -3    1.46    0.25
   7  -8   3    1.18    0.31
   7   8   3    1.53    0.30
   7   8   3    1.67    0.25
   8  -8   3   -0.32    0.31
  -8  -8  -3   -0.07    0.17
   8   8   3    0.18    0.29
   9  -8   3   -0.36    0.34
  -9  -8  -3    0.41    0.14
   9   8   3   -0.19    0.36
   9   8   3    0.11    0.22
 -10  -8  -3    0.39    0.12
  10  -8   3    0.09    0.37
  10   8   3   -0.01    0.23
  10   8   3    0.59    0.35
  11  -8   3    1.49    0.40
  11   8   3    1.87    0.32
  11   8   3    1.63    0.42
  12  -8   3    1.23    0.46
  12   8   3    0.87    0.27
  12   8   3    0.89    0.40
  13  -8   3    6.77    0.77
  13   8   3    7.22    0.85
  13   8   3    7.80    0.53
  14  -8   3    0.16    0.50
  14   8   3    0.79    0.27
  14   8   3    0.44    0.40
  15  -8   3    0.07    0.52
  15   8   3    0.39    0.26
  15   8   3    0.25    0.45
  16  -8   3    1.27    0.55
  16   8   3    0.70    0.53
  16   8   3    0.37    0.27
  17  -8   3    1.12    0.58
  17   8   3    1.69    0.61
  17   8   3    1.27    0.31
  18  -8   3   -0.07    0.67
  18   8   3    0.41    0.62
  19  -8   3   -0.21    0.70
  19   8   3   -0.11    0.33
  19   8   3   -0.07    0.65
  20  -8   3    0.74    0.76
  20   8   3    0.40    0.72
  20   8   3    0.68    0.40
  19  -9  -3    0.03    0.79
  19   9  -3    0.60    0.73
  18  -9  -3   -0.24    0.76
  18   9  -3    0.67    0.57
  17  -9  -3    0.85    0.81
  17   9  -3    0.42    0.54
  17   9  -3    0.99    0.40
  16  -9  -3    2.09    0.74
  16   9  -3    2.24    0.41
  16   9  -3    2.06    0.55
  15  -9  -3    3.60    0.71
  15   9  -3    3.87    0.62
  15   9  -3    3.59    0.42
  14  -9  -3    0.10    0.56
  14   9  -3   -0.23    0.40
  14   9  -3   -0.18    0.29
  13  -9  -3   -0.23    0.58
  13   9  -3    0.13    0.37
  13   9  -3   -0.12    0.33
  12  -9  -3   -0.64    0.50
  12   9  -3    0.76    0.33
  12   9  -3    0.31    0.40
 -11  -9   3    1.16    0.19
  11  -9  -3    0.98    0.49
  11   9  -3    0.85    0.33
  11   9  -3    0.05    0.36
  10  -9  -3   -0.41    0.43
 -10  -9   3    0.28    0.20
  10   9  -3    0.41    0.32
  10   9  -3    0.31    0.27
  -9  -9   3    1.67    0.25
   9  -9  -3    1.80    0.45
   9   9  -3    1.54    0.37
   9   9  -3    1.48    0.28
   8  -9  -3    0.79    0.41
  -8  -9   3    0.39    0.21
   8   9  -3    0.20    0.24
   8   9  -3    0.52    0.30
   7  -9  -3    7.22    0.70
  -7  -9   3    7.49    0.49
   7   9  -3    7.39    0.52
   7   9  -3    6.02    0.67
  -6  -9   3    2.42    0.39
   6  -9  -3    2.88    0.45
   6   9  -3    1.92    0.37
   6   9  -3    2.59    0.32
   5  -9  -3   -0.08    0.33
  -5  -9   3    0.35    0.33
   5   9  -3    0.45    0.23
   5   9  -3    0.22    0.24
  -4  -9   3    8.44    0.70
   4  -9  -3    9.68    0.73
   4   9  -3   10.98    0.62
  -4   9   3    8.46    0.63
   4   9  -3    9.60    0.62
   3  -9  -3    5.08    0.53
  -3  -9   3    3.76    0.52
   3   9  -3    4.61    0.43
   3   9  -3    3.97    0.42
  -3   9   3    3.70    0.45
   2  -9  -3   22.91    1.19
  -2  -9   3   23.03    1.17
   2   9  -3   24.56    1.12
   2   9  -3   23.94    1.15
  -2   9   3   20.87    1.15
   1  -9  -3    1.19    0.37
  -1  -9   3    1.56    0.34
   1   9  -3    1.15    0.26
   1   9  -3    1.08    0.22
  -1   9   3    0.72    0.32
   0  -9   3   28.37    1.40
   0  -9  -3   27.87    1.41
   0   9   3   30.72    1.42
   0   9   3   29.48    1.29
   0   9  -3   30.38    1.34
   0   9  -3   29.03    1.37
  -1  -9  -3    1.02    0.35
   1   9   3    1.43    0.32
  -1   9  -3    1.38    0.31
  -2  -9  -3    2.12    0.47
   2  -9   3    3.95    0.49
   2   9   3    3.43    0.37
   2   9   3    3.14    0.40
   3  -9   3    1.32    0.33
  -3  -9  -3    1.01    0.36
   3   9   3    1.20    0.29
   3   9   3    1.23    0.24
  -4  -9  -3    4.07    0.48
   4  -9   3    4.84    0.53
   4   9   3    3.64    0.46
   4   9   3    3.57    0.42
  -5  -9  -3    1.55    0.31
   5  -9   3    1.62    0.37
   5   9   3    1.94    0.36
   5   9   3    1.52    0.30
  -6  -9  -3    2.78    0.38
   6  -9   3    2.38    0.40
   6   9   3    2.53    0.37
   6   9   3    3.27    0.41
  -7  -9  -3    0.65    0.26
   7  -9   3    1.64    0.39
   7   9   3    0.88    0.31
   7   9   3    0.84    0.35
  -8  -9  -3    3.30    0.36
   8  -9   3    4.03    0.59
   8   9   3    4.46    0.47
   8   9   3    3.43    0.49
  -9  -9  -3    4.26    0.34
   9  -9   3    4.02    0.56
   9   9   3    4.35    0.62
   9   9   3    5.10    0.48
 -10  -9  -3    0.72    0.17
  10  -9   3    0.00    0.43
  10   9   3    0.57    0.27
  10   9   3    0.91    0.37
  11  -9   3    1.62    0.50
  11   9   3    1.61    0.30
  11   9   3    1.48    0.41
  12  -9   3    0.87    0.48
  12   9   3    1.25    0.42
  12   9   3    1.35    0.29
  13  -9   3    1.90    0.56
  13   9   3    1.84    0.49
  13   9   3    2.54    0.34
  14  -9   3    0.30    0.55
  14   9   3    0.88    0.28
  14   9   3   -0.39    0.46
  15  -9   3    0.83    0.59
  15   9   3    0.08    0.46
  15   9   3    0.23    0.29
  16  -9   3    1.18    0.63
  16   9   3    0.09    0.51
  16   9   3    0.17    0.29
  17  -9   3    0.86    0.75
  17   9   3    0.50    0.64
  17   9   3    0.04    0.33
  18  -9   3   -0.30    0.68
  18   9   3    0.32    0.37
  18   9   3   -0.56    0.63
  17 -10  -3    1.11    0.84
  17  10  -3    2.22    0.70
  16 -10  -3    4.05    0.85
  16  10  -3    3.24    0.69
  15 -10  -3    0.43    0.74
  15  10  -3    0.72    0.40
  15  10  -3   -0.31    0.51
  14 -10  -3   -1.00    0.70
  14  10  -3   -0.56    0.46
  14  10  -3    0.37    0.36
  13 -10  -3    2.67    0.71
  13  10  -3    3.29    0.49
  13  10  -3    2.70    0.58
  12 -10  -3    0.53    0.56
  12  10  -3    0.05    0.40
  12  10  -3    0.44    0.33
  11 -10  -3    0.61    0.55
  11  10  -3    0.74    0.39
  11  10  -3    0.49    0.38
 -10 -10   3    0.46    0.28
  10 -10  -3    0.58    0.48
  10  10  -3   -0.08    0.30
  10  10  -3    0.17    0.37
   9 -10  -3    0.76    0.48
  -9 -10   3    0.29    0.30
   9  10  -3   -0.27    0.32
   9  10  -3    0.37    0.34
   8 -10  -3    0.89    0.50
  -8 -10   3    0.85    0.34
   8  10  -3    1.77    0.44
   8  10  -3    0.47    0.33
   7 -10  -3    1.88    0.52
  -7 -10   3    1.20    0.35
   7  10  -3    1.97    0.35
   7  10  -3    1.01    0.41
   6 -10  -3    6.87    0.66
  -6 -10   3    7.50    0.60
   6  10  -3    7.46    0.69
   6  10  -3    7.25    0.69
  -5 -10   3   40.56    1.86
   5 -10  -3   39.16    1.96
   5  10  -3   40.89    1.89
   5  10  -3   42.34    1.93
   4 -10  -3   25.98    1.31
  -4 -10   3   24.37    1.25
   4  10  -3   22.74    1.26
   4  10  -3   23.12    1.26
   3 -10  -3   14.33    0.94
  -3 -10   3   13.47    0.87
  -3  10   3   15.04    0.89
   3  10  -3   15.44    0.85
   3  10  -3   13.44    0.89
   2 -10  -3    9.90    0.81
  -2 -10   3    9.71    0.77
   2  10  -3   11.92    0.82
  -2  10   3   11.99    0.78
   2  10  -3   12.47    0.71
  -1 -10   3   30.66    1.56
   1 -10  -3   33.08    1.60
   1  10  -3   32.28    1.58
   1  10  -3   34.96    1.48
  -1  10   3   30.41    1.54
   0 -10  -3    2.11    0.43
   0 -10   3    2.26    0.41
   0  10   3    2.20    0.27
   0  10  -3    2.79    0.42
   0  10   3    3.02    0.41
   1 -10   3    4.70    0.57
  -1 -10  -3    3.89    0.58
   1  10   3    4.88    0.43
   1  10   3    5.63    0.52
  -2 -10  -3   16.65    0.99
   2 -10   3   16.59    0.99
   2  10   3   17.15    0.87
   2  10   3   16.16    0.95
   3 -10   3   -0.31    0.34
  -3 -10  -3   -0.77    0.33
   3  10   3   -0.13    0.22
   3  10   3   -0.05    0.28
  -4 -10  -3    9.92    0.74
   4 -10   3    9.33    0.72
   4  10   3   10.36    0.69
   4  10   3    9.73    0.70
  -5 -10  -3    2.03    0.46
   5 -10   3    2.60    0.47
   5  10   3    3.02    0.42
   5  10   3    2.66    0.40
   6 -10   3    0.22    0.39
  -6 -10  -3    0.55    0.39
   6  10   3    0.67    0.41
   6  10   3    0.53    0.32
   7 -10   3    1.80    0.47
  -7 -10  -3    2.02    0.41
   7  10   3    2.05    0.42
   7  10   3    2.44    0.36
   8 -10   3    2.46    0.46
  -8 -10  -3    2.07    0.30
   8  10   3    3.18    0.43
   8  10   3    2.68    0.45
   9 -10   3    0.29    0.41
  -9 -10  -3    0.47    0.23
   9  10   3    0.42    0.28
   9  10   3    0.91    0.37
  10 -10   3    4.72    0.66
  10  10   3    5.54    0.53
  10  10   3    5.99    0.77
  11 -10   3    1.43    0.55
  11  10   3    1.35    0.44
  11  10   3    1.30    0.33
  12 -10   3    1.53    0.59
  12  10   3    1.33    0.34
  12  10   3    1.64    0.49
  13 -10   3    3.12    0.69
  13  10   3    2.64    0.54
  13  10   3    2.79    0.41
  14 -10   3   -0.51    0.60
  14  10   3    0.44    0.53
  14  10   3    0.11    0.31
  15 -10   3   -0.76    0.68
  15  10   3    0.12    0.55
  15  10   3    1.08    0.38
  16 -10   3    1.67    0.72
  16  10   3    2.42    0.70
  16  10   3    3.53    0.51
  17 -10   3    0.25    0.92
  17  10   3    0.47    0.66
  17  10   3    0.09    0.39
  15 -11  -3    2.53    0.91
  15  11  -3    3.03    0.69
  14 -11  -3    0.14    0.79
  14  11  -3    0.66    0.55
  14  11  -3    1.66    0.54
  13 -11  -3    1.38    0.86
  13  11  -3    1.06    0.53
  13  11  -3    1.33    0.53
  12 -11  -3    1.87    0.79
  12  11  -3    1.90    0.45
  12  11  -3    0.43    0.49
  11 -11  -3    2.06    0.77
  11  11  -3    3.06    0.45
  11  11  -3    2.39    0.50
  10 -11  -3    0.16    0.51
  10  11  -3    0.86    0.41
  10  11  -3    0.05    0.39
   9 -11  -3    2.62    0.64
  -9 -11   3    1.93    0.40
   9  11  -3    2.62    0.45
   9  11  -3    1.46    0.44
   8 -11  -3    0.88    0.59
  -8 -11   3    0.55    0.31
   8  11  -3    1.44    0.37
   8  11  -3    0.14    0.37
  -7 -11   3    0.41    0.35
   7 -11  -3    1.43    0.54
   7  11  -3    0.96    0.38
   7  11  -3    0.47    0.35
  -6 -11   3    9.55    0.80
   6 -11  -3   10.28    0.91
   6  11  -3   11.87    0.77
   6  11  -3   10.89    0.83
   5 -11  -3    9.76    0.87
  -5 -11   3    8.78    0.75
   5  11  -3    9.20    0.74
   5  11  -3   10.08    0.75
  -4 -11   3    3.97    0.56
   4 -11  -3    3.87    0.65
   4  11  -3    4.28    0.58
   4  11  -3    5.83    0.58
   3 -11  -3   21.12    1.29
  -3 -11   3   20.99    1.26
   3  11  -3   24.22    1.22
   3  11  -3   22.79    1.16
  -2 -11   3    1.06    0.41
   2 -11  -3    1.39    0.48
   2  11  -3    1.67    0.37
   2  11  -3    1.53    0.35
  -2  11   3    1.49    0.41
  -1 -11   3   -0.15    0.38
   1 -11  -3   -0.64    0.42
  -1  11   3    0.27    0.34
   1  11  -3   -0.24    0.33
   0 -11  -3    1.71    0.46
   0 -11   3    1.43    0.42
   0  11   3    1.95    0.39
   1 -11   3   -0.17    0.39
  -1 -11  -3    0.00    0.42
   1  11   3    0.00    0.22
   1  11   3    0.19    0.31
  -2 -11  -3   -0.20    0.41
   2 -11   3   -0.28    0.38
   2  11   3    0.00    0.24
   2  11   3    0.11    0.29
   3 -11   3    1.74    0.48
  -3 -11  -3    2.73    0.50
   3  11   3    2.61    0.38
   3  11   3    2.78    0.43
  -4 -11  -3    1.12    0.47
   4 -11   3    0.43    0.43
   4  11   3    1.78    0.40
   4  11   3    1.17    0.39
  -5 -11  -3    0.60    0.45
   5 -11   3    0.47    0.48
   5  11   3    0.90    0.34
   5  11   3    1.14    0.35
  -6 -11  -3   -0.16    0.39
   6 -11   3    0.71    0.50
   6  11   3    0.12    0.32
   6  11   3   -0.36    0.33
  -7 -11  -3    0.72    0.40
   7 -11   3    1.05    0.45
   7  11   3    1.33    0.40
   7  11   3    1.69    0.37
   8 -11   3    0.85    0.53
  -8 -11  -3    0.52    0.34
   8  11   3    0.50    0.40
   8  11   3    1.00    0.34
   9 -11   3    0.44    0.55
   9  11   3    0.41    0.42
   9  11   3    1.28    0.37
  10 -11   3    1.01    0.51
  10  11   3    0.56    0.35
  10  11   3    0.75    0.46
  11 -11   3   -0.67    0.65
  11  11   3    0.07    0.47
  11  11   3    0.95    0.37
  12 -11   3    2.37    0.73
  12  11   3    2.52    0.63
  12  11   3    2.31    0.43
  13 -11   3    4.03    0.79
  13  11   3    4.61    0.61
  13  11   3    2.22    0.65
  14 -11   3   -0.26    0.76
  14  11   3   -0.56    0.58
  14  11   3   -0.22    0.40
  15 -11   3    1.44    0.84
  15  11   3    1.61    0.48
  15  11   3    0.61    0.67
  13 -12  -3    0.09    0.84
  13  12  -3    0.63    0.62
  12 -12  -3    1.98    0.70
  12  12  -3    1.62    0.60
  12  12  -3    2.25    0.64
  11 -12  -3    0.13    0.73
  11  12  -3    0.79    0.57
  11  12  -3    0.32    0.51
  10 -12  -3    2.11    0.74
  10  12  -3    0.61    0.52
  10  12  -3    2.40    0.61
   9 -12  -3   -0.11    0.73
   9  12  -3    0.19    0.45
   9  12  -3   -0.20    0.45
  -8 -12   3    0.45    0.39
   8 -12  -3   -0.71    0.66
   8  12  -3    1.08    0.46
   8  12  -3    1.12    0.46
  -7 -12   3    0.33    0.38
   7 -12  -3   -0.21    0.58
   7  12  -3    0.53    0.45
   7  12  -3    0.25    0.42
  -6 -12   3   -0.43    0.44
   6 -12  -3    0.36    0.64
   6  12  -3   -0.20    0.37
   6  12  -3    0.43    0.40
   5 -12  -3    1.69    0.61
  -5 -12   3    0.80    0.48
   5  12  -3    1.35    0.48
   5  12  -3    1.11    0.38
   4 -12  -3    1.47    0.60
  -4 -12   3    0.99    0.53
   4  12  -3    2.32    0.42
   4  12  -3    3.10    0.52
   3 -12  -3    2.68    0.64
  -3 -12   3    0.78    0.51
   3  12  -3    3.50    0.53
   3  12  -3    2.00    0.37
   2 -12  -3    0.16    0.51
  -2 -12   3    0.87    0.51
  -2  12   3    1.42    0.40
   2  12  -3    1.71    0.45
   1 -12  -3    0.14    0.53
  -1 -12   3   -0.54    0.48
  -1  12   3    0.21    0.42
   0 -12  -3    2.48    0.58
   0 -12   3    2.58    0.60
   0  12   3    3.67    0.51
   1 -12   3   -0.61    0.47
  -1 -12  -3   -0.25    0.50
   1  12   3    0.16    0.40
  -2 -12  -3    0.36    0.53
   2 -12   3    0.53    0.50
   2  12   3    1.39    0.41
   2  12   3    0.71    0.34
   3 -12   3    0.64    0.52
  -3 -12  -3    0.59    0.52
   3  12   3    0.93    0.34
   3  12   3    1.79    0.42
  -4 -12  -3    0.31    0.51
   4 -12   3    0.37    0.53
   4  12   3    0.58    0.32
   4  12   3    1.74    0.44
  -5 -12  -3    1.03    0.53
   5 -12   3    2.64    0.56
   5  12   3    1.51    0.39
  -6 -12  -3    1.48    0.50
   6 -12   3    2.76    0.66
   6  12   3    1.92    0.44
   6  12   3    2.60    0.51
   7 -12   3    6.65    0.93
   7  12   3    8.00    0.77
   7  12   3    6.36    0.78
   8 -12   3    1.37    0.74
   8  12   3    0.94    0.42
   8  12   3    0.05    0.42
   9 -12   3    1.38    0.68
   9  12   3    0.43    0.46
   9  12   3    0.88    0.43
  10 -12   3    1.39    0.72
  10  12   3   -0.59    0.46
  10  12   3    0.35    0.43
  11 -12   3    0.04    0.70
  11  12   3    0.99    0.57
  11  12   3    1.62    0.51
  12 -12   3   -0.35    0.80
  12  12   3    0.87    0.48
  12  12   3   -0.27    0.58
  10 -13  -3   10.18    1.53
  10  13  -3   11.50    1.09
  10  13  -3   10.58    1.09
   9 -13  -3    1.39    0.79
   9  13  -3    1.72    0.59
   9  13  -3    0.82    0.50
   8 -13  -3   -0.90    0.66
   8  13  -3   -0.32    0.44
   8  13  -3   -0.54    0.59
  -7 -13   3   -0.52    0.46
   7 -13  -3   -0.52    0.78
   7  13  -3   -0.20    0.41
   7  13  -3    0.32    0.54
  -6 -13   3   -0.53    0.49
   6 -13  -3    0.46    0.77
   6  13  -3   -0.64    0.39
   6  13  -3    0.32    0.51
  -5 -13   3    8.16    0.89
   5 -13  -3    9.42    1.13
   5  13  -3    8.02    0.79
   5  13  -3   11.03    0.96
   4 -13  -3    2.95    0.83
  -4 -13   3    1.95    0.63
   4  13  -3    2.30    0.46
   4  13  -3    3.66    0.58
  -3 -13   3    2.95    0.65
   3 -13  -3    4.14    0.77
   3  13  -3    5.26    0.72
  -2 -13   3   -0.65    0.59
   2 -13  -3    0.61    0.67
   1 -13  -3   -0.15    0.63
  -1 -13   3   -1.04    0.57
   0 -13   3   -0.27    0.61
   0 -13  -3   -0.05    0.62
   0  13   3    0.28    0.47
   1 -13   3   -0.78    0.59
  -1 -13  -3   -0.65    0.57
   1  13   3    0.82    0.47
   2 -13   3    3.83    0.77
  -2 -13  -3    3.18    0.73
   2  13   3    4.90    0.65
  -3 -13  -3    0.57    0.58
   3 -13   3    0.83    0.69
   3  13   3    2.75    0.61
   3  13   3    1.36    0.37
  -4 -13  -3    0.01    0.62
   4 -13   3    1.20    0.71
   4  13   3    1.22    0.53
   4  13   3    0.57    0.36
   5 -13   3    0.89    0.66
   5  13   3    1.67    0.43
   5  13   3    2.23    0.59
   6 -13   3    1.83    0.75
   6  13   3    4.06    0.65
   6  13   3    2.29    0.48
   7 -13   3    0.65    0.71
   7  13   3    1.78    0.53
   7  13   3    0.50    0.42
   8 -13   3    0.05    0.86
   8  13   3    1.04    0.49
   8  13   3    1.43    0.57
   9 -13   3    1.10    0.89
   9  13   3    2.58    0.63
   9  13   3    1.14    0.55
   4 -14  -3    1.50    0.85
  -4 -14   3    0.95    0.67
   3 -14  -3    1.61    0.81
  -3 -14   3    0.64    0.72
   2 -14  -3   -1.29    0.88
  -2 -14   3   -0.24    0.77
   1 -14  -3   -0.57    0.83
  -1 -14   3   -0.08    0.79
   0 -14   3    3.44    0.97
   0 -14  -3    3.19    0.95
   1 -14   3   -0.75    0.80
   1  14   3    0.04    0.62
  -2 -14  -3    2.03    0.76
   2 -14   3    1.79    0.82
   3 -14   3   -1.24    0.82
  -3 -14  -3   -1.27    0.63
   3  14   3    0.24    0.58
  25   0  -4    1.67    0.92
  25   0  -4   -0.59    0.54
  24   0  -4    5.38    0.66
  24   0  -4    3.70    1.00
  23   0  -4    0.86    0.44
  23   0  -4    1.38    0.68
  22   0  -4    2.93    0.51
  22   0  -4    2.19    0.62
  21   0  -4   -0.24    0.36
  21   0  -4   -0.67    0.53
  20   0  -4    2.49    0.42
  20   0  -4    0.69    0.52
  20   0  -4    1.66    0.53
  19   0  -4    0.01    0.52
  19   0  -4   -0.22    0.31
  19   0  -4   -0.20    0.49
  18   0  -4    1.59    0.47
  18   0  -4    1.46    0.49
  18   0  -4    2.17    0.44
  17   0  -4    0.30    0.33
  17   0  -4    0.47    0.34
  17   0  -4   -0.17    0.32
  16   0  -4    0.95    0.34
  16   0  -4    0.94    0.30
  16   0  -4    0.74    0.33
 -15   0   4   -0.11    0.20
  15   0  -4    0.00    0.21
  14   0  -4    2.56    0.36
 -14   0   4    3.06    0.31
  13   0  -4    0.32    0.20
 -13   0   4   -0.02    0.16
 -12   0   4   10.36    0.53
  12   0  -4    9.64    0.58
 -11   0   4    0.00    0.15
  11   0  -4    0.16    0.17
 -10   0   4   66.78    2.70
  10   0  -4   66.46    2.74
  -9   0   4    0.05    0.12
   9   0  -4    0.06    0.15
  -8   0   4  100.80    4.01
  -7   0   4   -0.08    0.10
   7   0  -4   -0.02    0.10
   6   0  -4    0.73    0.11
  -6   0   4    0.71    0.12
   5   0  -4   -0.07    0.08
  -5   0   4   -0.13    0.09
   4   0  -4    0.35    0.08
  -4   0   4    0.40    0.09
   3   0  -4    0.06    0.08
   3   0  -4   -0.07    0.06
  -3   0   4    0.00    0.07
   2   0  -4  185.37    7.15
   2   0  -4  172.70    7.14
   2   0  -4  186.03    7.13
  -2   0   4  184.13    7.14
   1   0  -4   -0.17    0.02
  -1   0   4   -0.12    0.03
   1   0  -4   -0.16    0.03
  -1   0   4   -0.16    0.02
   1   0  -4   -0.14    0.03
  -1   0  -4    0.02    0.03
  -1   0  -4   -0.05    0.05
   1   0   4    0.04    0.05
   1   0   4    0.02    0.03
   2   0   4    6.32    0.27
  -2   0  -4    5.87    0.27
   2   0   4    5.64    0.29
  -3   0  -4    0.01    0.08
   3   0   4    0.07    0.07
   3   0   4    0.04    0.09
   5   0   4    0.10    0.14
  -5   0  -4   -0.30    0.10
   5   0   4    0.07    0.11
  -5   0  -4   -0.14    0.11
   6   0   4   11.73    0.55
   6   0   4   12.97    0.60
   6   0   4   12.09    0.53
   7   0   4    0.17    0.09
   7   0   4    0.23    0.14
   7   0   4    0.15    0.12
   8   0   4  428.85   16.92
   8   0   4  427.61   17.00
   8   0   4  439.88   16.94
   9   0   4    0.21    0.15
   9   0   4   -0.17    0.11
  10   0   4   17.66    0.89
  10   0   4   19.31    0.84
  11   0   4   -0.02    0.17
  11   0   4    0.20    0.18
  12   0   4    2.16    0.30
  12   0   4    2.55    0.29
  13   0   4    0.14    0.20
  13   0   4    0.36    0.22
  14   0   4    4.14    0.39
  14   0   4    2.75    0.39
  15   0   4    0.16    0.22
  15   0   4   -0.18    0.27
  16   0   4   19.51    0.97
  16   0   4   20.45    1.11
  17   0   4    0.61    0.32
  17   0   4    0.09    0.27
  18   0   4   31.82    1.43
  18   0   4   31.40    1.56
  19   0   4    0.17    0.37
  19   0   4    0.33    0.33
  20   0   4    0.87    0.41
  21   0   4    0.25    0.39
  22   0   4    2.34    0.51
  24   0   4    1.25    0.58
  24  -1  -4    2.67    0.63
  24  -1  -4    3.42    0.91
  24   1  -4    3.90    0.54
  24   1  -4    3.32    0.86
  23  -1  -4    4.40    0.59
  23   1  -4    2.97    0.71
  23   1  -4    3.02    0.48
  22  -1  -4    1.85    0.67
  22  -1  -4    0.93    0.45
  22   1  -4    1.21    0.66
  22   1  -4    1.62    0.44
  21  -1  -4    1.09    0.52
  21  -1  -4    1.16    0.45
  21   1  -4    1.34    0.55
  21   1  -4    0.99    0.37
  20  -1  -4    2.38    0.45
  20  -1  -4    1.94    0.53
  20   1  -4    3.04    0.41
  20   1  -4    2.21    0.53
  20   1  -4    1.34    0.55
  20   1  -4    2.00    0.56
  19  -1  -4    0.93    0.38
  19  -1  -4    0.53    0.42
  19  -1  -4    0.25    0.42
  19   1  -4    0.67    0.34
  19   1  -4    0.77    0.38
  19   1  -4    1.31    0.38
  19   1  -4    0.43    0.41
  18  -1  -4    4.85    0.61
  18  -1  -4    3.94    0.51
  18  -1  -4    4.26    0.58
  18   1  -4    3.78    0.50
  18   1  -4    4.61    0.50
  18   1  -4    3.63    0.50
  17  -1  -4    2.96    0.49
  17  -1  -4    3.47    0.53
  17  -1  -4    3.24    0.56
  17   1  -4    3.78    0.47
  17   1  -4    3.24    0.39
  17   1  -4    3.40    0.46
  16  -1  -4    0.74    0.39
  16  -1  -4    0.26    0.40
  16  -1  -4    0.70    0.32
 -16  -1   4    0.65    0.23
  16   1  -4    0.17    0.24
 -15  -1   4    0.40    0.21
  15  -1  -4    0.22    0.28
  15  -1  -4    0.13    0.28
  15  -1  -4    0.48    0.27
  15   1  -4    0.77    0.23
  14  -1  -4    1.28    0.28
  14  -1  -4    1.21    0.29
 -14  -1   4    1.51    0.22
  14  -1  -4    1.55    0.32
 -14   1   4    1.86    0.25
  14   1  -4    2.01    0.28
 -13  -1   4    0.44    0.17
  13  -1  -4    0.34    0.21
 -13   1   4    0.48    0.17
  13   1  -4    0.29    0.17
 -12  -1   4    4.70    0.31
 -12   1   4    4.39    0.34
  12   1  -4    4.60    0.36
 -11  -1   4    5.68    0.35
 -11   1   4    5.46    0.36
  11   1  -4    6.24    0.39
 -10  -1   4   22.03    0.97
 -10   1   4   22.74    0.99
  10   1  -4   22.96    1.01
  -9  -1   4    9.80    0.46
   9   1  -4    9.25    0.48
  -9   1   4    9.77    0.48
   9   1  -4    8.78    0.44
  -8  -1   4    3.91    0.25
   8   1  -4    4.06    0.23
   8   1  -4    3.43    0.25
  -8   1   4    3.70    0.27
  -7  -1   4    8.22    0.39
  -7   1   4    8.58    0.42
   7   1  -4    7.24    0.40
   7   1  -4    8.28    0.38
  -6  -1   4    0.68    0.11
   6  -1  -4    0.52    0.13
   6   1  -4    0.62    0.08
   6   1  -4    0.69    0.11
  -6   1   4    0.70    0.14
   6   1  -4    0.71    0.16
   5  -1  -4   -0.09    0.09
  -5  -1   4   -0.07    0.08
   5   1  -4   -0.06    0.12
   5   1  -4   -0.13    0.06
  -5   1   4   -0.14    0.10
   5   1  -4    0.16    0.08
  -4  -1   4   44.55    1.77
   4  -1  -4   47.04    1.79
  -4  -1   4   39.81    1.76
  -4   1   4   46.33    1.79
   4   1  -4   42.01    1.81
   4   1  -4   46.14    1.76
   4   1  -4   44.22    1.76
  -3  -1   4   15.50    0.66
   3  -1  -4   16.87    0.68
  -3   1   4   16.50    0.68
   3   1  -4   16.51    0.64
   3   1  -4   16.04    0.66
   3   1  -4   14.46    0.69
  -2  -1   4   60.74    2.49
   2  -1  -4   67.71    2.51
  -2   1   4   66.42    2.51
   2   1  -4   61.29    2.52
  -2   1   4   61.58    2.50
   2   1  -4   61.62    2.48
   2   1  -4   63.19    2.49
   1  -1  -4   31.31    1.46
  -1  -1   4   37.49    1.47
   1  -1  -4   39.52    1.48
  -1   1   4   38.62    1.48
  -1   1   4   37.18    1.47
   1   1  -4   37.34    1.48
   1   1  -4   37.42    1.47
   0  -1   4    0.19    0.08
   0  -1  -4    0.21    0.07
   0  -1  -4    0.13    0.06
   0   1   4    0.16    0.08
   1  -1   4   12.94    0.55
  -1  -1  -4   13.41    0.53
  -1   1  -4   11.54    0.55
   1   1   4   12.93    0.53
   1   1   4   14.06    0.53
   2  -1   4    2.39    0.17
  -2   1  -4    2.27    0.17
   2   1   4    2.38    0.11
   3  -1   4    3.29    0.23
  -3   1  -4    2.89    0.22
   3   1   4    3.84    0.20
   4  -1   4  265.95    9.97
   4   1   4  239.72    9.96
   4   1   4  261.06    9.92
  -4   1  -4  257.08    9.97
   4   1   4  244.89    9.91
   5  -1   4   47.35    1.92
  -5   1  -4   45.54    1.92
  -5   1  -4   46.43    1.92
   5   1   4   48.91    1.92
   5   1   4   45.91    1.86
   5   1   4   48.95    1.86
   6  -1   4    1.14    0.17
   6   1   4    1.20    0.12
   6   1   4    1.04    0.10
  -6   1  -4    0.84    0.18
  -6   1  -4    0.86    0.17
   7  -1   4    7.68    0.46
   7  -1   4    6.57    0.39
   7  -1   4    7.46    0.43
   7   1   4    8.50    0.43
   7   1   4    8.48    0.35
   7   1   4    7.54    0.36
   8  -1   4    0.75    0.19
   8  -1   4    0.50    0.17
   8   1   4    0.80    0.15
   8   1   4    0.50    0.09
   8   1   4    0.22    0.12
   9  -1   4   17.07    0.88
   9  -1   4   18.39    0.83
   9   1   4   18.54    0.75
   9   1   4   17.33    0.83
   9   1   4   17.59    0.77
  10  -1   4    5.35    0.38
  10  -1   4    5.52    0.43
  10   1   4    5.95    0.38
  10   1   4    4.60    0.32
  10   1   4    5.19    0.29
  11  -1   4    0.45    0.21
  11  -1   4    0.26    0.19
  11   1   4    0.33    0.15
  11   1   4    0.32    0.16
  11   1   4    0.38    0.11
  12  -1   4    1.59    0.25
  12  -1   4    1.65    0.29
  12   1   4    1.25    0.22
  12   1   4    1.79    0.25
  12   1   4    1.54    0.20
  13  -1   4    0.36    0.25
  13  -1   4    0.60    0.23
  13   1   4    0.14    0.17
  13   1   4    0.33    0.18
  14  -1   4    0.18    0.25
  14  -1   4    0.52    0.23
  14   1   4    0.04    0.19
  14   1   4    0.35    0.19
  15  -1   4    2.63    0.33
  15  -1   4    3.12    0.45
  15   1   4    2.15    0.34
  15   1   4    2.56    0.28
  16  -1   4    0.31    0.29
  16  -1   4    0.07    0.32
  16   1   4    0.22    0.30
  16   1   4   -0.02    0.24
  17  -1   4    0.64    0.34
  17  -1   4    0.82    0.36
  17   1   4    1.02    0.30
  17   1   4    0.33    0.26
  18  -1   4    5.51    0.63
  18  -1   4    4.25    0.55
  18   1   4    4.47    0.53
  18   1   4    3.67    0.46
  19  -1   4    0.51    0.47
  19  -1   4    1.06    0.43
  19   1   4    0.76    0.32
  20  -1   4    0.05    0.45
  20  -1   4    1.45    0.45
  20   1   4    0.90    0.34
  21  -1   4    0.02    0.44
  21   1   4   -0.31    0.36
  22  -1   4   -0.01    0.47
  22   1   4    0.36    0.40
  23  -1   4   -0.23    0.49
  23   1   4    0.25    0.43
  24  -1   4   -0.06    0.54
  24   1   4    0.96    0.48
  24  -2  -4    0.22    0.56
  24   2  -4    0.02    0.41
  24   2  -4    0.69    0.74
  23  -2  -4    0.51    0.54
  23  -2  -4    1.53    0.69
  23   2  -4   -0.11    0.78
  23   2  -4    0.50    0.37
  22  -2  -4    0.48    0.49
  22  -2  -4    2.00    0.61
  22   2  -4    2.25    0.74
  22   2  -4    1.76    0.37
  21  -2  -4   -0.47    0.51
  21  -2  -4   -0.32    0.43
  21   2  -4   -0.35    0.29
  21   2  -4    0.75    0.54
  20  -2  -4    4.75    0.65
  20  -2  -4    3.60    0.57
  20   2  -4    3.46    0.47
  20   2  -4    2.77    0.59
  19  -2  -4    4.45    0.61
  19  -2  -4    5.21    0.62
  19   2  -4    3.08    0.45
  19   2  -4    3.49    0.43
  19   2  -4    3.39    0.46
  19   2  -4    2.91    0.53
  18  -2  -4    0.08    0.37
  18  -2  -4    0.36    0.39
  18  -2  -4    0.28    0.39
  18   2  -4   -0.23    0.29
  18   2  -4    0.81    0.34
  18   2  -4   -0.02    0.36
  18   2  -4   -0.45    0.32
 -17  -2   4   10.14    0.59
  17  -2  -4   10.19    0.76
  17  -2  -4    9.76    0.78
  17  -2  -4   10.81    0.74
  17   2  -4   10.53    0.64
  17   2  -4    8.35    0.78
 -16  -2   4    8.74    0.52
  16  -2  -4    8.75    0.74
  16  -2  -4    9.05    0.72
  16  -2  -4    9.10    0.73
  16   2  -4    7.00    0.71
  16   2  -4    9.78    0.57
 -15  -2   4    4.43    0.36
  15  -2  -4    4.65    0.61
  15  -2  -4    4.50    0.64
  15   2  -4    3.73    0.53
  15   2  -4    5.42    0.39
 -14  -2   4   16.34    0.77
  14  -2  -4   17.39    0.92
  14  -2  -4   16.23    0.93
  14   2  -4   17.20    0.82
  14   2  -4   15.75    0.96
 -13  -2   4   34.57    1.40
  13  -2  -4   31.94    1.51
  13  -2  -4   34.02    1.50
  13   2  -4   31.11    1.56
  13   2  -4   33.94    1.45
 -12  -2   4   23.14    0.99
  12  -2  -4   21.99    1.10
  12  -2  -4   21.95    1.08
  12   2  -4   22.04    1.14
  12   2  -4   23.41    1.03
 -12   2   4   23.55    1.05
 -11  -2   4    4.07    0.28
 -11   2   4    3.67    0.33
  11   2  -4    3.38    0.28
  11   2  -4    3.95    0.40
 -10  -2   4    1.77    0.20
  10   2  -4    1.78    0.20
  10   2  -4    1.25    0.23
  10   2  -4    1.69    0.16
 -10   2   4    2.24    0.25
  -9  -2   4    2.99    0.22
   9   2  -4    2.41    0.21
   9   2  -4    2.64    0.17
  -9   2   4    2.62    0.26
   9   2  -4    2.66    0.34
  -8  -2   4    2.77    0.20
   8   2  -4    2.94    0.20
  -8   2   4    3.02    0.27
   8   2  -4    2.83    0.17
   8   2  -4    2.17    0.31
  -7  -2   4    2.51    0.18
  -7   2   4    2.33    0.24
   7   2  -4    2.54    0.15
   7   2  -4    2.23    0.29
   7   2  -4    2.30    0.17
  -6  -2   4    8.77    0.38
   6   2  -4    8.11    0.37
   6   2  -4    8.61    0.38
  -6   2   4    9.05    0.45
   6   2  -4    8.00    0.48
  -5  -2   4    0.43    0.07
   5   2  -4    0.32    0.07
   5   2  -4    0.26    0.14
  -5   2   4    0.35    0.14
   5   2  -4    0.49    0.07
  -4  -2   4   33.71    1.42
   4  -2  -4   34.48    1.46
  -4  -2   4   35.91    1.42
   4   2  -4   35.90    1.41
   4   2  -4   33.17    1.48
  -4   2   4   38.45    1.47
   4   2  -4   36.99    1.42
  -3  -2   4    2.06    0.12
   3  -2  -4    2.04    0.19
  -3  -2   4    2.03    0.14
  -3   2   4    1.95    0.17
   3   2  -4    2.16    0.16
   3   2  -4    1.87    0.21
   3   2  -4    2.37    0.12
  -3   2   4    2.48    0.21
  -2  -2   4   52.53    2.22
   2  -2  -4   58.22    2.26
   2  -2  -4   61.17    2.22
  -2  -2   4   55.38    2.24
   2   2  -4   56.41    2.23
  -2   2   4   57.68    2.26
   2   2  -4   58.43    2.25
  -2   2   4   56.63    2.25
   2   2  -4   51.90    2.27
   1  -2  -4  248.46    9.02
  -1  -2   4  223.06    9.01
  -1  -2   4  207.32    8.99
   1  -2  -4  207.46    8.99
   1   2  -4  238.58    9.00
   1   2  -4  224.37    9.02
  -1   2   4  227.96    9.01
   1   2  -4  242.16    9.02
  -1   2   4  236.94    8.99
  -1   2   4  242.29    9.02
   0  -2  -4   10.95    0.47
   0  -2   4   11.22    0.49
   0   2   4   10.45    0.47
   0   2   4   10.17    0.46
   0   2  -4   11.40    0.47
   0   2   4   10.96    0.47
   1  -2   4   65.94    2.67
  -1  -2  -4   69.11    2.64
   1   2   4   66.22    2.64
  -1   2  -4   65.12    2.67
   1   2   4   67.99    2.64
  -2  -2  -4   50.01    1.92
  -2  -2  -4   49.43    1.90
  -2  -2  -4   49.17    1.91
   2  -2   4   47.29    1.95
   2   2   4   46.57    1.92
  -2   2  -4   45.93    1.95
  -3  -2  -4  105.51    3.88
  -3  -2  -4   93.36    3.87
   3  -2   4  103.06    3.94
  -3   2  -4   98.20    3.94
   3   2   4   94.60    3.90
   4  -2   4  371.44   13.90
   4   2   4  342.27   13.86
  -4   2  -4  348.12   13.90
   5  -2   4   20.45    0.91
   5   2   4   20.54    0.87
   6  -2   4   89.08    3.49
   6   2   4   84.44    3.46
   7  -2   4  143.57    5.76
   7   2   4  145.66    5.73
   8  -2   4   52.52    2.13
   8   2   4   49.82    2.09
   9  -2   4    1.53    0.24
   9   2   4    1.48    0.21
   9   2   4    1.84    0.14
   9   2   4    1.87    0.10
  10  -2   4    1.70    0.25
  10   2   4    1.82    0.16
  10   2   4    1.52    0.22
  10   2   4    1.95    0.11
  11  -2   4    6.50    0.48
  11   2   4    6.76    0.30
  11   2   4    7.40    0.43
  11   2   4    6.95    0.34
  12  -2   4    1.59    0.26
  12  -2   4    0.82    0.26
  12   2   4    1.33    0.11
  12   2   4    1.08    0.15
  12   2   4    1.32    0.20
  13  -2   4    0.18    0.24
  13  -2   4   -0.61    0.23
  13   2   4    0.13    0.08
  13   2   4   -0.09    0.14
  13   2   4    0.19    0.17
  14  -2   4    0.93    0.28
  14  -2   4    0.34    0.33
  14   2   4    0.74    0.20
  14   2   4    0.66    0.10
  14   2   4    0.13    0.16
  15  -2   4   18.57    1.01
  15  -2   4   19.10    1.09
  15   2   4   18.24    0.94
  15   2   4   18.69    0.83
  16  -2   4    0.14    0.42
  16  -2   4    0.05    0.33
  16   2   4    0.19    0.21
  16   2   4    0.11    0.28
  17  -2   4    2.88    0.47
  17  -2   4    3.73    0.50
  17   2   4    3.24    0.43
  18  -2   4    1.04    0.42
  18  -2   4    0.51    0.38
  18   2   4    1.03    0.29
  19  -2   4    2.00    0.45
  19  -2   4    3.36    0.52
  19   2   4    3.05    0.40
  20  -2   4    8.40    0.73
  20  -2   4    7.27    0.85
  20   2   4    7.98    0.62
  21  -2   4    1.20    0.54
  21  -2   4    0.13    0.48
  21   2   4    0.14    0.34
  22  -2   4   -0.11    0.51
  22   2   4    0.03    0.35
  23  -2   4    0.46    0.54
  23   2   4    0.76    0.40
  24  -2   4    7.13    0.96
  24   2   4    6.11    0.76
  24   2   4    3.99    1.12
  24  -3  -4    0.03    0.82
  24  -3  -4   -0.14    0.61
  24   3  -4    0.72    0.91
  24   3  -4    0.10    0.38
  23  -3  -4    0.66    0.54
  23  -3  -4   -0.22    0.71
  23   3  -4    0.33    0.33
  23   3  -4    1.48    0.71
  22  -3  -4    0.19    0.52
  22  -3  -4   -0.51    0.63
  22   3  -4    1.04    0.73
  22   3  -4    0.02    0.31
  21  -3  -4    0.65    0.48
  21  -3  -4   -0.21    0.53
  21   3  -4   -0.12    0.56
  21   3  -4    0.59    0.28
  20  -3  -4    1.22    0.47
  20  -3  -4    0.21    0.53
  20   3  -4    0.15    0.47
  20   3  -4    0.51    0.28
  19  -3  -4    5.33    0.67
  19  -3  -4    6.67    0.70
  19   3  -4    4.93    0.64
  19   3  -4    4.72    0.50
  18  -3  -4    0.20    0.36
 -18  -3   4    0.17    0.24
  18  -3  -4   -0.28    0.42
  18   3  -4    0.12    0.28
  18   3  -4   -0.51    0.36
 -17  -3   4    1.07    0.27
  17  -3  -4    2.43    0.42
  17  -3  -4    1.27    0.40
  17   3  -4    1.68    0.28
  17   3  -4    1.48    0.41
  16  -3  -4    6.48    0.64
  16  -3  -4    7.23    0.68
 -16  -3   4    6.16    0.43
  16   3  -4    5.36    0.64
  16   3  -4    7.00    0.45
  15  -3  -4    5.38    0.60
  15  -3  -4    3.95    0.49
 -15  -3   4    4.17    0.36
  15   3  -4    5.22    0.37
  15   3  -4    4.57    0.57
  14  -3  -4    6.56    0.60
  14  -3  -4    6.59    0.63
 -14  -3   4    6.42    0.41
  14   3  -4    7.24    0.43
  14   3  -4    6.46    0.66
  13  -3  -4   25.83    1.36
 -13  -3   4   28.88    1.19
  13  -3  -4   28.65    1.37
  13   3  -4   26.57    1.38
  13   3  -4   29.07    1.21
 -12  -3   4    0.85    0.17
  12  -3  -4    1.01    0.33
  12  -3  -4    0.83    0.31
  12   3  -4    0.88    0.15
  12   3  -4    0.47    0.25
  11  -3  -4   14.26    0.76
  11  -3  -4   13.67    0.77
 -11  -3   4   14.03    0.63
  11   3  -4   12.42    0.78
  11   3  -4   13.51    0.64
  11   3  -4   13.95    0.60
 -10  -3   4    5.66    0.31
  10  -3  -4    4.91    0.45
  10  -3  -4    5.84    0.48
  10   3  -4    5.31    0.31
  10   3  -4    5.00    0.47
  10   3  -4    5.69    0.28
  -9  -3   4    0.25    0.10
   9  -3  -4   -0.08    0.21
   9  -3  -4   -0.19    0.22
   9   3  -4    0.09    0.08
   9   3  -4    0.08    0.16
   9   3  -4    0.08    0.08
   8  -3  -4    4.47    0.40
   8  -3  -4    4.81    0.41
  -8  -3   4    4.36    0.24
   8   3  -4    4.34    0.23
   8   3  -4    4.60    0.39
   8   3  -4    4.23    0.25
   7  -3  -4    4.45    0.37
  -7  -3   4    4.80    0.25
   7  -3  -4    4.84    0.39
   7   3  -4    4.91    0.25
   7   3  -4    4.79    0.25
   7   3  -4    4.43    0.39
  -7   3   4    4.76    0.34
   6  -3  -4   21.90    1.04
   6  -3  -4   23.61    1.04
  -6  -3   4   21.53    0.92
   6   3  -4   21.40    1.02
   6   3  -4   20.12    0.91
  -6   3   4   23.49    0.99
   6   3  -4   24.09    0.93
  -5  -3   4   62.58    2.58
   5  -3  -4   67.22    2.69
   5  -3  -4   67.69    2.68
   5   3  -4   64.20    2.58
   5   3  -4   67.17    2.60
   5   3  -4   59.79    2.67
  -5   3   4   67.22    2.64
  -4  -3   4    2.44    0.17
   4  -3  -4    2.41    0.32
   4  -3  -4    2.74    0.31
  -4   3   4    2.67    0.22
   4   3  -4    2.83    0.16
   4   3  -4    2.52    0.20
   4   3  -4    2.40    0.26
  -4   3   4    3.05    0.25
   3  -3  -4   33.20    1.36
   3  -3  -4   32.42    1.26
   3  -3  -4   32.14    1.35
  -3  -3   4   31.10    1.29
   3   3  -4   31.70    1.30
   3   3  -4   29.73    1.33
  -3   3   4   30.76    1.30
   3   3  -4   31.89    1.27
   2  -3  -4    3.05    0.31
   2  -3  -4    2.95    0.16
   2  -3  -4    3.21    0.29
  -2  -3   4    3.39    0.22
   2  -3  -4    2.46    0.24
  -2   3   4    2.83    0.21
   2   3  -4    2.95    0.24
   2   3  -4    2.95    0.22
   2   3  -4    2.92    0.18
   1  -3  -4    3.90    0.31
   1  -3  -4    3.76    0.30
  -1  -3   4    4.50    0.26
   1  -3  -4    3.85    0.25
  -1   3   4    3.73    0.23
  -1   3   4    4.06    0.20
   1   3  -4    3.69    0.22
   1   3  -4    3.90    0.26
   1   3  -4    3.07    0.25
   0  -3  -4   -0.05    0.10
   0  -3   4    0.27    0.13
   0  -3  -4   -0.08    0.13
   0  -3  -4   -0.10    0.13
   0  -3  -4    0.08    0.09
   0   3   4   -0.04    0.08
   0   3  -4    0.01    0.09
   0   3  -4    0.13    0.13
   0   3  -4    0.19    0.08
   0   3   4    0.08    0.08
  -1  -3  -4  100.36    3.86
  -1  -3  -4   98.44    3.86
   1  -3   4   96.82    3.87
  -1  -3  -4   99.73    3.84
   1   3   4   96.33    3.85
   1   3   4   91.39    3.85
  -2  -3  -4    4.04    0.25
  -2  -3  -4    3.81    0.22
   2  -3   4    3.93    0.30
   2   3   4    4.00    0.22
   2   3   4    4.10    0.28
   3  -3   4   14.26    0.66
  -3  -3  -4   14.12    0.59
  -3  -3  -4   14.38    0.58
   3   3   4   13.94    0.60
   3   3   4   12.12    0.65
  -4  -3  -4    5.92    0.29
  -4  -3  -4    6.93    0.30
   4  -3   4    6.56    0.39
   4   3   4    6.72    0.32
  -5  -3  -4   14.21    0.57
  -5  -3  -4   14.53    0.58
   5  -3   4   13.58    0.68
   5   3   4   14.46    0.63
   6  -3   4    8.96    0.51
   6   3   4    9.19    0.44
   7  -3   4   53.88    2.29
   7   3   4   56.18    2.24
   8  -3   4   -0.06    0.18
   8   3   4    0.01    0.10
   9  -3   4    0.18    0.19
   9   3   4    0.29    0.11
  10  -3   4    3.14    0.36
  10   3   4    3.09    0.25
  11  -3   4    3.30    0.41
  11   3   4    3.28    0.27
  12  -3   4    0.50    0.26
  12   3   4    0.32    0.15
  13  -3   4    0.25    0.32
  14  -3   4    2.08    0.45
  14  -3   4    2.15    0.41
  14   3   4    2.20    0.29
  15  -3   4    1.86    0.38
  15  -3   4    2.09    0.40
  15   3   4    1.66    0.28
  16  -3   4   -0.07    0.33
  16  -3   4    0.61    0.31
  16   3   4    0.10    0.25
  17  -3   4   -0.13    0.35
  17  -3   4    0.37    0.34
  17   3   4    0.22    0.25
  18  -3   4    1.54    0.45
  18  -3   4    2.06    0.43
  18   3   4    1.76    0.31
  19  -3   4    0.59    0.44
  19  -3   4    0.46    0.45
  19   3   4    0.06    0.26
  20  -3   4    0.25    0.46
  20  -3   4   -0.10    0.47
  20   3   4   -0.28    0.28
  21  -3   4    0.76    0.55
  21  -3   4   -0.19    0.52
  21   3   4    0.02    0.29
  21   3   4   -0.12    0.58
  22  -3   4    1.88    0.58
  22  -3   4    1.28    0.67
  22   3   4    0.80    0.71
  22   3   4    1.67    0.38
  23  -3   4    1.16    0.66
  23   3   4    0.85    0.39
  23   3   4    2.25    0.83
  24  -4  -4    0.97    0.68
  24   4  -4    2.18    0.97
  23  -4  -4    0.76    0.78
  23  -4  -4   -0.59    0.60
  23   4  -4    1.07    0.81
  22  -4  -4   -0.65    0.50
  22  -4  -4    0.07    0.62
  22   4  -4    0.28    0.30
  22   4  -4    0.07    0.63
  21  -4  -4    0.17    0.62
  21   4  -4   -0.42    0.52
  21   4  -4    0.43    0.26
  20  -4  -4    1.77    0.51
  20  -4  -4    1.65    0.56
  20   4  -4    1.14    0.27
  20   4  -4    1.50    0.59
  19  -4  -4    0.44    0.53
  19   4  -4    0.04    0.23
  19   4  -4    0.13    0.45
  18  -4  -4    0.07    0.43
  18   4  -4   -0.04    0.24
  18   4  -4    0.31    0.40
 -17  -4   4   -0.14    0.21
  17  -4  -4   -0.47    0.44
  17   4  -4    0.04    0.36
  17   4  -4    0.40    0.19
 -16  -4   4    8.35    0.50
  16  -4  -4    8.10    0.73
  16   4  -4    7.91    0.75
  16   4  -4    8.75    0.51
  15  -4  -4   35.42    1.68
 -15  -4   4   33.90    1.50
  15  -4  -4   38.55    1.73
  15   4  -4   33.06    1.73
  15   4  -4   36.04    1.52
 -14  -4   4    5.74    0.40
  14  -4  -4    5.99    0.62
  14  -4  -4    6.74    0.60
  14   4  -4    6.27    0.38
  14   4  -4    5.96    0.66
 -13  -4   4    4.67    0.34
  13  -4  -4    5.24    0.55
  13  -4  -4    4.64    0.55
  13   4  -4    4.95    0.32
  13   4  -4    5.06    0.63
  12  -4  -4   11.89    0.79
 -12  -4   4   12.50    0.59
  12  -4  -4   12.48    0.77
  12   4  -4   12.08    0.59
  12   4  -4   12.08    0.78
  11  -4  -4   -0.32    0.31
  11  -4  -4    0.08    0.33
 -11  -4   4    0.03    0.12
  11   4  -4   -0.11    0.23
  11   4  -4   -0.08    0.15
  11   4  -4    0.16    0.11
 -10  -4   4    0.80    0.13
  10  -4  -4    0.95    0.31
  10  -4  -4    0.59    0.29
  10   4  -4    0.60    0.12
  10   4  -4    0.81    0.16
  10   4  -4    0.56    0.24
   9  -4  -4    0.18    0.22
   9  -4  -4    0.25    0.23
  -9  -4   4    0.20    0.10
   9   4  -4    0.15    0.20
   9   4  -4    0.36    0.10
   9   4  -4   -0.20    0.12
   8  -4  -4    5.50    0.46
  -8  -4   4    4.98    0.27
   8  -4  -4    5.10    0.44
   8   4  -4    5.21    0.28
   8   4  -4    4.93    0.30
   8   4  -4    4.67    0.42
   7  -4  -4    0.66    0.21
  -7  -4   4    1.01    0.12
   7  -4  -4    0.64    0.21
   7   4  -4    0.39    0.17
   7   4  -4    0.18    0.14
   7   4  -4    0.65    0.10
  -6  -4   4    6.02    0.30
   6  -4  -4    6.14    0.42
   6  -4  -4    5.58    0.43
   6   4  -4    5.79    0.43
   6   4  -4    5.73    0.34
   6   4  -4    5.78    0.30
   5  -4  -4    6.65    0.47
   5  -4  -4    6.13    0.48
  -5  -4   4    6.66    0.33
   5   4  -4    7.25    0.33
   5   4  -4    6.87    0.38
   5   4  -4    6.68    0.44
   4  -4  -4    9.30    0.54
   4  -4  -4    8.91    0.52
  -4  -4   4    9.05    0.43
   4   4  -4    9.25    0.51
   4   4  -4    9.37    0.42
  -4   4   4    9.26    0.47
   3  -4  -4   18.45    0.84
  -3  -4   4   17.52    0.77
   3  -4  -4   17.97    0.84
   3   4  -4   17.74    0.75
   3   4  -4   16.71    0.81
  -3   4   4   17.45    0.78
   2  -4  -4   17.02    0.79
  -2  -4   4   16.60    0.74
   2  -4  -4   16.76    0.80
   2   4  -4   17.14    0.77
  -2   4   4   16.00    0.73
   2   4  -4   15.66    0.70
  -1  -4   4   38.49    1.67
   1  -4  -4   41.10    1.70
   1  -4  -4   40.02    1.70
   1   4  -4   39.94    1.68
   1   4  -4   40.40    1.65
  -1   4   4   43.01    1.64
  -1   4   4   40.98    1.66
   0  -4   4   28.75    1.25
   0  -4  -4   29.67    1.27
   0   4  -4   29.35    1.23
   0   4   4   30.07    1.23
   0   4   4   29.27    1.23
   0   4  -4   30.84    1.24
  -1  -4  -4   17.73    0.77
  -1  -4  -4   18.48    0.80
   1  -4   4   18.04    0.80
   1   4   4   16.59    0.78
   1   4   4   18.03    0.77
  -2  -4  -4    3.21    0.23
  -2  -4  -4    2.75    0.24
   2  -4   4    3.34    0.30
   2   4   4    3.21    0.21
   2   4   4    2.91    0.26
  -3  -4  -4    3.52    0.24
  -3  -4  -4    3.28    0.22
   3  -4   4    2.99    0.28
   3   4   4    3.44    0.22
   3   4   4    2.90    0.28
   4  -4   4    2.94    0.32
  -4  -4  -4    3.73    0.21
  -4  -4  -4    3.43    0.22
   4   4   4    3.29    0.22
   4   4   4    2.93    0.29
   5  -4   4   36.50    1.54
  -5  -4  -4   37.41    1.43
  -5  -4  -4   35.29    1.42
   5   4   4   32.33    1.53
   5   4   4   35.73    1.46
  -6  -4  -4    9.49    0.42
   6  -4   4   10.50    0.57
  -6  -4  -4    9.99    0.42
   6   4   4    9.98    0.47
   6   4   4    8.95    0.55
   7  -4   4    3.66    0.36
   7   4   4    4.06    0.39
   7   4   4    4.11    0.26
   8  -4   4   -0.05    0.21
   8   4   4   -0.15    0.18
   8   4   4    0.17    0.11
   9  -4   4    0.57    0.23
   9   4   4    0.19    0.21
   9   4   4    0.10    0.11
  10  -4   4   11.42    0.69
  10   4   4   11.05    0.56
  11  -4   4    3.27    0.41
  11   4   4    2.94    0.26
  12  -4   4    3.54    0.45
  12   4   4    3.76    0.29
  13  -4   4   27.70    1.33
  13   4   4   27.03    1.22
  14  -4   4   16.13    0.94
  14   4   4   16.85    0.82
  15  -4   4    0.83    0.37
  15   4   4    0.34    0.30
  15   4   4    0.45    0.23
  16  -4   4    2.65    0.43
  16   4   4    3.06    0.45
  16   4   4    2.74    0.35
  17  -4   4    0.47    0.39
  17  -4   4    0.51    0.37
  17   4   4    0.06    0.22
  17   4   4    1.05    0.37
  18  -4   4   -0.61    0.39
  18  -4   4   -0.72    0.39
  18   4   4   -0.17    0.39
  18   4   4   -0.01    0.22
  19  -4   4    0.45    0.47
  19  -4   4    0.15    0.46
  19   4   4    0.80    0.51
  19   4   4    0.00    0.24
  20  -4   4   -0.29    0.51
  20  -4   4   -0.59    0.47
  20   4   4   -0.02    0.51
  20   4   4   -0.25    0.25
  21  -4   4    1.96    0.60
  21  -4   4    1.98    0.58
  21   4   4    0.97    0.68
  22  -4   4    1.05    0.76
  22  -4   4   -0.07    0.61
  22   4   4    0.07    0.33
  22   4   4    0.75    0.63
  23  -4   4    3.26    1.04
  23  -4   4    3.42    0.73
  23   4   4    0.58    0.84
  23   4   4    2.26    0.43
  23  -5  -4    4.16    1.02
  23  -5  -4    3.07    0.73
  23   5  -4    2.21    0.97
  23   5  -4    2.78    0.49
  22  -5  -4    3.36    0.86
  22  -5  -4    3.47    0.66
  22   5  -4    2.03    0.88
  22   5  -4    3.39    0.43
  21  -5  -4    3.22    0.65
  21  -5  -4    1.99    0.69
  21   5  -4    1.75    0.66
  21   5  -4    2.14    0.35
  20  -5  -4    3.14    0.67
  20   5  -4    3.66    0.69
  20   5  -4    2.75    0.39
  19  -5  -4    0.33    0.52
  19   5  -4   -0.03    0.24
  19   5  -4   -0.27    0.49
  18  -5  -4    2.23    0.57
  18   5  -4    1.71    0.48
  18   5  -4    1.84    0.33
  17  -5  -4    7.64    0.77
  17   5  -4    7.25    0.49
  17   5  -4    7.93    0.81
  16  -5  -4   12.48    0.91
 -16  -5   4   11.67    0.62
  16   5  -4   13.28    1.02
  16   5  -4   12.75    0.65
  15  -5  -4    6.14    0.72
 -15  -5   4    6.52    0.45
  15   5  -4    8.03    0.44
  15   5  -4    8.10    0.70
  14  -5  -4   12.65    0.87
 -14  -5   4   12.43    0.63
  14   5  -4   13.12    0.64
  14   5  -4   12.82    0.87
 -13  -5   4   22.22    0.97
  13  -5  -4   22.66    1.19
  13   5  -4   22.48    0.97
  13   5  -4   18.66    1.16
  12  -5  -4    5.24    0.50
  12  -5  -4    5.17    0.54
 -12  -5   4    5.50    0.35
  12   5  -4    5.99    0.65
  12   5  -4    5.53    0.35
 -11  -5   4    0.14    0.13
  11  -5  -4    0.57    0.30
  11  -5  -4   -0.70    0.26
  11   5  -4    0.06    0.12
  11   5  -4   -0.23    0.25
  10  -5  -4    4.84    0.49
  10  -5  -4    6.89    0.53
 -10  -5   4    6.44    0.34
  10   5  -4    6.38    0.56
  10   5  -4    6.71    0.36
   9  -5  -4    0.13    0.30
  -9  -5   4    0.14    0.10
   9  -5  -4   -0.17    0.30
   9   5  -4    0.30    0.22
   9   5  -4    0.24    0.11
  -8  -5   4    0.23    0.10
   8  -5  -4    0.19    0.26
   8  -5  -4    0.61    0.28
   8   5  -4    0.38    0.12
   8   5  -4    0.38    0.21
  -7  -5   4    0.91    0.12
   7  -5  -4    0.99    0.27
   7  -5  -4    0.75    0.26
   7   5  -4    0.97    0.22
   7   5  -4    1.32    0.16
   6  -5  -4   42.47    1.84
  -6  -5   4   42.65    1.71
   6  -5  -4   40.18    1.84
   6   5  -4   43.07    1.72
   6   5  -4   41.45    1.82
  -5  -5   4    1.80    0.20
   5  -5  -4    1.95    0.27
   5  -5  -4    1.84    0.29
   5   5  -4    1.81    0.18
   5   5  -4    1.75    0.26
   4  -5  -4   73.86    3.18
   4  -5  -4   78.71    3.18
  -4  -5   4   77.36    3.10
   4   5  -4   78.79    3.08
  -4   5   4   74.62    3.12
   4   5  -4   78.93    3.16
  -3  -5   4    1.19    0.18
   3  -5  -4    0.62    0.23
   3   5  -4    0.94    0.17
   3   5  -4    0.94    0.14
  -3   5   4    0.84    0.16
  -2  -5   4   14.11    0.68
   2  -5  -4   14.14    0.73
   2   5  -4   14.93    0.70
   2   5  -4   14.63    0.65
  -2   5   4   13.92    0.67
  -1  -5   4    1.06    0.18
   1  -5  -4    1.40    0.23
   1   5  -4    1.15    0.15
  -1   5   4    1.15    0.17
   1   5  -4    0.97    0.15
  -1   5   4    0.95    0.14
   0  -5   4    1.42    0.21
   0  -5  -4    1.32    0.22
   0   5  -4    1.25    0.19
   0   5   4    1.38    0.18
   0   5   4    1.48    0.20
   0   5  -4    1.27    0.17
   1  -5   4   58.49    2.43
  -1  -5  -4   60.00    2.42
  -1   5  -4   58.92    2.39
   1   5   4   59.27    2.39
   1   5   4   57.61    2.41
   2  -5   4   -0.01    0.18
  -2  -5  -4    0.22    0.15
   2   5   4    0.34    0.13
   2   5   4    0.33    0.14
  -3  -5  -4  184.63    6.94
   3  -5   4  173.15    6.99
   3   5   4  168.18    6.98
   3   5   4  175.40    6.93
  -4  -5  -4   45.36    1.88
   4  -5   4   47.40    1.98
  -4  -5  -4   47.81    1.90
   4   5   4   46.69    1.90
   4   5   4   45.15    1.97
  -5  -5  -4    1.76    0.20
  -5  -5  -4    1.76    0.20
   5  -5   4    1.65    0.27
   5   5   4    1.88    0.18
   5   5   4    1.54    0.22
   6  -5   4   12.77    0.70
  -6  -5  -4   12.82    0.56
  -6  -5  -4   12.07    0.56
   6   5   4   12.56    0.59
   6   5   4   12.49    0.69
  -7  -5  -4    0.08    0.08
   7  -5   4    0.24    0.24
  -7  -5  -4    0.23    0.11
   7   5   4    0.24    0.19
   7   5   4    0.36    0.12
   8  -5   4    0.60    0.28
  -8  -5  -4    0.29    0.07
  -8  -5  -4    0.13    0.10
   8   5   4    0.15    0.12
   8   5   4   -0.11    0.19
   9  -5   4    3.09    0.46
   9   5   4    3.60    0.27
   9   5   4    2.57    0.34
  10  -5   4    0.37    0.25
  10   5   4    0.64    0.27
  10   5   4    0.88    0.16
  11  -5   4   37.11    1.69
  11   5   4   38.71    1.57
  11   5   4   34.17    1.73
  12  -5   4    1.94    0.38
  12   5   4    1.90    0.43
  12   5   4    2.03    0.26
  13  -5   4    2.47    0.40
  13   5   4    1.30    0.34
  13   5   4    1.63    0.24
  14  -5   4   12.34    0.82
  14   5   4   11.25    0.84
  14   5   4   12.56    0.66
  15  -5   4    0.53    0.38
  15   5   4    0.24    0.33
  15   5   4   -0.06    0.22
  16  -5   4   -0.39    0.41
  16   5   4    0.01    0.20
  16   5   4    0.31    0.38
  17  -5   4    2.05    0.46
  17   5   4    1.76    0.49
  17   5   4    2.95    0.37
  18  -5   4    1.62    0.48
  18  -5   4    2.72    0.52
  18   5   4    2.16    0.53
  18   5   4    1.91    0.30
  19  -5   4   -0.21    0.45
  19  -5   4   -0.42    0.47
  19   5   4    0.20    0.50
  19   5   4    0.11    0.25
  20  -5   4    2.73    0.63
  20  -5   4    3.91    0.66
  20   5   4    2.86    0.67
  20   5   4    2.78    0.37
  21  -5   4    0.46    0.62
  21  -5   4    1.42    0.64
  21   5   4    0.04    0.31
  21   5   4    0.68    0.61
  22  -5   4    0.07    0.69
  22  -5   4    1.78    0.72
  22   5   4    0.92    0.36
  22   5   4    0.40    0.76
  22  -6  -4    0.08    0.79
  22   6  -4   -0.84    0.68
  21  -6  -4    0.21    0.71
  21   6  -4    0.71    0.66
  21   6  -4   -0.66    0.30
  20  -6  -4   -0.16    0.61
  20   6  -4    0.11    0.58
  20   6  -4    0.17    0.29
  19  -6  -4    1.87    0.64
  19   6  -4   -0.06    0.57
  19   6  -4    1.77    0.30
  18  -6  -4   -0.02    0.53
  18   6  -4    0.42    0.49
  18   6  -4    0.48    0.27
  17  -6  -4    2.26    0.59
  17   6  -4    1.87    0.47
  17   6  -4    2.12    0.34
  16  -6  -4    2.01    0.55
  16   6  -4    1.65    0.42
  16   6  -4    1.86    0.27
 -15  -6   4    0.41    0.22
  15  -6  -4    0.30    0.46
  15   6  -4    1.34    0.35
  15   6  -4    0.62    0.19
  14  -6  -4   -0.01    0.42
 -14  -6   4    0.91    0.20
  14   6  -4    0.88    0.20
  14   6  -4    1.22    0.35
  13  -6  -4    1.93    0.45
 -13  -6   4    1.59    0.21
  13   6  -4    0.91    0.32
  13   6  -4    1.42    0.21
 -12  -6   4   11.48    0.57
  12  -6  -4   12.85    0.84
  12   6  -4   11.89    0.81
  12   6  -4   11.69    0.60
  11  -6  -4    1.63    0.37
 -11  -6   4    1.47    0.20
  11   6  -4    0.70    0.36
  11   6  -4    1.60    0.20
  10  -6  -4    0.39    0.30
 -10  -6   4    0.20    0.12
  10   6  -4    0.13    0.13
  10   6  -4    0.41    0.28
  -9  -6   4    0.46    0.13
   9  -6  -4    0.14    0.26
   9   6  -4    0.47    0.14
   9   6  -4    0.32    0.24
  -8  -6   4   -0.04    0.11
   8  -6  -4   -0.04    0.24
   8   6  -4    0.05    0.22
   8   6  -4    0.12    0.13
   7  -6  -4    9.78    0.73
  -7  -6   4   11.87    0.54
   7   6  -4   10.44    0.66
   7   6  -4   11.81    0.54
  -6  -6   4   10.73    0.53
   6  -6  -4   11.06    0.73
   6   6  -4   10.40    0.64
   6   6  -4   11.24    0.54
   5  -6  -4    7.31    0.57
  -5  -6   4    6.96    0.41
   5   6  -4    7.29    0.49
   5   6  -4    7.16    0.39
   4  -6  -4    8.01    0.58
  -4  -6   4    8.33    0.48
   4   6  -4    8.38    0.51
   4   6  -4    7.83    0.43
  -4   6   4    7.93    0.47
  -3  -6   4   19.36    0.87
   3  -6  -4   18.11    0.94
  -3   6   4   18.43    0.87
   3   6  -4   18.95    0.84
   3   6  -4   18.40    0.90
  -2  -6   4    0.51    0.18
   2  -6  -4    0.08    0.21
  -2   6   4   -0.10    0.14
   2   6  -4    0.24    0.13
   2   6  -4   -0.06    0.12
   1  -6  -4    8.52    0.55
  -1  -6   4    9.46    0.53
   1   6  -4   10.11    0.51
  -1   6   4   10.61    0.47
  -1   6   4    8.58    0.50
   1   6  -4    9.41    0.49
   0  -6  -4    8.41    0.51
   0  -6   4    8.27    0.50
   0   6   4    8.82    0.45
   0   6  -4    8.75    0.46
   0   6  -4    8.50    0.46
   0   6   4    8.11    0.47
   1  -6   4    0.26    0.20
  -1  -6  -4    0.21    0.18
   1   6   4    0.00    0.12
  -1   6  -4    0.00    0.13
   1   6   4   -0.20    0.12
   2  -6   4    1.03    0.24
  -2  -6  -4    1.23    0.21
   2   6   4    1.01    0.17
   2   6   4    1.32    0.19
   3  -6   4    3.70    0.39
  -3  -6  -4    3.97    0.31
   3   6   4    2.99    0.33
   3   6   4    3.80    0.28
   4  -6   4   -0.14    0.22
  -4  -6  -4    0.30    0.15
   4   6   4    0.35    0.17
   4   6   4    0.25    0.13
   5  -6   4    3.66    0.46
  -5  -6  -4    4.19    0.32
   5   6   4    3.91    0.29
   5   6   4    4.42    0.39
  -6  -6  -4    0.22    0.15
   6  -6   4   -0.25    0.25
  -6  -6  -4    0.29    0.18
   6   6   4    0.17    0.12
   6   6   4    0.00    0.18
  -7  -6  -4    1.33    0.19
   7  -6   4    1.28    0.30
  -7  -6  -4    1.32    0.19
   7   6   4    1.04    0.24
   7   6   4    1.23    0.18
   8  -6   4   -0.24    0.25
  -8  -6  -4    0.27    0.09
  -8  -6  -4    0.21    0.15
   8   6   4   -0.07    0.20
   8   6   4    0.25    0.14
  -9  -6  -4    2.48    0.22
  -9  -6  -4    2.82    0.17
   9  -6   4    2.76    0.38
   9   6   4    3.04    0.45
   9   6   4    2.69    0.25
  10  -6   4    1.33    0.34
  10   6   4    2.18    0.35
  10   6   4    2.38    0.25
  11  -6   4    1.63    0.36
  11   6   4    1.08    0.21
  11   6   4    0.73    0.37
  12  -6   4   27.12    1.35
  12   6   4   26.55    1.41
  12   6   4   26.11    1.19
  13  -6   4    0.70    0.37
  13   6   4    0.48    0.23
  13   6   4   -0.14    0.31
  14  -6   4    1.37    0.42
  14   6   4    0.65    0.25
  14   6   4    0.51    0.36
  15  -6   4    2.42    0.48
  15   6   4    2.39    0.50
  15   6   4    2.67    0.34
  16  -6   4    0.24    0.46
  16   6   4    0.15    0.21
  16   6   4    0.49    0.44
  17  -6   4    1.88    0.50
  17   6   4    1.00    0.24
  17   6   4    1.19    0.51
  18  -6   4    0.26    0.51
  18   6   4    1.16    0.50
  18   6   4   -0.25    0.23
  19  -6   4    1.91    0.58
  19   6   4    1.33    0.63
  20  -6   4    1.15    0.59
  20  -6   4    1.03    0.62
  20   6   4   -0.20    0.28
  20   6   4   -0.36    0.62
  21  -6   4    1.57    0.66
  21  -6   4    3.08    0.76
  21   6   4    2.25    0.75
  21   6   4    2.30    0.39
  22  -6   4    0.87    0.73
  22   6   4    0.79    0.39
  22   6   4    1.02    0.92
  21  -7  -4    1.37    0.90
  21   7  -4   -1.20    0.60
  20  -7  -4    1.70    0.84
  20   7  -4    1.66    0.39
  20   7  -4    1.00    0.70
  19  -7  -4    0.76    0.66
  19   7  -4    0.38    0.30
  19   7  -4    0.74    0.60
  18  -7  -4    0.83    0.63
  18   7  -4    0.14    0.29
  18   7  -4    1.13    0.53
  17  -7  -4    2.83    0.65
  17   7  -4    3.09    0.44
  17   7  -4    2.74    0.59
  16  -7  -4   16.36    1.16
  16   7  -4   18.24    0.90
  16   7  -4   17.03    1.17
  15  -7  -4    3.52    0.63
  15   7  -4    3.75    0.38
  15   7  -4    3.04    0.50
  14  -7  -4    1.58    0.55
 -14  -7   4    2.34    0.31
  14   7  -4    3.10    0.31
  14   7  -4    2.93    0.49
  13  -7  -4    3.20    0.54
 -13  -7   4    3.01    0.29
  13   7  -4    2.46    0.40
  13   7  -4    3.42    0.32
  12  -7  -4    2.26    0.45
 -12  -7   4    2.23    0.26
  12   7  -4    2.20    0.27
  12   7  -4    1.35    0.34
  11  -7  -4    4.50    0.60
 -11  -7   4    5.18    0.32
  11   7  -4    5.08    0.38
  11   7  -4    4.66    0.61
 -10  -7   4    2.40    0.23
  10  -7  -4    1.53    0.34
  10   7  -4    2.68    0.45
  10   7  -4    2.05    0.27
   9  -7  -4    9.06    0.67
  -9  -7   4    9.96    0.50
   9   7  -4   10.60    0.76
   9   7  -4   10.59    0.55
   8  -7  -4    0.43    0.31
  -8  -7   4    0.22    0.14
   8   7  -4    0.04    0.15
   8   7  -4    0.01    0.22
   7  -7  -4    0.78    0.28
  -7  -7   4    0.89    0.18
   7   7  -4    1.09    0.19
   7   7  -4    0.99    0.25
   6  -7  -4   12.65    0.78
  -6  -7   4   13.61    0.66
   6   7  -4   13.10    0.66
   6   7  -4   13.35    0.74
  -5  -7   4    7.33    0.45
   5  -7  -4    7.11    0.56
   5   7  -4    6.82    0.43
   5   7  -4    6.41    0.48
   4  -7  -4    6.01    0.58
  -4  -7   4    7.26    0.47
   4   7  -4    7.84    0.48
   4   7  -4    6.88    0.41
  -4   7   4    5.92    0.45
   3  -7  -4   25.90    1.28
  -3  -7   4   26.64    1.21
   3   7  -4   26.78    1.22
   3   7  -4   27.40    1.18
  -3   7   4   25.97    1.21
  -2  -7   4    2.73    0.34
   2  -7  -4    2.23    0.34
  -2   7   4    2.14    0.30
   2   7  -4    2.16    0.26
   2   7  -4    2.56    0.30
   1  -7  -4    5.02    0.44
  -1  -7   4    5.90    0.42
   1   7  -4    5.43    0.37
  -1   7   4    4.80    0.39
   1   7  -4    4.98    0.37
  -1   7   4    5.36    0.33
   0  -7   4    5.13    0.43
   0  -7  -4    5.41    0.45
   0   7  -4    5.11    0.37
   0   7   4    5.08    0.38
   0   7   4    5.11    0.34
   0   7  -4    5.19    0.36
  -1  -7  -4    6.32    0.46
   1  -7   4    6.74    0.50
  -1   7  -4    6.37    0.42
   1   7   4    6.16    0.42
   1   7   4    5.96    0.40
   2  -7   4   29.69    1.36
  -2  -7  -4   29.28    1.32
   2   7   4   29.27    1.31
   2   7   4   30.27    1.30
   3  -7   4    1.68    0.32
  -3  -7  -4    2.48    0.30
   3   7   4    2.57    0.31
   3   7   4    2.45    0.25
  -4  -7  -4    0.34    0.19
   4  -7   4    0.28    0.23
   4   7   4    0.29    0.16
   4   7   4    0.07    0.17
   5  -7   4   15.43    0.85
  -5  -7  -4   16.28    0.77
   5   7   4   16.94    0.78
   5   7   4   14.91    0.84
   6  -7   4    2.72    0.37
  -6  -7  -4    2.89    0.32
   6   7   4    2.86    0.28
   6   7   4    3.40    0.40
  -7  -7  -4    0.42    0.18
   7  -7   4    0.69    0.29
   7   7   4    0.62    0.16
   7   7   4    0.33    0.22
  -8  -7  -4    1.28    0.17
   8  -7   4    0.14    0.29
   8   7   4    0.74    0.19
   8   7   4    0.81    0.27
   9  -7   4   10.58    0.68
  -9  -7  -4    8.75    0.41
  -9  -7  -4    7.96    0.45
   9   7   4    8.22    0.68
   9   7   4    9.22    0.52
 -10  -7  -4   11.90    0.52
  10  -7   4   12.55    0.77
  10   7   4   11.46    0.93
  10   7   4   12.07    0.64
  11  -7   4   14.77    0.92
  11   7   4   14.97    0.77
  11   7   4   14.74    0.95
  12  -7   4   27.52    1.43
  12   7   4   28.35    1.28
  12   7   4   27.86    1.49
  13  -7   4    3.92    0.59
  13   7   4    6.02    0.64
  13   7   4    4.51    0.42
  14  -7   4    0.25    0.44
  14   7   4    0.02    0.21
  14   7   4   -0.01    0.36
  15  -7   4    0.07    0.44
  15   7   4    0.25    0.22
  15   7   4   -0.40    0.43
  16  -7   4    0.70    0.49
  16   7   4    1.23    0.27
  16   7   4    0.83    0.50
  17  -7   4    2.76    0.58
  17   7   4    3.34    0.39
  17   7   4    2.06    0.56
  18  -7   4    0.65    0.60
  18   7   4    0.80    0.54
  18   7   4    1.02    0.29
  19  -7   4    1.14    0.64
  19   7   4    2.46    0.71
  19   7   4    1.34    0.33
  20  -7   4    0.78    0.68
  20   7   4    0.21    0.64
  20   7   4    0.21    0.32
  21  -7   4    3.06    0.83
  21  -7   4    2.54    0.79
  21   7   4    1.81    0.41
  21   7   4    1.65    0.95
  20  -8  -4   -0.51    0.74
  20   8  -4    1.10    0.72
  19  -8  -4    2.05    0.84
  19   8  -4    1.82    0.65
  18  -8  -4    1.76    0.74
  18   8  -4    2.07    0.40
  18   8  -4    1.58    0.61
  17  -8  -4    0.18    0.60
  17   8  -4   -0.56    0.47
  17   8  -4   -0.13    0.29
  16  -8  -4    0.30    0.60
  16   8  -4    0.09    0.45
  16   8  -4   -0.21    0.29
  15  -8  -4    3.25    0.62
  15   8  -4    2.69    0.52
  15   8  -4    3.37    0.40
  14  -8  -4    0.32    0.53
  14   8  -4    0.35    0.39
  14   8  -4    0.61    0.28
  13  -8  -4    5.64    0.79
 -13  -8   4    5.13    0.37
  13   8  -4    5.33    0.44
  13   8  -4    5.23    0.69
  12  -8  -4    1.49    0.45
 -12  -8   4    0.55    0.16
  12   8  -4    0.64    0.21
  12   8  -4   -0.28    0.31
 -11  -8   4    0.21    0.16
  11  -8  -4   -0.56    0.43
  11   8  -4    0.10    0.20
  11   8  -4   -0.28    0.28
  10  -8  -4    0.96    0.42
 -10  -8   4    0.48    0.18
  10   8  -4    0.50    0.19
  10   8  -4    0.42    0.32
  -9  -8   4    2.89    0.28
   9  -8  -4    2.33    0.44
   9   8  -4    2.68    0.35
   9   8  -4    2.73    0.43
  -8  -8   4    0.21    0.17
   8  -8  -4   -0.18    0.33
   8   8  -4    0.07    0.19
   8   8  -4    0.35    0.31
   7  -8  -4    1.06    0.33
  -7  -8   4    0.57    0.20
   7   8  -4    0.39    0.26
   7   8  -4    0.79    0.20
   6  -8  -4    0.65    0.33
  -6  -8   4    1.18    0.24
   6   8  -4    1.44    0.24
   6   8  -4    1.10    0.28
   5  -8  -4    0.46    0.30
  -5  -8   4    0.36    0.23
   5   8  -4    0.36    0.22
   5   8  -4    0.13    0.19
   4  -8  -4    3.39    0.42
  -4  -8   4    2.92    0.38
  -4   8   4    3.07    0.38
   4   8  -4    3.13    0.38
   4   8  -4    3.43    0.35
  -3  -8   4    0.22    0.26
   3  -8  -4   -0.21    0.29
  -3   8   4    0.30    0.22
   3   8  -4    0.41    0.18
   3   8  -4    0.41    0.21
   2  -8  -4    5.95    0.59
  -2  -8   4    8.05    0.56
  -2   8   4    6.43    0.49
   2   8  -4    7.34    0.47
   2   8  -4    6.65    0.46
   1  -8  -4    0.69    0.35
  -1  -8   4    0.69    0.31
   1   8  -4    0.62    0.18
  -1   8   4    0.32    0.14
   1   8  -4    0.18    0.20
  -1   8   4    0.31    0.21
   0  -8   4    2.25    0.35
   0  -8  -4    2.30    0.37
   0   8  -4    2.14    0.28
   0   8  -4    2.01    0.29
   0   8   4    2.31    0.27
   0   8   4    1.95    0.29
   1  -8   4    1.00    0.31
  -1  -8  -4    0.70    0.26
   1   8   4    0.99    0.23
   1   8   4    0.67    0.17
  -2  -8  -4    3.07    0.36
   2  -8   4    4.10    0.44
   2   8   4    3.91    0.38
   2   8   4    3.67    0.35
  -3  -8  -4    0.36    0.24
   3  -8   4    0.01    0.22
   3   8   4    0.55    0.20
   3   8   4    0.37    0.20
   4  -8   4    0.66    0.26
  -4  -8  -4    0.16    0.22
   4   8   4    0.23    0.19
   4   8   4    0.12    0.19
  -5  -8  -4    1.54    0.29
   5  -8   4    1.24    0.31
   5   8   4    1.59    0.27
   5   8   4    1.70    0.24
   6  -8   4    1.68    0.35
  -6  -8  -4    1.69    0.29
   6   8   4    1.77    0.30
   6   8   4    1.90    0.26
   7  -8   4    0.60    0.29
  -7  -8  -4    0.98    0.22
   7   8   4    0.75    0.21
   7   8   4    0.84    0.27
   8  -8   4    4.93    0.57
  -8  -8  -4    5.98    0.36
   8   8   4    5.51    0.59
   8   8   4    6.10    0.45
   9  -8   4    0.49    0.36
  -9  -8  -4    0.66    0.14
   9   8   4    0.07    0.23
   9   8   4    0.19    0.40
  10  -8   4    1.64    0.39
 -10  -8  -4    1.52    0.17
  10   8   4    1.14    0.36
  10   8   4    1.43    0.30
  11  -8   4    0.46    0.41
  11   8   4    0.70    0.27
  11   8   4    1.27    0.40
  12  -8   4    0.33    0.45
  12   8   4   -0.06    0.22
  12   8   4   -0.10    0.37
  13  -8   4    0.78    0.48
  13   8   4    1.62    0.26
  13   8   4    1.17    0.44
  14  -8   4   -0.27    0.46
  14   8   4    0.62    0.24
  14   8   4    0.02    0.43
  15  -8   4    4.45    0.66
  15   8   4    6.34    0.48
  15   8   4    4.01    0.66
  16  -8   4   -0.58    0.51
  16   8   4    0.02    0.25
  16   8   4    0.87    0.56
  17  -8   4   -0.04    0.56
  17   8   4   -0.07    0.27
  17   8   4   -0.60    0.54
  18  -8   4    0.20    0.62
  18   8   4   -0.52    0.59
  18   8   4    0.53    0.31
  19  -8   4    1.14    0.70
  19   8   4    0.27    0.66
  19   8   4    1.40    0.36
  20  -8   4    1.54    0.74
  20   8   4    0.57    0.84
  20   8   4    0.12    0.38
  19  -9  -4   -1.13    0.86
  19   9  -4    0.39    0.65
  18  -9  -4    1.62    0.78
  18   9  -4    0.28    0.60
  17  -9  -4    7.93    1.11
  17   9  -4    7.64    1.09
  16  -9  -4    2.72    0.81
  16   9  -4    2.81    0.63
  16   9  -4    2.46    0.46
  15  -9  -4    1.36    0.68
  15   9  -4    1.76    0.51
  15   9  -4    1.55    0.38
  14  -9  -4    0.44    0.60
  14   9  -4    0.68    0.34
  14   9  -4    0.19    0.43
  13  -9  -4    0.54    0.55
  13   9  -4    0.18    0.38
  13   9  -4    0.45    0.33
  12  -9  -4    0.15    0.51
 -12  -9   4    0.54    0.19
  12   9  -4    0.80    0.34
  12   9  -4   -0.30    0.38
 -11  -9   4    7.52    0.47
  11  -9  -4    5.82    0.80
  11   9  -4    6.66    0.76
  11   9  -4    7.75    0.59
  10  -9  -4    2.19    0.51
 -10  -9   4    1.72    0.27
  10   9  -4    1.72    0.30
  10   9  -4    1.80    0.38
  -9  -9   4    1.54    0.24
   9  -9  -4    2.04    0.47
   9   9  -4    1.48    0.29
   9   9  -4    1.29    0.39
   8  -9  -4    0.79    0.41
  -8  -9   4    1.16    0.26
   8   9  -4    0.96    0.34
   8   9  -4    1.09    0.29
  -7  -9   4    6.17    0.48
   7  -9  -4    5.93    0.65
   7   9  -4    6.62    0.52
   7   9  -4    6.69    0.67
   6  -9  -4   18.74    1.10
  -6  -9   4   20.47    1.04
   6   9  -4   18.71    1.08
   6   9  -4   19.59    0.99
   5  -9  -4    0.16    0.34
  -5  -9   4    0.06    0.36
   5   9  -4    0.59    0.26
   5   9  -4    0.30    0.25
   4  -9  -4    1.43    0.38
  -4  -9   4    1.28    0.38
   4   9  -4    1.87    0.29
   4   9  -4    1.63    0.30
  -4   9   4    1.09    0.31
  -3  -9   4   16.88    0.94
   3  -9  -4   16.64    0.97
  -3   9   4   15.70    0.94
   3   9  -4   17.39    0.89
   3   9  -4   17.37    0.90
  -2  -9   4    0.22    0.30
   2  -9  -4    0.36    0.34
  -2   9   4    0.38    0.30
   2   9  -4    0.62    0.21
   2   9  -4    0.05    0.25
   1  -9  -4   48.31    2.17
  -1  -9   4   46.51    2.12
   1   9  -4   50.02    2.11
   1   9  -4   53.01    2.09
  -1   9   4   44.59    2.11
   0  -9   4   17.43    0.98
   0  -9  -4   17.95    1.00
   0   9  -4   18.91    0.95
   0   9   4   18.85    0.87
   0   9   4   17.43    0.95
  -1  -9  -4   75.23    3.25
   1  -9   4   75.85    3.26
   1   9   4   78.28    3.18
   1   9   4   79.94    3.26
   2  -9   4   18.53    0.98
  -2  -9  -4   15.66    0.99
   2   9   4   17.64    0.88
   2   9   4   18.12    0.96
   3  -9   4    4.29    0.45
  -3  -9  -4    4.15    0.55
   3   9   4    4.30    0.46
   3   9   4    3.80    0.41
   4  -9   4    0.30    0.32
  -4  -9  -4    0.57    0.31
   4   9   4    0.31    0.25
   4   9   4    0.49    0.24
   5  -9   4    0.57    0.32
  -5  -9  -4   -0.11    0.27
   5   9   4    0.48    0.26
   5   9   4    0.23    0.29
   6  -9   4   14.27    0.87
  -6  -9  -4   14.44    0.77
   6   9   4   13.27    0.80
   6   9   4   13.89    0.86
  -7  -9  -4    6.62    0.53
   7  -9   4    6.29    0.63
   7   9   4    6.44    0.67
   7   9   4    7.12    0.55
  -8  -9  -4    0.39    0.22
   8  -9   4    0.39    0.34
   8   9   4    0.32    0.37
   8   9   4    0.36    0.26
   9  -9   4    9.40    0.73
  -9  -9  -4    9.06    0.50
   9   9   4    9.67    0.62
   9   9   4    9.86    0.77
  10  -9   4    2.06    0.50
  10   9   4    1.25    0.29
  10   9   4    1.70    0.41
  11  -9   4   -0.03    0.39
  11   9   4    0.13    0.38
  11   9   4    0.16    0.23
  12  -9   4    7.77    0.78
  12   9   4    6.77    0.51
  12   9   4    5.07    0.65
  13  -9   4    1.53    0.53
  13   9   4    2.18    0.51
  13   9   4    1.58    0.31
  14  -9   4    3.11    0.61
  14   9   4    4.01    0.46
  14   9   4    2.99    0.63
  15  -9   4    5.36    0.76
  15   9   4    3.92    0.69
  15   9   4    4.53    0.50
  16  -9   4   -0.29    0.64
  16   9   4    0.41    0.30
  16   9   4    0.70    0.60
  17  -9   4    8.06    1.04
  17   9   4    7.93    0.67
  17   9   4    7.28    0.97
  18  -9   4    0.56    0.74
  18   9   4    0.00    0.68
  18   9   4    0.33    0.38
  17 -10  -4    2.51    0.92
  17  10  -4    0.01    0.57
  16 -10  -4   10.64    1.24
  16  10  -4    8.22    1.15
  15 -10  -4    0.02    0.72
  15  10  -4    0.78    0.39
  15  10  -4   -0.49    0.47
  14 -10  -4   -0.08    0.66
  14  10  -4    0.74    0.36
  14  10  -4   -0.46    0.47
  13 -10  -4    0.86    0.64
  13  10  -4    1.42    0.47
  13  10  -4    0.98    0.36
  12 -10  -4    0.60    0.59
  12  10  -4    0.63    0.38
  12  10  -4    0.49    0.42
 -11 -10   4    0.09    0.27
  11 -10  -4   -0.05    0.55
  11  10  -4   -0.40    0.32
  11  10  -4    0.47    0.40
 -10 -10   4    1.34    0.31
  10 -10  -4    0.90    0.51
  10  10  -4    0.97    0.39
  10  10  -4    1.47    0.42
   9 -10  -4    2.66    0.58
  -9 -10   4    2.19    0.36
   9  10  -4    1.54    0.40
   9  10  -4    2.36    0.42
   8 -10  -4    1.96    0.50
  -8 -10   4    1.95    0.38
   8  10  -4    2.71    0.48
   8  10  -4    2.27    0.39
  -7 -10   4   16.49    0.88
   7 -10  -4   16.00    1.08
   7  10  -4   17.55    0.98
   7  10  -4   16.03    1.01
   6 -10  -4    4.19    0.63
  -6 -10   4    4.09    0.50
   6  10  -4    4.74    0.61
   6  10  -4    4.72    0.56
  -5 -10   4    2.17    0.41
   5 -10  -4    3.18    0.51
   5  10  -4    2.52    0.39
   5  10  -4    2.24    0.43
   4 -10  -4    3.75    0.54
  -4 -10   4    2.71    0.46
   4  10  -4    3.30    0.46
   4  10  -4    4.39    0.57
   3 -10  -4    0.49    0.41
  -3 -10   4    0.18    0.33
  -3  10   4    0.82    0.30
   3  10  -4    0.02    0.26
   3  10  -4    0.53    0.39
   2 -10  -4   -0.56    0.38
  -2 -10   4   -0.64    0.29
  -2  10   4   -0.26    0.30
   2  10  -4    0.08    0.25
   2  10  -4   -0.22    0.35
   1 -10  -4   30.90    1.57
  -1 -10   4   29.84    1.53
   1  10  -4   34.37    1.50
   1  10  -4   33.17    1.56
  -1  10   4   33.28    1.56
   0 -10  -4    6.04    0.57
   0 -10   4    4.84    0.57
   0  10   4    5.15    0.42
   0  10   4    6.33    0.58
   0  10  -4    5.49    0.59
  -1 -10  -4    0.06    0.36
   1 -10   4    0.66    0.36
   1  10   4    0.73    0.29
   1  10   4    0.52    0.21
  -2 -10  -4   30.03    1.45
   2 -10   4   28.58    1.48
   2  10   4   30.89    1.40
   2  10   4   32.71    1.50
   3 -10   4    3.06    0.47
  -3 -10  -4    2.96    0.48
   3  10   4    3.54    0.43
   3  10   4    3.65    0.48
   4 -10   4    1.09    0.43
  -4 -10  -4    0.60    0.39
   4  10   4    1.05    0.30
   4  10   4    0.99    0.27
   5 -10   4    3.87    0.50
  -5 -10  -4    2.50    0.48
   5  10   4    3.87    0.46
   5  10   4    2.69    0.42
   6 -10   4   -0.01    0.39
  -6 -10  -4    0.48    0.40
   6  10   4    0.21    0.38
   6  10   4    0.49    0.29
   7 -10   4    2.12    0.47
  -7 -10  -4    1.38    0.36
   7  10   4    1.29    0.40
   7  10   4    1.80    0.34
   8 -10   4    3.55    0.57
  -8 -10  -4    4.00    0.42
   8  10   4    3.50    0.45
   8  10   4    4.28    0.62
   9 -10   4    3.17    0.60
   9  10   4    4.13    0.47
   9  10   4    4.26    0.55
  10 -10   4    4.49    0.64
  10  10   4    4.45    0.49
  10  10   4    3.34    0.54
  11 -10   4    1.39    0.54
  11  10   4    1.55    0.48
  11  10   4    1.92    0.35
  12 -10   4    1.01    0.53
  12  10   4    0.34    0.45
  12  10   4    0.55    0.31
  13 -10   4    2.74    0.64
  13  10   4    2.93    0.42
  13  10   4    2.32    0.55
  14 -10   4   -0.52    0.63
  14  10   4    0.39    0.31
  14  10   4    0.37    0.52
  15 -10   4    0.58    0.69
  15  10   4    0.71    0.35
  15  10   4    1.12    0.57
  16 -10   4    0.06    0.74
  16  10   4    1.11    0.63
  16  10   4    0.68    0.39
  17 -10   4    1.26    0.80
  17  10   4    0.16    0.69
  17  10   4    0.65    0.48
  15 -11  -4    1.45    0.85
  15  11  -4    1.89    0.65
  14 -11  -4   -0.17    0.78
  14  11  -4   -0.59    0.52
  13 -11  -4    0.28    0.80
  13  11  -4   -0.53    0.49
  13  11  -4    0.08    0.40
  12 -11  -4   -0.34    0.72
  12  11  -4    0.64    0.49
  12  11  -4    0.42    0.39
  11 -11  -4    6.66    0.96
  11  11  -4    6.37    0.85
  11  11  -4    8.06    0.79
  10 -11  -4   -0.60    0.57
  10  11  -4    0.38    0.41
  10  11  -4    0.29    0.38
  -9 -11   4    1.36    0.34
   9 -11  -4    1.44    0.64
   9  11  -4    0.97    0.41
   9  11  -4    1.46    0.39
  -8 -11   4    4.37    0.51
   8 -11  -4    5.51    0.80
   8  11  -4    5.21    0.58
   8  11  -4    2.98    0.49
  -7 -11   4    2.16    0.42
   7 -11  -4    2.28    0.60
   7  11  -4    3.27    0.48
   7  11  -4    2.14    0.43
  -6 -11   4   -0.15    0.33
   6 -11  -4    0.37    0.49
   6  11  -4    0.42    0.34
   6  11  -4    0.11    0.32
  -5 -11   4    0.43    0.39
   5 -11  -4    1.12    0.53
   5  11  -4    1.23    0.34
   5  11  -4    2.26    0.39
  -4 -11   4    0.15    0.41
   4 -11  -4    1.13    0.49
   4  11  -4    0.80    0.30
   4  11  -4    1.07    0.35
  -3 -11   4    6.25    0.74
   3 -11  -4    5.98    0.75
  -3  11   4    7.89    0.73
   3  11  -4    8.08    0.69
   3  11  -4    7.84    0.65
   2 -11  -4    0.13    0.41
  -2 -11   4   -0.42    0.36
   2  11  -4    0.52    0.35
   2  11  -4    0.19    0.28
  -2  11   4    0.08    0.36
  -1 -11   4   -0.10    0.38
   1 -11  -4   -0.15    0.40
   1  11  -4    1.25    0.35
  -1  11   4    0.67    0.38
   0 -11  -4   -0.61    0.39
   0 -11   4   -0.15    0.39
   0  11   4    0.16    0.35
  -1 -11  -4   -0.10    0.44
   1 -11   4    0.45    0.40
   1  11   4    0.18    0.22
   1  11   4    0.54    0.34
   2 -11   4    1.05    0.45
  -2 -11  -4    1.29    0.48
   2  11   4    1.47    0.29
   2  11   4    1.47    0.37
   3 -11   4    0.12    0.43
  -3 -11  -4   -0.21    0.43
   3  11   4    0.03    0.28
   3  11   4    0.53    0.31
   4 -11   4    0.48    0.45
  -4 -11  -4   -0.03    0.42
   4  11   4    0.24    0.33
   4  11   4    0.41    0.33
   5 -11   4    6.62    0.77
  -5 -11  -4    6.61    0.77
   5  11   4    7.91    0.73
   5  11   4    8.72    0.68
  -6 -11  -4   -0.51    0.39
   6 -11   4    0.25    0.47
   6  11   4    0.16    0.32
   6  11   4    0.28    0.31
   7 -11   4    2.50    0.57
  -7 -11  -4    1.33    0.46
   7  11   4    2.95    0.43
   7  11   4    2.63    0.44
   8 -11   4    0.11    0.44
   8  11   4    0.23    0.42
   8  11   4    0.47    0.34
   9 -11   4    0.66    0.47
   9  11   4    0.46    0.34
   9  11   4    0.93    0.44
  10 -11   4    2.47    0.66
  10  11   4    1.93    0.50
  10  11   4    2.27    0.41
  11 -11   4   -0.19    0.62
  11  11   4    0.17    0.48
  11  11   4    0.06    0.36
  12 -11   4    0.87    0.71
  12  11   4    0.62    0.38
  12  11   4    0.76    0.55
  13 -11   4    1.18    0.74
  13  11   4    0.42    0.43
  13  11   4    0.36    0.59
  14 -11   4    1.66    0.81
  14  11   4    1.73    0.67
  14  11   4    2.07    0.47
  15 -11   4    0.08    0.80
  15  11   4   -0.01    0.64
  15  11   4    0.77    0.46
  13 -12  -4    5.52    1.03
  13  12  -4    5.71    0.80
  12 -12  -4    4.70    0.96
  12  12  -4    5.95    0.78
  12  12  -4    7.77    0.92
  11 -12  -4    3.56    0.83
  11  12  -4    4.35    0.70
  10 -12  -4    0.21    0.69
  10  12  -4    1.41    0.49
  10  12  -4   -0.05    0.47
   9 -12  -4    2.64    0.77
   9  12  -4    2.14    0.55
  -8 -12   4    3.57    0.50
   8 -12  -4    3.98    0.79
   8  12  -4    3.40    0.55
   8  12  -4    4.86    0.68
   7 -12  -4    0.42    0.63
  -7 -12   4   -0.04    0.41
   7  12  -4   -0.03    0.42
   7  12  -4   -0.17    0.36
   6 -12  -4    0.02    0.63
  -6 -12   4   -0.44    0.39
   6  12  -4   -0.30    0.40
   6  12  -4   -0.19    0.35
   5 -12  -4    1.05    0.58
  -5 -12   4   -0.17    0.43
   5  12  -4    0.47    0.36
   5  12  -4    0.63    0.42
  -4 -12   4    4.96    0.64
   4 -12  -4    6.95    0.95
   4  12  -4    6.05    0.69
   4  12  -4    4.10    0.50
  -3 -12   4    0.96    0.51
   3 -12  -4    1.73    0.60
   3  12  -4    0.77    0.35
   3  12  -4    1.77    0.44
   2 -12  -4   -0.42    0.48
  -2 -12   4   -0.90    0.47
  -2  12   4    0.03    0.38
   2  12  -4   -0.02    0.37
   1 -12  -4    0.34    0.54
  -1 -12   4   -0.18    0.51
  -1  12   4    1.53    0.44
   0 -12   4   -0.57    0.47
   0 -12  -4   -0.48    0.49
   0  12   4    0.23    0.39
  -1 -12  -4   -0.02    0.54
   1 -12   4   -0.63    0.49
   1  12   4    0.99    0.44
   2 -12   4    0.25    0.49
  -2 -12  -4   -0.29    0.52
   2  12   4    0.15    0.30
   2  12   4    0.63    0.39
  -3 -12  -4    2.93    0.57
   3 -12   4    2.75    0.64
   3  12   4    4.65    0.57
   3  12   4    3.40    0.42
  -4 -12  -4   -0.53    0.46
   4 -12   4   -0.44    0.51
   4  12   4    1.29    0.41
   4  12   4   -0.03    0.31
  -5 -12  -4    0.67    0.49
   5 -12   4    1.83    0.59
   5  12   4    3.18    0.49
   5  12   4    1.34    0.37
   6 -12   4   -0.01    0.58
   6  12   4   -0.34    0.35
   6  12   4    0.41    0.38
   7 -12   4    0.16    0.61
   7  12   4   -0.16    0.38
   7  12   4    0.69    0.40
   8 -12   4    6.74    0.90
   8  12   4    5.37    0.82
   8  12   4    6.72    0.69
   9 -12   4   12.43    1.23
   9  12   4   14.54    0.98
   9  12   4   11.24    1.04
  10 -12   4    2.75    0.78
  10  12   4    3.77    0.53
  10  12   4    3.49    0.62
  11 -12   4    0.32    0.73
  11  12   4    0.01    0.55
  11  12   4    0.38    0.45
  12 -12   4    0.46    0.80
  12  12   4    0.07    0.61
  12  12   4    0.78    0.48
  10 -13  -4    0.77    1.03
  10  13  -4    3.08    0.66
  10  13  -4    2.22    0.61
   9 -13  -4    4.95    0.95
   9  13  -4    4.09    0.68
   9  13  -4    6.31    0.89
   8 -13  -4   -0.34    0.76
   8  13  -4    1.36    0.60
   8  13  -4    0.13    0.46
   7 -13  -4    1.51    0.85
  -7 -13   4    0.08    0.47
   7  13  -4    0.34    0.43
   7  13  -4    0.39    0.57
  -6 -13   4   -0.12    0.48
   6 -13  -4    0.71    0.70
   6  13  -4   -0.09    0.40
   6  13  -4    0.20    0.52
   5 -13  -4    0.65    0.81
   5  13  -4   -0.42    0.37
   5  13  -4   -0.10    0.51
  -4 -13   4   -0.54    0.51
   4 -13  -4    0.33    0.72
   4  13  -4   -0.62    0.35
   4  13  -4    0.32    0.51
  -3 -13   4    0.16    0.58
   3 -13  -4   -0.09    0.69
  -2 -13   4    0.91    0.61
   2 -13  -4    2.01    0.71
   1 -13  -4   -0.21    0.67
  -1 -13   4   -1.03    0.61
  -1  13   4    0.07    0.49
   0 -13   4   -0.81    0.59
   0 -13  -4   -0.27    0.64
   0  13   4    0.22    0.46
  -1 -13  -4   -0.93    0.64
   1 -13   4   -1.36    0.58
   1  13   4    0.25    0.47
   2 -13   4    0.38    0.63
  -2 -13  -4   -0.58    0.58
   2  13   4    0.79    0.47
  -3 -13  -4    0.35    0.61
   3 -13   4    0.58    0.72
   3  13   4    1.01    0.54
   3  13   4    0.51    0.33
   4 -13   4    7.06    0.89
  -4 -13  -4    5.45    0.83
   4  13   4    8.22    0.73
  -5 -13  -4   -1.21    0.50
   5 -13   4   -0.02    0.70
   5  13   4    0.34    0.51
   5  13   4    0.23    0.37
   6 -13   4    6.54    0.94
   6  13   4    9.41    0.83
   6  13   4   11.31    0.94
   7 -13   4    9.60    1.18
   7  13   4   10.52    0.97
   7  13   4   13.79    1.04
   8 -13   4   -0.59    0.73
   8  13   4   -0.04    0.44
   8  13   4    0.63    0.54
   9 -13   4    3.04    0.92
   9  13   4    3.70    0.65
   9  13   4    6.54    0.87
   4 -14  -4    0.72    0.90
  -4 -14   4   -0.35    0.61
  -3 -14   4    1.62    0.76
   3 -14  -4    3.98    0.98
   2 -14  -4    4.34    1.03
  -1 -14   4   -0.83    0.74
   1 -14  -4    0.39    0.83
   0 -14   4   -1.93    0.79
   0  14   4    0.96    0.66
  -1 -14  -4   -0.89    0.70
   1 -14   4   -0.94    0.78
   1  14   4    2.04    0.65
   2 -14   4    5.72    1.00
  -2 -14  -4    5.11    0.93
   2  14   4    8.48    0.95
  -3 -14  -4    0.58    0.73
   3 -14   4    0.43    0.77
   3  14   4    2.22    0.73
  25   0  -5    2.97    1.14
  25   0  -5    2.49    0.61
  24   0  -5   -0.18    0.88
  24   0  -5    1.90    0.50
  23   0  -5    0.84    0.68
  23   0  -5    0.81    0.46
  22   0  -5    1.38    0.63
  22   0  -5   -1.02    0.39
  21   0  -5    0.86    0.38
  21   0  -5    1.82    0.53
  21   0  -5    1.25    0.54
  21   0  -5    1.37    0.54
  20   0  -5    0.74    0.50
  20   0  -5    1.19    0.37
  20   0  -5    0.40    0.45
  19   0  -5    6.19    0.80
  19   0  -5    7.63    0.80
  19   0  -5    6.67    0.62
  18   0  -5    0.38    0.38
  18   0  -5    0.24    0.46
  18   0  -5   -0.45    0.43
  17   0  -5   -0.43    0.29
  17   0  -5   -0.58    0.35
  17   0  -5   -0.21    0.37
  16   0  -5   -0.20    0.25
 -16   0   5    0.51    0.23
  15   0  -5    0.09    0.22
 -15   0   5    0.17    0.21
  14   0  -5    0.28    0.21
 -14   0   5    0.07    0.18
  13   0  -5    2.08    0.28
 -13   0   5    1.95    0.27
 -12   0   5   -0.10    0.15
  12   0  -5   -0.08    0.17
 -11   0   5    0.18    0.15
  11   0  -5    0.05    0.17
  10   0  -5    0.15    0.17
 -10   0   5    0.18    0.14
  -9   0   5    6.30    0.35
  -8   0   5   -0.01    0.11
   7   0  -5    0.76    0.13
  -7   0   5    0.88    0.14
  -6   0   5   -0.09    0.10
   6   0  -5    0.27    0.09
   5   0  -5    7.59    0.35
  -5   0   5    6.87    0.36
  -4   0   5    0.01    0.09
   4   0  -5    0.04    0.07
   4   0  -5    0.12    0.09
   3   0  -5   79.14    2.98
  -3   0   5   78.05    2.99
  -3   0   5   64.25    2.99
   3   0  -5   81.88    2.96
   3   0  -5   73.41    2.99
  -2   0   5   -0.14    0.05
  -2   0   5   -0.06    0.04
   2   0  -5   -0.10    0.05
  -2   0   5   -0.15    0.05
   2   0  -5   -0.12    0.03
   2   0  -5   -0.06    0.05
   1   0  -5   13.45    0.57
   1   0  -5   15.10    0.59
  -1   0   5   14.57    0.59
  -1   0   5   16.30    0.58
   1   0  -5   12.83    0.59
   1   0   5    1.34    0.11
  -1   0  -5    1.69    0.11
   1   0   5    1.75    0.12
  -1   0  -5    1.49    0.13
  -2   0  -5    0.12    0.07
   2   0   5    0.01    0.08
   3   0   5  203.70    8.21
   3   0   5  207.34    8.18
  -3   0  -5  215.37    8.18
   4   0   5    0.47    0.13
  -5   0  -5   41.99    1.68
   5   0   5   41.46    1.67
  -5   0  -5   42.57    1.68
   5   0   5   40.38    1.72
   6   0   5    0.43    0.15
   6   0   5    0.21    0.09
   6   0   5    0.40    0.11
   7   0   5    2.45    0.18
   7   0   5    2.35    0.25
   7   0   5    2.54    0.21
   8   0   5   -0.04    0.14
   9   0   5   -0.08    0.11
   9   0   5   -0.05    0.16
   9   0   5   -0.11    0.13
  10   0   5    0.11    0.18
  10   0   5    0.16    0.15
  10   0   5   -0.05    0.15
  11   0   5    0.38    0.19
  11   0   5   -0.01    0.16
  12   0   5    0.10    0.20
  12   0   5   -0.07    0.18
  13   0   5    0.70    0.23
  13   0   5    0.07    0.20
  14   0   5    0.07    0.22
  14   0   5   -0.29    0.20
  15   0   5    5.27    0.44
  15   0   5    5.76    0.56
  16   0   5    0.49    0.30
  16   0   5   -0.27    0.25
  17   0   5    6.73    0.63
  17   0   5    6.78    0.52
  18   0   5    0.59    0.31
  18   0   5    0.91    0.35
  19   0   5    0.65    0.46
  19   0   5    0.18    0.34
  20   0   5    0.01    0.36
  21   0   5    0.63    0.43
  22   0   5    0.08    0.46
  23   0   5    0.79    0.51
  24   0   5    0.41    0.56
  25  -1  -5    3.17    0.66
  25   1  -5    2.18    0.53
  24  -1  -5    0.75    0.53
  24  -1  -5    0.72    0.75
  24   1  -5   -0.03    0.70
  24   1  -5   -0.17    0.43
  23  -1  -5    1.32    0.49
  23   1  -5    0.84    0.64
  23   1  -5    0.81    0.40
  22  -1  -5    0.61    0.63
  22  -1  -5    0.59    0.44
  22   1  -5    0.83    0.63
  22   1  -5    0.42    0.37
  21  -1  -5    0.16    0.40
  21  -1  -5    0.04    0.53
  21   1  -5    0.05    0.53
  21   1  -5    0.12    0.34
  20  -1  -5    1.04    0.49
  20  -1  -5    2.05    0.48
  20  -1  -5    1.18    0.40
  20   1  -5    0.98    0.34
  20   1  -5    0.97    0.50
  20   1  -5    1.55    0.59
  20   1  -5    0.55    0.54
  19  -1  -5   10.35    0.79
  19  -1  -5   10.51    0.77
  19  -1  -5   10.01    0.76
  19   1  -5   10.54    0.75
  19   1  -5   10.23    0.83
  19   1  -5   10.31    0.82
  19   1  -5    9.23    0.95
  18  -1  -5   -0.02    0.42
  18  -1  -5   -0.47    0.35
  18  -1  -5   -0.27    0.39
  18   1  -5   -0.24    0.35
  18   1  -5    0.04    0.33
  18   1  -5   -0.14    0.34
  18   1  -5    0.37    0.33
  17  -1  -5    0.12    0.38
  17  -1  -5   -0.06    0.45
 -17  -1   5    0.08    0.24
  17  -1  -5    0.07    0.43
  17   1  -5    0.65    0.27
 -16  -1   5    0.59    0.22
  16  -1  -5    0.27    0.37
  16  -1  -5    0.48    0.40
  16  -1  -5    0.85    0.30
  16   1  -5    0.72    0.25
  15  -1  -5    3.98    0.49
  15  -1  -5    4.28    0.48
 -15  -1   5    4.07    0.36
  15  -1  -5    3.75    0.45
  15   1  -5    3.65    0.38
 -15   1   5    4.39    0.39
  14  -1  -5    8.36    0.60
 -14  -1   5    9.44    0.50
  14   1  -5    8.96    0.55
 -14   1   5    8.79    0.54
 -13  -1   5    1.08    0.19
  13   1  -5    0.92    0.22
 -13   1   5    1.47    0.22
 -12  -1   5    0.04    0.14
 -12   1   5    0.08    0.17
  12   1  -5    0.15    0.16
 -11  -1   5   30.51    1.29
 -11   1   5   31.91    1.32
  11   1  -5   28.26    1.30
 -10  -1   5  158.67    6.17
  10   1  -5  150.06    6.19
 -10   1   5  158.50    6.19
  -9  -1   5   47.03    1.90
   9   1  -5   45.01    1.91
  -9   1   5   47.42    1.92
  -8  -1   5    0.21    0.11
  -8   1   5    0.20    0.13
   8   1  -5    0.24    0.10
   8   1  -5    0.30    0.12
   8   1  -5    0.24    0.15
  -7  -1   5    7.98    0.39
   7   1  -5    7.53    0.46
   7   1  -5    7.61    0.36
  -7   1   5    8.22    0.41
   7   1  -5    7.13    0.38
  -6  -1   5   35.13    1.38
   6   1  -5   34.25    1.37
   6   1  -5   33.84    1.38
  -6   1   5   34.74    1.40
   6   1  -5   30.60    1.43
  -5  -1   5   18.84    0.76
  -5   1   5   18.80    0.79
   5   1  -5   17.76    0.75
   5   1  -5   17.90    0.75
   5   1  -5   17.02    0.81
  -4  -1   5   27.76    1.15
   4  -1  -5   30.34    1.18
   4   1  -5   28.99    1.14
   4   1  -5   28.21    1.15
  -4   1   5   29.76    1.18
   4   1  -5   25.77    1.19
   3  -1  -5  366.73   13.06
  -3  -1   5  305.30   13.04
   3   1  -5  322.46   13.04
   3   1  -5  320.33   13.07
  -3   1   5  340.34   13.04
  -3   1   5  344.80   13.06
   2  -1  -5    0.02    0.04
   2  -1  -5    0.00    0.05
   2  -1  -5    0.06    0.08
   2   1  -5    0.02    0.07
  -2   1   5    0.06    0.08
  -2   1   5    0.06    0.06
  -1  -1   5  138.48    5.69
   1  -1  -5  159.37    5.70
   1  -1  -5  129.45    5.68
   1   1  -5  144.82    5.70
  -1   1   5  143.55    5.69
   1   1  -5  150.62    5.69
  -1   1   5  149.44    5.70
   0  -1   5   48.81    1.93
   0  -1  -5   50.85    1.93
   0   1   5   46.32    1.93
   0   1  -5   49.64    1.94
   0   1   5   48.48    1.93
   1  -1   5  104.46    4.16
  -1  -1  -5  106.63    4.15
   1   1   5  109.55    4.15
  -1   1  -5  106.80    4.16
   1   1   5  101.15    4.15
   2  -1   5   31.71    1.30
  -2  -1  -5   30.75    1.26
   2   1   5   32.10    1.29
  -2   1  -5   32.63    1.30
   2   1   5   33.28    1.27
   3  -1   5   33.90    1.39
   3   1   5   35.22    1.39
  -3   1  -5   34.17    1.40
   3   1   5   33.65    1.35
   4  -1   5   55.57    2.18
   4   1   5   54.01    2.13
  -4   1  -5   52.68    2.19
   4   1   5   54.83    2.19
   5  -1   5    4.64    0.29
  -5   1  -5    4.47    0.31
   5   1   5    5.25    0.22
  -5   1  -5    4.48    0.30
   5   1   5    4.60    0.28
   5   1   5    5.00    0.22
   6  -1   5  198.76    7.72
   6  -1   5  191.19    7.75
  -6   1  -5  199.27    7.72
   6   1   5  193.74    7.73
   6   1   5  189.31    7.66
   6   1   5  204.57    7.66
  -6   1  -5  192.78    7.73
   7  -1   5   43.97    1.81
   7  -1   5   42.91    1.76
  -7   1  -5   34.95    1.77
   7   1   5   42.71    1.70
   7   1   5   45.49    1.70
   7   1   5   45.93    1.78
   8  -1   5   59.00    2.34
   8  -1   5   55.33    2.39
   8   1   5   58.48    2.29
   8   1   5   57.15    2.29
   8   1   5   56.97    2.35
   9  -1   5    5.28    0.44
   9  -1   5    5.91    0.38
   9   1   5    5.78    0.30
   9   1   5    6.45    0.32
   9   1   5    6.00    0.39
  10  -1   5    3.07    0.32
  10  -1   5    2.62    0.36
  10   1   5    3.52    0.30
  10   1   5    3.49    0.22
  10   1   5    3.40    0.25
  11  -1   5   16.14    0.84
  11  -1   5   15.43    0.77
  11   1   5   16.16    0.71
  11   1   5   15.74    0.70
  11   1   5   16.21    0.80
  12  -1   5   14.80    0.74
  12  -1   5   15.49    0.83
  12   1   5   15.43    0.77
  12   1   5   14.25    0.68
  12   1   5   14.47    0.67
  13  -1   5    0.66    0.27
  13  -1   5    0.44    0.23
  13   1   5    0.34    0.16
  13   1   5    0.41    0.20
  13   1   5    0.27    0.18
  14  -1   5    0.39    0.27
  14  -1   5    0.00    0.23
  14   1   5    0.45    0.19
  14   1   5    0.71    0.23
  15  -1   5    1.83    0.38
  15  -1   5    1.24    0.28
  15   1   5    1.39    0.24
  15   1   5    1.72    0.33
  16  -1   5    4.76    0.48
  16  -1   5    4.89    0.57
  16   1   5    4.78    0.51
  16   1   5    4.47    0.39
  17  -1   5    7.65    0.66
  17  -1   5    6.93    0.62
  17   1   5    7.49    0.61
  17   1   5    7.48    0.52
  18  -1   5    3.77    0.53
  18  -1   5    4.38    0.64
  18   1   5    4.74    0.52
  19  -1   5    1.31    0.51
  19  -1   5    1.81    0.44
  19   1   5    1.85    0.38
  20  -1   5    0.60    0.40
  20   1   5    0.93    0.36
  21  -1   5    2.50    0.53
  21   1   5    1.57    0.42
  22  -1   5    2.54    0.59
  22   1   5    3.36    0.51
  23  -1   5    1.46    0.56
  23   1   5    0.61    0.46
  24  -1   5    0.88    0.57
  24   1   5    0.01    0.48
  24  -2  -5    3.28    0.65
  24   2  -5    2.03    0.49
  24   2  -5    3.05    0.79
  23  -2  -5    1.49    0.77
  23  -2  -5   -0.15    0.50
  23   2  -5    0.23    0.70
  23   2  -5   -0.23    0.36
  22  -2  -5    0.56    0.48
  22  -2  -5    0.13    0.62
  22   2  -5    0.39    0.32
  22   2  -5    0.17    0.68
  21  -2  -5    2.60    0.62
  21  -2  -5    1.98    0.50
  21   2  -5    1.78    0.60
  21   2  -5    1.71    0.36
  20  -2  -5    0.08    0.48
  20  -2  -5    0.53    0.42
  20   2  -5    0.22    0.29
  20   2  -5    0.68    0.46
  19  -2  -5    1.79    0.42
  19  -2  -5    0.81    0.45
  19  -2  -5    2.04    0.43
  19   2  -5    1.69    0.42
  19   2  -5    1.52    0.37
  19   2  -5    1.08    0.49
  19   2  -5    1.66    0.43
 -18  -2   5    0.60    0.28
  18  -2  -5   -0.04    0.36
  18  -2  -5    0.77    0.38
  18  -2  -5    1.02    0.38
  18   2  -5    0.93    0.31
  18   2  -5    0.52    0.39
  17  -2  -5    4.15    0.56
  17  -2  -5    4.87    0.59
 -17  -2   5    4.16    0.42
  17  -2  -5    3.71    0.54
  17   2  -5    3.02    0.49
  17   2  -5    3.97    0.41
  16  -2  -5    2.29    0.42
  16  -2  -5    2.21    0.44
 -16  -2   5    2.05    0.27
  16  -2  -5    2.08    0.42
  16   2  -5    1.94    0.41
  16   2  -5    2.34    0.32
  15  -2  -5    1.86    0.43
  15  -2  -5    1.95    0.46
 -15  -2   5    1.17    0.24
  15   2  -5    1.10    0.23
  15   2  -5    1.36    0.39
 -14  -2   5    5.05    0.37
  14  -2  -5    3.91    0.58
  14  -2  -5    4.27    0.56
  14   2  -5    5.69    0.57
  14   2  -5    4.60    0.36
  13  -2  -5   23.82    1.16
 -13  -2   5   24.29    1.06
  13  -2  -5   23.37    1.17
  13   2  -5   23.75    1.23
 -13   2   5   23.97    1.10
  13   2  -5   24.92    1.08
 -12  -2   5   12.45    0.60
  12   2  -5   11.31    0.73
 -12   2   5   12.59    0.65
  12   2  -5   12.48    0.62
 -11  -2   5   25.64    1.08
  11   2  -5   23.01    1.19
 -11   2   5   26.41    1.13
  11   2  -5   25.29    1.10
 -10  -2   5   -0.12    0.11
  10   2  -5    0.23    0.11
  10   2  -5    0.39    0.18
 -10   2   5    0.09    0.15
  -9  -2   5    1.88    0.19
  -9   2   5    1.57    0.21
   9   2  -5    1.77    0.15
   9   2  -5    1.75    0.18
   9   2  -5    1.49    0.24
  -8  -2   5    6.81    0.34
   8   2  -5    6.34    0.32
   8   2  -5    6.63    0.34
  -8   2   5    7.21    0.40
   8   2  -5    6.40    0.46
  -7  -2   5    5.95    0.31
   7   2  -5    6.06    0.29
   7   2  -5    6.15    0.42
  -7   2   5    6.10    0.37
   7   2  -5    6.40    0.31
  -6  -2   5    2.03    0.15
   6   2  -5    1.69    0.13
   6   2  -5    1.17    0.19
   6   2  -5    1.81    0.13
  -6   2   5    1.63    0.21
  -5  -2   5    6.92    0.32
   5   2  -5    6.40    0.41
   5   2  -5    7.01    0.32
   5   2  -5    7.06    0.31
  -5   2   5    7.09    0.38
  -4  -2   5   11.37    0.50
  -4  -2   5   11.48    0.48
   4   2  -5   10.95    0.56
  -4   2   5   12.01    0.55
   4   2  -5   12.00    0.48
  -4   2   5   11.45    0.52
   4   2  -5   12.12    0.50
   3  -2  -5    5.69    0.31
  -3  -2   5    5.41    0.25
  -3  -2   5    5.46    0.27
  -3   2   5    5.09    0.29
   3   2  -5    6.17    0.25
  -3   2   5    5.97    0.32
   3   2  -5    6.22    0.29
  -2  -2   5   47.34    1.91
   2  -2  -5   49.68    1.93
  -2  -2   5   44.78    1.89
   2   2  -5   49.19    1.92
   2   2  -5   48.89    1.89
  -2   2   5   48.11    1.92
  -2   2   5   49.02    1.93
   2   2  -5   46.41    1.94
  -1  -2   5    7.38    0.35
  -1  -2   5    8.68    0.39
   1  -2  -5    8.79    0.39
  -1   2   5    8.09    0.38
   1   2  -5    8.45    0.40
   1   2  -5    8.54    0.36
  -1   2   5    8.38    0.39
[truncated: 1,858,645 more chars]
