# Supplementary material for: Hierarchical Uniform Supramolecular Conjugated Spherulites with Suppression of Defect Emission
Source: iScience. 2019 Jun 8;16:399–409. doi: 10.1016/j.isci.2019.06.002 (PMC6593144; doi:10.1016/j.isci.2019.06.002)
Supplement: Data S4. CIF file of DOSFX-SFXSO, Related to Figure 2 [file mmc5.zip › DOSFX-SFXSO.cif]

data_shelx
_audit_creation_date              2019-05-17
_audit_creation_method
;
Olex2 1.2-alpha
(compiled 2017.05.22 svn.r3414 for OlexSys, GUI svn.r5347)
;
_shelx_SHELXL_version_number      '2016/6'
_publ_contact_author_address      ?
_publ_contact_author_email        ?
_publ_contact_author_id_orcid     ?
_publ_contact_author_name         ''
_publ_contact_author_phone        ?
_publ_section_references
;
Dolomanov, O.V., Bourhis, L.J., Gildea, R.J, Howard, J.A.K. & Puschmann, H.
 (2009), J. Appl. Cryst. 42, 339-341.

Sheldrick, G.M. (2008). Acta Cryst. A64, 112-122.

Sheldrick, G.M. (2015). Acta Cryst. C71, 3-8.
;
_chemical_name_common             ?
_chemical_name_systematic         ?
_chemical_formula_moiety          'C107 H108 O8 S, 4(C H Cl3)'
_chemical_formula_sum             'C111 H112 Cl12 O8 S'
_chemical_formula_weight          2031.46
_chemical_melting_point           ?
loop_
  _atom_type_symbol
  _atom_type_description
  _atom_type_scat_dispersion_real
  _atom_type_scat_dispersion_imag
  _atom_type_scat_source
 'C' 'C' 0.0181 0.0091 'International Tables Vol C Tables 4.2.6.8 and 6.1.1.4'
 'H' 'H' 0.0000 0.0000 'International Tables Vol C Tables 4.2.6.8 and 6.1.1.4'
 'Cl' 'Cl' 0.3639 0.7018 'International Tables Vol C Tables 4.2.6.8 and 6.1.1.4'
 'O' 'O' 0.0492 0.0322 'International Tables Vol C Tables 4.2.6.8 and 6.1.1.4'
 'S' 'S' 0.3331 0.5567 'International Tables Vol C Tables 4.2.6.8 and 6.1.1.4'

_shelx_space_group_comment
;
The symmetry employed for this shelxl refinement is uniquely defined
by the following loop, which should always be used as a source of
symmetry information in preference to the above space-group names.
They are only intended as comments.
;
_space_group_crystal_system       'monoclinic'
_space_group_IT_number            15
_space_group_name_H-M_alt         'C 1 2/c 1'
_space_group_name_Hall            '-C 2yc'
loop_
  _space_group_symop_operation_xyz
 'x, y, z'
 '-x, y, -z+1/2'
 'x+1/2, y+1/2, z'
 '-x+1/2, y+1/2, -z+1/2'
 '-x, -y, -z'
 'x, -y, z-1/2'
 '-x+1/2, -y+1/2, -z'
 'x+1/2, -y+1/2, z-1/2'

_cell_length_a                    55.433(3)
_cell_length_b                    10.9061(5)
_cell_length_c                    16.7183(8)
_cell_angle_alpha                 90
_cell_angle_beta                  94.057(4)
_cell_angle_gamma                 90
_cell_volume                      10081.8(8)
_cell_formula_units_Z             4
_cell_measurement_reflns_used     9959
_cell_measurement_temperature     173(2)
_cell_measurement_theta_max       63.873
_cell_measurement_theta_min       3.197
_shelx_estimated_absorpt_T_max    0.711
_shelx_estimated_absorpt_T_min    0.528
_exptl_absorpt_coefficient_mu     3.663
_exptl_absorpt_correction_T_max   0.0613
_exptl_absorpt_correction_T_min   0.0039
_exptl_absorpt_correction_type    multi-scan
_exptl_absorpt_process_details    'SADABS 2014/5'
_exptl_absorpt_special_details    ?
_exptl_crystal_colour             colourless
_exptl_crystal_colour_primary     colourless
_exptl_crystal_density_diffrn     1.338
_exptl_crystal_density_meas       ?
_exptl_crystal_density_method     ?
_exptl_crystal_description        plate
_exptl_crystal_F_000              4248
_exptl_crystal_size_max           0.2
_exptl_crystal_size_mid           0.11
_exptl_crystal_size_min           0.1
_exptl_transmission_factor_max    ?
_exptl_transmission_factor_min    ?
_diffrn_reflns_av_R_equivalents   0.0853
_diffrn_reflns_av_unetI/netI      0.0431
_diffrn_reflns_Laue_measured_fraction_full 0.992
_diffrn_reflns_Laue_measured_fraction_max 0.986
_diffrn_reflns_limit_h_max        64
_diffrn_reflns_limit_h_min        -64
_diffrn_reflns_limit_k_max        12
_diffrn_reflns_limit_k_min        -11
_diffrn_reflns_limit_l_max        19
_diffrn_reflns_limit_l_min        -19
_diffrn_reflns_number             73109
_diffrn_reflns_point_group_measured_fraction_full 0.992
_diffrn_reflns_point_group_measured_fraction_max 0.986
_diffrn_reflns_theta_full         63.979
_diffrn_reflns_theta_max          63.979
_diffrn_reflns_theta_min          2.650
_diffrn_ambient_temperature       173.0
_diffrn_detector                  'CCD area detector'
_diffrn_detector_area_resol_mean  5.6
_diffrn_detector_type             'Bruker SMART CCD 6000 area detector'
_diffrn_measured_fraction_theta_full 0.992
_diffrn_measured_fraction_theta_max 0.986
_diffrn_measurement_device        'three-circle diffractometer'
_diffrn_measurement_device_type   'Bruker APEX-II CCD'
_diffrn_measurement_method        '\w scans'
_diffrn_radiation_monochromator   graphite
_diffrn_radiation_probe           x-ray
_diffrn_radiation_type            CuK\a
_diffrn_radiation_wavelength      1.54178
_diffrn_source                    'sealed X-ray tube'
_diffrn_source_target             Mo
_reflns_Friedel_coverage          0.000
_reflns_Friedel_fraction_full     .
_reflns_Friedel_fraction_max      .
_reflns_number_gt                 7083
_reflns_number_total              8289
_reflns_special_details
;
 Reflections were merged by SHELXL according to the crystal
 class for the calculation of statistics and refinement.
 
 _reflns_Friedel_fraction is defined as the number of unique
 Friedel pairs measured divided by the number that would be
 possible theoretically, ignoring centric projections and
 systematic absences.
;
_reflns_threshold_expression      'I > 2\s(I)'
_computing_cell_refinement        ?
_computing_data_collection        ?
_computing_data_reduction         ?
_computing_molecular_graphics     'Olex2 (Dolomanov et al., 2009)'
_computing_publication_material   'Olex2 (Dolomanov et al., 2009)'
_computing_structure_refinement   'ShelXL (Sheldrick, 2015)'
_computing_structure_solution     'ShelXS (Sheldrick, 2008)'
_refine_diff_density_max          0.896
_refine_diff_density_min          -0.711
_refine_diff_density_rms          0.134
_refine_ls_extinction_coef        .
_refine_ls_extinction_method      none
_refine_ls_goodness_of_fit_ref    1.049
_refine_ls_hydrogen_treatment     constr
_refine_ls_matrix_type            full
_refine_ls_number_parameters      691
_refine_ls_number_reflns          8289
_refine_ls_number_restraints      763
_refine_ls_R_factor_all           0.1810
_refine_ls_R_factor_gt            0.1689
_refine_ls_restrained_S_all       1.011
_refine_ls_shift/su_max           0.001
_refine_ls_shift/su_mean          0.000
_refine_ls_structure_factor_coef  Fsqd
_refine_ls_weighting_details
'w=1/[\s^2^(Fo^2^)+(0.2000P)^2^+110.0000P] where P=(Fo^2^+2Fc^2^)/3'
_refine_ls_weighting_scheme       calc
_refine_ls_wR_factor_gt           0.4260
_refine_ls_wR_factor_ref          0.4348
_refine_special_details
;
 Refined as a 2-component twin.
;
_olex2_refinement_description
;
1. Twinned data refinement
 Scales: 0.958(3)
 0.042(3)
2. Fixed Uiso
 At 1.2 times of:
  All C(H) groups, All C(H,H) groups, All C(H,H,H,H) groups
 At 1.5 times of:
  All C(H,H,H) groups
3. Restrained distances
 C56-Cl6
 1.76 with sigma of 0.02
 C25-C26 = C27-C28
 1.52 with sigma of 0.02
 C4'-C5' = C4-C5
 1.5 with sigma of 0.02
 C4'-C3' = C3-C4
 1.5 with sigma of 0.02
 C23-C24
 1.5 with sigma of 0.02
 C6-C4 = C5-C3 = C3-C1
 2.5 with sigma of 0.04
 C1-C2 = C6'-C7' = C6-C7
 1.5 with sigma of 0.02
 C5-C6 = C5'-C6' = C2-C3 = C2'-C3'
 1.5 with sigma of 0.02
 C1'-C2'
 1.4 with sigma of 0.02
 C6'-C4' = C5'-C3' = C3'-C1'
 2.5 with sigma of 0.04
 H1'b-H2'a
 2.2 with sigma of 0.02
 Cl6'-Cl4'
 2.9 with sigma of 0.04
 C56-Cl5' \\sim C56-Cl6'
 with sigma of 0.02
 C4-C2 \\sim C4'-C2'
 with sigma of 0.02
4. Rigid bond restraints
 C56, Cl6'
 with sigma for 1-2 distances of 0.001 and sigma for 1-3 distances of 0.001
 C56, Cl4
 with sigma for 1-2 distances of 0.001 and sigma for 1-3 distances of 0.001
 C7', C8
 with sigma for 1-2 distances of 0.001 and sigma for 1-3 distances of 0.001
 C56, Cl6
 with sigma for 1-2 distances of 0.001 and sigma for 1-3 distances of 0.001
 C56, Cl5'
 with sigma for 1-2 distances of 0.001 and sigma for 1-3 distances of 0.001
5. Uiso/Uaniso restraints and constraints
Cl4 \\sim Cl5 \\sim Cl6 \\sim Cl4' \\sim Cl5' \\sim Cl6': within 3A with sigma
of 0.01 and sigma for terminal atoms of 0.02
C23 \\sim C24 \\sim C25 \\sim C26 \\sim C27 \\sim C28 \\sim C29: within 6.7A
with sigma of 0.014 and sigma for terminal atoms of 0.028
C1 \\sim C2 \\sim C3 \\sim C4 \\sim C5 \\sim C6 \\sim C7 \\sim C1' \\sim C2'
\\sim C3' \\sim C4' \\sim C5' \\sim C6' \\sim C7': within 5.8A with sigma of
0.01 and sigma for terminal atoms of 0.02
6. Others
 Sof(C1')=Sof(H1'a)=Sof(H1'b)=Sof(H1'c)=Sof(C2')=Sof(H2'a)=Sof(H2'b)=Sof(C3')=
 Sof(H3'a)=Sof(H3'b)=Sof(C4')=Sof(H4'a)=Sof(H4'b)=Sof(C5')=Sof(H5'a)=Sof(H5'b)=
 Sof(C6')=Sof(H6'a)=Sof(H6'b)=Sof(C7')=Sof(H7'a)=Sof(H7'b)=Sof(H8bc)=Sof(H8bd)=
 1-FVAR(1)
 Sof(C1)=Sof(H1a)=Sof(H1b)=Sof(H1c)=Sof(C2)=Sof(H2a)=Sof(H2b)=Sof(C3)=Sof(H3a)=
 Sof(H3b)=Sof(C4)=Sof(H4a)=Sof(H4b)=Sof(C5)=Sof(H5a)=Sof(H5b)=Sof(C6)=Sof(H6a)=
 Sof(H6b)=Sof(C7)=Sof(H7a)=Sof(H7b)=Sof(H8aa)=Sof(H8ab)=FVAR(1)
 Sof(H56a)=Sof(Cl4')=Sof(Cl5')=Sof(Cl6')=1-FVAR(2)
 Sof(H56)=Sof(Cl4)=Sof(Cl5)=Sof(Cl6)=FVAR(2)
7.a Ternary CH refined with riding coordinates:
 C55(H55), C56(H56), C56(H56a)
7.b Secondary CH2 refined with riding coordinates:
 C2(H2a,H2b), C3(H3a,H3b), C4(H4a,H4b), C5(H5a,H5b), C6(H6a,H6b), C7(H7a,H7b),
 C2'(H2'a,H2'b), C3'(H3'a,H3'b), C4'(H4'a,H4'b), C5'(H5'a,H5'b), C6'(H6'a,H6'b),
  C7'(H7'a,H7'b), C8(H8aa,H8ab), C8(H8bc,H8bd), C22(H22a,H22b), C23(H23a,H23b),
 C24(H24a,H24b), C25(H25a,H25b), C26(H26a,H26b), C27(H27a,H27b), C28(H28a,H28b)
7.c Me refined with riding coordinates:
 C1(H1a,H1b,H1c)
7.d Aromatic/amide H refined with riding coordinates:
 C10(H10), C11(H11), C14(H14), C18(H18), C20(H20), C21(H21), C31(H31),
 C32(H32), C33(H33), C34(H34), C38(H38), C40(H40), C41(H41), C43(H43), C44(H44),
  C47(H47), C50(H50), C51(H51), C52(H52), C53(H53)
7.e Idealised Me refined as rotating group:
 C1'(H1'a,H1'b,H1'c), C29(H29a,H29b,H29c)
;
_atom_sites_solution_hydrogens    geom
_atom_sites_solution_primary      direct
_atom_sites_solution_secondary    ?
loop_
  _atom_site_label
  _atom_site_type_symbol
  _atom_site_fract_x
  _atom_site_fract_y
  _atom_site_fract_z
  _atom_site_U_iso_or_equiv
  _atom_site_adp_type
  _atom_site_occupancy
  _atom_site_site_symmetry_order
  _atom_site_calc_flag
  _atom_site_refinement_flags_posn
  _atom_site_refinement_flags_adp
  _atom_site_refinement_flags_occupancy
  _atom_site_disorder_assembly
  _atom_site_disorder_group
 C1 C 0.6756(8) 0.221(4) -0.278(2) 0.189(6) Uani 0.511(12) 1 d D U . A 1
 H1A H 0.670666 0.166168 -0.322374 0.283 Uiso 0.511(12) 1 calc R . . A 1
 H1B H 0.661159 0.252009 -0.253621 0.283 Uiso 0.511(12) 1 calc R . . A 1
 H1C H 0.684902 0.289408 -0.297058 0.283 Uiso 0.511(12) 1 calc R . . A 1
 C2 C 0.6906(8) 0.152(3) -0.217(2) 0.190(5) Uani 0.511(12) 1 d D U . A 1
 H2A H 0.704872 0.118783 -0.241813 0.228 Uiso 0.511(12) 1 calc R . . A 1
 H2B H 0.681164 0.081439 -0.198440 0.228 Uiso 0.511(12) 1 calc R . . A 1
 C3 C 0.6994(8) 0.228(4) -0.1434(18) 0.190(6) Uani 0.511(12) 1 d D U . A 1
 H3A H 0.684738 0.263999 -0.122247 0.228 Uiso 0.511(12) 1 calc R . . A 1
 H3B H 0.705925 0.168709 -0.102535 0.228 Uiso 0.511(12) 1 calc R . . A 1
 C4 C 0.7176(8) 0.330(4) -0.1449(18) 0.190(5) Uani 0.511(12) 1 d D U . A 1
 H4A H 0.731893 0.298880 -0.170747 0.228 Uiso 0.511(12) 1 calc R . . A 1
 H4B H 0.710461 0.396841 -0.178740 0.228 Uiso 0.511(12) 1 calc R . . A 1
 C5 C 0.7258(6) 0.382(4) -0.065(2) 0.190(6) Uani 0.511(12) 1 d D U . A 1
 H5A H 0.734152 0.461343 -0.070808 0.228 Uiso 0.511(12) 1 calc R . . A 1
 H5B H 0.737037 0.324762 -0.034722 0.228 Uiso 0.511(12) 1 calc R . . A 1
 C6 C 0.7027(7) 0.399(5) -0.0218(19) 0.190(6) Uani 0.511(12) 1 d D U . A 1
 H6A H 0.692716 0.465677 -0.046712 0.228 Uiso 0.511(12) 1 calc R . . A 1
 H6B H 0.693054 0.322301 -0.023549 0.228 Uiso 0.511(12) 1 calc R . . A 1
 C7 C 0.7110(10) 0.430(5) 0.061(2) 0.189(6) Uani 0.511(12) 1 d D U . A 1
 H7A H 0.720902 0.361474 0.084441 0.227 Uiso 0.511(12) 1 calc R . . A 1
 H7B H 0.721418 0.503589 0.060723 0.227 Uiso 0.511(12) 1 calc R . . A 1
 C1' C 0.6517(7) 0.158(4) -0.171(2) 0.189(6) Uani 0.489(12) 1 d D U . A 2
 H1'A H 0.648418 0.072980 -0.187894 0.284 Uiso 0.489(12) 1 calc GR . . A 2
 H1'B H 0.639049 0.211666 -0.194321 0.284 Uiso 0.489(12) 1 calc DGR . . A 2
 H1'C H 0.652049 0.162287 -0.112045 0.284 Uiso 0.489(12) 1 calc GR . . A 2
 C2' C 0.6745(7) 0.195(4) -0.196(2) 0.190(6) Uani 0.489(12) 1 d D U . A 2
 H2'A H 0.676110 0.284812 -0.190372 0.228 Uiso 0.489(12) 1 calc DR . . A 2
 H2'B H 0.675304 0.174378 -0.253666 0.228 Uiso 0.489(12) 1 calc R . . A 2
 C3' C 0.6952(6) 0.132(4) -0.148(3) 0.190(6) Uani 0.489(12) 1 d D U . A 2
 H3'A H 0.687283 0.078804 -0.109381 0.228 Uiso 0.489(12) 1 calc R . . A 2
 H3'B H 0.702391 0.075963 -0.185937 0.228 Uiso 0.489(12) 1 calc R . . A 2
 C4' C 0.7157(7) 0.184(3) -0.101(2) 0.190(6) Uani 0.489(12) 1 d D U . A 2
 H4'A H 0.729883 0.164558 -0.131839 0.228 Uiso 0.489(12) 1 calc R . . A 2
 H4'B H 0.717541 0.134218 -0.051830 0.228 Uiso 0.489(12) 1 calc R . . A 2
 C5' C 0.7196(9) 0.311(3) -0.0743(19) 0.189(6) Uani 0.489(12) 1 d D U . A 2
 H5'A H 0.707097 0.361969 -0.103407 0.227 Uiso 0.489(12) 1 calc R . . A 2
 H5'B H 0.735420 0.337489 -0.092321 0.227 Uiso 0.489(12) 1 calc R . . A 2
 C6' C 0.7194(9) 0.342(4) 0.013(2) 0.190(6) Uani 0.489(12) 1 d D U . A 2
 H6'A H 0.716240 0.266707 0.043810 0.228 Uiso 0.489(12) 1 calc R . . A 2
 H6'B H 0.735594 0.372979 0.032683 0.228 Uiso 0.489(12) 1 calc R . . A 2
 C7' C 0.7008(10) 0.437(5) 0.031(3) 0.188(5) Uani 0.489(12) 1 d D U . A 2
 H7'A H 0.707659 0.516910 0.016322 0.225 Uiso 0.489(12) 1 calc R . . A 2
 H7'B H 0.686772 0.421718 -0.007831 0.225 Uiso 0.489(12) 1 calc R . . A 2
 C8 C 0.6910(2) 0.4532(13) 0.1107(8) 0.106(3) Uani 1 1 d . U . . .
 H8AA H 0.677393 0.493437 0.079298 0.127 Uiso 0.511(12) 1 calc R . . A 1
 H8AB H 0.696170 0.506035 0.156930 0.127 Uiso 0.511(12) 1 calc R . . A 1
 H8BC H 0.703413 0.489181 0.149202 0.127 Uiso 0.489(12) 1 calc R . . A 2
 H8BD H 0.676795 0.508552 0.106380 0.127 Uiso 0.489(12) 1 calc R . . A 2
 C9 C 0.67389(19) 0.3235(11) 0.2095(6) 0.080(3) Uani 1 1 d . . . . .
 C10 C 0.6699(2) 0.2075(11) 0.2366(7) 0.086(3) Uani 1 1 d . . . . .
 H10 H 0.673536 0.139844 0.203659 0.103 Uiso 1 1 calc R . . . .
 C11 C 0.66105(18) 0.1856(10) 0.3092(6) 0.079(3) Uani 1 1 d . . . . .
 H11 H 0.659436 0.103377 0.326669 0.095 Uiso 1 1 calc R . . . .
 C12 C 0.65420(15) 0.2817(9) 0.3587(6) 0.067(2) Uani 1 1 d . . . . .
 C13 C 0.65729(16) 0.3977(9) 0.3279(6) 0.070(2) Uani 1 1 d . . . . .
 C14 C 0.66714(16) 0.4192(10) 0.2566(6) 0.074(2) Uani 1 1 d . . . . .
 H14 H 0.669358 0.501172 0.239431 0.089 Uiso 1 1 calc R . . . .
 C15 C 0.64428(16) 0.2576(8) 0.4391(5) 0.064(2) Uani 1 1 d . . . . .
 C16 C 0.63867(16) 0.3768(9) 0.4802(5) 0.069(2) Uani 1 1 d . . . . .
 C17 C 0.64108(17) 0.4905(9) 0.4430(6) 0.070(2) Uani 1 1 d . . . . .
 C18 C 0.63388(18) 0.5970(9) 0.4776(6) 0.075(2) Uani 1 1 d . . . . .
 H18 H 0.635758 0.672598 0.450535 0.089 Uiso 1 1 calc R . . . .
 C19 C 0.62411(18) 0.5966(9) 0.5497(6) 0.072(2) Uani 1 1 d . . . . .
 C20 C 0.62193(19) 0.4842(10) 0.5906(6) 0.078(3) Uani 1 1 d . . . . .
 H20 H 0.615693 0.481205 0.642005 0.094 Uiso 1 1 calc R . . . .
 C21 C 0.62921(18) 0.3780(9) 0.5529(6) 0.074(2) Uani 1 1 d . . . . .
 H21 H 0.627470 0.301946 0.579588 0.089 Uiso 1 1 calc R . . . .
 C22 C 0.6037(3) 0.7041(11) 0.6511(7) 0.105(4) Uani 1 1 d . . . . .
 H22A H 0.615204 0.695697 0.698676 0.127 Uiso 1 1 calc R . . . .
 H22B H 0.592492 0.633130 0.649909 0.127 Uiso 1 1 calc R . . . .
 C23 C 0.5896(3) 0.8199(14) 0.6570(9) 0.137(3) Uani 1 1 d D U . . .
 H23A H 0.580807 0.838677 0.604909 0.164 Uiso 1 1 calc R . . . .
 H23B H 0.577689 0.811320 0.698025 0.164 Uiso 1 1 calc R . . . .
 C24 C 0.6066(3) 0.9173(14) 0.6793(9) 0.138(3) Uani 1 1 d D U . . .
 H24A H 0.619581 0.920045 0.641698 0.166 Uiso 1 1 calc R . . . .
 H24B H 0.613986 0.903786 0.734154 0.166 Uiso 1 1 calc R . . . .
 C25 C 0.5914(4) 1.0441(14) 0.6752(10) 0.147(4) Uani 1 1 d D U . . .
 H25A H 0.590555 1.075304 0.619429 0.176 Uiso 1 1 calc R . . . .
 H25B H 0.574667 1.027185 0.689207 0.176 Uiso 1 1 calc R . . . .
 C26 C 0.6016(4) 1.1360(14) 0.7272(9) 0.142(3) Uani 1 1 d D U . . .
 H26A H 0.618774 1.145531 0.716186 0.171 Uiso 1 1 calc R . . . .
 H26B H 0.601160 1.105710 0.782885 0.171 Uiso 1 1 calc R . . . .
 C27 C 0.5905(4) 1.2562(13) 0.7232(8) 0.133(3) Uani 1 1 d D U . . .
 H27A H 0.574097 1.247611 0.696323 0.160 Uiso 1 1 calc R . . . .
 H27B H 0.599965 1.308424 0.688516 0.160 Uiso 1 1 calc R . . . .
 C28 C 0.5883(4) 1.3209(15) 0.7981(9) 0.147(4) Uani 1 1 d D U . . .
 H28A H 0.575078 1.280253 0.825003 0.176 Uiso 1 1 calc R . . . .
 H28B H 0.603362 1.304765 0.831796 0.176 Uiso 1 1 calc R . . . .
 C29 C 0.5839(3) 1.4516(12) 0.8027(9) 0.128(4) Uani 1 1 d . U . . .
 H29A H 0.567801 1.465807 0.821816 0.191 Uiso 1 1 calc GR . . . .
 H29B H 0.584665 1.488059 0.749344 0.191 Uiso 1 1 calc GR . . . .
 H29C H 0.596161 1.489262 0.839885 0.191 Uiso 1 1 calc GR . . . .
 C30 C 0.66212(17) 0.1737(10) 0.4880(6) 0.073(2) Uani 1 1 d . . . . .
 C31 C 0.68646(19) 0.2001(11) 0.5167(7) 0.092(3) Uani 1 1 d . . . . .
 H31 H 0.693604 0.278035 0.509037 0.110 Uiso 1 1 calc R . . . .
 C32 C 0.69914(19) 0.1053(13) 0.5568(7) 0.095(3) Uani 1 1 d . . . . .
 H32 H 0.715056 0.120663 0.579416 0.114 Uiso 1 1 calc R . . . .
 C33 C 0.68942(19) -0.0096(11) 0.5645(7) 0.086(3) Uani 1 1 d . . . . .
 H33 H 0.699226 -0.073598 0.587585 0.103 Uiso 1 1 calc R . . . .
 C34 C 0.6655(2) -0.0336(10) 0.5392(7) 0.083(3) Uani 1 1 d . . . . .
 H34 H 0.658517 -0.111549 0.548329 0.100 Uiso 1 1 calc R . . . .
 C35 C 0.65195(16) 0.0588(9) 0.5003(6) 0.069(2) Uani 1 1 d . . . . .
 C36 C 0.62701(16) 0.0585(9) 0.4652(5) 0.068(2) Uani 1 1 d . . . . .
 C37 C 0.62212(16) 0.1742(8) 0.4297(5) 0.064(2) Uani 1 1 d . . . . .
 C38 C 0.59982(15) 0.2021(8) 0.3920(5) 0.062(2) Uani 1 1 d . . . . .
 H38 H 0.596911 0.279805 0.367619 0.075 Uiso 1 1 calc R . . . .
 C39 C 0.58159(15) 0.1131(8) 0.3907(5) 0.061(2) Uani 1 1 d . . . . .
 C40 C 0.58658(16) -0.0023(8) 0.4261(6) 0.068(2) Uani 1 1 d . . . . .
 H40 H 0.574168 -0.062431 0.425172 0.082 Uiso 1 1 calc R . . . .
 C41 C 0.60867(17) -0.0291(9) 0.4614(6) 0.073(2) Uani 1 1 d . . . . .
 H41 H 0.611700 -0.108248 0.483650 0.088 Uiso 1 1 calc R . . . .
 C42 C 0.55713(15) 0.1415(8) 0.3515(5) 0.061(2) Uani 1 1 d . . . . .
 C43 C 0.54879(15) 0.2629(7) 0.3385(5) 0.0587(19) Uani 1 1 d . . . . .
 H43 H 0.558804 0.328205 0.358689 0.070 Uiso 1 1 calc R . . . .
 C44 C 0.52723(15) 0.2917(7) 0.2988(5) 0.060(2) Uani 1 1 d . . . . .
 H44 H 0.522671 0.374851 0.289980 0.072 Uiso 1 1 calc R . . . .
 C45 C 0.51182(15) 0.1956(7) 0.2709(5) 0.0567(18) Uani 1 1 d . . . . .
 C46 C 0.51924(14) 0.0746(7) 0.2848(5) 0.0555(18) Uani 1 1 d . . . . .
 C47 C 0.54125(14) 0.0455(8) 0.3230(5) 0.0580(19) Uani 1 1 d . . . . .
 H47 H 0.545875 -0.037860 0.330384 0.070 Uiso 1 1 calc R . . . .
 C48 C 0.500000 -0.0156(10) 0.250000 0.057(3) Uani 1 2 d S T P . .
 C49 C 0.51086(14) -0.0879(7) 0.1830(5) 0.0551(18) Uani 1 1 d . . . . .
 C50 C 0.51967(17) -0.0242(8) 0.1196(5) 0.067(2) Uani 1 1 d . . . . .
 H50 H 0.518134 0.062569 0.118082 0.080 Uiso 1 1 calc R . . . .
 C51 C 0.53065(18) -0.0830(9) 0.0586(6) 0.077(3) Uani 1 1 d . . . . .
 H51 H 0.536488 -0.036814 0.015791 0.092 Uiso 1 1 calc R . . . .
 C52 C 0.53319(19) -0.2125(9) 0.0599(6) 0.078(3) Uani 1 1 d . . . . .
 H52 H 0.540869 -0.254373 0.018799 0.093 Uiso 1 1 calc R . . . .
 C53 C 0.52442(18) -0.2736(8) 0.1208(6) 0.072(2) Uani 1 1 d . . . . .
 H53 H 0.525869 -0.360370 0.122562 0.086 Uiso 1 1 calc R . . . .
 C54 C 0.51339(15) -0.2146(8) 0.1810(5) 0.062(2) Uani 1 1 d . . . . .
 O1 O 0.68390(15) 0.3309(8) 0.1379(5) 0.100(2) Uani 1 1 d . . . . .
 O2 O 0.65050(13) 0.5025(6) 0.3686(4) 0.0799(18) Uani 1 1 d . . . . .
 O3 O 0.61687(14) 0.7046(6) 0.5782(4) 0.089(2) Uani 1 1 d . . . . .
 O4 O 0.51820(15) -0.3829(7) 0.2929(4) 0.097(2) Uani 1 1 d . . . . .
 S1 S 0.500000 -0.3137(3) 0.250000 0.0661(8) Uani 1 2 d S T P . .
 C55 C 0.5317(2) 0.6233(10) 0.4902(6) 0.084(3) Uani 1 1 d . . . . .
 H55 H 0.522080 0.590376 0.442100 0.101 Uiso 1 1 calc R . . . .
 Cl1 Cl 0.51330(6) 0.6206(3) 0.57080(16) 0.0912(8) Uani 1 1 d . . . . .
 Cl2 Cl 0.53967(7) 0.7741(3) 0.46935(19) 0.1107(11) Uani 1 1 d . . . . .
 Cl3 Cl 0.55707(6) 0.5279(3) 0.5089(2) 0.1083(10) Uani 1 1 d . . . . .
 C56 C 0.7281(4) 0.786(3) -0.1725(13) 0.231(7) Uani 1 1 d D U . . .
 H56 H 0.711498 0.819997 -0.167448 0.277 Uiso 0.479(10) 1 calc R . . B 3
 H56A H 0.710182 0.786551 -0.168691 0.277 Uiso 0.521(10) 1 calc R . . B 4
 Cl4 Cl 0.7329(3) 0.786(3) -0.2667(12) 0.245(5) Uani 0.479(10) 1 d . U . B 3
 Cl5 Cl 0.7479(4) 0.873(2) -0.1117(15) 0.252(6) Uani 0.479(10) 1 d . U . B 3
 Cl6 Cl 0.7284(3) 0.6337(18) -0.1352(12) 0.235(5) Uani 0.479(10) 1 d D U . B 3
 Cl4' Cl 0.7385(3) 0.6507(19) -0.2173(11) 0.244(5) Uani 0.521(10) 1 d D U . B
 4
 Cl5' Cl 0.7379(3) 0.902(2) -0.2406(11) 0.246(5) Uani 0.521(10) 1 d D U . B 4
 Cl6' Cl 0.7442(4) 0.807(2) -0.0778(12) 0.255(6) Uani 0.521(10) 1 d D U . B 4

loop_
  _atom_site_aniso_label
  _atom_site_aniso_U_11
  _atom_site_aniso_U_22
  _atom_site_aniso_U_33
  _atom_site_aniso_U_23
  _atom_site_aniso_U_13
  _atom_site_aniso_U_12
 C1 0.255(15) 0.182(12) 0.137(10) -0.009(10) 0.069(10) 0.055(11)
 C2 0.255(14) 0.184(11) 0.139(9) -0.007(9) 0.071(9) 0.054(10)
 C3 0.255(14) 0.185(11) 0.140(9) -0.007(9) 0.070(9) 0.054(10)
 C4 0.254(14) 0.184(11) 0.139(9) -0.006(9) 0.070(9) 0.055(10)
 C5 0.254(14) 0.185(11) 0.139(9) -0.007(9) 0.071(9) 0.054(10)
 C6 0.254(14) 0.185(11) 0.139(9) -0.007(9) 0.070(9) 0.055(10)
 C7 0.254(14) 0.184(11) 0.138(9) -0.006(9) 0.072(9) 0.054(10)
 C1' 0.255(15) 0.183(12) 0.138(10) -0.007(10) 0.067(10) 0.056(11)
 C2' 0.254(14) 0.184(11) 0.139(9) -0.007(9) 0.070(9) 0.055(10)
 C3' 0.254(14) 0.184(11) 0.139(9) -0.006(9) 0.070(9) 0.054(10)
 C4' 0.254(14) 0.184(11) 0.139(9) -0.006(9) 0.070(9) 0.055(10)
 C5' 0.254(14) 0.184(11) 0.139(9) -0.008(9) 0.071(9) 0.056(10)
 C6' 0.254(14) 0.184(11) 0.139(9) -0.006(9) 0.071(9) 0.055(10)
 C7' 0.253(14) 0.183(11) 0.136(8) -0.007(9) 0.073(9) 0.054(10)
 C8 0.110(9) 0.102(9) 0.106(7) 0.007(7) 0.017(6) 0.001(7)
 C9 0.081(6) 0.093(8) 0.066(5) 0.002(5) 0.010(5) 0.010(5)
 C10 0.093(7) 0.079(7) 0.087(7) -0.007(6) 0.012(6) 0.000(5)
 C11 0.082(6) 0.069(6) 0.088(7) -0.016(5) 0.016(5) -0.005(5)
 C12 0.053(5) 0.072(6) 0.076(5) 0.001(5) 0.000(4) -0.002(4)
 C13 0.066(5) 0.072(6) 0.072(5) -0.005(5) -0.002(4) 0.005(4)
 C14 0.067(5) 0.079(6) 0.076(6) 0.004(5) 0.011(4) -0.008(5)
 C15 0.077(5) 0.054(5) 0.060(5) 0.000(4) 0.005(4) -0.007(4)
 C16 0.065(5) 0.090(7) 0.050(4) 0.004(4) 0.000(4) -0.008(4)
 C17 0.076(6) 0.063(5) 0.071(5) -0.001(4) 0.009(4) 0.000(4)
 C18 0.089(6) 0.057(5) 0.078(6) 0.004(4) 0.012(5) 0.009(5)
 C19 0.087(6) 0.065(6) 0.066(5) -0.003(4) 0.014(4) 0.001(5)
 C20 0.098(7) 0.081(7) 0.058(5) -0.003(5) 0.017(5) -0.005(5)
 C21 0.085(6) 0.062(6) 0.074(6) 0.013(4) 0.000(5) -0.010(5)
 C22 0.155(11) 0.087(8) 0.078(7) 0.011(6) 0.037(7) 0.027(7)
 C23 0.207(9) 0.105(6) 0.101(6) 0.000(5) 0.035(6) 0.035(6)
 C24 0.208(9) 0.107(6) 0.101(6) -0.003(5) 0.028(6) 0.030(6)
 C25 0.212(8) 0.109(6) 0.121(6) -0.003(6) 0.029(7) 0.029(6)
 C26 0.221(9) 0.102(6) 0.107(6) 0.001(5) 0.033(6) 0.035(6)
 C27 0.205(8) 0.090(6) 0.108(6) 0.007(5) 0.032(6) 0.034(6)
 C28 0.220(9) 0.109(6) 0.114(6) 0.001(6) 0.029(6) 0.038(6)
 C29 0.190(10) 0.085(7) 0.111(8) 0.005(6) 0.036(8) 0.027(8)
 C30 0.067(5) 0.085(7) 0.066(5) -0.004(5) 0.008(4) 0.008(5)
 C31 0.074(6) 0.090(8) 0.110(8) 0.010(6) -0.001(6) -0.012(6)
 C32 0.062(6) 0.120(10) 0.099(8) 0.016(7) -0.007(5) 0.000(6)
 C33 0.070(6) 0.090(8) 0.095(7) 0.013(6) -0.003(5) 0.006(5)
 C34 0.089(7) 0.072(6) 0.089(7) 0.010(5) 0.009(5) 0.003(5)
 C35 0.062(5) 0.067(6) 0.079(6) 0.000(5) 0.006(4) -0.001(4)
 C36 0.068(5) 0.067(6) 0.070(5) 0.006(4) 0.013(4) 0.003(4)
 C37 0.068(5) 0.060(5) 0.065(5) -0.005(4) 0.011(4) -0.001(4)
 C38 0.070(5) 0.057(5) 0.061(5) -0.005(4) 0.011(4) -0.008(4)
 C39 0.070(5) 0.058(5) 0.056(4) -0.003(4) 0.011(4) -0.001(4)
 C40 0.064(5) 0.062(5) 0.078(6) 0.003(4) 0.004(4) -0.009(4)
 C41 0.075(6) 0.062(5) 0.083(6) 0.003(5) 0.003(5) 0.003(4)
 C42 0.072(5) 0.056(5) 0.058(4) -0.001(4) 0.018(4) -0.006(4)
 C43 0.060(5) 0.050(4) 0.067(5) -0.007(4) 0.010(4) -0.008(4)
 C44 0.071(5) 0.044(4) 0.067(5) 0.001(4) 0.016(4) 0.005(4)
 C45 0.069(5) 0.044(4) 0.058(4) -0.001(3) 0.018(3) -0.008(3)
 C46 0.061(5) 0.052(4) 0.054(4) -0.004(3) 0.012(3) 0.000(4)
 C47 0.065(5) 0.051(4) 0.061(4) -0.002(4) 0.018(4) 0.001(4)
 C48 0.076(7) 0.045(6) 0.052(6) 0.000 0.011(5) 0.000
 C49 0.055(4) 0.049(4) 0.061(4) 0.003(3) 0.005(3) -0.001(3)
 C50 0.092(6) 0.043(4) 0.068(5) -0.004(4) 0.018(4) -0.003(4)
 C51 0.097(7) 0.065(6) 0.071(5) -0.008(4) 0.030(5) -0.007(5)
 C52 0.100(7) 0.061(6) 0.075(6) -0.014(5) 0.031(5) 0.001(5)
 C53 0.098(7) 0.045(5) 0.075(6) -0.003(4) 0.018(5) 0.000(4)
 C54 0.060(5) 0.059(5) 0.067(5) -0.007(4) 0.004(4) -0.002(4)
 O1 0.106(5) 0.108(6) 0.088(5) -0.001(4) 0.032(4) -0.001(4)
 O2 0.096(5) 0.066(4) 0.080(4) 0.003(3) 0.024(3) -0.003(3)
 O3 0.121(6) 0.070(4) 0.079(4) 0.003(3) 0.027(4) 0.012(4)
 O4 0.130(6) 0.074(5) 0.089(5) 0.009(4) 0.028(4) 0.034(4)
 S1 0.092(2) 0.0442(15) 0.0635(17) 0.000 0.0175(15) 0.000
 C55 0.107(8) 0.074(6) 0.074(6) -0.004(5) 0.023(5) -0.011(5)
 Cl1 0.118(2) 0.0794(17) 0.0792(15) 0.0030(12) 0.0306(14) -0.0012(14)
 Cl2 0.159(3) 0.0711(17) 0.105(2) 0.0049(14) 0.0289(19) -0.0336(17)
 Cl3 0.111(2) 0.111(2) 0.105(2) -0.0033(17) 0.0226(17) 0.0069(17)
 C56 0.102(11) 0.355(18) 0.237(8) 0.062(16) 0.024(8) 0.037(16)
 Cl4 0.197(9) 0.309(13) 0.230(9) 0.002(10) 0.018(8) -0.008(10)
 Cl5 0.217(9) 0.296(14) 0.245(11) 0.001(10) 0.027(9) -0.005(10)
 Cl6 0.180(9) 0.294(11) 0.233(11) -0.021(9) 0.021(8) 0.008(9)
 Cl4' 0.200(9) 0.296(13) 0.235(10) -0.007(10) 0.005(8) 0.012(9)
 Cl5' 0.211(9) 0.287(13) 0.240(10) 0.021(9) 0.020(8) -0.004(9)
 Cl6' 0.220(9) 0.311(14) 0.235(10) -0.010(10) 0.019(8) 0.025(10)

_geom_special_details
;
 All esds (except the esd in the dihedral angle between two l.s. planes)
 are estimated using the full covariance matrix.  The cell esds are taken
 into account individually in the estimation of esds in distances, angles
 and torsion angles; correlations between esds in cell parameters are only
 used when they are defined by crystal symmetry.  An approximate (isotropic)
 treatment of cell esds is used for estimating esds involving l.s. planes.
;
loop_
  _geom_bond_atom_site_label_1
  _geom_bond_atom_site_label_2
  _geom_bond_distance
  _geom_bond_site_symmetry_2
  _geom_bond_publ_flag
 C1 H1A 0.9800 . ?
 C1 H1B 0.9800 . ?
 C1 H1C 0.9800 . ?
 C1 C2 1.475(19) . ?
 C2 H2A 0.9900 . ?
 C2 H2B 0.9900 . ?
 C2 C3 1.528(19) . ?
 C3 H3A 0.9900 . ?
 C3 H3B 0.9900 . ?
 C3 C4 1.501(19) . ?
 C4 H4A 0.9900 . ?
 C4 H4B 0.9900 . ?
 C4 C5 1.497(19) . ?
 C5 H5A 0.9900 . ?
 C5 H5B 0.9900 . ?
 C5 C6 1.52(2) . ?
 C6 H6A 0.9900 . ?
 C6 H6B 0.9900 . ?
 C6 C7 1.47(2) . ?
 C7 H7A 0.9900 . ?
 C7 H7B 0.9900 . ?
 C7 C8 1.46(5) . ?
 C1' H1'A 0.9800 . ?
 C1' H1'B 0.9800 . ?
 C1' H1'C 0.9800 . ?
 C1' C2' 1.418(19) . ?
 C2' H2'A 0.9900 . ?
 C2' H2'B 0.9900 . ?
 C2' C3' 1.523(19) . ?
 C3' H3'A 0.9900 . ?
 C3' H3'B 0.9900 . ?
 C3' C4' 1.446(19) . ?
 C4' H4'A 0.9900 . ?
 C4' H4'B 0.9900 . ?
 C4' C5' 1.463(19) . ?
 C5' H5'A 0.9900 . ?
 C5' H5'B 0.9900 . ?
 C5' C6' 1.508(19) . ?
 C6' H6'A 0.9900 . ?
 C6' H6'B 0.9900 . ?
 C6' C7' 1.50(2) . ?
 C7' H7'A 0.9900 . ?
 C7' H7'B 0.9900 . ?
 C7' C8 1.49(4) . ?
 C8 H8AA 0.9900 . ?
 C8 H8AB 0.9900 . ?
 C8 H8BC 0.9900 . ?
 C8 H8BD 0.9900 . ?
 C8 O1 1.470(15) . ?
 C9 C10 1.365(15) . ?
 C9 C14 1.376(14) . ?
 C9 O1 1.358(12) . ?
 C10 H10 0.9500 . ?
 C10 C11 1.363(15) . ?
 C11 H11 0.9500 . ?
 C11 C12 1.404(13) . ?
 C12 C13 1.381(13) . ?
 C12 C15 1.512(12) . ?
 C13 C14 1.365(13) . ?
 C13 O2 1.396(11) . ?
 C14 H14 0.9500 . ?
 C15 C16 1.513(13) . ?
 C15 C30 1.539(13) . ?
 C15 C37 1.527(12) . ?
 C16 C17 1.397(13) . ?
 C16 C21 1.358(13) . ?
 C17 C18 1.370(13) . ?
 C17 O2 1.389(11) . ?
 C18 H18 0.9500 . ?
 C18 C19 1.357(13) . ?
 C19 C20 1.412(14) . ?
 C19 O3 1.343(11) . ?
 C20 H20 0.9500 . ?
 C20 C21 1.392(14) . ?
 C21 H21 0.9500 . ?
 C22 H22A 0.9900 . ?
 C22 H22B 0.9900 . ?
 C22 C23 1.490(18) . ?
 C22 O3 1.465(13) . ?
 C23 H23A 0.9900 . ?
 C23 H23B 0.9900 . ?
 C23 C24 1.449(16) . ?
 C24 H24A 0.9900 . ?
 C24 H24B 0.9900 . ?
 C24 C25 1.62(2) . ?
 C25 H25A 0.9900 . ?
 C25 H25B 0.9900 . ?
 C25 C26 1.417(15) . ?
 C26 H26A 0.9900 . ?
 C26 H26B 0.9900 . ?
 C26 C27 1.447(19) . ?
 C27 H27A 0.9900 . ?
 C27 H27B 0.9900 . ?
 C27 C28 1.450(14) . ?
 C28 H28A 0.9900 . ?
 C28 H28B 0.9900 . ?
 C28 C29 1.449(19) . ?
 C29 H29A 0.9800 . ?
 C29 H29B 0.9800 . ?
 C29 H29C 0.9800 . ?
 C30 C31 1.429(14) . ?
 C30 C35 1.395(14) . ?
 C31 H31 0.9500 . ?
 C31 C32 1.395(16) . ?
 C32 H32 0.9500 . ?
 C32 C33 1.374(16) . ?
 C33 H33 0.9500 . ?
 C33 C34 1.388(15) . ?
 C34 H34 0.9500 . ?
 C34 C35 1.391(14) . ?
 C35 C36 1.463(13) . ?
 C36 C37 1.413(13) . ?
 C36 C41 1.393(13) . ?
 C37 C38 1.381(12) . ?
 C38 H38 0.9500 . ?
 C38 C39 1.400(12) . ?
 C39 C40 1.409(12) . ?
 C39 C42 1.496(12) . ?
 C40 H40 0.9500 . ?
 C40 C41 1.353(13) . ?
 C41 H41 0.9500 . ?
 C42 C43 1.414(12) . ?
 C42 C47 1.428(12) . ?
 C43 H43 0.9500 . ?
 C43 C44 1.362(12) . ?
 C44 H44 0.9500 . ?
 C44 C45 1.410(11) . ?
 C45 C45 1.442(17) 2_655 ?
 C45 C46 1.396(11) . ?
 C46 C47 1.374(12) . ?
 C46 C48 1.535(11) . ?
 C47 H47 0.9500 . ?
 C48 C49 1.528(10) 2_655 ?
 C48 C49 1.528(10) . ?
 C49 C50 1.385(11) . ?
 C49 C54 1.390(12) . ?
 C50 H50 0.9500 . ?
 C50 C51 1.383(12) . ?
 C51 H51 0.9500 . ?
 C51 C52 1.419(14) . ?
 C52 H52 0.9500 . ?
 C52 C53 1.338(13) . ?
 C53 H53 0.9500 . ?
 C53 C54 1.374(12) . ?
 C54 S1 1.780(9) . ?
 O4 S1 1.414(8) . ?
 C55 H55 1.0000 . ?
 C55 Cl1 1.748(10) . ?
 C55 Cl2 1.745(11) . ?
 C55 Cl3 1.758(12) . ?
 C56 H56 1.0000 . ?
 C56 H56A 1.0000 . ?
 C56 Cl4 1.61(3) . ?
 C56 Cl5 1.73(4) . ?
 C56 Cl6 1.779(18) . ?
 C56 Cl4' 1.77(3) . ?
 C56 Cl5' 1.81(2) . ?
 C56 Cl6' 1.78(2) . ?

loop_
  _geom_angle_atom_site_label_1
  _geom_angle_atom_site_label_2
  _geom_angle_atom_site_label_3
  _geom_angle
  _geom_angle_site_symmetry_1
  _geom_angle_site_symmetry_3
  _geom_angle_publ_flag
 H1A C1 H1B 109.5 . . ?
 H1A C1 H1C 109.5 . . ?
 H1B C1 H1C 109.5 . . ?
 C2 C1 H1A 109.5 . . ?
 C2 C1 H1B 109.5 . . ?
 C2 C1 H1C 109.5 . . ?
 C1 C2 H2A 108.7 . . ?
 C1 C2 H2B 108.7 . . ?
 C1 C2 C3 114(3) . . ?
 H2A C2 H2B 107.6 . . ?
 C3 C2 H2A 108.7 . . ?
 C3 C2 H2B 108.7 . . ?
 C2 C3 H3A 106.2 . . ?
 C2 C3 H3B 106.2 . . ?
 H3A C3 H3B 106.4 . . ?
 C4 C3 C2 124(3) . . ?
 C4 C3 H3A 106.2 . . ?
 C4 C3 H3B 106.2 . . ?
 C3 C4 H4A 108.4 . . ?
 C3 C4 H4B 108.4 . . ?
 H4A C4 H4B 107.5 . . ?
 C5 C4 C3 115(2) . . ?
 C5 C4 H4A 108.4 . . ?
 C5 C4 H4B 108.4 . . ?
 C4 C5 H5A 110.8 . . ?
 C4 C5 H5B 110.8 . . ?
 C4 C5 C6 105(2) . . ?
 H5A C5 H5B 108.9 . . ?
 C6 C5 H5A 110.8 . . ?
 C6 C5 H5B 110.8 . . ?
 C5 C6 H6A 110.8 . . ?
 C5 C6 H6B 110.8 . . ?
 H6A C6 H6B 108.9 . . ?
 C7 C6 C5 105(3) . . ?
 C7 C6 H6A 110.8 . . ?
 C7 C6 H6B 110.8 . . ?
 C6 C7 H7A 109.2 . . ?
 C6 C7 H7B 109.2 . . ?
 H7A C7 H7B 107.9 . . ?
 C8 C7 C6 112(4) . . ?
 C8 C7 H7A 109.2 . . ?
 C8 C7 H7B 109.2 . . ?
 H1'A C1' H1'B 109.5 . . ?
 H1'A C1' H1'C 109.5 . . ?
 H1'B C1' H1'C 109.5 . . ?
 C2' C1' H1'A 109.5 . . ?
 C2' C1' H1'B 109.5 . . ?
 C2' C1' H1'C 109.5 . . ?
 C1' C2' H2'A 109.4 . . ?
 C1' C2' H2'B 109.4 . . ?
 C1' C2' C3' 111(3) . . ?
 H2'A C2' H2'B 108.0 . . ?
 C3' C2' H2'A 109.4 . . ?
 C3' C2' H2'B 109.4 . . ?
 C2' C3' H3'A 104.7 . . ?
 C2' C3' H3'B 104.7 . . ?
 H3'A C3' H3'B 105.7 . . ?
 C4' C3' C2' 130(3) . . ?
 C4' C3' H3'A 104.7 . . ?
 C4' C3' H3'B 104.7 . . ?
 C3' C4' H4'A 105.0 . . ?
 C3' C4' H4'B 105.0 . . ?
 C3' C4' C5' 129(3) . . ?
 H4'A C4' H4'B 105.9 . . ?
 C5' C4' H4'A 105.0 . . ?
 C5' C4' H4'B 105.0 . . ?
 C4' C5' H5'A 107.3 . . ?
 C4' C5' H5'B 107.3 . . ?
 C4' C5' C6' 120(3) . . ?
 H5'A C5' H5'B 106.9 . . ?
 C6' C5' H5'A 107.3 . . ?
 C6' C5' H5'B 107.3 . . ?
 C5' C6' H6'A 108.9 . . ?
 C5' C6' H6'B 108.9 . . ?
 H6'A C6' H6'B 107.7 . . ?
 C7' C6' C5' 113(4) . . ?
 C7' C6' H6'A 108.9 . . ?
 C7' C6' H6'B 108.9 . . ?
 C6' C7' H7'A 106.4 . . ?
 C6' C7' H7'B 106.4 . . ?
 H7'A C7' H7'B 106.4 . . ?
 C8 C7' C6' 124(3) . . ?
 C8 C7' H7'A 106.4 . . ?
 C8 C7' H7'B 106.4 . . ?
 C7 C8 H8AA 110.9 . . ?
 C7 C8 H8AB 110.9 . . ?
 C7 C8 O1 104(3) . . ?
 C7' C8 H8BC 110.4 . . ?
 C7' C8 H8BD 110.4 . . ?
 H8AA C8 H8AB 108.9 . . ?
 H8BC C8 H8BD 108.6 . . ?
 O1 C8 C7' 107(3) . . ?
 O1 C8 H8AA 110.9 . . ?
 O1 C8 H8AB 110.9 . . ?
 O1 C8 H8BC 110.4 . . ?
 O1 C8 H8BD 110.4 . . ?
 C10 C9 C14 117.2(10) . . ?
 O1 C9 C10 115.6(10) . . ?
 O1 C9 C14 127.2(10) . . ?
 C9 C10 H10 118.9 . . ?
 C11 C10 C9 122.2(10) . . ?
 C11 C10 H10 118.9 . . ?
 C10 C11 H11 119.2 . . ?
 C10 C11 C12 121.6(10) . . ?
 C12 C11 H11 119.2 . . ?
 C11 C12 C15 121.7(9) . . ?
 C13 C12 C11 114.7(9) . . ?
 C13 C12 C15 123.6(8) . . ?
 C12 C13 O2 121.6(8) . . ?
 C14 C13 C12 123.4(9) . . ?
 C14 C13 O2 115.0(9) . . ?
 C9 C14 H14 119.6 . . ?
 C13 C14 C9 120.7(10) . . ?
 C13 C14 H14 119.6 . . ?
 C12 C15 C16 110.7(7) . . ?
 C12 C15 C30 108.4(7) . . ?
 C12 C15 C37 110.6(7) . . ?
 C16 C15 C30 114.5(7) . . ?
 C16 C15 C37 111.7(7) . . ?
 C37 C15 C30 100.6(7) . . ?
 C17 C16 C15 122.1(8) . . ?
 C21 C16 C15 121.2(9) . . ?
 C21 C16 C17 116.5(9) . . ?
 C18 C17 C16 121.6(9) . . ?
 C18 C17 O2 115.9(8) . . ?
 O2 C17 C16 122.4(8) . . ?
 C17 C18 H18 119.4 . . ?
 C19 C18 C17 121.3(9) . . ?
 C19 C18 H18 119.4 . . ?
 C18 C19 C20 119.1(9) . . ?
 O3 C19 C18 117.4(9) . . ?
 O3 C19 C20 123.5(8) . . ?
 C19 C20 H20 121.1 . . ?
 C21 C20 C19 117.8(8) . . ?
 C21 C20 H20 121.1 . . ?
 C16 C21 C20 123.7(9) . . ?
 C16 C21 H21 118.1 . . ?
 C20 C21 H21 118.1 . . ?
 H22A C22 H22B 108.1 . . ?
 C23 C22 H22A 109.6 . . ?
 C23 C22 H22B 109.6 . . ?
 O3 C22 H22A 109.6 . . ?
 O3 C22 H22B 109.6 . . ?
 O3 C22 C23 110.3(10) . . ?
 C22 C23 H23A 110.1 . . ?
 C22 C23 H23B 110.1 . . ?
 H23A C23 H23B 108.4 . . ?
 C24 C23 C22 107.9(15) . . ?
 C24 C23 H23A 110.1 . . ?
 C24 C23 H23B 110.1 . . ?
 C23 C24 H24A 110.3 . . ?
 C23 C24 H24B 110.3 . . ?
 C23 C24 C25 106.9(14) . . ?
 H24A C24 H24B 108.6 . . ?
 C25 C24 H24A 110.3 . . ?
 C25 C24 H24B 110.3 . . ?
 C24 C25 H25A 108.9 . . ?
 C24 C25 H25B 108.9 . . ?
 H25A C25 H25B 107.7 . . ?
 C26 C25 C24 113.3(15) . . ?
 C26 C25 H25A 108.9 . . ?
 C26 C25 H25B 108.9 . . ?
 C25 C26 H26A 107.9 . . ?
 C25 C26 H26B 107.9 . . ?
 C25 C26 C27 117.7(16) . . ?
 H26A C26 H26B 107.2 . . ?
 C27 C26 H26A 107.9 . . ?
 C27 C26 H26B 107.9 . . ?
 C26 C27 H27A 107.9 . . ?
 C26 C27 H27B 107.9 . . ?
 C26 C27 C28 117.6(13) . . ?
 H27A C27 H27B 107.2 . . ?
 C28 C27 H27A 107.9 . . ?
 C28 C27 H27B 107.9 . . ?
 C27 C28 H28A 106.5 . . ?
 C27 C28 H28B 106.5 . . ?
 H28A C28 H28B 106.5 . . ?
 C29 C28 C27 123.3(14) . . ?
 C29 C28 H28A 106.5 . . ?
 C29 C28 H28B 106.5 . . ?
 C28 C29 H29A 109.5 . . ?
 C28 C29 H29B 109.5 . . ?
 C28 C29 H29C 109.5 . . ?
 H29A C29 H29B 109.5 . . ?
 H29A C29 H29C 109.5 . . ?
 H29B C29 H29C 109.5 . . ?
 C31 C30 C15 128.0(9) . . ?
 C35 C30 C15 111.2(8) . . ?
 C35 C30 C31 120.8(9) . . ?
 C30 C31 H31 121.8 . . ?
 C32 C31 C30 116.4(10) . . ?
 C32 C31 H31 121.8 . . ?
 C31 C32 H32 118.9 . . ?
 C33 C32 C31 122.3(10) . . ?
 C33 C32 H32 118.9 . . ?
 C32 C33 H33 119.4 . . ?
 C32 C33 C34 121.1(10) . . ?
 C34 C33 H33 119.4 . . ?
 C33 C34 H34 120.7 . . ?
 C33 C34 C35 118.5(10) . . ?
 C35 C34 H34 120.7 . . ?
 C30 C35 C36 108.9(8) . . ?
 C34 C35 C30 120.7(9) . . ?
 C34 C35 C36 130.5(9) . . ?
 C37 C36 C35 108.3(8) . . ?
 C41 C36 C35 133.3(9) . . ?
 C41 C36 C37 118.4(8) . . ?
 C36 C37 C15 111.1(8) . . ?
 C38 C37 C15 127.1(8) . . ?
 C38 C37 C36 121.8(8) . . ?
 C37 C38 H38 120.8 . . ?
 C37 C38 C39 118.5(8) . . ?
 C39 C38 H38 120.8 . . ?
 C38 C39 C40 119.5(8) . . ?
 C38 C39 C42 119.6(8) . . ?
 C40 C39 C42 120.9(8) . . ?
 C39 C40 H40 119.3 . . ?
 C41 C40 C39 121.4(8) . . ?
 C41 C40 H40 119.3 . . ?
 C36 C41 H41 119.8 . . ?
 C40 C41 C36 120.4(9) . . ?
 C40 C41 H41 119.8 . . ?
 C43 C42 C39 122.5(7) . . ?
 C43 C42 C47 116.7(8) . . ?
 C47 C42 C39 120.8(8) . . ?
 C42 C43 H43 118.1 . . ?
 C44 C43 C42 123.8(8) . . ?
 C44 C43 H43 118.1 . . ?
 C43 C44 H44 120.7 . . ?
 C43 C44 C45 118.7(7) . . ?
 C45 C44 H44 120.7 . . ?
 C44 C45 C45 132.0(5) . 2_655 ?
 C46 C45 C44 118.9(8) . . ?
 C46 C45 C45 109.1(5) . 2_655 ?
 C45 C46 C48 110.8(7) . . ?
 C47 C46 C45 122.5(7) . . ?
 C47 C46 C48 126.7(7) . . ?
 C42 C47 H47 120.3 . . ?
 C46 C47 C42 119.4(8) . . ?
 C46 C47 H47 120.3 . . ?
 C46 C48 C46 100.2(9) . 2_655 ?
 C49 C48 C46 110.6(4) 2_655 . ?
 C49 C48 C46 108.0(4) . . ?
 C49 C48 C46 110.6(4) . 2_655 ?
 C49 C48 C46 108.0(4) 2_655 2_655 ?
 C49 C48 C49 117.9(9) 2_655 . ?
 C50 C49 C48 118.7(7) . . ?
 C50 C49 C54 116.1(7) . . ?
 C54 C49 C48 125.2(7) . . ?
 C49 C50 H50 119.0 . . ?
 C51 C50 C49 122.0(8) . . ?
 C51 C50 H50 119.0 . . ?
 C50 C51 H51 120.0 . . ?
 C50 C51 C52 119.9(9) . . ?
 C52 C51 H51 120.0 . . ?
 C51 C52 H52 121.1 . . ?
 C53 C52 C51 117.8(8) . . ?
 C53 C52 H52 121.1 . . ?
 C52 C53 H53 119.0 . . ?
 C52 C53 C54 122.0(9) . . ?
 C54 C53 H53 119.0 . . ?
 C49 C54 S1 122.7(6) . . ?
 C53 C54 C49 122.3(8) . . ?
 C53 C54 S1 114.7(7) . . ?
 C9 O1 C8 117.5(9) . . ?
 C17 O2 C13 119.3(7) . . ?
 C19 O3 C22 118.1(8) . . ?
 C54 S1 C54 105.3(6) 2_655 . ?
 O4 S1 C54 108.1(4) . 2_655 ?
 O4 S1 C54 108.1(4) 2_655 . ?
 O4 S1 C54 109.7(4) 2_655 2_655 ?
 O4 S1 C54 109.7(4) . . ?
 O4 S1 O4 115.5(7) . 2_655 ?
 Cl1 C55 H55 107.8 . . ?
 Cl1 C55 Cl3 110.9(6) . . ?
 Cl2 C55 H55 107.8 . . ?
 Cl2 C55 Cl1 109.8(6) . . ?
 Cl2 C55 Cl3 112.5(6) . . ?
 Cl3 C55 H55 107.8 . . ?
 Cl4 C56 H56 107.4 . . ?
 Cl4 C56 Cl5 115.8(17) . . ?
 Cl4 C56 Cl6 110(2) . . ?
 Cl5 C56 H56 107.4 . . ?
 Cl5 C56 Cl6 108.5(14) . . ?
 Cl6 C56 H56 107.4 . . ?
 Cl4' C56 H56A 112.5 . . ?
 Cl4' C56 Cl5' 101.4(15) . . ?
 Cl4' C56 Cl6' 109.0(13) . . ?
 Cl5' C56 H56A 112.5 . . ?
 Cl6' C56 H56A 112.5 . . ?
 Cl6' C56 Cl5' 108.4(18) . . ?

loop_
  _geom_torsion_atom_site_label_1
  _geom_torsion_atom_site_label_2
  _geom_torsion_atom_site_label_3
  _geom_torsion_atom_site_label_4
  _geom_torsion
  _geom_torsion_site_symmetry_1
  _geom_torsion_site_symmetry_2
  _geom_torsion_site_symmetry_3
  _geom_torsion_site_symmetry_4
  _geom_torsion_publ_flag
 C1 C2 C3 C4 -69(6) . . . . ?
 C2 C3 C4 C5 -173(4) . . . . ?
 C3 C4 C5 C6 -45(5) . . . . ?
 C4 C5 C6 C7 171(4) . . . . ?
 C5 C6 C7 C8 178(4) . . . . ?
 C6 C7 C8 O1 85(4) . . . . ?
 C7 C8 O1 C9 151.4(19) . . . . ?
 C1' C2' C3' C4' -124(5) . . . . ?
 C2' C3' C4' C5' 14(7) . . . . ?
 C3' C4' C5' C6' 110(5) . . . . ?
 C4' C5' C6' C7' -122(5) . . . . ?
 C5' C6' C7' C8 158(5) . . . . ?
 C6' C7' C8 O1 -49(6) . . . . ?
 C7' C8 O1 C9 -179(2) . . . . ?
 C9 C10 C11 C12 3.4(17) . . . . ?
 C10 C9 C14 C13 1.0(15) . . . . ?
 C10 C9 O1 C8 -173.3(10) . . . . ?
 C10 C11 C12 C13 -0.2(14) . . . . ?
 C10 C11 C12 C15 179.9(9) . . . . ?
 C11 C12 C13 C14 -2.6(13) . . . . ?
 C11 C12 C13 O2 177.6(8) . . . . ?
 C11 C12 C15 C16 179.3(8) . . . . ?
 C11 C12 C15 C30 53.0(11) . . . . ?
 C11 C12 C15 C37 -56.4(11) . . . . ?
 C12 C13 C14 C9 2.3(15) . . . . ?
 C12 C13 O2 C17 2.0(13) . . . . ?
 C12 C15 C16 C17 4.2(12) . . . . ?
 C12 C15 C16 C21 179.0(8) . . . . ?
 C12 C15 C30 C31 64.4(12) . . . . ?
 C12 C15 C30 C35 -113.3(8) . . . . ?
 C12 C15 C37 C36 112.3(8) . . . . ?
 C12 C15 C37 C38 -67.4(11) . . . . ?
 C13 C12 C15 C16 -0.6(12) . . . . ?
 C13 C12 C15 C30 -127.0(9) . . . . ?
 C13 C12 C15 C37 123.7(9) . . . . ?
 C14 C9 C10 C11 -3.7(16) . . . . ?
 C14 C9 O1 C8 7.5(16) . . . . ?
 C14 C13 O2 C17 -177.8(8) . . . . ?
 C15 C12 C13 C14 177.3(8) . . . . ?
 C15 C12 C13 O2 -2.4(13) . . . . ?
 C15 C16 C17 C18 173.9(9) . . . . ?
 C15 C16 C17 O2 -5.0(14) . . . . ?
 C15 C16 C21 C20 -174.7(9) . . . . ?
 C15 C30 C31 C32 -177.2(10) . . . . ?
 C15 C30 C35 C34 176.3(9) . . . . ?
 C15 C30 C35 C36 -2.5(10) . . . . ?
 C15 C37 C38 C39 -179.1(8) . . . . ?
 C16 C15 C30 C31 -59.7(13) . . . . ?
 C16 C15 C30 C35 122.6(9) . . . . ?
 C16 C15 C37 C36 -123.9(8) . . . . ?
 C16 C15 C37 C38 56.3(11) . . . . ?
 C16 C17 C18 C19 0.1(15) . . . . ?
 C16 C17 O2 C13 1.7(13) . . . . ?
 C17 C16 C21 C20 0.4(14) . . . . ?
 C17 C18 C19 C20 1.6(16) . . . . ?
 C17 C18 C19 O3 -178.0(9) . . . . ?
 C18 C17 O2 C13 -177.3(8) . . . . ?
 C18 C19 C20 C21 -2.2(15) . . . . ?
 C18 C19 O3 C22 172.7(10) . . . . ?
 C19 C20 C21 C16 1.3(15) . . . . ?
 C20 C19 O3 C22 -6.9(15) . . . . ?
 C21 C16 C17 C18 -1.1(14) . . . . ?
 C21 C16 C17 O2 179.9(8) . . . . ?
 C22 C23 C24 C25 173.5(12) . . . . ?
 C23 C22 O3 C19 -159.4(12) . . . . ?
 C23 C24 C25 C26 153.0(15) . . . . ?
 C24 C25 C26 C27 175.0(15) . . . . ?
 C25 C26 C27 C28 140.4(19) . . . . ?
 C26 C27 C28 C29 162.7(19) . . . . ?
 C30 C15 C16 C17 127.1(9) . . . . ?
 C30 C15 C16 C21 -58.1(11) . . . . ?
 C30 C15 C37 C36 -2.0(9) . . . . ?
 C30 C15 C37 C38 178.2(8) . . . . ?
 C30 C31 C32 C33 3.5(18) . . . . ?
 C30 C35 C36 C37 1.1(10) . . . . ?
 C30 C35 C36 C41 -178.6(10) . . . . ?
 C31 C30 C35 C34 -1.6(15) . . . . ?
 C31 C30 C35 C36 179.6(9) . . . . ?
 C31 C32 C33 C34 -6.1(19) . . . . ?
 C32 C33 C34 C35 4.7(17) . . . . ?
 C33 C34 C35 C30 -0.8(15) . . . . ?
 C33 C34 C35 C36 177.7(10) . . . . ?
 C34 C35 C36 C37 -177.5(10) . . . . ?
 C34 C35 C36 C41 2.7(18) . . . . ?
 C35 C30 C31 C32 0.3(16) . . . . ?
 C35 C36 C37 C15 0.7(10) . . . . ?
 C35 C36 C37 C38 -179.5(8) . . . . ?
 C35 C36 C41 C40 178.1(10) . . . . ?
 C36 C37 C38 C39 1.1(12) . . . . ?
 C37 C15 C16 C17 -119.5(9) . . . . ?
 C37 C15 C16 C21 55.3(11) . . . . ?
 C37 C15 C30 C31 -179.5(10) . . . . ?
 C37 C15 C30 C35 2.7(9) . . . . ?
 C37 C36 C41 C40 -1.6(14) . . . . ?
 C37 C38 C39 C40 -1.2(12) . . . . ?
 C37 C38 C39 C42 179.0(7) . . . . ?
 C38 C39 C40 C41 -0.1(13) . . . . ?
 C38 C39 C42 C43 -21.0(12) . . . . ?
 C38 C39 C42 C47 157.1(8) . . . . ?
 C39 C40 C41 C36 1.6(15) . . . . ?
 C39 C42 C43 C44 175.9(8) . . . . ?
 C39 C42 C47 C46 -177.8(7) . . . . ?
 C40 C39 C42 C43 159.2(8) . . . . ?
 C40 C39 C42 C47 -22.7(12) . . . . ?
 C41 C36 C37 C15 -179.5(8) . . . . ?
 C41 C36 C37 C38 0.3(13) . . . . ?
 C42 C39 C40 C41 179.7(8) . . . . ?
 C42 C43 C44 C45 2.2(12) . . . . ?
 C43 C42 C47 C46 0.4(11) . . . . ?
 C43 C44 C45 C45 178.7(10) . . . 2_655 ?
 C43 C44 C45 C46 -0.2(11) . . . . ?
 C44 C45 C46 C47 -1.5(11) . . . . ?
 C44 C45 C46 C48 180.0(6) . . . . ?
 C45 C45 C46 C47 179.3(8) 2_655 . . . ?
 C45 C45 C46 C48 0.8(10) 2_655 . . . ?
 C45 C46 C47 C42 1.4(11) . . . . ?
 C45 C46 C48 C46 -0.3(4) . . . 2_655 ?
 C45 C46 C48 C49 115.5(7) . . . . ?
 C45 C46 C48 C49 -114.1(7) . . . 2_655 ?
 C46 C48 C49 C50 51.8(9) 2_655 . . . ?
 C46 C48 C49 C50 -57.0(9) . . . . ?
 C46 C48 C49 C54 121.0(9) . . . . ?
 C46 C48 C49 C54 -130.2(8) 2_655 . . . ?
 C47 C42 C43 C44 -2.2(12) . . . . ?
 C47 C46 C48 C46 -178.7(9) . . . 2_655 ?
 C47 C46 C48 C49 67.5(9) . . . 2_655 ?
 C47 C46 C48 C49 -62.9(9) . . . . ?
 C48 C46 C47 C42 179.7(6) . . . . ?
 C48 C49 C50 C51 177.3(8) . . . . ?
 C48 C49 C54 C53 -176.7(7) . . . . ?
 C48 C49 C54 S1 9.8(11) . . . . ?
 C49 C48 C49 C50 176.7(8) 2_655 . . . ?
 C49 C48 C49 C54 -5.3(6) 2_655 . . . ?
 C49 C50 C51 C52 -0.2(15) . . . . ?
 C49 C54 S1 C54 -4.7(5) . . . 2_655 ?
 C49 C54 S1 O4 -120.8(8) . . . . ?
 C49 C54 S1 O4 112.5(8) . . . 2_655 ?
 C50 C49 C54 C53 1.4(13) . . . . ?
 C50 C49 C54 S1 -172.1(7) . . . . ?
 C50 C51 C52 C53 0.8(16) . . . . ?
 C51 C52 C53 C54 -0.4(16) . . . . ?
 C52 C53 C54 C49 -0.7(15) . . . . ?
 C52 C53 C54 S1 173.2(8) . . . . ?
 C53 C54 S1 C54 -178.7(8) . . . 2_655 ?
 C53 C54 S1 O4 -61.5(8) . . . 2_655 ?
 C53 C54 S1 O4 65.2(8) . . . . ?
 C54 C49 C50 C51 -0.9(13) . . . . ?
 O1 C9 C10 C11 176.9(10) . . . . ?
 O1 C9 C14 C13 -179.8(9) . . . . ?
 O2 C13 C14 C9 -178.0(9) . . . . ?
 O2 C17 C18 C19 179.2(9) . . . . ?
 O3 C19 C20 C21 177.4(9) . . . . ?
 O3 C22 C23 C24 -73.8(16) . . . . ?

_shelx_res_file
;
TITL t in C2/c #15
    shelx.res
    created by SHELXL-2016/6 at 09:54:27 on 17-May-2019
CELL 1.54178 55.4328 10.9061 16.7183 90 94.057 90
ZERR 4 0.0028 0.0005 0.0008 0 0.004 0
LATT 7
SYMM -X,+Y,0.5-Z
SFAC C H Cl O S
UNIT 444 448 48 32 4
DFIX 1.76 C56 Cl6
DFIX 1.52 C25 C26 C27 C28
DFIX 1.5 C4' C5' C4 C5
DFIX 1.5 C4' C3' C3 C4
DFIX 1.5 C23 C24
DFIX 2.5 0.04 C6 C4 C5 C3 C3 C1
DFIX 1.5 C1 C2 C6' C7' C6 C7
DFIX 1.5 C5 C6 C5' C6' C2 C3 C2' C3'
DFIX 1.4 C1' C2'
DFIX 2.5 0.04 C6' C4' C5' C3' C3' C1'
DFIX 2.2 H1'b H2'a
SADI C56 Cl5' C56 Cl6'
SADI C4 C2 C4' C2'
DANG 2.9 Cl6' Cl4'
DELU 0.001 0.001 C56 Cl6'
DELU 0.001 0.001 C56 Cl4
DELU 0.001 0.001 C7' C8
DELU 0.001 0.001 C56 Cl6
DELU 0.001 0.001 C56 Cl5'
SIMU 0.01 0.02 3 Cl4 > Cl6'
SIMU 0.014 0.028 6.7 C23 C24 C25 C26 C27 C28 C29
SIMU 0.01 0.02 5.8 C1 > C7'

L.S. 30
PLAN  10
SIZE 0.1 0.11 0.2
TEMP -100.15
FREE C6 C4
MORE -1
BOND $H
CONF
fmap 2
acta
MERG 2
TWIN 0.999 0 0.5 0 -1 0 0.003 0 -0.999 2
OMIT -3 135
REM <olex2.extras>
REM <HklSrc "%.\\shelx.hkl">
REM </olex2.extras>

WGHT    0.200000  110.000000
BASF   0.04168
FVAR       0.12908   0.51126   0.47877
PART 1
C1    1    0.675575    0.220639   -0.277520    21.00000    0.25531    0.18166 =
         0.13742   -0.00948    0.06857    0.05458
AFIX  33
H1A   2    0.670666    0.166168   -0.322374    21.00000   -1.50000
H1B   2    0.661159    0.252009   -0.253621    21.00000   -1.50000
H1C   2    0.684902    0.289408   -0.297058    21.00000   -1.50000
AFIX   0
C2    1    0.690616    0.151926   -0.216592    21.00000    0.25453    0.18447 =
         0.13861   -0.00723    0.07124    0.05428
AFIX  23
H2A   2    0.704872    0.118783   -0.241813    21.00000   -1.20000
H2B   2    0.681164    0.081439   -0.198440    21.00000   -1.20000
AFIX   0
C3    1    0.699381    0.227876   -0.143420    21.00000    0.25463    0.18459 =
         0.13958   -0.00719    0.07010    0.05446
AFIX  23
H3A   2    0.684738    0.263999   -0.122247    21.00000   -1.20000
H3B   2    0.705925    0.168709   -0.102535    21.00000   -1.20000
AFIX   0
C4    1    0.717566    0.329739   -0.144852    21.00000    0.25429    0.18393 =
         0.13864   -0.00631    0.07032    0.05466
AFIX  23
H4A   2    0.731893    0.298880   -0.170747    21.00000   -1.20000
H4B   2    0.710461    0.396841   -0.178740    21.00000   -1.20000
AFIX   0
C5    1    0.725847    0.381876   -0.064710    21.00000    0.25401    0.18451 =
         0.13874   -0.00650    0.07096    0.05426
AFIX  23
H5A   2    0.734152    0.461343   -0.070808    21.00000   -1.20000
H5B   2    0.737037    0.324762   -0.034722    21.00000   -1.20000
AFIX   0
C6    1    0.702705    0.398756   -0.021805    21.00000    0.25433    0.18474 =
         0.13950   -0.00650    0.06992    0.05460
AFIX  23
H6A   2    0.692716    0.465677   -0.046712    21.00000   -1.20000
H6B   2    0.693054    0.322301   -0.023549    21.00000   -1.20000
AFIX   0
C7    1    0.711012    0.429834    0.060954    21.00000    0.25393    0.18362 =
         0.13836   -0.00612    0.07192    0.05395
AFIX  23
H7A   2    0.720902    0.361474    0.084441    21.00000   -1.20000
H7B   2    0.721418    0.503589    0.060723    21.00000   -1.20000
AFIX   0
PART 0
PART 2
C1'   1    0.651740    0.157557   -0.170646   -21.00000    0.25467    0.18282 =
         0.13819   -0.00743    0.06702    0.05568
AFIX 137
H1'A  2    0.648418    0.072980   -0.187894   -21.00000   -1.50000
H1'B  2    0.639049    0.211666   -0.194321   -21.00000   -1.50000
H1'C  2    0.652049    0.162287   -0.112045   -21.00000   -1.50000
AFIX   0
C2'   1    0.674470    0.194809   -0.196230   -21.00000    0.25354    0.18407 =
         0.13927   -0.00653    0.07040    0.05486
AFIX  23
H2'A  2    0.676110    0.284812   -0.190372   -21.00000   -1.20000
H2'B  2    0.675304    0.174378   -0.253666   -21.00000   -1.20000
AFIX   0
C3'   1    0.695228    0.132139   -0.147587   -21.00000    0.25442    0.18353 =
         0.13884   -0.00593    0.07020    0.05393
AFIX  23
H3'A  2    0.687283    0.078804   -0.109381   -21.00000   -1.20000
H3'B  2    0.702391    0.075963   -0.185937   -21.00000   -1.20000
AFIX   0
C4'   1    0.715726    0.184315   -0.101272   -21.00000    0.25425    0.18406 =
         0.13941   -0.00608    0.07027    0.05454
AFIX  23
H4'A  2    0.729883    0.164558   -0.131839   -21.00000   -1.20000
H4'B  2    0.717541    0.134218   -0.051830   -21.00000   -1.20000
AFIX   0
C5'   1    0.719609    0.310886   -0.074327   -21.00000    0.25371    0.18352 =
         0.13888   -0.00758    0.07130    0.05565
AFIX  23
H5'A  2    0.707097    0.361969   -0.103407   -21.00000   -1.20000
H5'B  2    0.735420    0.337489   -0.092321   -21.00000   -1.20000
AFIX   0
C6'   1    0.719405    0.342265    0.013448   -21.00000    0.25398    0.18396 =
         0.13914   -0.00585    0.07099    0.05484
AFIX  23
H6'A  2    0.716240    0.266707    0.043810   -21.00000   -1.20000
H6'B  2    0.735594    0.372979    0.032683   -21.00000   -1.20000
AFIX   0
C7'   1    0.700849    0.436630    0.030746   -21.00000    0.25255    0.18306 =
         0.13618   -0.00717    0.07261    0.05448
AFIX  23
H7'A  2    0.707659    0.516910    0.016322   -21.00000   -1.20000
H7'B  2    0.686772    0.421718   -0.007831   -21.00000   -1.20000
AFIX   0
PART 0
C8    1    0.690979    0.453181    0.110734    11.00000    0.11007    0.10203 =
         0.10621    0.00696    0.01688    0.00079
PART 1
AFIX  23
H8AA  2    0.677393    0.493437    0.079298    21.00000   -1.20000
H8AB  2    0.696170    0.506035    0.156930    21.00000   -1.20000
AFIX  23
PART 0
PART 2
H8BC  2    0.703413    0.489181    0.149202   -21.00000   -1.20000
H8BD  2    0.676795    0.508552    0.106380   -21.00000   -1.20000
AFIX   0
PART 0
C9    1    0.673885    0.323463    0.209503    11.00000    0.08116    0.09335 =
         0.06640    0.00223    0.01012    0.01022
C10   1    0.669949    0.207542    0.236550    11.00000    0.09334    0.07900 =
         0.08653   -0.00747    0.01189   -0.00037
AFIX  43
H10   2    0.673536    0.139844    0.203659    11.00000   -1.20000
AFIX   0
C11   1    0.661045    0.185648    0.309152    11.00000    0.08211    0.06931 =
         0.08804   -0.01579    0.01630   -0.00454
AFIX  43
H11   2    0.659436    0.103377    0.326669    11.00000   -1.20000
AFIX   0
C12   1    0.654196    0.281699    0.358670    11.00000    0.05307    0.07212 =
         0.07596    0.00068    0.00002   -0.00212
C13   1    0.657294    0.397691    0.327886    11.00000    0.06560    0.07217 =
         0.07186   -0.00503   -0.00215    0.00497
C14   1    0.667139    0.419186    0.256649    11.00000    0.06742    0.07919 =
         0.07616    0.00448    0.01138   -0.00823
AFIX  43
H14   2    0.669358    0.501172    0.239431    11.00000   -1.20000
AFIX   0
C15   1    0.644277    0.257566    0.439113    11.00000    0.07663    0.05450 =
         0.05993   -0.00012    0.00542   -0.00676
C16   1    0.638673    0.376846    0.480151    11.00000    0.06514    0.09037 =
         0.05046    0.00408   -0.00021   -0.00801
C17   1    0.641082    0.490457    0.442974    11.00000    0.07615    0.06275 =
         0.07122   -0.00116    0.00885    0.00026
C18   1    0.633879    0.596962    0.477587    11.00000    0.08924    0.05719 =
         0.07793    0.00432    0.01155    0.00944
AFIX  43
H18   2    0.635758    0.672598    0.450535    11.00000   -1.20000
AFIX   0
C19   1    0.624113    0.596565    0.549747    11.00000    0.08686    0.06540 =
         0.06554   -0.00332    0.01445    0.00086
C20   1    0.621928    0.484214    0.590554    11.00000    0.09767    0.08088 =
         0.05843   -0.00299    0.01711   -0.00468
AFIX  43
H20   2    0.615693    0.481205    0.642005    11.00000   -1.20000
AFIX   0
C21   1    0.629215    0.377985    0.552884    11.00000    0.08461    0.06227 =
         0.07374    0.01288    0.00042   -0.00997
AFIX  43
H21   2    0.627470    0.301946    0.579588    11.00000   -1.20000
AFIX   0
C22   1    0.603650    0.704087    0.651063    11.00000    0.15523    0.08733 =
         0.07788    0.01121    0.03683    0.02655
AFIX  23
H22A  2    0.615204    0.695697    0.698676    11.00000   -1.20000
H22B  2    0.592492    0.633130    0.649909    11.00000   -1.20000
AFIX   0
C23   1    0.589623    0.819860    0.657035    11.00000    0.20693    0.10477 =
         0.10144   -0.00023    0.03533    0.03541
AFIX  23
H23A  2    0.580807    0.838677    0.604909    11.00000   -1.20000
H23B  2    0.577689    0.811320    0.698025    11.00000   -1.20000
AFIX   0
C24   1    0.606561    0.917321    0.679255    11.00000    0.20798    0.10741 =
         0.10105   -0.00309    0.02783    0.03006
AFIX  23
H24A  2    0.619581    0.920045    0.641698    11.00000   -1.20000
H24B  2    0.613986    0.903786    0.734154    11.00000   -1.20000
AFIX   0
C25   1    0.591399    1.044053    0.675153    11.00000    0.21227    0.10877 =
         0.12099   -0.00341    0.02920    0.02853
AFIX  23
H25A  2    0.590555    1.075304    0.619429    11.00000   -1.20000
H25B  2    0.574667    1.027185    0.689207    11.00000   -1.20000
AFIX   0
C26   1    0.601558    1.135974    0.727165    11.00000    0.22093    0.10195 =
         0.10659    0.00111    0.03275    0.03482
AFIX  23
H26A  2    0.618774    1.145531    0.716186    11.00000   -1.20000
H26B  2    0.601160    1.105710    0.782885    11.00000   -1.20000
AFIX   0
C27   1    0.590498    1.256201    0.723249    11.00000    0.20479    0.09011 =
         0.10759    0.00678    0.03208    0.03448
AFIX  23
H27A  2    0.574097    1.247611    0.696323    11.00000   -1.20000
H27B  2    0.599965    1.308424    0.688516    11.00000   -1.20000
AFIX   0
C28   1    0.588278    1.320915    0.798148    11.00000    0.22037    0.10931 =
         0.11387    0.00063    0.02903    0.03837
AFIX  23
H28A  2    0.575078    1.280253    0.825003    11.00000   -1.20000
H28B  2    0.603362    1.304765    0.831796    11.00000   -1.20000
AFIX   0
C29   1    0.583870    1.451579    0.802664    11.00000    0.19046    0.08486 =
         0.11078    0.00524    0.03563    0.02686
AFIX 137
H29A  2    0.567801    1.465807    0.821816    11.00000   -1.50000
H29B  2    0.584665    1.488059    0.749344    11.00000   -1.50000
H29C  2    0.596161    1.489262    0.839885    11.00000   -1.50000
AFIX   0
C30   1    0.662122    0.173738    0.487962    11.00000    0.06726    0.08482 =
         0.06605   -0.00435    0.00824    0.00804
C31   1    0.686457    0.200138    0.516741    11.00000    0.07371    0.08966 =
         0.11034    0.01032   -0.00127   -0.01215
AFIX  43
H31   2    0.693604    0.278035    0.509037    11.00000   -1.20000
AFIX   0
C32   1    0.699142    0.105295    0.556756    11.00000    0.06247    0.12012 =
         0.09941    0.01572   -0.00732   -0.00018
AFIX  43
H32   2    0.715056    0.120663    0.579416    11.00000   -1.20000
AFIX   0
C33   1    0.689416   -0.009559    0.564525    11.00000    0.07041    0.09029 =
         0.09493    0.01271   -0.00315    0.00587
AFIX  43
H33   2    0.699226   -0.073598    0.587585    11.00000   -1.20000
AFIX   0
C34   1    0.665488   -0.033647    0.539246    11.00000    0.08917    0.07239 =
         0.08930    0.00965    0.00920    0.00350
AFIX  43
H34   2    0.658517   -0.111549    0.548329    11.00000   -1.20000
AFIX   0
C35   1    0.651949    0.058841    0.500321    11.00000    0.06167    0.06742 =
         0.07893   -0.00012    0.00587   -0.00111
C36   1    0.627006    0.058492    0.465243    11.00000    0.06824    0.06722 =
         0.07022    0.00644    0.01262    0.00292
C37   1    0.622121    0.174238    0.429702    11.00000    0.06791    0.05960 =
         0.06474   -0.00497    0.01136   -0.00145
C38   1    0.599819    0.202054    0.392047    11.00000    0.07041    0.05725 =
         0.06064   -0.00460    0.01118   -0.00789
AFIX  43
H38   2    0.596911    0.279805    0.367619    11.00000   -1.20000
AFIX   0
C39   1    0.581587    0.113071    0.390683    11.00000    0.06996    0.05846 =
         0.05639   -0.00308    0.01112   -0.00056
C40   1    0.586577   -0.002262    0.426090    11.00000    0.06399    0.06203 =
         0.07834    0.00330    0.00400   -0.00900
AFIX  43
H40   2    0.574168   -0.062431    0.425172    11.00000   -1.20000
AFIX   0
C41   1    0.608673   -0.029131    0.461376    11.00000    0.07507    0.06206 =
         0.08284    0.00269    0.00267    0.00324
AFIX  43
H41   2    0.611700   -0.108248    0.483650    11.00000   -1.20000
AFIX   0
C42   1    0.557125    0.141502    0.351509    11.00000    0.07158    0.05566 =
         0.05777   -0.00108    0.01796   -0.00572
C43   1    0.548788    0.262916    0.338520    11.00000    0.05966    0.04967 =
         0.06741   -0.00746    0.00980   -0.00811
AFIX  43
H43   2    0.558804    0.328205    0.358689    11.00000   -1.20000
AFIX   0
C44   1    0.527232    0.291708    0.298773    11.00000    0.07091    0.04409 =
         0.06690    0.00107    0.01614    0.00480
AFIX  43
H44   2    0.522671    0.374851    0.289980    11.00000   -1.20000
AFIX   0
C45   1    0.511824    0.195584    0.270942    11.00000    0.06926    0.04434 =
         0.05843   -0.00074    0.01834   -0.00809
C46   1    0.519238    0.074645    0.284817    11.00000    0.06129    0.05201 =
         0.05437   -0.00437    0.01151    0.00046
C47   1    0.541254    0.045480    0.323007    11.00000    0.06464    0.05087 =
         0.06054   -0.00218    0.01811    0.00103
AFIX  43
H47   2    0.545875   -0.037860    0.330384    11.00000   -1.20000
AFIX   0
C48   1    0.500000   -0.015615    0.250000    10.50000    0.07614    0.04452 =
         0.05207    0.00000    0.01086    0.00000
C49   1    0.510862   -0.087909    0.183014    11.00000    0.05544    0.04933 =
         0.06053    0.00255    0.00493   -0.00062
C50   1    0.519675   -0.024168    0.119648    11.00000    0.09204    0.04253 =
         0.06831   -0.00365    0.01847   -0.00289
AFIX  43
H50   2    0.518134    0.062569    0.118082    11.00000   -1.20000
AFIX   0
C51   1    0.530654   -0.083014    0.058564    11.00000    0.09744    0.06543 =
         0.07064   -0.00773    0.03013   -0.00724
AFIX  43
H51   2    0.536488   -0.036814    0.015791    11.00000   -1.20000
AFIX   0
C52   1    0.533194   -0.212479    0.059867    11.00000    0.09991    0.06147 =
         0.07511   -0.01403    0.03117    0.00139
AFIX  43
H52   2    0.540869   -0.254373    0.018799    11.00000   -1.20000
AFIX   0
C53   1    0.524424   -0.273598    0.120834    11.00000    0.09814    0.04485 =
         0.07485   -0.00323    0.01846    0.00014
AFIX  43
H53   2    0.525869   -0.360370    0.122562    11.00000   -1.20000
AFIX   0
C54   1    0.513389   -0.214618    0.181022    11.00000    0.06017    0.05908 =
         0.06714   -0.00723    0.00426   -0.00227
O1    4    0.683900    0.330949    0.137877    11.00000    0.10615    0.10823 =
         0.08838   -0.00103    0.03250   -0.00146
O2    4    0.650501    0.502539    0.368568    11.00000    0.09637    0.06566 =
         0.08011    0.00278    0.02399   -0.00322
O3    4    0.616869    0.704613    0.578240    11.00000    0.12051    0.07017 =
         0.07933    0.00349    0.02669    0.01204
O4    4    0.518202   -0.382901    0.292862    11.00000    0.13026    0.07420 =
         0.08875    0.00939    0.02772    0.03408
S1    5    0.500000   -0.313672    0.250000    10.50000    0.09247    0.04416 =
         0.06348    0.00000    0.01746    0.00000

C55   1    0.531722    0.623263    0.490196    11.00000    0.10679    0.07414 =
         0.07375   -0.00435    0.02305   -0.01136
AFIX  13
H55   2    0.522080    0.590376    0.442100    11.00000   -1.20000
AFIX   0
CL1   3    0.513297    0.620586    0.570801    11.00000    0.11842    0.07945 =
         0.07922    0.00300    0.03059   -0.00120
CL2   3    0.539673    0.774127    0.469350    11.00000    0.15878    0.07111 =
         0.10509    0.00493    0.02888   -0.03357
CL3   3    0.557074    0.527942    0.508881    11.00000    0.11080    0.11106 =
         0.10512   -0.00330    0.02261    0.00691

C56   1    0.728103    0.786367   -0.172525    11.00000    0.10171    0.35541 =
         0.23728    0.06227    0.02353    0.03673
PART 3
AFIX  13
H56   2    0.711498    0.819997   -0.167448    31.00000   -1.20000
AFIX  13
PART 0
PART 4
H56A  2    0.710182    0.786551   -0.168691   -31.00000   -1.20000
AFIX   0
PART 0
PART 3
CL4   3    0.732879    0.786049   -0.266692    31.00000    0.19665    0.30877 =
         0.22968    0.00160    0.01825   -0.00804
CL5   3    0.747883    0.873236   -0.111673    31.00000    0.21662    0.29585 =
         0.24475    0.00118    0.02659   -0.00528
CL6   3    0.728385    0.633653   -0.135153    31.00000    0.17952    0.29440 =
         0.23343   -0.02084    0.02133    0.00802
PART 0
PART 4
CL4'  3    0.738479    0.650730   -0.217281   -31.00000    0.19963    0.29577 =
         0.23465   -0.00675    0.00477    0.01167
CL5'  3    0.737902    0.902448   -0.240566   -31.00000    0.21082    0.28711 =
         0.23990    0.02137    0.01959   -0.00401
CL6'  3    0.744240    0.807190   -0.077824   -31.00000    0.21993    0.31075 =
         0.23488   -0.00973    0.01915    0.02508
HKLF 4


REM  t in C2/c #15
REM R1 =  0.1689 for    7083 Fo > 4sig(Fo)  and  0.1810 for all    8289 data
REM    691 parameters refined using    763 restraints

END

WGHT      0.2000      0.0000

REM Highest difference peak  0.896,  deepest hole -0.711,  1-sigma level  0.134
Q1    1   0.5836  1.1241  0.7120  11.00000  0.05    0.84
Q2    1   0.5331  0.6339  0.5839  11.00000  0.05    0.77
Q3    1   0.5879  0.9229  0.6310  11.00000  0.05    0.70
Q4    1   0.5202 -0.3145  0.2581  11.00000  0.05    0.69
Q5    1   0.5577  0.7755  0.4950  11.00000  0.05    0.66
Q6    1   0.6735  0.1480 -0.2407  11.00000  0.05    0.65
Q7    1   0.5302  0.6232  0.6265  11.00000  0.05    0.65
Q8    1   0.5595  1.3756  0.7892  11.00000  0.05    0.64
Q9    1   0.7218  0.3821  0.0429  11.00000  0.05    0.63
Q10   1   0.6011  1.3504  0.7815  11.00000  0.05    0.61
;
_shelx_res_checksum               5029
_shelx_hkl_file
;
  -1  -1   0    6.50    1.90
   1   1   0    9.60    1.70
  -2  -2   0   34.70    6.00
   2   2   0   35.00    5.90
   2   2   0   43.70    5.00
  -3  -3   0  949.01   69.59
   3   3   0  919.11   69.19
   3   3   0  993.60   69.39
  -4  -4   0  340.07   25.00
  -4  -4   0  337.27   26.20
   4   4   0  330.37   25.30
  -5  -5   0  497.55   36.90
   5   5   0  506.65   37.10
  -6  -6   0    2.40    3.10
   6   6   0    1.20    3.80
   7   7   0   42.70    3.90
   7   7   0   45.40    4.00
   7   7   0   34.50    6.70
   7   7   0   49.60    3.80
   8   8   0    3.00    1.10
   8   8   0    3.10    1.30
   8   8   0    1.30    1.40
   8   8   0    0.10    5.00
   9   9   0   32.90    6.90
  10  10   0   20.20    2.10
  10  10   0   23.90    8.00
  11  11   0    4.00    0.90
  12  12   0    1.80    0.80
  12  12  -1    1.70    0.80
  11  11  -1    1.90    0.90
  10  10  -1   15.70    1.90
  10  10  -1   18.50    7.20
   9   9  -1    3.40    6.00
   9   9  -1    4.10    1.20
   8   8  -1   34.60    3.00
   8   8  -1   44.00    7.10
   8   8  -1   30.70    3.20
   7   7  -1    0.80    1.20
   7   7  -1   -2.70    4.20
   7   7  -1   -0.40    1.20
  -7  -7   1    3.70    3.60
   6   6  -1   42.60    5.80
  -6  -6   1   39.30    5.70
   5   5  -1    6.40    3.40
  -5  -5   1    7.30    3.70
   4   4  -1  197.38   14.30
  -4  -4   1  173.48   14.10
  -4  -4   1  157.28   16.10
  -3  -3   1    4.60    4.70
  -3  -3   1   -0.80    4.70
   2   2  -1 4872.51  304.07
   2   2  -1 4061.29  304.37
  -2  -2   1 3754.02  304.07
  -2  -2   1 4230.28  304.47
   1   1  -1  436.46   30.00
   1   1  -1  345.87   30.10
  -1  -1   1  446.56   30.00
   0   0  -1   -0.80    0.90
   0   0  -1    0.90    1.00
   0   0   1    0.00    1.20
   0   0   1   -0.50    0.70
  -2  -2  -1  851.21   61.79
  -3  -3  -1   13.00    4.60
   3   3   1   17.50    4.60
   3   3   1   17.00    3.60
  -4  -4  -1  506.25   39.60
   4   4   1  553.04   39.20
   5   5   1   85.09    9.00
   6   6   1  106.79   10.10
   7   7   1   22.10    2.50
   7   7   1   19.50    2.60
   7   7   1   11.40    5.20
   7   7   1   19.60    2.70
   8   8   1   38.10    6.50
   8   8   1   40.60    3.40
   8   8   1   40.20    3.60
   8   8   1   39.60    3.50
   9   9   1   13.00    6.70
   9   9   1   10.80    1.80
   9   9   1    9.10    1.90
  10  10   1    4.90    7.90
  11  11   1    1.60    0.90
  12  12  -2    1.00    0.70
  11  11  -2   18.10    1.80
  10  10  -2   12.80    7.20
  10  10  -2   13.20    1.80
   9   9  -2    8.30    5.90
   8   8  -2   18.80    5.10
   8   8  -2   14.10    1.80
   8   8  -2   15.00    2.20
  -8  -8   2   14.30    4.70
   7   7  -2   22.30    2.60
   7   7  -2   25.60    2.50
   7   7  -2   23.20    4.60
  -7  -7   2   28.00    5.50
   6   6  -2    3.90    3.40
  -6  -6   2    5.90    3.10
   5   5  -2    1.50    3.20
  -5  -5   2    2.40    2.70
   4   4  -2   40.40    5.80
  -4  -4   2   38.70    5.70
  -3  -3   2  387.96   28.80
  -3  -3   2  387.66   29.60
   1   1  -2  758.42   61.39
  -1  -1   2  911.41   61.19
  -1  -1   2  840.72   60.99
  -1  -1   2  863.71   61.19
   0   0  -2  135.49   12.00
   0   0  -2  140.89   11.00
   0   0   2  153.08   10.80
   0   0   2  124.99   11.20
   1   1   2  328.77   24.50
  -2  -2  -2  377.06   27.10
   2   2   2  344.77   27.30
  -3  -3  -2  946.11   69.59
   3   3   2  971.20   69.49
  -4  -4  -2    2.40    5.00
   4   4   2   -7.50    4.10
   5   5   2    8.10    4.50
  -6  -6  -2   76.09    7.70
   6   6   2   75.39    8.90
  -7  -7  -2    6.60    4.80
   7   7   2    1.90    1.50
   7   7   2    2.00    1.80
   7   7   2    3.00    1.30
   7   7   2   -3.00    5.00
   8   8   2   12.80    1.80
   8   8   2    3.40    5.60
   8   8   2   12.00    2.10
   8   8   2   10.10    1.80
   9   9   2   59.69   10.70
   9   9   2   58.69    4.90
   9   9   2   68.39    4.90
  10  10   2    9.20    1.50
  10  10   2   -2.20    7.90
  11  11   2    8.40    1.10
  12  12  -3   10.40    1.20
  11  11  -3    7.10    1.20
  10  10  -3    2.10    1.00
   9   9  -3    1.80    0.70
   9   9  -3   -7.10    5.40
   8   8  -3    9.40    1.40
   8   8  -3    8.90    1.70
   8   8  -3   10.90    4.70
  -8  -8   3    5.10    4.60
   7   7  -3    1.80    1.30
   7   7  -3    1.70    1.00
   7   7  -3    3.70    4.30
  -7  -7   3   -1.20    3.30
  -6  -6   3   16.40    3.30
   5   5  -3  214.98   15.90
  -5  -5   3  198.38   16.00
   4   4  -3   26.00    4.60
  -4  -4   3   26.20    4.90
   3   3  -3  843.32   61.49
   3   3  -3  864.21   60.79
  -3  -3   3  804.92   60.59
  -3  -3   3  860.91   61.59
  -3  -3   3  817.62   60.89
   2   2  -3  474.55   38.70
  -2  -2   3  562.54   38.50
  -2  -2   3  519.85   37.80
  -2  -2   3  515.55   38.10
   1   1  -3 1026.40   80.89
  -1  -1   3 1137.89   80.49
  -1  -1   3 1128.99   80.39
  -1  -1   3 1153.78   80.29
   0   0  -3    1.10    2.50
   0   0  -3   -1.30    3.80
   0   0   3    1.10    2.50
   0   0   3    0.50    2.00
  -1  -1  -3  603.04   42.80
  -1  -1  -3  595.34   42.70
   1   1   3  552.84   42.70
  -2  -2  -3 1359.16   95.39
   2   2   3 1287.07   95.39
   2   2   3 1301.87   95.29
  -3  -3  -3  321.17   22.40
   3   3   3  271.47   22.90
  -4  -4  -3   33.30    5.50
  -4  -4  -3   31.90    6.60
   4   4   3   24.60    5.20
  -5  -5  -3    4.70    3.00
   5   5   3   12.40    4.50
  -6  -6  -3   64.79    6.80
  -6  -6  -3   53.29    8.00
   6   6   3   45.90    7.70
  -7  -7  -3   18.10    4.20
   7   7   3   13.60    2.60
   7   7   3   17.00    2.00
   7   7   3   13.00    2.20
   7   7   3   15.20    5.40
   8   8   3    8.90    6.20
   8   8   3   10.10    1.90
   9   9   3   45.60    3.40
   9   9   3   41.60    8.00
   9   9   3   39.50    3.50
  10  10   3   19.40    8.60
  10  10   3    8.00    1.40
  11  11   3    6.00    1.10
  12  12  -4    1.80    0.70
  11  11  -4    3.80    0.90
  10  10  -4   10.00    1.60
   9   9  -4   29.60    2.40
   9   9  -4   22.20    2.10
   8   8  -4   16.60    2.00
  -8  -8   4    9.20    4.60
   7   7  -4   11.50    1.60
   7   7  -4    5.90    3.50
   7   7  -4   14.20    2.00
  -7  -7   4    8.30    3.60
   6   6  -4    1.30    1.30
   6   6  -4   -0.20    3.30
  -6  -6   4    1.60    2.90
   5   5  -4   73.69    6.50
  -5  -5   4   62.99    5.50
  -5  -5   4   62.29    6.70
   4   4  -4   63.59    6.20
  -4  -4   4   63.99    6.60
  -4  -4   4   62.79    5.40
   3   3  -4    8.80    4.20
  -3  -3   4   11.30    6.00
  -3  -3   4    9.60    3.30
  -3  -3   4   10.10    3.00
   2   2  -4   83.09   10.30
  -2  -2   4   92.09    9.50
  -2  -2   4   79.49    8.30
  -2  -2   4   86.79    7.20
  -2  -2   4   90.99    8.20
   1   1  -4 1150.08   84.39
   1   1  -4 1178.78   83.49
  -1  -1   4 1107.09   84.09
  -1  -1   4 1195.28   83.69
  -1  -1   4 1155.28   83.69
   0   0  -4 1997.10  139.99
   0   0  -4 2023.80  140.79
   0   0   4 1879.31  139.89
   0   0   4 1871.41  139.79
  -2  -2  -4   68.79    6.90
  -2  -2  -4   80.29    8.10
  -2  -2  -4   78.19    8.40
   2   2   4   92.89    8.30
  -3  -3  -4  108.09   10.10
  -3  -3  -4  118.39   10.10
   3   3   4  110.79   11.20
  -4  -4  -4  207.28   19.60
  -4  -4  -4  259.07   17.70
   4   4   4  212.78   18.30
  -5  -5  -4  124.59   11.00
  -5  -5  -4  145.99   11.60
   5   5   4  113.49   11.80
  -6  -6  -4    7.10    3.60
   6   6   4    5.40    1.30
   6   6   4    3.80    5.30
  -7  -7  -4    5.40    4.10
   7   7   4    2.80    1.80
   7   7   4    3.80    1.10
   7   7   4    6.20    1.50
   7   7   4    0.00    5.90
   8   8   4    7.90    1.50
   8   8   4   11.80    6.80
   9   9   4   17.10    7.50
   9   9   4   22.80    2.00
  10  10   4    2.40    0.70
  11  11   4    5.40    0.80
  12  12  -5    2.60    0.60
  11  11  -5    2.20    0.80
  10  10  -5    8.20    1.30
   9   9  -5   16.30    1.90
   8   8  -5    5.20    0.90
   8   8  -5    8.30    1.70
  -8  -8   5    6.60    4.10
   7   7  -5    5.80    1.30
   7   7  -5    3.70    0.90
  -7  -7   5    6.50    3.50
   6   6  -5   43.10    3.70
   6   6  -5   42.20    3.80
  -6  -6   5   48.40    4.20
  -6  -6   5   48.50    5.60
  -6  -6   5   47.40    3.60
  -5  -5   5   21.40    4.40
  -4  -4   5  296.77   21.30
  -4  -4   5  244.58   22.10
  -4  -4   5  311.67   21.00
  -4  -4   5  306.57   21.80
   3   3  -5   11.00    4.20
  -3  -3   5   17.00    3.00
   2   2  -5   73.79   10.10
  -2  -2   5   98.99    9.70
  -2  -2   5   82.69    7.00
  -2  -2   5   93.49    7.80
  -2  -2   5   77.69    8.20
   1   1  -5  471.65   34.90
   1   1  -5  486.65   36.00
  -1  -1   5  467.95   34.90
  -1  -1   5  474.05   35.20
  -1  -1   5  491.15   35.00
   0   0  -5    0.00    3.10
   0   0  -5    0.60    4.30
   0   0  -5    0.40    2.90
   0   0   5    4.00    2.20
  -1  -1  -5  554.04   39.30
  -1  -1  -5  548.85   38.30
  -1  -1  -5  516.85   38.60
   1   1   5  479.05   38.60
  -2  -2  -5  491.35   35.00
  -2  -2  -5  455.25   35.70
  -2  -2  -5  507.45   35.60
   2   2   5  467.75   35.50
  -3  -3  -5  140.19   12.20
  -3  -3  -5  152.98   10.90
   3   3   5  145.49   11.90
   3   3   5  119.89   12.80
  -4  -4  -5  303.77   21.80
   4   4   5  262.77   22.10
  -5  -5  -5   -1.90    3.00
   5   5   5   -0.10    4.60
  -6  -6  -5   29.70    5.70
   6   6   5   32.10    2.90
   6   6   5   33.10    6.60
   7   7   5   53.69    4.20
   7   7   5   57.09    4.60
   7   7   5   42.20    7.90
   8   8   5    4.00    0.90
   8   8   5   15.30    7.00
   9   9   5   12.90    1.50
   9   9   5   12.70    7.80
  10  10   5    1.50    0.60
  11  11   5    0.30    0.60
  11  11  -6    7.10    1.10
  10  10  -6    3.60    0.90
   8   8  -6    9.70    1.60
  -8  -8   6    7.00    1.80
  -8  -8   6    1.50    4.40
  -8  -8   6    6.60    1.10
   7   7  -6    1.20    1.10
   7   7  -6   -1.70    1.70
  -7  -7   6    2.00    1.10
  -7  -7   6   -2.30    3.40
  -7  -7   6   -1.60    1.50
  -7  -7   6   -0.40    0.90
   6   6  -6    3.30    1.20
   6   6  -6    1.10    0.90
   6   6  -6    3.70    1.70
  -6  -6   6    2.30    1.70
  -6  -6   6    2.60    2.90
  -6  -6   6    4.30    1.10
  -6  -6   6    2.30    0.90
  -5  -5   6    9.40    1.40
  -5  -5   6    9.70    2.90
  -5  -5   6    5.40    1.80
   4   4  -6   37.10    7.30
  -4  -4   6   38.80    6.50
  -4  -4   6   40.80    3.20
  -4  -4   6   40.50    5.00
  -4  -4   6   36.60    3.90
   3   3  -6  781.92   51.19
  -3  -3   6  660.13   49.60
  -3  -3   6  653.03   50.09
  -3  -3   6  668.43   50.19
   2   2  -6   22.60    4.70
  -2  -2   6   17.90    3.30
  -2  -2   6   25.70    4.30
  -2  -2   6   22.30    6.00
  -2  -2   6   22.80    3.60
   1   1  -6   79.89    6.90
   1   1  -6   78.09    9.00
   1   1  -6   71.99   10.10
  -1  -1   6   72.69    7.60
  -1  -1   6   72.39    6.80
  -1  -1   6   71.99    6.40
   0   0  -6    6.10    2.90
   0   0  -6    6.00    4.00
   0   0  -6    3.20    2.90
   0   0   6    2.10    2.20
  -1  -1  -6   31.10    4.20
  -1  -1  -6   30.50    5.20
   1   1   6   24.00    4.10
  -2  -2  -6   51.29    5.20
   2   2   6   50.69    7.00
  -3  -3  -6   57.39    8.70
  -3  -3  -6   64.69    6.80
  -3  -3  -6   50.09    7.00
   3   3   6   76.09    7.30
   3   3   6   55.59    8.40
  -4  -4  -6  549.95   39.70
  -4  -4  -6  528.35   39.10
  -5  -5  -6    0.60    3.10
   5   5   6    4.70    5.70
   5   5   6    0.60    1.10
  -6  -6  -6   19.90    4.10
   6   6   6   21.90    3.20
   6   6   6   24.80    6.20
   6   6   6   21.30    2.10
  -7  -7  -6    1.00    4.30
   7   7   6    4.20    1.40
   7   7   6    2.70    6.80
   7   7   6    2.70    0.90
   8   8   6    6.50    9.80
   8   8   6    2.60    1.20
   8   8   6    4.10    0.80
   9   9   6   21.60    8.20
   9   9   6    8.70    1.20
  10  10   6    1.10    0.60
  11  11   6    0.60    0.50
  11  11  -7    9.50    1.10
 -11 -11   7    7.10    1.00
  10  10  -7    9.50    1.30
 -10 -10   7   12.60    2.50
 -10 -10   7    9.80    1.20
 -10 -10   7   11.80    1.20
   7   7  -7    2.50    1.60
  -7  -7   7    6.00    1.00
  -7  -7   7    4.10    1.10
  -7  -7   7    2.20    1.50
  -7  -7   7   -0.10    3.40
   6   6  -7    6.30    1.30
  -6  -6   7    6.30    1.00
  -6  -6   7    5.10    1.80
  -6  -6   7    9.10    1.50
  -6  -6   7    6.10    3.10
  -6  -6   7    4.20    1.20
   5   5  -7   62.89    5.20
   5   5  -7   70.99    5.50
   5   5  -7   61.19    5.40
  -5  -5   7   68.79    5.00
  -5  -5   7   65.69    5.60
  -5  -5   7   67.89    6.60
  -5  -5   7   67.99    5.10
   4   4  -7  131.29   12.90
  -4  -4   7  149.29   10.20
  -4  -4   7  135.59   11.90
  -4  -4   7  129.39   10.50
  -4  -4   7  145.89   11.20
   3   3  -7    0.00    4.00
  -3  -3   7    1.90    3.10
  -3  -3   7    2.10    2.30
  -3  -3   7    0.50    1.80
  -3  -3   7    0.60    0.90
  -2  -2   7  223.78   17.80
  -2  -2   7  184.18   14.70
  -2  -2   7  191.38   15.80
  -2  -2   7  204.58   15.40
  -2  -2   7  211.38   15.10
   1   1  -7   88.79    9.20
   1   1  -7   66.29    7.30
   1   1  -7   76.49    6.90
  -1  -1   7   68.99    6.40
  -1  -1   7   77.39    7.70
  -1  -1   7   73.59    6.70
   0   0  -7    1.40    3.90
   0   0  -7    1.20    2.80
   0   0  -7    2.60    2.80
   0   0   7    3.50    2.20
   0   0   7    1.10    2.60
   0   0   7    1.70    2.90
  -1  -1  -7   27.20    3.30
  -1  -1  -7   23.00    5.00
  -1  -1  -7   27.30    4.80
  -1  -1  -7   30.10    4.30
   1   1   7   30.40    5.80
  -2  -2  -7   15.20    4.90
  -2  -2  -7   32.90    5.30
  -2  -2  -7   27.80    3.80
  -2  -2  -7   24.50    2.90
   2   2   7   39.70    5.90
  -3  -3  -7   19.40    5.50
  -3  -3  -7   28.40    5.20
  -3  -3  -7   29.70    3.70
  -3  -3  -7   24.70    2.60
   3   3   7   22.30    4.10
   3   3   7   37.40    5.80
  -4  -4  -7   18.50    3.30
  -4  -4  -7   20.30    2.30
  -4  -4  -7   28.70    5.20
   4   4   7   30.50    5.40
  -5  -5  -7   18.10    2.60
  -5  -5  -7   15.90    3.60
   5   5   7   18.30    2.50
   5   5   7   12.90    1.90
   5   5   7   12.00    5.90
  -6  -6  -7   20.70    4.20
   6   6   7   22.00    2.10
   6   6   7   22.80    2.90
   6   6   7    9.40    6.10
  -7  -7  -7    9.80    4.60
   7   7   7   12.20    7.00
   7   7   7   18.20    1.70
   8   8   7   28.90    2.30
   8   8   7   31.00    8.20
   8   8   7   23.70    2.70
   9   9   7   12.30    1.40
   9   9   7   12.90    8.60
  10  10   7    9.50    1.10
  11  11   7    4.60    1.10
  11  11  -8    2.40    0.60
 -11 -11   8    2.60    0.50
 -11 -11   8    2.50    0.60
 -10 -10   8    3.00    1.70
 -10 -10   8    2.40    0.60
 -10 -10   8    2.00    1.00
   9   9  -8    5.90    1.20
  -9  -9   8    5.60    1.00
   8   8  -8   19.00    1.90
  -8  -8   8   19.60    2.60
  -8  -8   8   20.50    1.80
  -8  -8   8   17.10    1.70
   7   7  -8   39.30    3.60
   7   7  -8   44.20    3.40
  -7  -7   8   39.90    6.40
  -7  -7   8   39.50    3.20
  -7  -7   8   41.20    3.20
  -7  -7   8   40.70    3.80
   6   6  -8   68.89    5.00
   6   6  -8   64.19    5.10
   6   6  -8   62.69    5.20
  -6  -6   8   68.19    5.50
  -6  -6   8   60.29    5.10
  -6  -6   8   73.09    6.90
  -6  -6   8   70.09    5.00
   5   5  -8   50.39    3.90
   5   5  -8   50.69    3.90
  -5  -5   8   43.90    4.20
  -5  -5   8   45.20    3.70
  -5  -5   8   45.80    3.60
  -5  -5   8   44.70    5.60
  -5  -5   8   40.80    3.70
   4   4  -8   19.90    4.20
   4   4  -8   25.40    2.60
   4   4  -8   17.80    2.10
   4   4  -8   18.30    3.00
  -4  -4   8   18.90    3.30
  -4  -4   8   12.70    5.20
  -4  -4   8   22.00    2.10
  -4  -4   8   19.90    2.90
   3   3  -8   15.70    4.30
  -3  -3   8   14.30    3.40
  -3  -3   8   11.30    2.80
  -3  -3   8    9.00    2.00
  -3  -3   8    8.20    1.50
   2   2  -8   61.59    8.60
   2   2  -8   53.89    5.70
  -2  -2   8   50.79    5.00
  -2  -2   8   54.99    4.30
  -2  -2   8   54.39    6.60
  -2  -2   8   56.09    5.40
   1   1  -8   13.00    4.20
   1   1  -8    9.80    3.30
  -1  -1   8    8.40    1.70
  -1  -1   8    7.20    2.30
  -1  -1   8    8.90    2.20
  -1  -1   8    3.30    2.90
   0   0  -8   79.39    9.00
   0   0   8   68.49    6.20
   0   0   8   57.39    7.30
   0   0   8   58.29    6.00
  -1  -1  -8  105.39    8.40
  -1  -1  -8  110.29    9.60
  -1  -1  -8  114.79    9.10
  -1  -1  -8  115.79   11.30
   1   1   8  112.19   10.20
  -2  -2  -8    8.70    3.10
  -2  -2  -8    7.60    1.50
  -2  -2  -8    4.50    4.70
  -2  -2  -8    6.90    2.40
   2   2   8   10.10    3.40
  -3  -3  -8   54.39    9.80
  -3  -3  -8   43.20    3.90
  -3  -3  -8   44.30    6.00
  -3  -3  -8   48.60    4.80
   3   3   8   58.89    8.30
   3   3   8   50.69    6.60
  -4  -4  -8   84.89    7.80
  -4  -4  -8   76.89    5.90
   4   4   8   75.29    9.90
   4   4   8   75.29    5.90
  -5  -5  -8   20.60    2.20
  -5  -5  -8   24.50    3.50
  -5  -5  -8   22.60    4.20
   5   5   8   24.30    3.20
   5   5   8    8.10    6.20
   5   5   8   21.40    2.10
  -6  -6  -8   26.70    4.80
   6   6   8   25.10    2.10
   6   6   8   17.20    2.90
   6   6   8   18.90    6.30
  -7  -7  -8   14.00    4.90
   7   7   8   17.30    7.40
   7   7   8   18.00    2.40
   7   7   8   16.90    1.70
   8   8   8   -8.80    8.10
   8   8   8    2.80    1.10
   9   9   8    8.80    1.10
  10  10   8    1.20    0.50
  11  11   8    3.50    0.70
  11  11  -9    2.80    0.60
 -11 -11   9    1.50    0.40
  10  10  -9    2.40    0.60
 -10 -10   9    1.90    0.50
 -10 -10   9    1.50    0.60
 -10 -10   9    1.10    0.50
   9   9  -9    3.20    1.50
   9   9  -9    1.60    0.70
  -9  -9   9    0.50    0.60
  -9  -9   9    1.10    0.60
  -9  -9   9   -1.90    1.60
   6   6  -9   22.00    2.20
  -6  -6   9   17.90    1.80
  -6  -6   9   20.70    1.90
  -6  -6   9   19.00    2.60
  -6  -6   9   17.50    2.00
  -6  -6   9   22.50    4.00
   5   5  -9   11.50    1.90
   5   5  -9    9.00    2.00
   5   5  -9    9.70    1.80
  -5  -5   9    8.10    1.50
  -5  -5   9   12.00    1.60
  -5  -5   9   11.20    2.10
  -5  -5   9   13.90    1.40
  -5  -5   9   10.40    3.10
   4   4  -9   14.20    2.20
   4   4  -9   16.50    4.00
   4   4  -9   15.50    2.00
   4   4  -9   12.50    1.70
   4   4  -9   16.50    1.80
  -4  -4   9   18.90    2.70
  -4  -4   9   16.90    1.70
  -4  -4   9   17.90    1.90
  -4  -4   9   18.00    3.10
   3   3  -9   15.90    1.90
   3   3  -9   16.30    2.10
   3   3  -9   25.30    4.40
  -3  -3   9   18.60    3.90
  -3  -3   9   22.20    3.80
  -3  -3   9   14.80    1.80
  -3  -3   9   15.20    2.00
  -3  -3   9   13.20    1.70
  -3  -3   9   14.80    2.80
   2   2  -9  271.97   20.60
   2   2  -9  228.78   18.90
  -2  -2   9  262.47   18.80
  -2  -2   9  259.27   18.40
  -2  -2   9  250.07   19.00
  -2  -2   9  255.97   19.50
   1   1  -9   61.99    8.20
   1   1  -9   38.80    3.90
   1   1  -9   40.70    5.60
   1   1  -9   39.70    4.80
  -1  -1   9   42.20    4.60
  -1  -1   9   43.00    4.50
  -1  -1   9   52.39    6.50
  -1  -1   9   44.00    3.60
   0   0  -9    0.50    2.60
   0   0  -9    3.60    4.30
   0   0  -9    0.60    1.30
   0   0  -9   -1.30    2.50
   0   0   9   -0.90    3.20
   0   0   9   -0.30    2.20
  -1  -1  -9   55.29    6.70
  -1  -1  -9   68.49    9.50
  -1  -1  -9   58.39    6.00
  -1  -1  -9   70.09    5.10
   1   1   9   65.09    7.70
  -2  -2  -9    3.50    3.00
  -2  -2  -9    6.80    4.90
  -2  -2  -9    5.50    2.30
  -2  -2  -9    5.40    1.30
   2   2   9    4.90    3.20
  -3  -3  -9    7.60    2.30
  -3  -3  -9    8.50    3.30
  -3  -3  -9    7.70    1.90
   3   3   9   18.70    5.60
   3   3   9   10.00    3.20
   3   3   9    9.00    1.60
  -4  -4  -9   41.30    3.80
  -4  -4  -9   54.49    4.20
  -4  -4  -9   56.59    4.70
  -4  -4  -9   43.70    6.50
   4   4   9   43.50    4.70
   4   4   9   41.10    3.70
   4   4   9   50.59    4.50
   4   4   9   35.30    6.90
   4   4   9   49.00    3.70
  -5  -5  -9   17.70    2.80
  -5  -5  -9   20.50    2.10
  -5  -5  -9   19.80    4.30
   5   5   9   19.70    1.90
   5   5   9   16.30    2.90
   5   5   9   13.80    6.50
  -6  -6  -9   -3.00    4.10
  -6  -6  -9   -0.90    1.70
  -6  -6  -9   -0.20    1.00
  -6  -6  -9    0.90    1.90
   6   6   9    1.40    1.80
   6   6   9   -3.30    6.20
   7   7   9   19.60    1.90
   7   7   9   21.20    2.50
   7   7   9   10.50    7.90
   8   8   9   32.40    9.00
   8   8   9   23.30    1.90
   8   8   9   19.40    2.40
   9   9   9    1.00    0.50
  10  10   9    1.50    0.50
  10  10 -10   11.70    1.10
 -10 -10  10   11.40    1.00
 -10 -10  10    9.40    1.10
 -10 -10  10   10.00    1.00
   9   9 -10    0.50    0.60
  -9  -9  10    1.10    0.60
  -9  -9  10    0.80    1.50
  -9  -9  10    1.10    0.50
   8   8 -10    1.90    1.50
   8   8 -10    2.90    0.80
  -8  -8  10    3.90    1.60
  -8  -8  10    3.20    0.70
  -8  -8  10    2.00    0.70
   7   7 -10   12.40    1.60
   7   7 -10   11.80    1.50
  -7  -7  10    8.70    1.70
  -7  -7  10    7.00    1.10
  -7  -7  10    9.90    1.40
  -7  -7  10    8.90    1.20
   6   6 -10    1.80    1.00
   6   6 -10    3.10    1.10
   6   6 -10    2.50    0.80
  -6  -6  10    0.00    1.50
  -6  -6  10    0.70    0.70
  -6  -6  10   -3.10    3.50
  -6  -6  10    1.70    0.80
  -6  -6  10   -0.30    0.80
   5   5 -10   16.60    1.80
  -5  -5  10   15.20    1.70
  -5  -5  10   19.90    3.60
  -5  -5  10   13.70    1.60
  -5  -5  10   12.00    2.50
   4   4 -10   17.10    2.10
   4   4 -10   17.90    1.80
   4   4 -10   25.80    4.60
   4   4 -10   16.10    1.90
   4   4 -10   12.10    2.20
  -4  -4  10   17.50    1.80
  -4  -4  10   18.90    1.90
  -4  -4  10   15.00    2.80
  -4  -4  10   17.60    3.30
  -4  -4  10   17.30    1.80
   3   3 -10   11.00    1.60
   3   3 -10    8.40    4.20
   3   3 -10   11.70    1.70
  -3  -3  10    9.40    1.50
  -3  -3  10    9.30    1.50
  -3  -3  10    8.80    1.50
  -3  -3  10    8.40    2.70
  -3  -3  10   14.00    2.30
  -3  -3  10   13.10    2.20
   2   2 -10   46.20    5.30
   2   2 -10   45.10    3.50
   2   2 -10   59.69    7.60
  -2  -2  10   36.80    4.70
  -2  -2  10   41.50    3.50
  -2  -2  10   38.90    4.30
  -2  -2  10   38.70    3.40
  -2  -2  10   44.00    3.40
   1   1 -10    7.60    3.00
   1   1 -10    6.10    1.40
   1   1 -10    6.30    5.40
   1   1 -10    5.40    2.60
   1   1 -10    8.90    2.50
  -1  -1  10    4.80    2.30
  -1  -1  10    7.80    1.30
  -1  -1  10    6.80    2.60
  -1  -1  10   10.70    3.90
  -1  -1  10    5.20    1.20
   0   0 -10   52.19    5.40
   0   0 -10   48.30    9.00
   0   0 -10   59.09    4.60
   0   0 -10   57.89    6.00
   0   0 -10   58.29    4.50
   0   0 -10   52.29    5.90
   0   0  10   55.49    4.50
   0   0  10   56.99    4.40
   0   0  10   60.39    6.70
  -1  -1 -10   20.90    5.30
  -1  -1 -10   21.30    3.80
  -1  -1 -10   23.80    2.40
  -1  -1 -10   21.50    2.60
  -1  -1 -10   16.60    2.40
  -1  -1 -10   29.50    4.90
   1   1  10   26.80    2.30
   1   1  10   18.20    2.50
   1   1  10   29.70    5.80
  -2  -2 -10   72.49    5.20
  -2  -2 -10   74.99   11.00
  -2  -2 -10   68.29    6.10
  -2  -2 -10   74.19    7.20
  -2  -2 -10   70.29    5.40
  -2  -2 -10   65.19    5.30
   2   2  10   61.59    5.10
   2   2  10   68.89    5.10
   2   2  10   63.29    7.50
   2   2  10   62.09    5.30
  -3  -3 -10    2.00    3.30
  -3  -3 -10    5.80    1.40
  -3  -3 -10    5.10    1.40
  -3  -3 -10    4.90    2.20
  -3  -3 -10    2.60    1.10
   3   3  10   13.70    5.80
   3   3  10    6.40    1.70
   3   3  10    3.40    1.00
   3   3  10    4.90    1.00
  -4  -4 -10   11.30    1.70
  -4  -4 -10   13.20    2.00
  -4  -4 -10   10.40    3.70
  -4  -4 -10   15.30    2.20
   4   4  10   23.20    6.10
   4   4  10   11.30    1.50
   4   4  10   15.00    2.70
   4   4  10   12.80    1.60
   4   4  10   12.60    2.20
  -5  -5 -10   53.09    5.00
  -5  -5 -10   54.09    4.50
  -5  -5 -10   62.19    7.50
  -5  -5 -10   53.39    4.40
  -5  -5 -10   56.59    4.30
   5   5  10   53.19    4.70
   5   5  10   55.59    4.20
   5   5  10   45.70    8.00
  -6  -6 -10   11.90    2.10
  -6  -6 -10    9.00    1.60
  -6  -6 -10   12.00    2.10
  -6  -6 -10   13.50    2.30
  -6  -6 -10    6.10    4.60
   6   6  10   16.20    1.50
   6   6  10   13.70    2.40
  -7  -7 -10   11.90    2.20
  -7  -7 -10   13.60    2.00
   7   7  10   14.10    2.10
   7   7  10   12.80    1.40
   7   7  10    9.90    8.10
  -8  -8 -10   15.50    2.20
   8   8  10   10.20    2.00
   8   8  10   13.80    1.50
   9   9  10    1.90    0.50
  10  10  10    3.40    0.70
  10  10 -11   19.70    1.70
 -10 -10  11   13.00    1.50
 -10 -10  11   16.20    1.40
 -10 -10  11   15.90    1.30
   9   9 -11    2.30    0.60
  -9  -9  11    2.40    0.60
  -9  -9  11    4.70    1.60
  -9  -9  11    1.50    0.50
   8   8 -11    1.30    1.10
   8   8 -11    1.70    0.70
  -8  -8  11    0.80    0.60
  -8  -8  11    1.00    0.50
  -8  -8  11   -0.20    1.60
   7   7 -11   18.30    1.70
   7   7 -11   14.20    1.60
   7   7 -11   12.10    1.70
  -7  -7  11   13.80    1.50
  -7  -7  11   17.20    1.40
  -7  -7  11   14.70    2.50
  -7  -7  11   14.30    1.70
   6   6 -11   23.50    2.10
   6   6 -11   21.80    2.30
   6   6 -11   29.20    2.30
   6   6 -11   24.20    2.30
  -6  -6  11   28.80    2.10
  -6  -6  11   26.20    2.90
  -6  -6  11   21.20    2.10
  -6  -6  11   22.00    2.10
   5   5 -11    6.90    1.20
   5   5 -11    9.20    1.40
  -5  -5  11    6.70    1.20
  -5  -5  11    6.10    3.40
  -5  -5  11    5.00    0.90
  -5  -5  11    6.20    1.70
  -5  -5  11    5.30    1.00
   4   4 -11   37.70    3.20
   4   4 -11   38.40    3.20
  -4  -4  11   31.70    3.00
  -4  -4  11   30.30    5.00
  -4  -4  11   43.20    3.10
  -4  -4  11   38.50    3.70
   3   3 -11   24.90    5.20
   3   3 -11   28.00    2.80
   3   3 -11   24.90    2.30
  -3  -3  11   20.50    3.60
  -3  -3  11   24.10    2.20
  -3  -3  11   21.80    3.40
  -3  -3  11   22.50    4.40
  -3  -3  11   26.30    2.80
  -3  -3  11   25.40    2.20
   2   2 -11   47.70    3.50
   2   2 -11   43.70    3.60
   2   2 -11   49.40    8.30
  -2  -2  11   40.90    4.70
  -2  -2  11   40.00    4.80
  -2  -2  11   42.70    6.60
  -2  -2  11   41.60    3.50
  -2  -2  11   44.70    3.50
  -2  -2  11   42.20    3.50
  -2  -2  11   48.80    3.70
  -2  -2  11   39.70    3.50
   1   1 -11   25.70    2.70
   1   1 -11   24.10    4.70
   1   1 -11   25.50    2.50
   1   1 -11   25.30    2.50
   1   1 -11   30.70    5.10
  -1  -1  11   26.70    2.60
  -1  -1  11   27.60    4.00
  -1  -1  11   29.70    2.30
  -1  -1  11   24.70    2.50
  -1  -1  11   20.70    3.40
  -1  -1  11   20.70    2.40
  -1  -1  11   26.40    2.30
   0   0 -11   -0.20    1.20
   0   0 -11    3.30    2.70
   0   0 -11   -6.90    4.50
   0   0 -11    0.10    1.20
   0   0 -11    1.00    1.20
   0   0 -11   -2.00    2.80
   0   0 -11    0.60    1.30
   0   0  11    0.50    1.00
   0   0  11    1.60    1.30
   0   0  11    4.70    3.10
   0   0  11    0.50    0.90
   0   0  11    0.00    1.00
  -1  -1 -11  136.99   11.00
  -1  -1 -11  142.59   10.30
  -1  -1 -11  152.68   13.70
  -1  -1 -11  140.19   11.50
  -1  -1 -11  135.39   10.30
  -1  -1 -11  130.29   10.30
   1   1  11  134.09   10.20
   1   1  11  140.19   10.20
   1   1  11  149.79   12.00
   1   1  11  144.59   10.30
  -2  -2 -11   18.60    3.80
  -2  -2 -11   22.50    2.20
  -2  -2 -11   19.20    2.30
  -2  -2 -11   18.20    2.20
   2   2  11   23.80    2.40
   2   2  11   17.10    2.00
   2   2  11   19.50    3.80
   2   2  11   21.00    2.00
  -3  -3 -11   11.60    1.80
  -3  -3 -11   16.20    4.00
  -3  -3 -11   10.60    2.00
  -3  -3 -11   11.10    1.70
   3   3  11   13.30    1.50
   3   3  11   13.10    2.30
   3   3  11   10.30    6.10
   3   3  11   13.90    1.50
  -4  -4 -11   -4.90    3.80
  -4  -4 -11    0.90    2.00
  -4  -4 -11    2.90    1.30
  -4  -4 -11    1.20    1.00
   4   4  11    2.80    0.80
   4   4  11    1.80    1.90
   4   4  11    4.10    2.20
   4   4  11    2.90    0.80
   4   4  11   -3.70    6.10
  -5  -5 -11    3.60    1.10
  -5  -5 -11    2.80    2.00
  -5  -5 -11    8.90    4.50
  -5  -5 -11    5.30    1.30
   5   5  11    6.80    1.20
   5   5  11    5.30    6.60
   5   5  11    7.40    1.50
  -6  -6 -11   21.60    2.10
  -6  -6 -11   22.50    2.30
  -6  -6 -11   22.60    3.30
  -6  -6 -11   25.40    2.30
   6   6  11   18.70    7.30
   6   6  11   24.90    2.10
  -7  -7 -11   21.20    2.10
  -7  -7 -11   26.30    3.50
  -7  -7 -11   17.40    1.90
   7   7  11   26.30    2.30
   7   7  11    9.50    8.60
   7   7  11   20.50    1.90
  -8  -8 -11    1.20    0.70
  -8  -8 -11    1.20    1.60
  -8  -8 -11    1.50    0.70
   8   8  11    0.60    0.50
  -9  -9 -11    2.60    0.70
   9   9  11    2.10    0.50
  10  10  11    1.50    0.40
   9   9 -12   10.60    1.10
  -9  -9  12   11.30    1.10
  -9  -9  12    9.60    1.00
  -9  -9  12    9.80    1.00
   8   8 -12    4.50    0.90
   8   8 -12    3.80    1.00
  -8  -8  12    5.50    1.60
  -8  -8  12    2.10    0.50
  -8  -8  12    3.00    0.50
  -8  -8  12    3.10    0.60
   7   7 -12   11.10    1.60
  -7  -7  12    9.40    1.40
  -7  -7  12   12.00    1.40
  -7  -7  12   10.50    1.40
  -7  -7  12   15.30    1.90
  -7  -7  12   13.50    1.20
   6   6 -12    2.70    0.70
   6   6 -12    2.20    0.90
   6   6 -12    3.10    0.90
  -6  -6  12    1.60    0.60
  -6  -6  12    1.60    0.80
  -6  -6  12    1.80    1.50
  -6  -6  12    1.20    0.60
   5   5 -12   19.50    2.00
   5   5 -12   19.00    1.70
  -5  -5  12   18.00    2.90
  -5  -5  12   16.20    1.70
  -5  -5  12   15.50    1.70
   4   4 -12   15.90    1.60
   4   4 -12   15.60    1.90
  -4  -4  12   12.70    2.20
  -4  -4  12    9.80    3.20
  -4  -4  12   15.20    1.60
  -4  -4  12   14.60    1.60
   3   3 -12    4.00    1.60
   3   3 -12   -0.30    4.80
   3   3 -12    5.00    1.00
   3   3 -12    4.10    0.90
  -3  -3  12    5.00    1.00
  -3  -3  12    3.60    1.00
  -3  -3  12   -2.50    4.40
  -3  -3  12    4.20    1.30
  -3  -3  12    3.80    2.00
  -3  -3  12    0.40    2.80
  -3  -3  12    4.50    0.90
   2   2 -12   55.09    4.20
   2   2 -12   52.89    4.20
   2   2 -12   55.79    9.20
  -2  -2  12   47.70    7.80
  -2  -2  12   56.19    4.10
  -2  -2  12   45.90    4.20
  -2  -2  12   56.29    4.20
  -2  -2  12   55.39    4.20
  -2  -2  12   56.79    4.30
   1   1 -12   28.90    2.50
   1   1 -12   22.10    5.40
   1   1 -12   25.20    2.40
   1   1 -12   16.70    4.10
   1   1 -12   27.00    2.70
  -1  -1  12   28.10    2.30
  -1  -1  12   27.80    2.50
  -1  -1  12   28.40    4.30
  -1  -1  12   24.60    4.40
  -1  -1  12   25.80    2.40
   0   0 -12    5.40    2.80
   0   0 -12    6.30    1.30
   0   0 -12    3.70    1.20
   0   0 -12    2.90    1.30
   0   0 -12    3.90    1.20
   0   0 -12    3.40    5.00
   0   0  12    5.80    1.10
   0   0  12    7.80    1.40
   0   0  12    6.50    1.30
   0   0  12    1.90    3.40
   0   0  12    6.90    1.10
  -1  -1 -12    2.50    1.10
  -1  -1 -12    1.70    5.40
  -1  -1 -12   -2.80    3.10
  -1  -1 -12    3.20    1.10
  -1  -1 -12    3.40    1.10
  -1  -1 -12    2.70    1.40
  -1  -1 -12    1.20    2.50
   1   1  12    1.60    0.90
   1   1  12    2.30    0.80
   1   1  12    0.80    3.30
   1   1  12    3.20    1.10
  -2  -2 -12    6.00    1.20
  -2  -2 -12    4.20    1.20
  -2  -2 -12    6.20    2.30
  -2  -2 -12    5.40    3.60
   2   2  12    7.00    1.20
   2   2  12    9.90    6.50
   2   2  12   11.30    3.50
   2   2  12    5.40    1.10
  -3  -3 -12   40.80    3.20
  -3  -3 -12   38.60    3.20
  -3  -3 -12   37.30    3.30
  -3  -3 -12   37.70    4.10
  -3  -3 -12   38.50    6.70
   3   3  12   38.10    3.10
   3   3  12   29.60    7.20
   3   3  12   37.80    4.00
   3   3  12   41.70    3.10
  -4  -4 -12    2.80    1.00
  -4  -4 -12    1.80    1.00
  -4  -4 -12   -1.40    4.20
  -4  -4 -12    1.60    0.90
  -4  -4 -12    2.80    1.90
   4   4  12    3.10    0.70
   4   4  12   11.00    6.40
   4   4  12    5.70    1.60
   4   4  12    5.40    1.30
   4   4  12    2.80    0.70
  -5  -5 -12    1.10    1.00
  -5  -5 -12    1.40    1.90
  -5  -5 -12    0.10    0.80
   5   5  12    1.70    0.60
   5   5  12    4.70    1.20
   5   5  12   -0.50    2.20
   5   5  12   -3.10    6.80
  -6  -6 -12    1.30    0.70
  -6  -6 -12    0.40    1.00
  -6  -6 -12    0.30    0.90
  -6  -6 -12    1.70    1.80
   6   6  12    1.30    1.20
   6   6  12    1.30    0.50
   6   6  12   13.60    7.50
  -7  -7 -12    6.20    1.20
  -7  -7 -12    6.10    1.10
  -7  -7 -12    3.20    1.80
   7   7  12    6.70    1.00
   7   7  12    6.90    0.90
  -8  -8 -12    3.50    0.70
  -8  -8 -12    2.40    1.60
  -8  -8 -12    3.10    1.00
   8   8  12    3.00    0.50
  -9  -9 -12    2.00    0.60
  -9  -9 -12    1.70    0.60
   9   9  12    2.00    0.50
   9   9 -13    1.50    0.60
  -9  -9  13    1.20    0.50
  -9  -9  13    0.70    0.50
   8   8 -13    1.60    0.50
   8   8 -13    2.30    0.90
  -8  -8  13    1.00    0.50
  -8  -8  13    1.20    0.40
  -8  -8  13    0.60    0.40
   7   7 -13    2.80    0.80
   7   7 -13    2.60    0.60
  -7  -7  13    2.00    0.50
  -7  -7  13    2.50    0.70
  -7  -7  13    3.40    0.70
  -7  -7  13    2.60    0.50
   6   6 -13    3.00    0.80
   6   6 -13    4.80    0.70
   6   6 -13    5.20    0.90
  -6  -6  13    4.10    0.60
  -6  -6  13    3.40    0.70
  -6  -6  13    5.00    1.80
  -6  -6  13    3.40    0.70
  -6  -6  13    3.40    0.80
   5   5 -13    2.10    0.90
   5   5 -13    1.60    0.80
   5   5 -13    0.40    0.70
  -5  -5  13    1.00    0.70
  -5  -5  13    0.40    0.60
  -5  -5  13    1.50    0.60
  -5  -5  13   -1.80    1.70
  -5  -5  13    1.20    0.60
   4   4 -13   10.70    1.50
  -4  -4  13    7.50    2.10
  -4  -4  13    6.00    1.20
  -4  -4  13    8.60    1.10
  -4  -4  13    7.00    1.20
   3   3 -13   10.80    1.80
   3   3 -13   13.50    1.50
   3   3 -13   14.40    1.50
  -3  -3  13   12.20    1.40
  -3  -3  13    9.10    1.40
  -3  -3  13   12.30    1.30
  -3  -3  13    9.80    1.40
  -3  -3  13   11.70    3.30
  -3  -3  13   12.10    1.80
   2   2 -13    4.50    1.00
   2   2 -13    5.60    5.40
   2   2 -13    2.50    1.40
   2   2 -13    3.50    0.90
  -2  -2  13    2.90    0.90
  -2  -2  13    3.10    1.00
  -2  -2  13    2.80    1.00
  -2  -2  13    0.90    4.10
  -2  -2  13    3.70    1.00
   1   1 -13   11.80    1.50
   1   1 -13    6.70    5.30
   1   1 -13   11.60    1.60
  -1  -1  13   11.30    1.50
  -1  -1  13    5.20    3.90
  -1  -1  13    8.30    1.50
   0   0 -13   -0.70    1.10
   0   0 -13    6.30    5.60
   0   0 -13    1.40    3.50
   0   0 -13   -0.90    0.90
   0   0 -13    0.60    1.10
   0   0  13   -2.50    3.60
   0   0  13    0.90    1.20
   0   0  13    1.10    1.10
  -1  -1 -13   10.30    2.60
  -1  -1 -13   12.20    1.80
  -1  -1 -13   13.60    1.60
  -1  -1 -13   10.40    1.70
  -1  -1 -13   14.20    3.80
   1   1  13   12.70    3.80
   1   1  13   12.90    1.70
   1   1  13   13.30    1.40
   1   1  13   10.30    1.50
  -2  -2 -13    5.10    1.10
  -2  -2 -13    5.50    2.20
  -2  -2 -13    5.50    1.10
  -2  -2 -13    1.90    3.70
   2   2  13    1.10    6.40
   2   2  13    7.00    1.10
   2   2  13    4.60    0.90
   2   2  13    4.90    1.20
  -3  -3 -13    2.80    0.90
  -3  -3 -13    1.80    1.00
  -3  -3 -13    5.90    4.20
  -3  -3 -13    1.70    0.90
  -3  -3 -13   -0.10    2.00
   3   3  13    3.10    0.70
   3   3  13    3.00    0.80
   3   3  13    5.10    1.30
  -4  -4 -13    2.70    1.00
  -4  -4 -13    3.70    2.00
  -4  -4 -13    1.60    0.90
   4   4  13    7.00    6.80
   4   4  13    4.00    0.70
   4   4  13    4.00    0.70
   4   4  13    6.80    1.60
  -5  -5 -13    7.20    1.20
  -5  -5 -13    6.10    1.10
  -5  -5 -13    8.50    2.00
  -5  -5 -13    7.70    1.30
   5   5  13    8.80    2.10
   5   5  13    7.60    7.20
   5   5  13    7.40    1.30
   5   5  13    7.40    1.10
  -6  -6 -13    2.00    1.00
  -6  -6 -13    1.20    0.70
  -6  -6 -13    2.50    1.70
   6   6  13    3.00    1.20
  -7  -7 -13    1.20    0.60
  -7  -7 -13   -1.70    1.70
  -7  -7 -13    0.30    0.60
   7   7  13    1.00    0.50
   7   7  13    1.20    0.80
  -8  -8 -13    1.20    0.60
  -8  -8 -13    1.90    0.60
   8   8  13    1.40    0.40
   9   9  13    4.50    0.60
   8   8 -14    2.60    1.00
   8   8 -14    4.10    0.60
  -8  -8  14    2.40    0.60
  -8  -8  14    3.00    0.50
  -8  -8  14    2.60    0.40
   7   7 -14    5.10    0.90
   7   7 -14    6.40    1.10
  -7  -7  14    5.20    0.70
  -7  -7  14    4.50    0.90
  -7  -7  14    4.80    0.70
  -7  -7  14    5.30    0.70
   6   6 -14    5.00    1.00
   6   6 -14    2.90    0.60
   6   6 -14    4.00    0.70
  -6  -6  14    6.60    1.90
  -6  -6  14    3.20    0.70
  -6  -6  14    2.50    0.50
  -6  -6  14    3.70    0.70
  -6  -6  14    2.40    0.50
   5   5 -14   12.00    1.50
   5   5 -14   13.30    1.40
   5   5 -14   10.50    1.30
  -5  -5  14   19.00    2.90
  -5  -5  14   14.00    1.20
  -5  -5  14   11.20    1.30
  -5  -5  14   12.80    1.20
  -5  -5  14   12.70    1.40
   4   4 -14   68.29    5.50
   4   4 -14   69.39    5.40
  -4  -4  14   72.99    5.40
  -4  -4  14   66.19    5.40
  -4  -4  14   75.29    5.30
  -4  -4  14   80.39    5.40
  -4  -4  14   73.99    5.50
   3   3 -14   17.20    1.70
   3   3 -14   18.90    1.70
   3   3 -14   15.10    1.90
  -3  -3  14   17.20    1.70
  -3  -3  14   17.40    1.60
  -3  -3  14   18.30    1.90
  -3  -3  14   17.30    1.70
   2   2 -14   15.60    1.70
   2   2 -14   13.00    6.20
   2   2 -14   14.00    2.10
   2   2 -14   18.00    1.70
  -2  -2  14   10.30    4.90
  -2  -2  14   19.30    1.70
  -2  -2  14   16.60    1.60
  -2  -2  14   13.60    1.70
   1   1 -14   47.00    3.60
   1   1 -14   63.39   10.40
   1   1 -14   43.80    3.60
  -1  -1  14   45.60    3.60
  -1  -1  14   45.40    3.60
  -1  -1  14   42.90    5.80
  -1  -1  14   44.10    3.60
   0   0 -14   16.60    1.80
   0   0 -14   16.10    1.90
   0   0 -14   17.30    1.70
   0   0  14   18.00    4.20
   0   0  14   13.00    1.70
   0   0  14   21.00    1.80
  -1  -1 -14   22.50    2.20
  -1  -1 -14   18.90    2.20
  -1  -1 -14   22.50    2.00
  -1  -1 -14   15.00    5.60
  -1  -1 -14   21.20    2.20
  -1  -1 -14   23.40    3.90
   1   1  14   19.60    1.90
   1   1  14   26.10    2.20
   1   1  14   23.70    1.90
  -2  -2 -14   15.40    1.70
  -2  -2 -14   14.40    2.60
  -2  -2 -14   18.20    1.80
  -2  -2 -14   18.20    1.70
   2   2  14   16.40    6.90
   2   2  14   16.10    2.00
   2   2  14   16.30    1.60
   2   2  14   16.20    1.60
  -3  -3 -14    2.70    0.90
  -3  -3 -14    2.30    0.80
  -3  -3 -14    0.70    0.70
  -3  -3 -14   -0.40    2.00
   3   3  14    2.70    1.00
   3   3  14    1.80    0.60
   3   3  14    1.30    0.60
   3   3  14    2.00    6.70
  -4  -4 -14   22.00    2.10
  -4  -4 -14   22.20    2.10
  -4  -4 -14   23.00    3.20
   4   4  14    6.20    7.70
   4   4  14   26.90    2.70
  -5  -5 -14    8.10    1.90
  -5  -5 -14    6.30    1.10
  -5  -5 -14    5.50    1.00
  -6  -6 -14    4.20    1.90
   6   6  14    4.60    0.80
   6   6  14    4.90    1.00
  -7  -7 -14    0.50    0.60
  -7  -7 -14    1.70    0.60
   7   7  14    1.30    0.50
   7   7  14    1.80    0.80
  -8  -8 -14    0.50    0.60
  -8  -8 -14    0.70    0.50
   8   8  14    1.60    0.40
   8   8 -15    2.20    0.50
  -8  -8  15    2.50    0.40
   7   7 -15    2.10    0.60
   7   7 -15    1.10    0.80
  -7  -7  15    2.50    0.90
  -7  -7  15    1.90    0.60
  -7  -7  15    1.90    0.50
  -7  -7  15    2.00    0.40
   6   6 -15    1.10    0.60
   6   6 -15    1.00    0.60
   6   6 -15    0.70    0.50
  -6  -6  15    0.40    0.50
  -6  -6  15    1.40    0.40
  -6  -6  15    0.40    0.50
  -6  -6  15    1.30    0.70
   5   5 -15    1.20    0.50
   5   5 -15    2.70    0.70
   5   5 -15    1.50    0.70
  -5  -5  15    2.00    0.80
  -5  -5  15    2.10    0.60
  -5  -5  15    1.60    0.50
  -5  -5  15    1.90    0.60
   4   4 -15    5.10    0.90
  -4  -4  15    5.50    1.10
  -4  -4  15    7.90    1.30
   3   3 -15    3.10    0.80
   3   3 -15    3.60    1.00
  -3  -3  15    0.90    0.80
  -3  -3  15    1.80    0.70
  -3  -3  15    1.80    0.70
   2   2 -15   15.70    1.50
  -2  -2  15   15.00    1.60
  -2  -2  15   14.80    1.50
  -2  -2  15   12.40    1.60
   1   1 -15   26.20    2.20
   1   1 -15   25.30    2.20
  -1  -1  15   27.30    2.40
  -1  -1  15   25.10    2.10
  -1  -1  15   24.60    2.20
   0   0 -15    1.40    1.00
   0   0 -15    0.50    0.80
   0   0 -15   -0.80    0.80
   0   0  15    0.30    0.90
   0   0  15   -0.20    0.60
  -1  -1 -15   17.80    1.90
  -1  -1 -15   17.60    1.90
  -1  -1 -15   15.80    2.00
  -1  -1 -15   19.40    1.80
   1   1  15   21.30    1.90
   1   1  15   19.40    1.70
   1   1  15   14.00    7.30
   1   1  15   21.50    1.80
  -2  -2 -15    6.90    1.00
  -2  -2 -15    6.90    1.20
  -2  -2 -15    9.70    2.30
  -2  -2 -15    6.30    1.20
   2   2  15    7.20    1.00
   2   2  15   -6.40    7.00
   2   2  15    8.00    1.20
   2   2  15    6.70    1.00
  -3  -3 -15   10.00    1.30
  -3  -3 -15   10.20    2.90
  -3  -3 -15    8.40    1.30
  -3  -3 -15    8.40    1.30
   3   3  15   10.30    1.10
   3   3  15    9.20    1.60
   3   3  15    9.90    1.50
   3   3  15   10.90    1.10
   3   3  15    0.50    7.50
  -4  -4 -15    0.60    0.70
  -4  -4 -15    0.40    0.60
  -4  -4 -15    1.20    0.70
  -4  -4 -15    1.00    1.90
   4   4  15    1.40    1.20
   4   4  15    1.40    0.50
   4   4  15    1.00    0.50
   4   4  15    3.00    0.90
  -5  -5 -15    1.10    0.70
  -5  -5 -15    2.90    1.90
  -5  -5 -15    0.50    0.60
  -5  -5 -15    0.40    0.60
   5   5  15    1.50    0.50
   5   5  15    2.60    0.80
  -6  -6 -15   -0.20    0.60
  -6  -6 -15   -0.20    0.50
   6   6  15    1.20    0.50
   6   6  15    1.10    0.80
  -7  -7 -15    0.00    0.50
  -7  -7 -15   -0.40    0.60
   7   7  15    0.00    0.40
   7   7 -16    0.40    0.70
  -7  -7  16   -0.60    0.50
  -7  -7  16   -1.00    0.60
  -7  -7  16    1.00    0.40
   6   6 -16    2.00    0.90
   6   6 -16    1.80    0.40
   6   6 -16    1.40    0.60
  -6  -6  16    2.70    0.50
  -6  -6  16    2.90    0.60
   5   5 -16    1.70    0.50
   5   5 -16    1.20    0.60
   5   5 -16    1.50    0.60
  -5  -5  16    1.80    0.50
  -5  -5  16    1.50    0.60
  -5  -5  16    2.10    0.70
   4   4 -16    0.50    0.70
   4   4 -16    1.00    0.60
   4   4 -16   -0.60    0.50
  -4  -4  16    1.00    0.50
  -4  -4  16    0.80    0.70
  -4  -4  16    0.20    0.50
   3   3 -16    9.10    1.10
   3   3 -16    9.80    1.00
  -3  -3  16   10.20    1.10
  -3  -3  16    6.70    1.10
  -3  -3  16    8.10    1.10
   2   2 -16    2.60    0.70
   2   2 -16    1.70    0.70
  -2  -2  16    1.10    0.60
  -2  -2  16    4.00    1.10
  -2  -2  16    0.30    0.80
   1   1 -16    4.30    0.90
  -1  -1  16    3.80    0.90
  -1  -1  16    4.70    1.40
  -1  -1  16    4.40    0.90
   0   0 -16   21.60    1.90
   0   0  16   22.80    1.80
   0   0  16   20.50    2.00
  -1  -1 -16    0.50    1.00
  -1  -1 -16    1.50    1.00
   1   1  16    2.00    1.20
   1   1  16    0.70    0.60
  -2  -2 -16    1.40    0.80
  -2  -2 -16    6.40    2.70
  -2  -2 -16    1.80    0.70
   2   2  16    2.70    0.80
   2   2  16    1.00    0.50
   2   2  16    1.30    0.70
   2   2  16    1.10    0.50
  -3  -3 -16   21.30    1.80
  -3  -3 -16   21.40    1.90
  -3  -3 -16   23.10    3.80
  -3  -3 -16   23.70    2.00
   3   3  16   17.50    2.10
   3   3  16   22.50    1.80
   3   3  16   21.70    2.00
   3   3  16   23.70    1.70
  -4  -4 -16    4.30    0.70
  -4  -4 -16    3.70    2.10
  -4  -4 -16    3.60    0.80
  -4  -4 -16    3.30    0.60
   4   4  16    4.10    0.90
   4   4  16    4.20    1.20
   4   4  16    3.90    0.70
  -5  -5 -16    2.50    0.70
  -5  -5 -16    1.40    0.70
  -5  -5 -16    0.30    0.50
   5   5  16    2.20    0.50
   5   5  16    1.00    0.80
  -6  -6 -16    1.10    0.60
  -6  -6 -16    0.00    0.50
   6   6  16    0.90    0.40
   6   6  16   -0.20    0.70
   6   6 -17    8.20    1.00
  -6  -6  17    7.70    0.90
   5   5 -17    1.50    0.40
   5   5 -17    1.20    0.50
  -5  -5  17    2.00    0.50
  -5  -5  17    2.70    0.50
   4   4 -17    3.20    0.60
   4   4 -17    3.40    0.60
  -4  -4  17    4.40    0.70
  -4  -4  17    4.10    0.70
  -4  -4  17    4.50    0.70
   3   3 -17    0.00    0.50
   3   3 -17    0.90    0.60
  -3  -3  17    0.70    0.60
  -3  -3  17    2.10    0.70
  -3  -3  17    0.40    0.50
   2   2 -17    4.90    0.70
   2   2 -17    4.10    0.80
  -2  -2  17    5.90    1.00
  -2  -2  17    5.40    0.70
  -2  -2  17    5.80    1.00
   1   1 -17    1.70    0.60
   1   1 -17    2.10    0.60
  -1  -1  17    2.40    0.70
   0   0 -17    0.30    0.60
   0   0 -17    0.60    0.60
   0   0  17    0.10    0.70
   0   0  17    0.00    0.40
  -1  -1 -17    9.20    1.20
  -1  -1 -17    8.00    1.00
   1   1  17    7.40    0.90
   1   1  17    7.00    1.20
  -2  -2 -17    3.40    0.70
  -2  -2 -17    3.30    0.70
   2   2  17    2.50    0.70
   2   2  17    3.10    0.50
   2   2  17    2.00    0.80
  -3  -3 -17    8.30    1.20
  -3  -3 -17    6.70    1.00
  -3  -3 -17    5.80    1.00
   3   3  17    7.10    0.80
   3   3  17    5.20    1.10
   3   3  17    8.20    1.10
  -4  -4 -17    0.70    0.70
  -4  -4 -17    1.70    0.50
  -4  -4 -17    0.60    0.60
   4   4  17    1.00    0.40
   4   4  17    1.30    1.20
   4   4  17    1.70    0.70
  -5  -5 -17    1.90    0.70
  -5  -5 -17    3.00    0.50
   5   5  17    3.50    0.70
   4   4 -18    2.60    1.10
  -4  -4  18    1.40    0.60
  -4  -4  18    2.10    0.70
   3   3 -18    0.10    0.40
   3   3 -18    0.90    0.50
  -3  -3  18    0.60    0.50
  -3  -3  18    0.70    0.90
  -3  -3  18    1.40    0.50
   2   2 -18    1.00    0.50
   2   2 -18    1.30    0.50
  -2  -2  18    0.90    0.50
  -2  -2  18    1.40    0.60
   1   1 -18    8.60    1.00
   1   1 -18    7.50    0.90
  -1  -1  18    9.10    1.10
  -1  -1  18    6.90    0.90
   0   0 -18    1.10    0.60
   0   0 -18    1.00    0.50
   0   0  18    1.50    0.60
   0   0  18    1.10    0.40
  -1  -1 -18    1.90    0.70
  -1  -1 -18    1.90    0.50
   1   1  18    2.40    0.70
   1   1  18    2.10    0.50
  -2  -2 -18    2.40    0.50
   2   2  18    1.70    0.50
   2   2  18    2.70    0.80
   2   2  18    1.30    0.40
  -3  -3 -18    0.30    0.70
  -3  -3 -18    3.10    1.00
   3   3  18    1.20    0.60
   3   3  18    1.90    1.00
  -4  -4 -18    0.60    0.60
  -4  -4 -18    1.10    0.50
   4   4  18    1.70    0.60
   2   2 -19    0.50    0.40
   2   2 -19    0.40    0.40
  -2  -2  19    0.60    0.40
  -2  -2  19    0.20    0.50
   1   1 -19    4.50    0.70
   1   1 -19    3.60    0.80
   0   0 -19   -0.90    0.50
   0   0 -19    0.20    0.90
   0   0  19   -0.60    0.90
  -1  -1 -19    0.90    0.70
  -1  -1 -19    0.90    0.50
   1   1  19    1.30    0.60
   1   1  19    1.00    0.40
   1   1  19    0.40    0.40
  -2  -2 -19    3.40    0.60
   2   2  19    2.00    0.80
   2   2  19    2.00    0.50
   2   2  19    3.00    0.50
   0   2  19    0.50    0.40
   0   2  19    1.50    0.50
   0   2  19    1.80    0.70
   0  -2 -19    2.80    0.50
  -1   1  19    4.20    0.80
  -1   1  19    3.70    0.70
   1  -1 -19    3.90    0.60
  -2   0  19    0.40    0.60
  -2   0  19    0.80    1.00
   2   0 -19   -0.30    0.50
   2   0 -19   -0.20    0.80
   3   1 -19    6.00    0.80
   3   1 -19    5.30    1.00
  -4  -2  19    0.80    0.40
  -4  -2  19    0.70    0.50
   4   2 -19    0.90    0.40
   4   2 -19    1.10    0.40
   2   4  18    0.90    0.60
   2   4  18   -0.30    1.00
  -2  -4 -18   -0.20    0.60
  -2  -4 -18   -0.20    0.50
   1   3  18    3.50    0.60
  -1  -3 -18    4.10    0.90
   0   2  18    1.50    0.40
   0   2  18    2.70    0.80
   0   2  18    1.90    0.60
   0  -2 -18    2.80    0.60
  -1   1  18    6.30    1.10
  -1   1  18    7.40    0.80
  -1   1  18    6.50    1.00
   1  -1 -18    9.30    1.10
   1  -1 -18    7.50    0.90
  -2   0  18    2.60    0.50
  -2   0  18    4.00    0.70
   2   0 -18    3.60    0.60
   2   0 -18    3.80    0.70
  -3  -1  18    0.50    0.40
  -3  -1  18    1.90    0.60
   3   1 -18    1.10    0.50
   3   1 -18    0.60    0.50
  -4  -2  18    2.00    0.50
  -4  -2  18    2.40    0.60
   4   2 -18    2.50    0.50
   4   2 -18    1.70    0.50
  -5  -3  18    3.60    0.60
  -5  -3  18    2.10    1.10
  -5  -3  18    3.00    0.60
   5   3 -18    3.30    0.60
   5   3 -18    2.10    0.50
  -6  -4  18    1.50    0.60
  -6  -4  18    3.30    0.70
  -6  -4  18    2.70    0.60
   6   4 -18    1.50    0.90
   3   5  17    0.70    0.30
   3   5  17    1.00    0.70
  -3  -5 -17   -0.20    0.40
  -3  -5 -17    0.20    0.60
   2   4  17    3.20    0.50
   2   4  17    4.70    1.10
   2   4  17    5.70    1.00
  -2  -4 -17    3.10    0.60
  -2  -4 -17    4.60    0.80
  -2  -4 -17    3.70    0.70
   1   3  17    0.70    0.60
   1   3  17   -0.90    0.90
   1   3  17    0.20    0.40
  -1  -3 -17    0.70    0.60
  -1  -3 -17   -0.70    0.60
  -1  -3 -17    0.90    0.70
   0   2  17    2.50    0.60
   0   2  17    3.30    0.50
   0   2  17    3.20    0.90
   0  -2 -17    3.20    0.70
   0  -2 -17    2.60    0.70
  -1   1  17    1.50    0.50
  -1   1  17    3.20    0.80
   1  -1 -17    2.00    0.60
  -2   0  17   -0.40    0.40
  -2   0  17   -0.30    0.60
   2   0 -17   -0.90    0.60
   2   0 -17    1.00    0.60
  -3  -1  17    1.30    0.60
  -3  -1  17    1.30    0.50
   3   1 -17    1.40    0.60
   3   1 -17    0.70    0.60
  -4  -2  17    0.30    0.80
  -4  -2  17    1.20    0.60
  -4  -2  17    0.90    0.50
   4   2 -17    0.70    0.60
   4   2 -17    0.30    0.50
  -5  -3  17    1.20    0.60
  -5  -3  17    0.70    0.70
  -5  -3  17    0.10    0.60
   5   3 -17    0.00    0.50
   5   3 -17    0.30    0.50
  -6  -4  17    4.50    0.70
  -6  -4  17    3.40    0.70
  -6  -4  17    3.90    0.70
   6   4 -17    3.10    0.60
   6   4 -17    3.20    0.60
  -7  -5  17    0.90    0.50
  -7  -5  17    1.00    0.50
   7   5 -17    0.10    0.40
   7   5 -17    1.00    0.50
  -8  -6  17   10.00    1.00
  -8  -6  17   10.60    1.00
   8   6 -17    9.10    1.00
   5   7  16    2.60    0.50
   4   6  16    0.60    0.40
   4   6  16    0.20    0.80
  -4  -6 -16    0.40    0.40
  -4  -6 -16    0.40    0.60
   3   5  16    2.20    0.80
   3   5  16    0.50    0.40
  -3  -5 -16    0.50    0.50
  -3  -5 -16   -0.10    0.60
  -3  -5 -16   -0.30    0.70
   2   4  16    2.80    0.50
   2   4  16    1.80    0.80
   2   4  16    3.30    1.10
  -2  -4 -16    3.20    0.70
  -2  -4 -16    3.50    2.10
  -2  -4 -16    3.20    0.80
  -2  -4 -16    2.40    0.60
   1   3  16    6.40    1.10
   1   3  16    4.00    0.70
   1   3  16    5.40    1.00
   1   3  16    4.80    0.70
  -1  -3 -16    2.00    0.70
  -1  -3 -16    6.20    2.30
  -1  -3 -16    3.40    0.80
  -1  -3 -16    3.10    0.70
   0   2  16    6.30    1.00
   0   2  16    5.80    0.90
   0   2  16    5.70    0.80
   0   2  16    5.70    1.10
   0  -2 -16    5.70    1.10
   0  -2 -16    6.00    2.80
   0  -2 -16    7.90    1.00
   0  -2 -16    6.50    1.00
  -1   1  16    3.50    0.70
  -1   1  16    2.60    0.90
   1  -1 -16    3.30    0.90
   1  -1 -16    3.90    1.10
  -2   0  16    6.50    1.00
   2   0 -16    7.10    1.10
  -3  -1  16    0.10    0.70
  -3  -1  16    2.10    0.80
   3   1 -16    0.90    0.70
  -4  -2  16    1.50    0.90
  -4  -2  16    1.30    0.60
  -4  -2  16    2.00    0.80
   4   2 -16    2.00    0.90
   4   2 -16    1.30    0.70
  -5  -3  16    2.60    0.70
   5   3 -16    1.50    0.60
   5   3 -16    2.20    0.70
  -6  -4  16    0.50    0.50
  -6  -4  16    0.50    0.60
  -6  -4  16    1.60    0.70
   6   4 -16    0.20    0.60
   6   4 -16   -0.30    0.50
  -7  -5  16    2.70    0.60
  -7  -5  16    2.20    0.50
  -7  -5  16    0.70    0.70
   7   5 -16    2.40    0.50
   7   5 -16    2.10    0.60
   7   5 -16    1.30    0.60
  -8  -6  16    0.70    0.40
  -8  -6  16    1.40    0.60
   8   6 -16    0.30    0.40
   8   6 -16    0.90    0.50
  -9  -7  16    1.70    0.50
  -9  -7  16    3.00    0.60
   9   7 -16    4.70    0.70
   9   7 -16    2.80    0.60
   5   7  15    1.70    0.70
   5   7  15    1.00    0.40
  -5  -7 -15    1.20    0.60
   4   6  15    0.90    0.40
   4   6  15    1.10    0.80
  -4  -6 -15    0.80    0.50
  -4  -6 -15    0.80    0.60
   3   5  15    5.80    1.50
   3   5  15    8.80    1.10
   3   5  15    8.00    0.90
  -3  -5 -15    7.40    1.10
  -3  -5 -15    5.90    1.00
  -3  -5 -15    7.30    1.10
  -3  -5 -15    5.30    2.00
   2   4  15    4.20    0.80
   2   4  15    4.60    0.70
   2   4  15    3.90    0.90
   2   4  15    6.80    1.30
  -2  -4 -15    3.70    0.80
  -2  -4 -15    3.20    0.80
  -2  -4 -15    6.90    2.00
   1   3  15    3.30    1.10
   1   3  15    2.40    0.60
   1   3  15    2.10    7.40
   1   3  15    2.80    0.90
   1   3  15    2.20    0.60
  -1  -3 -15    2.50    0.70
  -1  -3 -15    1.20    0.80
  -1  -3 -15    0.80    0.70
   0   2  15    3.40    0.70
   0   2  15    4.70    1.00
   0   2  15    0.90    7.00
   0   2  15    3.90    0.70
   0  -2 -15    2.90    0.80
   0  -2 -15    3.70    0.90
   0  -2 -15    6.40    2.20
   0  -2 -15    3.10    0.80
  -1   1  15    9.30    7.30
  -1   1  15   27.90    2.20
  -1   1  15   25.80    2.10
  -1   1  15   28.10    2.30
   1  -1 -15   25.00    2.30
   1  -1 -15   26.70    2.20
   1  -1 -15   23.50    2.30
  -2   0  15    0.60    0.60
  -2   0  15    0.20    0.80
   2   0 -15    0.80    1.00
   2   0 -15    0.80    0.80
  -3  -1  15   13.40    1.40
  -3  -1  15   12.70    1.50
  -3  -1  15   13.40    1.70
   3   1 -15   14.30    1.50
  -4  -2  15    5.80    0.90
  -4  -2  15    3.40    0.80
  -4  -2  15    5.00    0.90
   4   2 -15    5.20    0.90
  -5  -3  15    3.30    0.70
  -5  -3  15    1.50    0.70
  -5  -3  15    2.20    0.80
   5   3 -15    3.50    0.80
   5   3 -15    2.70    1.00
   5   3 -15    2.20    0.70
  -6  -4  15   13.40    1.80
  -6  -4  15   14.60    1.40
  -6  -4  15   14.80    1.60
   6   4 -15   13.50    1.60
  -7  -5  15    5.20    0.90
  -7  -5  15    3.30    0.80
  -7  -5  15    4.50    0.80
  -7  -5  15    4.80    0.90
   7   5 -15    4.70    0.80
   7   5 -15    4.50    0.70
   7   5 -15    6.70    0.90
  -8  -6  15    0.90    0.40
  -8  -6  15    0.60    0.60
  -8  -6  15    0.20    0.50
  -8  -6  15    0.90    0.60
   8   6 -15    0.00    0.40
   8   6 -15   -0.10    0.60
   8   6 -15    2.10    0.70
  -9  -7  15    3.60    0.70
  -9  -7  15    4.00    0.60
  -9  -7  15    3.20    0.80
  -9  -7  15    3.60    0.50
   9   7 -15    3.60    0.80
   9   7 -15    2.50    0.60
   6   8  14    3.50    0.60
  -6  -8 -14    3.50    0.60
   5   7  14   16.10    1.30
   5   7  14   15.90    1.60
  -5  -7 -14   13.10    1.40
  -5  -7 -14   13.00    1.30
   4   6  14   12.00    1.20
   4   6  14   15.50    1.60
  -4  -6 -14   10.40    2.10
  -4  -6 -14   11.80    1.30
   3   5  14   61.89    4.30
   3   5  14   51.39    4.90
  -3  -5 -14   62.29    4.40
  -3  -5 -14   55.89    5.10
  -3  -5 -14   59.09    4.40
  -3  -5 -14   53.39    4.60
   2   4  14   93.09    6.70
   2   4  14   95.19    6.80
   2   4  14   78.69    7.00
   2   4  14   85.49    6.90
  -2  -4 -14   96.49    6.80
  -2  -4 -14  101.49    6.80
  -2  -4 -14   93.89    7.40
  -2  -4 -14   92.89    6.80
   1   3  14   15.20    2.00
   1   3  14   24.40    6.90
   1   3  14   14.40    1.40
   1   3  14   17.10    1.40
   1   3  14   15.20    1.90
  -1  -3 -14   12.50    1.60
  -1  -3 -14   15.00    1.60
  -1  -3 -14   14.40    1.60
  -1  -3 -14   15.50    2.50
   0   2  14    3.40    0.70
   0   2  14    6.10    1.10
   0   2  14    3.50    0.80
   0   2  14    4.00    6.50
   0  -2 -14    4.80    2.20
   0  -2 -14    4.10    0.90
   0  -2 -14    2.40    1.00
  -1   1  14   47.50    3.50
  -1   1  14   48.40    3.70
  -1   1  14   47.50    3.60
   1  -1 -14   46.60    3.60
   1  -1 -14   45.10    3.70
   1  -1 -14   45.80    3.70
   1  -1 -14   43.40    5.90
   1  -1 -14   44.60    5.00
   1  -1 -14   42.00    3.80
  -2   0  14    2.40    0.90
  -2   0  14    4.30    1.00
  -2   0  14    6.40    2.10
   2   0 -14    4.40    1.00
   2   0 -14    6.30    1.10
   2   0 -14    4.40    1.00
   2   0 -14    3.40    4.90
  -3  -1  14   43.30    3.30
  -3  -1  14   41.60    3.30
  -3  -1  14   43.80    3.40
   3   1 -14   40.70    3.40
   3   1 -14   40.30    3.30
  -4  -2  14   48.40    3.70
  -4  -2  14   49.99    3.80
  -4  -2  14   48.30    3.70
   4   2 -14   49.50    3.70
   4   2 -14   43.00    3.70
  -5  -3  14   25.70    2.40
  -5  -3  14   27.50    2.30
  -5  -3  14   28.70    2.20
  -5  -3  14   29.30    2.50
   5   3 -14   26.10    2.30
   5   3 -14   27.00    2.60
  -6  -4  14   43.00    3.30
  -6  -4  14   45.60    3.60
  -6  -4  14   45.80    3.40
  -6  -4  14   44.50    3.40
  -6  -4  14   44.50    3.30
   6   4 -14   38.70    3.50
   6   4 -14   44.20    3.40
   6   4 -14   41.40    3.40
  -7  -5  14    3.60    0.70
  -7  -5  14    4.40    0.80
  -7  -5  14    5.30    1.90
  -7  -5  14    3.60    0.80
  -7  -5  14    4.20    0.80
   7   5 -14    4.10    0.70
   7   5 -14    3.70    0.80
   7   5 -14    4.70    1.30
  -8  -6  14    2.40    0.50
  -8  -6  14    3.20    0.70
  -8  -6  14    2.20    0.70
  -8  -6  14    3.30    0.50
  -8  -6  14    4.10    1.80
   8   6 -14    4.90    0.90
   8   6 -14    4.90    0.90
   8   6 -14    3.60    0.60
  -9  -7  14    2.40    0.60
  -9  -7  14    1.30    0.60
  -9  -7  14    1.70    0.50
  -9  -7  14    1.90    0.40
   9   7 -14    2.80    0.60
 -10  -8  14    2.60    0.60
 -10  -8  14    3.90    0.60
 -10  -8  14    3.00    0.50
  10   8 -14    3.00    0.70
  10   8 -14    4.40    0.90
   7   9  13    2.90    0.60
  -7  -9 -13    4.20    0.80
   6   8  13   10.10    1.00
  -6  -8 -13    8.00    1.10
  -6  -8 -13   10.20    1.20
   5   7  13    1.70    0.50
   5   7  13    2.20    0.80
  -5  -7 -13    2.00    1.70
  -5  -7 -13    0.60    0.60
  -5  -7 -13    0.40    0.60
   4   6  13    6.90    1.00
   4   6  13    4.80    2.20
  -4  -6 -13    6.10    1.80
  -4  -6 -13    6.40    1.10
  -4  -6 -13    7.10    1.20
   3   5  13   -1.40    7.10
   3   5  13    2.80    1.10
   3   5  13    3.60    0.70
   3   5  13    7.00    1.80
  -3  -5 -13    2.90    1.90
  -3  -5 -13    3.00    0.80
  -3  -5 -13    2.90    0.90
  -3  -5 -13    2.60    1.00
   2   4  13    3.90    1.20
   2   4  13    3.10    0.70
   2   4  13    4.00    0.70
   2   4  13    9.40    6.80
   2   4  13    3.90    1.40
  -2  -4 -13    2.70    1.00
  -2  -4 -13    2.80    0.80
  -2  -4 -13    5.50    1.00
  -2  -4 -13    3.70    2.00
   1   3  13    5.90    1.10
   1   3  13    8.40    1.40
   1   3  13   -2.90    7.90
  -1  -3 -13    1.60    4.00
  -1  -3 -13    4.90    2.10
  -1  -3 -13    7.20    1.50
  -1  -3 -13    4.40    1.10
  -1  -3 -13    7.80    1.30
   0   2  13   10.10    6.50
   0   2  13   13.30    1.70
   0   2  13   11.40    1.50
   0   2  13   11.80    1.40
   0  -2 -13   15.20    2.50
   0  -2 -13   12.40    1.60
   0  -2 -13   13.40    1.70
   0  -2 -13   11.90    1.70
   0  -2 -13   14.40    3.70
  -1   1  13    8.90    1.40
  -1   1  13   11.00    1.30
  -1   1  13   12.20    1.60
   1  -1 -13    6.20    3.50
   1  -1 -13   10.60    1.50
   1  -1 -13   10.30    1.60
   1  -1 -13    8.60    1.80
   1  -1 -13    8.30    1.30
   1  -1 -13   10.70    2.60
  -2   0  13   -1.00    3.50
  -2   0  13    0.60    1.10
  -2   0  13   -0.40    0.80
  -2   0  13    0.30    1.20
  -2   0  13    0.60    0.90
   2   0 -13   -1.30    1.30
   2   0 -13   -0.40    0.90
   2   0 -13    4.90    5.50
   2   0 -13   -0.70    1.10
   2   0 -13    4.50    3.80
  -3  -1  13    9.00    4.00
  -3  -1  13    9.60    1.60
  -3  -1  13   12.20    1.50
  -3  -1  13   13.60    1.60
   3   1 -13    8.40    5.60
   3   1 -13    9.40    1.50
  -4  -2  13   16.30    1.90
  -4  -2  13   17.00    1.60
  -4  -2  13   14.90    1.80
  -4  -2  13   10.80    3.80
  -4  -2  13    6.10    4.40
  -4  -2  13   14.60    1.70
   4   2 -13   16.90    1.70
   4   2 -13   15.00    2.20
   4   2 -13   18.40    1.70
   4   2 -13   15.60    5.60
  -5  -3  13   26.50    2.30
  -5  -3  13   27.50    3.90
  -5  -3  13   20.70    4.00
  -5  -3  13   27.40    2.20
  -5  -3  13   27.40    2.60
  -5  -3  13   26.70    2.40
  -5  -3  13   27.10    2.30
   5   3 -13   24.50    2.60
   5   3 -13   29.30    2.40
   5   3 -13   28.30    2.30
  -6  -4  13   29.30    2.30
  -6  -4  13   27.70    2.40
  -6  -4  13   28.50    3.60
  -6  -4  13   29.70    2.40
   6   4 -13   28.20    2.50
   6   4 -13   30.10    2.70
  -7  -5  13    2.10    0.60
  -7  -5  13    2.30    0.70
  -7  -5  13    1.00    0.80
  -7  -5  13    2.50    0.60
  -7  -5  13    1.90    1.70
   7   5 -13    1.40    0.70
   7   5 -13    1.50    0.80
   7   5 -13    1.90    0.90
  -8  -6  13    6.10    1.00
  -8  -6  13    6.10    1.00
  -8  -6  13    8.00    1.70
  -8  -6  13    4.20    0.90
  -8  -6  13    4.40    0.80
   8   6 -13    5.00    1.00
   8   6 -13    4.80    1.00
   8   6 -13    6.60    0.80
  -9  -7  13    1.90    0.50
  -9  -7  13    1.50    0.70
  -9  -7  13    2.80    1.60
  -9  -7  13    1.60    0.50
  -9  -7  13    1.60    0.60
   9   7 -13    2.00    0.60
   9   7 -13    1.20    0.80
 -10  -8  13    5.70    0.80
 -10  -8  13    6.10    0.90
 -10  -8  13    7.20    0.80
  10   8 -13    7.10    0.90
  10   8 -13    9.00    1.20
 -11  -9  13    0.30    0.50
 -11  -9  13   -0.10    0.40
 -11  -9  13    0.60    0.50
  11   9 -13    1.00    0.50
   7   9  12    3.70    0.70
  -7  -9 -12    5.60    1.00
   6   8  12    1.70    0.50
   6   8  12    1.30    0.80
  -6  -8 -12    2.00    0.70
  -6  -8 -12    0.30    1.60
   5   7  12    4.00    0.80
   5   7  12    4.60    1.00
  -5  -7 -12    6.30    1.70
  -5  -7 -12    4.50    0.80
  -5  -7 -12    5.70    1.10
   4   6  12    2.20    7.30
   4   6  12    4.80    0.90
   4   6  12    5.60    1.20
  -4  -6 -12    3.90    1.80
  -4  -6 -12    3.50    0.90
  -4  -6 -12    2.80    0.80
   3   5  12    3.10    6.70
   3   5  12    9.20    1.10
  -3  -5 -12    7.60    1.50
  -3  -5 -12    8.70    2.00
  -3  -5 -12    9.90    1.60
   2   4  12   38.50    2.90
   2   4  12   32.90    3.30
   2   4  12   37.10    3.40
   2   4  12   34.80    2.80
   2   4  12   24.00    7.00
  -2  -4 -12   37.60    3.10
  -2  -4 -12   37.30    3.90
  -2  -4 -12   37.00    5.30
  -2  -4 -12   35.30    3.00
  -2  -4 -12   36.90    3.10
   1   3  12    9.70    6.10
   1   3  12    1.40    0.80
   1   3  12    2.60    0.70
  -1  -3 -12    1.50    1.00
  -1  -3 -12   -1.10    2.00
  -1  -3 -12   -0.90    3.70
  -1  -3 -12    0.40    1.00
  -1  -3 -12    0.80    1.20
   0   2  12    3.00    0.90
   0   2  12    3.10    0.80
   0   2  12   11.90    6.30
   0  -2 -12    3.10    2.30
   0  -2 -12    5.10    3.30
   0  -2 -12    2.60    1.10
   0  -2 -12    4.60    1.10
  -1   1  12   25.10    2.40
  -1   1  12   28.60    2.20
  -1   1  12   25.80    4.20
  -1   1  12   28.10    2.50
   1  -1 -12   19.30    6.50
   1  -1 -12   29.20    4.10
   1  -1 -12   24.80    3.90
   1  -1 -12   25.80    2.50
   1  -1 -12   25.10    2.50
   1  -1 -12   25.00    2.40
   1  -1 -12   25.80    2.70
  -2   0  12   10.10    1.60
  -2   0  12   11.80    1.70
  -2   0  12   11.50    1.50
  -2   0  12   11.30    1.90
  -2   0  12   13.50    3.80
   2   0 -12    9.10    1.90
   2   0 -12   10.90    1.80
   2   0 -12   10.80    1.80
   2   0 -12   15.00    5.20
   2   0 -12    6.90    3.80
   2   0 -12   14.10    1.70
   2   0 -12   11.50    2.90
  -3  -1  12   10.50    1.70
  -3  -1  12   11.90    3.70
  -3  -1  12   11.60    1.40
  -3  -1  12   10.20    1.50
  -3  -1  12    5.30    3.30
   3   1 -12    8.60    4.80
   3   1 -12    9.40    3.50
   3   1 -12   12.00    2.30
   3   1 -12    9.30    1.60
   3   1 -12    8.00    1.60
  -4  -2  12   25.20    2.30
  -4  -2  12   24.60    2.30
  -4  -2  12   18.10    3.50
  -4  -2  12   26.40    2.40
  -4  -2  12   29.40    2.50
  -4  -2  12   23.40    2.20
  -4  -2  12   17.80    4.30
   4   2 -12   27.50    2.40
   4   2 -12   27.70    2.30
   4   2 -12   25.30    2.90
   4   2 -12   26.10    5.50
  -5  -3  12   15.60    2.90
  -5  -3  12   16.00    2.00
  -5  -3  12   12.30    3.10
  -5  -3  12   11.00    1.60
  -5  -3  12   13.40    1.50
  -5  -3  12   11.50    1.40
  -5  -3  12   11.90    1.50
   5   3 -12    9.80    1.60
   5   3 -12    9.80    2.00
   5   3 -12   14.60    1.60
  -6  -4  12   66.09    4.80
  -6  -4  12   68.79    5.50
  -6  -4  12   56.99    6.30
  -6  -4  12   64.99    4.70
  -6  -4  12   61.29    4.70
  -6  -4  12   60.09    4.80
   6   4 -12   60.19    4.80
   6   4 -12   65.69    4.90
  -7  -5  12   19.60    2.00
  -7  -5  12   24.20    2.00
  -7  -5  12   20.90    3.00
   7   5 -12   26.00    2.30
   7   5 -12   24.90    2.00
  -8  -6  12    9.80    1.30
  -8  -6  12    6.70    1.70
  -8  -6  12    6.80    1.10
  -8  -6  12    8.00    1.10
  -8  -6  12    9.70    1.10
   8   6 -12   12.50    1.40
   8   6 -12    9.50    1.20
   8   6 -12   10.00    1.40
  -9  -7  12    5.00    0.90
  -9  -7  12    5.30    1.60
  -9  -7  12    4.40    0.80
   9   7 -12    3.60    0.90
 -10  -8  12    0.60    0.50
 -10  -8  12    4.40    1.60
 -10  -8  12    1.60    0.50
 -10  -8  12    1.50    0.50
  10   8 -12    2.20    0.90
 -11  -9  12    6.30    0.70
 -11  -9  12    4.90    0.80
 -11  -9  12    5.70    0.70
  11   9 -12    6.20    0.90
   8  10  11    3.10    0.60
   7   9  11    3.60    0.70
   6   8  11    0.80    0.50
   6   8  11   -0.50    0.80
  -6  -8 -11   -0.20    0.70
  -6  -8 -11    1.20    1.50
  -6  -8 -11    0.60    0.70
   5   7  11   36.70    9.90
   5   7  11   55.69    4.70
   5   7  11   62.99    4.50
  -5  -7 -11   61.89    4.50
  -5  -7 -11   59.69    5.10
  -5  -7 -11   60.69    4.60
   4   6  11   60.29   11.90
   4   6  11   71.79    5.40
   4   6  11   79.59    5.70
  -4  -6 -11   67.69    6.00
  -4  -6 -11   73.09    5.50
  -4  -6 -11   70.29    5.40
   3   5  11   18.10    6.60
   3   5  11    7.60    2.20
   3   5  11    9.10    1.20
   3   5  11    6.90    1.50
  -3  -5 -11    7.90    1.30
  -3  -5 -11    5.80    2.00
  -3  -5 -11    6.40    1.40
  -3  -5 -11    7.70    1.20
  -3  -5 -11    9.10    4.40
   2   4  11   14.30    2.60
   2   4  11   16.10    1.70
   2   4  11   20.10    3.00
   2   4  11   16.40    1.60
   2   4  11    7.00    6.20
  -2  -4 -11   14.60    1.90
  -2  -4 -11   15.10    2.00
  -2  -4 -11   18.20    4.20
  -2  -4 -11   19.20    2.70
   1   3  11    5.60    5.90
   1   3  11    3.30    0.80
   1   3  11    5.20    0.90
  -1  -3 -11    4.30    1.20
  -1  -3 -11    7.10    3.60
  -1  -3 -11    3.00    1.20
  -1  -3 -11    1.80    1.00
   0   2  11   46.10    3.70
   0   2  11   51.29    3.90
   0   2  11   53.99    6.70
   0   2  11   44.10    3.70
   0  -2 -11   46.00    3.80
   0  -2 -11   39.60    3.80
   0  -2 -11   50.99    3.90
   0  -2 -11   49.20    4.90
  -1   1  11   29.30    2.50
  -1   1  11   33.10    5.90
  -1   1  11   25.50    2.50
  -1   1  11   25.20    2.30
   1  -1 -11   26.30    2.70
   1  -1 -11   26.60    4.30
   1  -1 -11   22.80    3.40
   1  -1 -11   24.30    2.60
   1  -1 -11   29.10    2.50
   1  -1 -11   22.80    3.70
  -2   0  11   -1.20    1.20
  -2   0  11    0.30    1.00
  -2   0  11   -0.60    1.00
  -2   0  11    0.60    0.80
  -2   0  11   -0.70    3.30
  -2   0  11   -1.10    3.10
   2   0 -11    0.80    2.60
   2   0 -11    3.00    2.60
   2   0 -11   -1.90    1.20
   2   0 -11   -0.50    1.30
   2   0 -11    1.10    4.50
   2   0 -11    0.30    1.20
   2   0 -11    1.70    1.20
  -3  -1  11   28.30    4.20
  -3  -1  11   28.30    6.10
  -3  -1  11   30.00    2.60
  -3  -1  11   36.10    2.90
  -3  -1  11   28.50    2.60
  -3  -1  11   28.40    2.90
   3   1 -11   28.10    4.90
   3   1 -11   28.80    2.70
   3   1 -11   28.00    3.00
   3   1 -11   29.40    5.20
   3   1 -11   33.30    2.80
  -4  -2  11    4.20    1.00
  -4  -2  11    7.60    1.40
  -4  -2  11    5.10    1.00
  -4  -2  11    7.00    2.30
  -4  -2  11    2.80    2.50
  -4  -2  11    5.10    3.60
   4   2 -11    3.70    3.10
   4   2 -11    1.30    4.30
   4   2 -11    4.80    1.10
  -5  -3  11   68.69    9.10
  -5  -3  11   84.19    6.00
  -5  -3  11   78.59    5.80
  -5  -3  11   73.59    6.80
  -5  -3  11   76.49    5.80
  -5  -3  11   78.39    5.80
  -5  -3  11   71.19    6.50
   5   3 -11   74.79    6.00
   5   3 -11   78.39    5.80
   5   3 -11   81.89    9.70
   5   3 -11   79.99    5.80
  -6  -4  11   47.40    5.90
  -6  -4  11   60.59    4.50
  -6  -4  11   61.19    5.00
  -6  -4  11   58.39    4.40
   6   4 -11   57.29    4.60
  -7  -5  11    0.50    0.80
  -7  -5  11    1.10    0.70
  -7  -5  11    1.70    0.80
  -7  -5  11    1.70    1.60
  -7  -5  11    0.30    3.20
   7   5 -11    3.80    1.00
   7   5 -11    3.40    0.80
   7   5 -11    3.20    1.10
  -8  -6  11    8.10    1.30
  -8  -6  11    8.10    1.10
  -8  -6  11    7.90    1.70
  -8  -6  11    6.60    1.20
   8   6 -11    9.20    1.20
   8   6 -11    9.70    1.50
  -9  -7  11    9.00    1.70
  -9  -7  11    7.00    1.00
  -9  -7  11    8.20    1.10
  -9  -7  11    7.00    1.10
   9   7 -11    8.30    1.20
   9   7 -11    8.70    1.40
 -10  -8  11    3.40    0.60
 -10  -8  11    3.30    1.60
 -10  -8  11    1.70    0.60
 -10  -8  11    1.80    0.50
  10   8 -11    2.10    0.70
  10   8 -11    1.20    0.90
 -11  -9  11    0.80    0.50
 -11  -9  11    0.30    0.40
 -11  -9  11   -1.30    2.20
 -11  -9  11    1.00    0.50
  11   9 -11    1.30    0.60
 -12 -10  11   11.10    1.00
 -12 -10  11   11.70    1.00
 -12 -10  11    9.10    0.90
  12  10 -11    9.60    1.40
   8  10  10    0.80    0.40
   7   9  10    1.60    0.50
   6   8  10    4.70    0.80
   6   8  10   14.10    9.90
  -6  -8 -10    5.60    0.90
   5   7  10   20.10    1.80
   5   7  10   10.00    8.00
   5   7  10   20.40    2.30
  -5  -7 -10   16.00    1.80
  -5  -7 -10   20.60    2.20
  -5  -7 -10   19.60    3.00
   4   6  10   24.00    2.80
   4   6  10   24.30    2.10
   4   6  10   29.30    7.10
  -4  -6 -10   23.70    5.00
  -4  -6 -10   22.50    2.30
  -4  -6 -10   23.70    3.30
  -4  -6 -10   26.70    2.60
   3   5  10    7.90    1.20
   3   5  10    5.80    1.70
   3   5  10    7.20    2.30
   3   5  10    6.90    6.30
  -3  -5 -10    4.20    4.00
   2   4  10   10.60    1.40
   2   4  10   11.00    2.10
   2   4  10   10.70    1.70
   2   4  10    9.20    1.40
   2   4  10   -1.40    5.70
  -2  -4 -10   10.60    1.40
  -2  -4 -10    8.80    2.30
  -2  -4 -10    4.30    3.50
  -2  -4 -10   11.70    1.60
  -2  -4 -10    9.60    1.60
   1   3  10    2.50    0.90
   1   3  10   10.70    5.70
  -1  -3 -10    2.00    1.10
  -1  -3 -10    4.90    1.50
  -1  -3 -10    2.30    2.20
  -1  -3 -10    2.80    1.30
  -1  -3 -10    4.20    3.20
   0   2  10   51.69    4.00
   0   2  10   41.50    6.40
   0   2  10   40.10    3.80
   0  -2 -10   50.39    4.00
   0  -2 -10   58.49   10.60
   0  -2 -10   48.00    6.00
   0  -2 -10   45.40    5.00
   0  -2 -10   49.10    3.90
   0  -2 -10   46.20    3.90
  -1   1  10    7.30    1.30
  -1   1  10    4.20    3.10
  -1   1  10    7.70    1.50
   1  -1 -10    7.50    2.50
   1  -1 -10    9.20    5.00
   1  -1 -10   10.50    2.90
   1  -1 -10    9.10    1.40
   1  -1 -10    7.50    1.40
   1  -1 -10    6.30    1.50
  -2   0  10    3.80    2.70
  -2   0  10    2.10    1.20
  -2   0  10    3.00    3.00
   2   0 -10    3.30    1.30
   2   0 -10    3.20    2.70
   2   0 -10    7.90    4.70
   2   0 -10    0.90    2.50
   2   0 -10    6.00    1.40
  -3  -1  10   10.40    2.60
  -3  -1  10    8.40    2.60
  -3  -1  10    8.70    1.50
  -3  -1  10    9.00    1.70
   3   1 -10   15.40    2.80
   3   1 -10   11.30    3.20
   3   1 -10   12.00    2.50
   3   1 -10   14.30    2.20
  -4  -2  10  242.88   16.40
  -4  -2  10  236.48   18.00
  -4  -2  10  236.58   16.40
  -4  -2  10  222.98   16.40
  -4  -2  10  232.68   17.00
  -4  -2  10  234.48   16.90
   4   2 -10  213.38   16.40
   4   2 -10  236.58   18.50
   4   2 -10  207.18   16.40
   4   2 -10  199.68   17.00
  -5  -3  10   15.80    3.00
  -5  -3  10   12.90    1.70
  -5  -3  10   18.50    1.70
  -5  -3  10   16.60    4.40
  -5  -3  10   16.00    1.80
  -5  -3  10   16.60    2.90
   5   3 -10   15.20    1.80
   5   3 -10   16.00    2.50
   5   3 -10   22.20    4.50
   5   3 -10   16.60    1.90
  -6  -4  10    7.00    1.40
  -6  -4  10    8.60    2.90
  -6  -4  10    9.10    2.00
  -6  -4  10    7.00    1.40
  -6  -4  10    6.00    1.30
   6   4 -10   10.90    1.40
   6   4 -10    8.20    1.30
   6   4 -10    8.70    1.40
  -7  -5  10   11.50    2.40
  -7  -5  10   13.20    1.80
  -7  -5  10   14.50    1.60
  -7  -5  10   17.80    3.30
  -7  -5  10   13.00    1.60
   7   5 -10   14.50    2.00
  -8  -6  10    1.30    0.70
  -8  -6  10    2.70    0.90
  -8  -6  10    1.00    0.80
  -8  -6  10   -0.60    1.50
  -8  -6  10    0.10    3.60
   8   6 -10    2.70    1.00
   8   6 -10    2.00    0.80
   8   6 -10    3.00    1.00
  -9  -7  10   43.30    3.10
  -9  -7  10   34.20    3.00
  -9  -7  10   35.10    3.60
   9   7 -10   38.50    3.20
   9   7 -10   42.20    3.40
   9   7 -10   42.70    3.20
 -10  -8  10    5.60    0.90
 -10  -8  10    5.10    1.70
 -10  -8  10    5.00    0.90
  10   8 -10    6.90    2.40
  10   8 -10    6.20    1.20
 -11  -9  10    0.60    0.60
 -11  -9  10    0.40    0.50
 -11  -9  10    0.60    0.50
 -11  -9  10    1.00    1.60
  11   9 -10    1.10    0.60
 -12 -10  10    6.00    0.90
 -12 -10  10    7.40    0.80
  12  10 -10    8.10    1.00
   9  11   9    1.20    0.40
   8  10   9    1.10    0.50
   7   9   9    0.90    0.50
   6   8   9   21.30    8.50
   6   8   9    9.70    1.70
   6   8   9    6.40    1.10
   5   7   9   -0.80    7.50
   5   7   9    0.00    1.20
  -5  -7  -9    1.10    1.90
  -5  -7  -9    0.10    1.00
   4   6   9    2.50    2.00
   4   6   9    3.50    0.80
   4   6   9    1.30    6.10
  -4  -6  -9   -1.70    4.00
  -4  -6  -9    3.60    1.90
   3   5   9   -0.90    5.90
   3   5   9    1.10    2.60
   3   5   9    0.90    0.80
   3   5   9    4.10    1.60
  -3  -5  -9    3.50    1.50
  -3  -5  -9   -1.90    3.60
  -3  -5  -9    2.00    1.00
  -3  -5  -9   -0.70    2.40
   2   4   9   52.89    5.20
   2   4   9   54.99    4.60
   2   4   9   47.10    9.30
   2   4   9   62.39    4.60
  -2  -4  -9   57.29    5.00
  -2  -4  -9   67.89    4.70
  -2  -4  -9   62.39    5.50
  -2  -4  -9   67.49    7.10
  -2  -4  -9   62.29    5.00
   1   3   9   25.80    6.10
   1   3   9   27.00    2.50
  -1  -3  -9   22.10    4.00
  -1  -3  -9   30.50    3.80
   0  -2  -9   31.90    5.30
   0  -2  -9   32.70    4.10
   0  -2  -9   30.10    5.70
   0  -2  -9   30.60    2.90
  -1   1   9   55.39    6.90
   1  -1  -9   57.09    8.90
   1  -1  -9   58.99    6.10
   1  -1  -9   44.80    5.40
   1  -1  -9   53.29    4.40
  -2   0   9    0.30    2.20
  -2   0   9   -1.40    3.10
   2   0  -9    1.60    2.80
   2   0  -9   -3.50    4.10
   2   0  -9    4.00    2.40
   2   0  -9    0.60    1.40
  -3  -1   9   54.89    5.50
  -3  -1   9   56.49    4.70
  -3  -1   9   58.79    7.30
  -3  -1   9   58.89    5.50
   3   1  -9   61.99    6.20
   3   1  -9   67.39    5.00
   3   1  -9   65.49    5.80
  -4  -2   9  127.99    8.70
  -4  -2   9  114.19    9.20
  -4  -2   9  118.49   10.80
  -4  -2   9  109.49    9.40
   4   2  -9  119.59   11.80
  -5  -3   9   10.00    1.40
  -5  -3   9    6.30    2.00
  -5  -3   9    9.00    1.70
  -5  -3   9   12.30    1.50
  -5  -3   9    4.80    3.90
  -5  -3   9    4.60    2.60
   5   3  -9    7.40    1.40
   5   3  -9   12.20    1.60
   5   3  -9    7.40    3.80
  -6  -4   9    3.10    0.90
  -6  -4   9    2.80    0.90
  -6  -4   9   -0.30    2.60
  -6  -4   9    3.40    1.10
  -6  -4   9    2.30    1.70
   6   4  -9    4.20    1.20
   6   4  -9    3.40    1.40
   6   4  -9    2.30    1.00
  -7  -5   9   11.90    1.50
  -7  -5   9   10.20    1.70
  -7  -5   9   16.10    3.30
  -7  -5   9   10.90    1.50
   7   5  -9   12.90    1.80
   7   5  -9   13.40    1.90
  -8  -6   9   39.90    3.00
  -8  -6   9   28.30    5.60
  -8  -6   9   41.40    3.00
  -8  -6   9   40.90    3.60
  -8  -6   9   35.90    3.10
   8   6  -9   31.20    3.20
   8   6  -9   36.10    3.20
  -9  -7   9   -0.80    1.50
  -9  -7   9    2.30    0.80
   9   7  -9    0.50    0.90
   9   7  -9    3.60    1.20
 -10  -8   9    4.10    0.80
 -10  -8   9    3.50    1.60
 -10  -8   9    4.50    0.80
  10   8  -9    4.80    1.40
  10   8  -9    3.60    2.00
  10   8  -9    4.30    0.90
 -11  -9   9    2.50    0.60
 -11  -9   9    4.10    1.60
 -11  -9   9    1.70    0.60
  11   9  -9    2.80    0.80
 -12 -10   9    2.10    0.60
 -12 -10   9    1.30    0.50
  12  10  -9    2.30    0.60
 -13 -11   9    5.70    0.70
  13  11  -9    4.90    0.70
   9  11   8    4.50    0.60
   8  10   8    2.60    0.60
   6   8   8   14.00    2.00
   6   8   8   14.20    1.50
   6   8   8   15.40    8.30
   5   7   8   37.70    3.20
   5   7   8   27.20    7.60
   5   7   8   31.50    2.70
  -5  -7  -8   24.10    5.30
   4   6   8   17.20    1.70
   4   6   8   19.30    6.20
   4   6   8   16.70    2.70
  -4  -6  -8   15.00    4.50
   3   5   8    4.60    5.90
   3   5   8   16.00    1.70
  -3  -5  -8   19.60    3.30
  -3  -5  -8   11.10    2.00
  -3  -5  -8   12.60    3.80
   2   4   8  161.28   13.50
  -2  -4  -8  188.18   14.80
  -2  -4  -8  194.88   14.00
  -2  -4  -8  199.18   13.60
   1   3   8   57.29    9.30
  -1  -3  -8   72.49    5.90
  -1  -3  -8   90.09    6.60
  -1  -3  -8   74.19    7.60
   0   2   8    2.80    3.40
   0  -2  -8   10.30    4.60
   0  -2  -8    4.70    2.90
   0  -2  -8    2.50    2.20
  -1   1   8    6.10    3.40
   1  -1  -8   10.60    2.90
   1  -1  -8   10.20    4.30
   1  -1  -8   11.70    2.10
   1  -1  -8    6.70    2.60
  -2   0   8  539.75   41.00
  -2   0   8  562.14   41.50
  -2   0   8  512.95   41.10
   2   0  -8  587.14   40.70
   2   0  -8  572.74   42.10
   2   0  -8  591.04   41.20
   2   0  -8  587.54   41.20
  -3  -1   8   14.30    2.10
  -3  -1   8   13.90    2.50
  -3  -1   8   20.80    3.30
  -3  -1   8   12.90    3.50
   3   1  -8   19.20    4.50
   3   1  -8   22.40    4.10
  -4  -2   8   19.40    2.10
  -4  -2   8   17.00    3.10
  -4  -2   8   23.00    3.80
  -5  -3   8   25.50    4.00
  -5  -3   8   20.30    3.90
  -5  -3   8   23.50    2.30
  -5  -3   8   27.40    3.20
   5   3  -8   40.70    7.60
  -6  -4   8   59.89    4.20
  -6  -4   8   58.89    4.80
  -6  -4   8   56.49    5.60
   6   4  -8   55.19    4.90
   6   4  -8   52.39    4.40
   6   4  -8   47.20    4.20
   6   4  -8   49.99    4.50
  -7  -5   8   53.39    4.70
  -7  -5   8   55.19    4.20
  -7  -5   8   49.10    4.30
  -7  -5   8   62.89    4.20
  -7  -5   8   59.79    5.90
   7   5  -8   52.59    4.40
   7   5  -8   46.30    4.40
  -8  -6   8    5.60    1.60
  -8  -6   8    8.10    1.60
  -8  -6   8    8.80    1.40
  -8  -6   8    7.60    1.30
  -8  -6   8    8.20    3.40
   8   6  -8    6.60    1.40
   8   6  -8    8.30    1.50
   8   6  -8    6.60    1.30
  -9  -7   8   37.60    2.80
  -9  -7   8   34.40    6.00
  -9  -7   8   38.50    3.50
  -9  -7   8   37.80    2.90
   9   7  -8   28.50    3.10
   9   7  -8   29.60    2.90
 -10  -8   8   34.10    3.30
 -10  -8   8   36.80    2.70
 -10  -8   8   27.10    2.50
  10   8  -8   25.70    3.00
  10   8  -8   33.10    2.70
 -11  -9   8    5.60    1.80
 -11  -9   8    6.40    1.20
 -12 -10   8   10.90    1.90
 -12 -10   8    7.70    1.00
 -12 -10   8    9.60    1.00
 -12 -10   8    8.50    1.00
  12  10  -8    6.30    1.40
 -13 -11   8    6.10    0.80
 -13 -11   8    6.30    1.20
  13  11  -8    7.70    1.20
   8  10   7    6.00    0.90
   7   9   7    9.10    8.20
   7   9   7    8.10    1.10
   6   8   7   11.70    7.90
   6   8   7    7.10    1.20
   5   7   7   87.39    6.70
   5   7   7   90.29    6.30
   5   7   7   70.79   11.40
  -5  -7  -7   73.49    9.20
   4   6   7   14.60    1.70
   4   6   7   18.70    6.10
   3   5   7   16.10    1.90
   3   5   7   19.60    3.30
   3   5   7   28.40    6.50
  -3  -5  -7   16.40    3.60
   2   4   7   13.50    4.80
  -2  -4  -7    2.40    2.90
  -2  -4  -7    2.10    1.20
  -2  -4  -7    2.60    2.00
   1   3   7   17.80    5.20
  -1  -3  -7   15.70    2.60
  -1  -3  -7   16.00    3.30
  -1  -3  -7   14.40    2.20
   0   2   7  135.29   11.50
   0  -2  -7  123.69   10.50
   0  -2  -7  130.09   12.60
   0  -2  -7  140.09    9.90
   0  -2  -7  129.59   11.00
  -1   1   7   79.19    8.30
   1  -1  -7   79.59    7.50
   1  -1  -7   84.69    9.20
   1  -1  -7   76.99    7.10
  -2   0   7   -0.20    2.90
  -2   0   7    6.90    2.30
  -2   0   7    1.30    2.70
   2   0  -7    2.10    2.60
   2   0  -7    3.60    2.80
   2   0  -7    3.00    3.90
  -3  -1   7   99.89    8.40
  -3  -1   7  109.19    8.10
  -3  -1   7   95.69    9.10
   3   1  -7  106.69    8.80
   3   1  -7  101.59   10.60
   3   1  -7   91.79    8.50
  -4  -2   7  538.75   41.50
  -4  -2   7  573.74   41.40
  -4  -2   7  568.64   42.60
  -4  -2   7  566.84   40.90
  -4  -2   7  598.24   41.30
   4   2  -7  555.14   41.20
   4   2  -7  577.14   42.40
  -5  -3   7    8.60    3.10
  -5  -3   7    8.30    2.60
  -5  -3   7    8.40    1.20
  -5  -3   7    7.50    2.00
   5   3  -7    5.60    4.20
  -6  -4   7   14.00    2.20
  -6  -4   7   15.60    1.70
  -6  -4   7   14.00    3.00
  -7  -5   7   39.50    4.90
  -7  -5   7   36.70    2.90
  -7  -5   7   31.00    3.10
  -7  -5   7   33.90    3.60
   7   5  -7   43.10    3.80
   7   5  -7   32.00    3.40
   7   5  -7   36.10    3.30
  -8  -6   7    2.90    1.00
  -8  -6   7    1.00    3.00
  -8  -6   7    2.10    0.90
  -8  -6   7    0.90    1.60
   8   6  -7    3.00    1.20
   8   6  -7    4.10    1.40
   8   6  -7    4.30    1.10
  -9  -7   7   20.90    2.00
  -9  -7   7   19.10    4.20
  -9  -7   7   21.20    2.80
   9   7  -7   25.50    2.30
   9   7  -7   23.80    2.90
 -11  -9   7   13.20    1.50
 -11  -9   7   18.80    1.70
  11   9  -7   15.50    1.70
 -12 -10   7    7.40    1.80
 -12 -10   7    6.10    0.90
 -12 -10   7    5.90    0.90
 -12 -10   7    4.00    0.90
  12  10  -7    3.80    0.80
 -13 -11   7   13.80    1.20
  13  11  -7   12.60    1.30
   9  11   6    0.80    0.50
   8  10   6    0.00    0.50
   7   9   6    1.90    1.00
   7   9   6    2.50    0.70
   7   9   6    5.30    7.90
   6   8   6    4.30    1.20
   6   8   6    2.50    0.80
   5   7   6   -0.60    6.70
  -5  -7  -6    0.40    4.10
   4   6   6    6.90    1.70
   4   6   6    6.80    5.70
  -4  -6  -6    0.30    3.60
  -3  -5  -6    2.30    3.10
   2   4   6  211.78   16.60
  -2  -4  -6  187.58   15.70
  -1  -3  -6   24.30    3.70
   0   2   6   33.30    6.10
   0  -2  -6   24.20    5.00
   0  -2  -6   28.30    4.00
   0  -2  -6   33.40    5.80
  -1   1   6   69.59    8.30
   1  -1  -6   81.49    7.10
   1  -1  -6   86.69    7.90
   1  -1  -6   85.59    9.40
  -2   0   6  116.59   10.40
  -2   0   6  111.29   11.30
   2   0  -6  150.18   12.30
   2   0  -6  137.69   10.80
   2   0  -6  155.28   11.10
  -3  -1   6   17.70    2.90
  -3  -1   6   11.90    3.30
  -3  -1   6   15.30    2.60
   3   1  -6   16.30    2.80
   3   1  -6   13.90    4.30
  -4  -2   6    4.50    2.80
  -4  -2   6    8.30    2.70
  -4  -2   6    2.00    5.70
  -4  -2   6    1.70    1.90
   4   2  -6    5.30    2.30
   4   2  -6    5.30    4.10
  -5  -3   6  552.24   39.20
  -5  -3   6  553.84   39.80
  -5  -3   6  558.54   40.00
  -5  -3   6  512.35   39.70
   5   3  -6  542.15   40.70
  -6  -4   6   98.49    7.80
  -6  -4   6   94.99    8.50
  -6  -4   6  102.39    7.30
  -7  -5   6    6.30    2.60
  -7  -5   6    1.30    1.70
  -7  -5   6    3.30    0.90
   7   5  -6    0.50    1.50
  -8  -6   6    6.00    1.80
  -8  -6   6    8.20    1.40
  -8  -6   6    5.70    3.10
  -8  -6   6    7.80    1.10
   8   6  -6    7.00    1.40
   8   6  -6    6.90    1.80
  -9  -7   6   -0.90    1.50
  -9  -7   6    1.00    0.90
  -9  -7   6    1.40    1.10
  -9  -7   6   -4.80    3.40
   9   7  -6    2.20    1.70
   9   7  -6    0.90    1.70
 -10  -8   6   11.40    4.80
 -10  -8   6   19.40    2.90
 -10  -8   6   17.90    1.90
  10   8  -6   20.60    2.10
  10   8  -6   23.60    2.70
  12  10  -6    3.30    0.80
  13  11  -6    0.10    0.70
   9  11   5    3.10    0.70
   8  10   5    1.70    0.60
   7   9   5   49.00    8.50
   7   9   5   45.50    3.50
   7   9   5   43.50    3.60
   6   8   5    1.40    0.80
   6   8   5    2.70    1.10
   6   8   5   -5.50    6.50
   5   7   5    9.00    1.60
   5   7   5    5.30    6.30
   5   7   5    6.30    1.10
  -5  -7  -5    1.60    4.20
   4   6   5    7.70    1.90
   4   6   5    9.00    1.70
   4   6   5   10.60    5.50
  -4  -6  -5    9.40    3.50
   3   5   5   35.60    7.40
  -3  -5  -5   45.70    6.00
   2   4   5   76.99    9.20
  -2  -4  -5   79.39    7.80
   1   3   5  156.68   15.90
  -1  -3  -5  223.38   15.50
   0   2   5   13.60    3.70
   0  -2  -5   13.60    3.60
   0  -2  -5   14.20    2.90
   0  -2  -5   12.40    4.50
  -1   1   5  464.05   36.00
   1  -1  -5  512.85   36.00
   1  -1  -5  485.85   36.50
   1  -1  -5  489.15   35.60
  -2   0   5    2.70    3.00
  -2   0   5    5.50    2.20
   2   0  -5    2.60    3.10
   2   0  -5    3.80    3.90
   2   0  -5    2.80    2.80
  -3  -1   5  282.27   21.20
  -3  -1   5  272.37   21.40
  -3  -1   5  310.87   21.70
  -3  -1   5  283.17   21.00
   3   1  -5  278.37   21.00
   3   1  -5  275.47   22.70
  -4  -2   5   22.50    3.30
  -4  -2   5   22.80    4.50
  -4  -2   5   28.40    5.40
  -4  -2   5   14.00    5.50
   4   2  -5   14.40    4.40
  -5  -3   5    9.50    3.20
  -5  -3   5    7.50    1.90
   5   3  -5    5.10    4.10
  -6  -4   5   35.80    4.90
  -6  -4   5   37.60    3.80
  -6  -4   5   38.50    3.20
  -7  -5   5    2.40    1.70
  -7  -5   5    4.10    1.00
  -7  -5   5    3.60    2.60
  -8  -6   5   40.80    3.90
  -8  -6   5   44.80    3.20
  -8  -6   5   36.90    5.30
   8   6  -5   34.60    3.20
   8   6  -5   34.80    3.40
  -9  -7   5   27.90    3.90
  -9  -7   5   32.20    4.50
   9   7  -5   30.90    2.80
   9   7  -5   30.50    3.40
   9   7  -5   27.70    2.50
 -10  -8   5   -2.40    4.20
  10   8  -5    3.10    0.80
  11   9  -5    3.70    1.00
  12  10  -5    1.60    0.80
  13  11  -5    1.10    0.70
   9  11   4    7.00    1.10
   8  10   4   -3.20    9.90
   7   9   4   41.90    3.40
   7   9   4   43.80    8.00
   7   9   4   44.30    3.50
   6   8   4   55.19    5.10
   6   8   4   57.89    8.30
   6   8   4   59.39    4.50
   5   7   4    1.90    1.10
   5   7   4    0.60    1.40
   5   7   4    3.60    5.60
  -5  -7  -4    2.70    4.00
   4   6   4   21.40    5.80
   4   6   4   15.50    2.80
  -4  -6  -4   23.80    4.00
   3   5   4   63.09    8.40
  -3  -5  -4   75.09    7.30
   2   4   4  178.58   15.20
   1   3   4   68.39    9.50
  -1  -3  -4   99.29    8.50
   0   2   4   14.20    4.70
   0   2   4    5.70    3.30
   0  -2  -4    6.20    2.50
   0  -2  -4    6.50    3.30
  -1   1   4 1187.98   86.09
   1  -1  -4 1212.08   86.49
   1  -1  -4 1168.98   86.09
  -2   0   4  708.13   52.99
  -2   0   4  731.83   52.79
   2   0  -4  706.63   53.59
   2   0  -4  769.82   53.09
  -3  -1   4 4299.27  337.67
  -3  -1   4 4791.52  338.17
   3   1  -4 4845.72  339.47
   3   1  -4 4878.41  337.57
  -4  -2   4  343.47   26.60
  -4  -2   4  357.56   26.20
  -4  -2   4  377.46   27.40
   4   2  -4  357.36   27.60
  -5  -3   4   14.90    5.90
  -5  -3   4   16.40    3.00
  -5  -3   4   10.30    3.00
   5   3  -4    9.20    4.00
  -6  -4   4  320.57   24.10
  -6  -4   4  292.37   24.40
   6   4  -4  376.16   24.50
  -7  -5   4  229.88   16.80
   7   5  -4  206.78   16.80
  -8  -6   4    3.00    2.90
   8   6  -4    0.60    1.40
   8   6  -4    1.40    3.70
  -9  -7   4   16.80    4.30
   9   7  -4   18.90    2.50
   9   7  -4   17.40    2.10
   9   7  -4   14.20    4.30
   9   7  -4   11.50    1.80
 -10  -8   4   11.80    4.50
  10   8  -4   14.50    2.00
  10   8  -4   17.30    2.00
  11   9  -4   13.50    1.70
  13  11  -4    6.30    1.20
  14  12  -4    1.80    0.60
   8  10   3    1.80    0.80
   8  10   3    3.00    7.90
   7   9   3   19.60    1.90
   7   9   3   13.70    6.80
   7   9   3   15.80    2.20
   6   8   3   11.50    1.90
   6   8   3   17.00    2.50
   6   8   3   19.90    2.30
   6   8   3   13.00    6.00
   5   7   3    4.70    1.50
   5   7   3    6.10    1.30
   5   7   3    3.90    2.10
   5   7   3    8.40    5.10
  -5  -7  -3    7.90    4.10
  -4  -6  -3    9.80    3.40
   3   5   3   39.90    6.90
  -3  -5  -3   53.39    7.20
  -3  -5  -3   41.10    5.80
   2   4   3   43.50    6.80
   2   4   3   36.70    5.30
  -2  -4  -3   44.30    7.00
  -2  -4  -3   35.30    6.00
   1   3   3  357.36   27.20
  -1  -3  -3  358.56   26.80
   0   2   3  814.02   60.39
   0   2   3  813.42   60.19
   0  -2  -3  854.81   60.29
  -1   1   3 1116.39   79.19
   1  -1  -3 1070.89   79.19
  -2   0   3   -2.20    1.90
  -2   0   3   -5.10    2.50
   2   0  -3   -5.80    3.20
   2   0  -3   -1.60    2.40
  -3  -1   3 1152.08   80.09
  -3  -1   3 1111.29   79.99
   3   1  -3 1049.79   80.59
   3   1  -3 1116.39   79.79
  -4  -2   3 4686.83  318.67
  -4  -2   3 4253.27  317.97
   4   2  -3 4401.96  317.57
   4   2  -3 4354.96  318.87
  -5  -3   3  426.36   30.60
  -5  -3   3  401.86   31.10
  -5  -3   3  405.66   32.00
   5   3  -3  449.36   31.20
  -6  -4   3  111.09    9.60
   6   4  -3  111.99    9.60
  -7  -5   3  507.55   36.00
   7   5  -3  472.75   36.10
  -8  -6   3   40.70    5.20
   8   6  -3   32.10    5.50
   8   6  -3   39.20    3.50
  -9  -7   3    2.30    3.40
   9   7  -3    0.80    4.50
   9   7  -3    5.40    1.10
 -10  -8   3    0.90    4.30
  10   8  -3    1.90    1.00
  10   8  -3    1.20    1.00
  10   8  -3    5.70    4.90
  11   9  -3    1.60    5.70
  12  10  -3    9.10    1.40
  13  11  -3    6.30    1.20
  14  12  -3   12.50    1.30
   8  10   2   -1.70    7.70
   8  10   2    6.00    1.20
   8  10   2    8.20    1.40
   7   9   2  137.39   11.00
   7   9   2  149.79   14.80
   7   9   2  145.79   11.00
   7   9   2  168.68   11.00
   6   8   2   34.00    3.30
   6   8   2   40.30    3.10
   6   8   2   19.10    6.00
   6   8   2   26.60    2.90
   5   7   2   10.60    2.00
   5   7   2    8.60    1.90
   5   7   2    9.50    5.00
   4   6   2    7.50    3.90
  -4  -6  -2    0.10    3.40
  -3  -5  -2   76.99    7.90
   2   4   2   77.19    7.20
  -2  -4  -2   67.19    9.00
   1   3   2  690.63   52.79
   1   3   2  691.43   52.39
  -1  -3  -2  780.72   52.69
   0   2   2 2286.67  165.48
   0  -2  -2 2302.67  165.28
  -1   1   2  790.62   58.79
   1  -1  -2  827.32   58.69
  -2   0   2  223.58   17.90
  -2   0   2  243.78   17.60
   2   0  -2  249.18   17.80
  -3  -1   2  572.54   40.00
   3   1  -2  580.84   39.80
   3   1  -2  492.85   40.40
  -4  -2   2  806.12   60.69
  -4  -2   2  863.51   61.09
  -5  -3   2  554.44   41.50
  -5  -3   2  567.94   42.20
   5   3  -2  578.44   42.00
  -6  -4   2    5.30    2.90
   6   4  -2   10.70    3.60
  -7  -5   2  198.88   14.80
   7   5  -2  179.38   15.00
  -8  -6   2    3.70    3.00
  -9  -7   2   56.19    6.80
   9   7  -2   46.40    7.30
   9   7  -2   64.19    5.00
   9   7  -2   61.29    4.80
   9   7  -2   55.79    4.60
  10   8  -2   40.30    3.50
  10   8  -2   36.90    3.40
  10   8  -2   30.00    5.70
  11   9  -2   25.10    2.40
  11   9  -2   21.20    6.60
  12  10  -2   31.80    2.80
  12  10  -2   22.90    7.60
  13  11  -2    5.60    1.20
  14  12  -2   -0.20    0.70
   9  11   1    6.10    1.00
   8  10   1    4.90    1.20
   8  10   1    5.00    7.50
   7   9   1   27.90    2.80
   7   9   1   28.00    2.80
   7   9   1   24.80    2.70
   7   9   1   27.70    6.80
   6   8   1   43.70    3.70
   6   8   1   43.90    3.70
   6   8   1   46.60    6.60
   5   7   1   -0.30    4.40
   5   7   1    9.30    1.70
   5   7   1    8.60    1.60
   5   7   1   11.30    2.20
   4   6   1   29.40    4.90
  -4  -6  -1   27.30    5.50
   3   5   1    0.90    3.50
   2   4   1   11.50    4.20
   2   4   1   20.00    3.60
  -2  -4  -1   22.00    6.00
   1   3   1  142.49   12.10
   1   3   1  134.39   11.60
  -1  -3  -1  153.98   12.60
   0   2   1  459.75   33.80
  -1   1   1  434.76   30.10
   1  -1  -1  386.16   30.10
   1  -1  -1  420.86   30.00
  -2   0   1   -1.30    0.70
  -2   0   1    0.30    1.30
   2   0  -1   -2.40    0.90
   2   0  -1   -2.70    1.00
  -3  -1   1 1365.86   93.39
   3   1  -1 1221.18   93.29
  -4  -2   1  228.28   19.40
  -4  -2   1  261.07   20.00
   4   2  -1  282.27   19.80
  -5  -3   1  143.79   12.80
  -5  -3   1  132.19   11.40
   5   3  -1  143.69   12.10
  -6  -4   1  309.87   24.20
   6   4  -1  338.67   24.50
  -7  -5   1   84.49    7.70
   7   5  -1   62.79    7.60
  -8  -6   1    9.80    3.10
   8   6  -1    5.90    3.60
  -9  -7   1   40.10    6.40
   9   7  -1   51.39    4.00
   9   7  -1   44.90    7.40
   9   7  -1   52.59    4.30
  10   8  -1   38.70    3.40
  10   8  -1   27.30    6.00
  11   9  -1    9.60    1.70
  11   9  -1    9.50    1.80
  11   9  -1   10.30    6.10
  12  10  -1   -0.50    7.30
  12  10  -1    2.20    1.00
  13  11  -1    2.60    0.80
  14  12  -1    3.50    0.80
   9  11   0    8.10    1.30
   8  10   0   35.10    3.00
   8  10   0   41.70    8.10
   7   9   0  117.59    9.10
   7   9   0  147.79   15.20
   6   8   0    7.20    1.50
   6   8   0    7.50    4.90
   6   8   0    8.80    1.50
   6   8   0    8.50    1.30
   5   7   0  111.99   10.80
   5   7   0  114.99    9.10
   5   7   0  127.29    9.10
  -5  -7   0  130.19   10.80
   4   6   0   57.89    6.50
  -4  -6   0   56.99    6.60
  -4  -6   0   53.29    7.30
   3   5   0   35.30    5.70
  -3  -5   0   31.10    4.50
   2   4   0  348.47   25.20
   2   4   0  309.27   25.10
  -2  -4   0  347.37   26.20
   1   3   0  118.69   10.90
   1   3   0  144.89   11.40
  -1  -3   0  127.09   12.20
   0   2   0 1079.19   80.99
   0   2   0 1107.89   81.09
   0  -2   0 1175.78   81.29
  -1   1   0    8.80    1.80
   1  -1   0    7.10    1.90
  -4  -2   0 1442.16   99.29
  -4  -2   0 1326.37   98.89
   4   2   0 1344.17   99.19
  -5  -3   0  227.68   18.20
  -5  -3   0  214.48   17.20
   5   3   0  238.28   17.90
  -6  -4   0    3.00    6.00
  -7  -5   0  127.79    9.90
   7   5   0  102.49   10.50
  -8  -6   0    9.90    3.30
   8   6   0    9.90    4.20
   9   7   0    4.60    4.30
   9   7   0    5.60    1.50
  10   8   0   40.00    7.00
  10   8   0   49.20    4.10
  10   8   0   53.59    4.10
  11   9   0   43.00    3.50
  11   9   0   40.90    3.40
  11   9   0   37.20    7.50
  12  10   0   11.90    1.80
  12  10   0   10.50    1.60
  12  10   0   12.40    8.20
  13  11   0   -0.60    0.80
  14  12   0    2.60    0.80
  10  12  -1    3.70    0.90
   9  11  -1    6.20    1.00
   8  10  -1   37.50    3.20
   8  10  -1   37.10    7.50
   7   9  -1   41.30    3.50
   7   9  -1   53.59    7.40
   7   9  -1   38.80    3.30
   6   8  -1   78.79    6.30
   6   8  -1   68.49    9.10
   6   8  -1   93.29    6.30
   5   7  -1    1.30    3.90
   5   7  -1   -0.30    1.20
   5   7  -1    1.10    1.40
  -5  -7   1    2.20    3.50
   4   6  -1   14.40    3.60
  -4  -6   1   14.40    3.40
   3   5  -1   51.19    7.70
   2   4  -1   16.80    3.80
  -2  -4   1   14.10    4.90
  -2  -4   1   15.50    6.30
   1   3  -1   65.29    6.80
  -1  -3   1   49.40    9.40
  -1  -3   1   57.09    8.60
   0   2  -1  165.88   13.80
  -1   1  -1   25.10    5.20
   1  -1   1   26.20    3.80
   3   1   1 1226.18   88.59
  -4  -2  -1    6.50    3.40
   4   2   1   14.20    4.50
  -5  -3  -1  239.28   17.30
   5   3   1  185.78   17.70
  -6  -4  -1  652.63   46.60
   6   4   1  603.64   46.20
   7   5   1    9.80    4.30
   8   6   1   63.69    7.90
   9   7   1  203.28   14.50
   9   7   1  194.18   14.60
  10   8   1    4.80    1.50
  10   8   1    0.00    5.20
  10   8   1    3.10    1.20
  11   9   1    6.40    1.40
  11   9   1    6.40    1.20
  11   9   1    2.00    6.70
  12  10   1    3.20    1.00
  12  10   1    3.40    1.00
  12  10   1    4.20    8.30
  13  11   1    0.50    0.80
  10  12  -2    0.70    0.80
   9  11  -2   10.20    1.40
   8  10  -2    4.40    1.10
   7   9  -2   11.20    5.60
   7   9  -2   15.50    1.90
   6   8  -2   38.60    3.10
   6   8  -2   36.00    3.20
   6   8  -2   37.50    6.90
  -6  -8   2   33.50    5.60
   5   7  -2   16.40    2.20
   5   7  -2   15.10    2.20
   5   7  -2   13.40    3.90
  -5  -7   2   17.40    3.90
   4   6  -2   20.00    3.70
  -4  -6   2   16.30    3.50
   3   5  -2   26.30    4.10
   2   4  -2   30.90    4.40
  -2  -4   2   21.20    4.20
  -2  -4   2   38.70    6.60
   1   3  -2  157.08   14.60
   1   3  -2  182.08   13.90
  -1  -3   2  173.88   14.00
  -1  -3   2  172.68   14.90
   0   2  -2 2333.97  179.78
   0   2  -2 2494.25  179.48
   0   2  -2 2752.32  179.18
   0  -2   2 2350.36  179.18
   0  -2   2 2522.95  179.68
  -1   1  -2  362.36   28.80
  -1   1  -2  401.96   28.20
   1  -1   2  391.96   28.20
   1  -1   2  376.36   28.30
  -2   0  -2  317.17   22.00
   2   0   2  260.97   21.50
  -3  -1  -2  304.17   20.00
   3   1   2  218.98   19.70
   4   2   2    1.80    3.10
  -5  -3  -2   38.10    7.10
   5   3   2   49.30    7.80
  -6  -4  -2  139.59   13.10
   6   4   2  135.69   12.30
   7   5   2   37.70    7.10
  -9  -7  -2   12.50    4.20
   9   7   2    7.90    5.80
   9   7   2   15.50    2.10
   9   7   2   12.20    2.50
  10   8   2   20.00    6.00
  10   8   2   22.90    2.90
  10   8   2   21.70    2.80
  11   9   2    8.00    1.60
  11   9   2   -4.60    7.10
  12  10   2   25.50    2.50
  12  10   2   24.20    8.60
  12  10   2   27.90    2.40
  13  11   2    7.00    1.00
  13  11   2    6.40    0.90
  10  12  -3    6.60    1.00
   9  11  -3    2.50    0.80
   8  10  -3    4.90    1.10
   7   9  -3    5.60    0.90
   6   8  -3   23.50    2.20
   6   8  -3   26.50    5.00
  -6  -8   3   23.90    5.00
   5   7  -3   14.40    1.90
   5   7  -3   16.00    4.20
   5   7  -3    9.60    2.00
  -5  -7   3   13.00    4.00
  -4  -6   3   53.89    6.30
   3   5  -3  980.10   72.99
  -3  -5   3 1034.60   73.19
   2   4  -3  150.38   12.50
  -2  -4   3  150.48   12.80
  -2  -4   3  169.48   12.90
  -1  -3   3   35.70    5.60
  -1  -3   3   30.10    3.50
  -1  -3   3   32.30    6.10
   0   2  -3  819.12   62.39
   0  -2   3  851.61   62.09
   0  -2   3  883.31   61.59
   0  -2   3  850.01   61.89
  -1   1  -3  555.84   44.10
   1  -1   3  594.64   43.50
   1  -1   3  606.84   43.60
   1  -1   3  630.34   43.60
  -2   0  -3    2.40    2.70
  -2   0  -3   -3.30    3.70
   2   0   3   -1.20    2.60
  -4  -2  -3  367.66   25.10
   4   2   3  333.57   25.50
   4   2   3  298.37   25.10
  -5  -3  -3  295.37   20.70
   5   3   3  242.28   21.10
  -6  -4  -3  238.88   16.70
   6   4   3  180.98   17.00
  -7  -5  -3   73.39    8.10
   7   5   3   66.49    8.60
  -8  -6  -3    8.00    3.90
  -8  -6  -3    2.30    3.40
   8   6   3    8.10    5.40
  -9  -7  -3   -4.90    3.90
   9   7   3    3.60    1.70
   9   7   3    4.30    5.30
   9   7   3    3.40    1.20
  10   8   3   11.70    1.70
  10   8   3   10.00    6.60
  11   9   3   10.80    1.50
  11   9   3    7.90    7.10
  11   9   3    8.60    1.70
  12  10   3   13.90   10.20
  13  11   3   14.20    1.50
  10  12  -4    1.90    0.70
   9  11  -4    2.50    0.90
   8  10  -4    7.10    1.40
   7   9  -4   36.20    3.00
   7   9  -4   33.00    2.70
   6   8  -4   57.89    4.50
  -6  -8   4   50.49    7.80
   5   7  -4   21.90    2.10
   5   7  -4   21.20    3.90
   5   7  -4   21.50    2.40
  -5  -7   4   26.80    4.30
   4   6  -4   32.20    5.10
   4   6  -4   30.40    3.10
  -4  -6   4   36.70    5.20
   3   5  -4  482.65   37.80
  -3  -5   4  553.24   38.20
   2   4  -4   12.70    4.10
  -2  -4   4   17.80    2.70
  -2  -4   4   12.70    3.00
  -2  -4   4    9.20    2.80
   1   3  -4   12.80    4.50
  -1  -3   4   12.20    3.50
  -1  -3   4   14.80    3.10
  -1  -3   4   18.80    5.80
   0   2  -4    5.20    4.10
   0  -2   4    8.10    4.60
   0  -2   4    3.70    3.20
   0  -2   4    8.70    2.30
   0  -2   4    7.20    2.90
  -1   1  -4   50.69    8.30
  -2   0  -4   67.99    7.30
  -2   0  -4   62.89    9.40
   2   0   4   75.29    7.60
  -3  -1  -4   94.99   10.20
   3   1   4  102.69    9.20
  -4  -2  -4   26.70    3.90
  -4  -2  -4   26.30    4.10
   4   2   4   34.20    5.90
  -5  -3  -4  319.47   22.00
   5   3   4  265.37   22.40
   5   3   4  274.87   21.70
  -6  -4  -4  167.58   13.20
   6   4   4  150.48   13.90
  -7  -5  -4   18.60    4.10
  -7  -5  -4   13.10    3.40
   7   5   4    5.90    4.80
  -8  -6  -4    0.60    3.30
   8   6   4    7.00    5.50
   8   6   4    0.90    1.30
  -9  -7  -4   35.60    6.80
   9   7   4   48.00    4.10
   9   7   4   42.00    7.50
   9   7   4   48.20    3.80
  10   8   4    6.70    6.90
  10   8   4   18.00    2.30
  11   9   4    0.70    7.30
  11   9   4    3.40    0.90
  12  10   4    5.90    1.00
  12  10   4    4.30    1.00
  13  11   4    1.90    0.70
  10  12  -5    4.00    0.70
   9  11  -5    3.00    0.80
   7   9  -5    6.70    1.20
   7   9  -5    3.70    1.00
   6   8  -5   19.40    1.80
   6   8  -5   20.10    2.20
  -6  -8   5   21.60    4.80
   5   7  -5   30.30    2.60
   5   7  -5   28.20    2.80
  -5  -7   5   37.10    5.50
   4   6  -5    5.70    1.00
   4   6  -5    7.50    1.50
  -4  -6   5    4.10    3.00
  -4  -6   5    5.80    1.70
  -4  -6   5    5.50    1.10
  -3  -5   5  181.98   12.80
  -3  -5   5  176.58   13.90
  -3  -5   5  168.88   13.10
  -2  -4   5   80.89    6.10
  -2  -4   5   69.29    8.00
  -2  -4   5   94.29    7.60
  -2  -4   5   80.29    6.60
   1   3  -5  119.99   11.40
  -1  -3   5  128.99   12.40
  -1  -3   5   99.19   10.30
  -1  -3   5  102.09   10.50
  -1  -3   5  115.49    8.70
   0   2  -5    9.20    4.30
   0  -2   5   19.80    5.80
   0  -2   5   17.60    3.20
   0  -2   5   12.40    5.00
   0  -2   5   13.60    3.50
  -1   1  -5  472.65   36.50
  -1   1  -5  515.85   37.60
   1  -1   5  533.45   36.50
   1  -1   5  483.45   36.60
  -2   0  -5   -0.10    2.90
  -2   0  -5   -3.00    4.20
  -2   0  -5    0.70    3.00
   2   0   5    3.40    3.10
  -3  -1  -5   16.10    4.50
  -3  -1  -5   12.50    3.10
  -3  -1  -5   13.60    3.60
   3   1   5   12.80    3.50
  -4  -2  -5   50.89    7.30
  -4  -2  -5   44.00    6.60
  -4  -2  -5   52.39    5.20
   4   2   5   60.69    6.90
  -5  -3  -5  155.08   11.90
  -5  -3  -5  131.79   12.30
   5   3   5  132.09   13.00
   5   3   5  151.08   12.10
  -6  -4  -5   84.09    7.90
  -6  -4  -5   81.69    8.60
   6   4   5   71.19    9.00
  -7  -5  -5   17.60    3.90
  -7  -5  -5   19.90    4.50
  -8  -6  -5    2.00    3.60
   8   6   5    7.40    1.20
   8   6   5    4.30    5.60
   8   6   5    5.70    3.50
  -9  -7  -5   72.09    8.80
   9   7   5   73.59   10.90
   9   7   5   85.59    6.20
   9   7   5   83.29    6.30
  10   8   5   13.00    1.60
  10   8   5   11.40    1.50
  10   8   5   11.90    7.20
  11   9   5    5.20    0.90
  11   9   5    5.60    7.70
  11   9   5    5.00    1.30
  12  10   5    5.20    1.00
  13  11   5    1.10    0.60
   9  11  -6    5.70    1.00
   6   8  -6    1.60    0.80
   6   8  -6    1.40    1.00
  -6  -8   6    1.50    0.90
  -6  -8   6    3.00    4.30
  -6  -8   6    0.60    1.60
   5   7  -6    1.10    1.20
   5   7  -6    2.10    0.80
  -5  -7   6    2.50    1.00
  -5  -7   6    2.90    0.90
  -5  -7   6    1.40    1.60
  -5  -7   6    5.30    3.40
   4   6  -6    2.80    1.30
   4   6  -6    2.70    0.80
   4   6  -6    3.50    1.80
  -4  -6   6    3.60    0.90
  -4  -6   6    0.10    2.90
  -4  -6   6    0.50    1.60
  -4  -6   6    3.40    1.10
  -3  -5   6   95.89    8.40
  -3  -5   6   96.19    7.50
  -3  -5   6   95.29    7.10
   2   4  -6   43.30    7.60
  -2  -4   6   33.60    4.70
  -2  -4   6   33.70    3.60
  -2  -4   6   35.70    6.10
  -2  -4   6   32.40    2.80
  -1  -3   6  287.87   21.40
  -1  -3   6  282.67   21.60
  -1  -3   6  286.57   20.70
   0   2  -6   20.10    4.60
   0  -2   6   29.70    4.50
   0  -2   6   24.20    3.80
   0  -2   6   21.40    3.40
   0  -2   6   33.50    5.90
  -1   1  -6   29.50    5.10
  -1   1  -6   31.20    5.50
  -1   1  -6   30.30    4.70
   1  -1   6   32.00    5.60
   1  -1   6   34.90    4.50
   1  -1   6   26.70    4.00
  -2   0  -6  102.79   10.10
  -2   0  -6  126.99   12.00
  -2   0  -6  128.99   10.40
   2   0   6  133.39   10.70
   2   0   6  123.49    9.70
  -3  -1  -6   11.50    4.50
  -3  -1  -6   11.60    3.60
  -3  -1  -6   11.60    2.80
  -4  -2  -6   34.70    6.30
  -4  -2  -6   34.90    4.50
  -4  -2  -6   47.00    7.70
   4   2   6   44.00    6.50
  -5  -3  -6    9.60    2.30
  -5  -3  -6   14.50    4.00
  -5  -3  -6   13.40    3.40
   5   3   6   19.20    3.80
   5   3   6   15.20    4.90
  -6  -4  -6   10.50    3.20
  -7  -5  -6   43.30    5.90
   7   5   6   39.70    3.40
   7   5   6   35.80    6.50
  -8  -6  -6  158.48   13.00
   8   6   6  162.38   11.80
   8   6   6  166.48   11.50
   8   6   6  131.09   14.50
  -9  -7  -6    9.00    4.40
   9   7   6   11.20    2.10
   9   7   6   10.60    7.00
  10   8   6    2.90    0.80
  10   8   6    6.50    7.50
  11   9   6   17.50    8.40
  12  10   6    1.40    0.60
  13  11   6    8.80    1.10
  -9 -11   7    2.50    0.80
  -8 -10   7   14.00    2.70
   6   8  -7   99.99    8.00
  -6  -8   7  114.19    7.90
  -6  -8   7  110.19    8.30
  -6  -8   7  106.49    8.00
   5   7  -7    6.60    1.80
   5   7  -7    6.40    1.20
  -5  -7   7    1.70    3.70
  -5  -7   7    7.20    1.70
  -5  -7   7    7.00    1.40
  -5  -7   7    6.90    1.30
   4   6  -7   37.80    3.40
   4   6  -7   37.00    3.30
   4   6  -7   34.90    3.20
   4   6  -7   40.20    3.60
  -4  -6   7   35.40    3.30
  -4  -6   7   36.80    3.10
  -4  -6   7   42.70    5.40
  -4  -6   7   44.60    3.20
  -4  -6   7   45.80    3.90
   3   5  -7   36.70    3.10
   3   5  -7   30.80    2.80
  -3  -5   7   33.30    2.70
  -3  -5   7   29.40    3.50
  -3  -5   7   38.70    4.80
  -3  -5   7   29.80    2.80
   2   4  -7  380.36   28.20
  -2  -4   7  372.06   26.00
  -2  -4   7  364.66   26.40
  -2  -4   7  329.27   26.90
  -2  -4   7  359.36   26.80
   1   3  -7    8.60    4.10
  -1  -3   7    7.30    2.00
  -1  -3   7    8.30    1.20
  -1  -3   7    7.60    2.70
  -1  -3   7    8.20    3.10
   0   2  -7  134.59   11.70
   0  -2   7  116.19    8.80
   0  -2   7  115.49    9.30
   0  -2   7  120.49    9.70
   0  -2   7  115.19   10.40
  -1   1  -7   27.60    5.00
  -1   1  -7   31.50    4.70
  -1   1  -7   21.40    4.80
   1  -1   7   26.80    3.70
   1  -1   7   24.30    3.90
   1  -1   7   29.60    4.40
  -2   0  -7   -1.00    2.70
  -2   0  -7    3.30    2.90
  -2   0  -7    4.60    4.30
   2   0   7    1.70    3.00
   2   0   7    3.00    2.80
  -3  -1  -7   25.00    4.00
  -3  -1  -7   23.10    3.70
  -3  -1  -7   22.40    2.90
  -3  -1  -7   21.30    4.90
   3   1   7   27.40    5.60
  -4  -2  -7   40.80    3.50
  -4  -2  -7   37.70    5.90
  -4  -2  -7   47.20    5.70
  -4  -2  -7   34.60    4.40
   4   2   7   33.50    6.40
  -5  -3  -7    6.30    2.30
  -5  -3  -7    6.70    3.10
  -5  -3  -7    3.30    4.50
  -5  -3  -7    4.60    1.30
   5   3   7    4.40    3.30
   5   3   7    4.00    4.70
  -6  -4  -7  193.48   13.80
  -6  -4  -7  204.58   15.10
  -6  -4  -7  188.68   16.50
  -6  -4  -7  189.38   14.20
   6   4   7  164.68   15.60
  -7  -5  -7   27.60    4.50
   7   5   7   29.00    4.40
   7   5   7   29.20    2.70
   7   5   7   35.40    6.50
  -8  -6  -7   13.40    4.00
   8   6   7   16.20    2.80
   8   6   7   10.30    6.00
   8   6   7   12.90    1.70
  -9  -7  -7   12.70    4.60
   9   7   7    8.50    7.10
   9   7   7    9.60    1.40
  10   8   7    2.70    8.00
  10   8   7    4.10    0.80
  11   9   7   11.60    8.70
  11   9   7   12.70    1.40
  12  10   7    9.20    1.10
  13  11   7    2.20    0.60
   9  11  -8    0.30    0.60
  -9 -11   8    0.10    0.50
  -9 -11   8    0.50    0.60
   6   8  -8   48.30    3.90
  -6  -8   8   48.80    3.90
  -6  -8   8   50.39    4.40
  -6  -8   8   53.89    3.80
   5   7  -8   37.50    2.90
   5   7  -8   36.50    3.20
  -5  -7   8   28.40    2.70
  -5  -7   8   27.00    4.80
  -5  -7   8   33.90    3.30
  -5  -7   8   31.80    2.70
   4   6  -8   90.29    6.80
   4   6  -8  100.39    7.00
   4   6  -8   88.59    6.90
  -4  -6   8   95.19    6.80
  -4  -6   8   85.79    8.40
  -4  -6   8   94.99    7.20
  -4  -6   8   87.59    6.80
  -4  -6   8   90.39    6.80
   3   5  -8   14.70    1.60
  -3  -5   8   11.60    1.50
  -3  -5   8    9.80    2.00
  -3  -5   8    9.40    1.60
  -3  -5   8   11.80    3.00
  -3  -5   8   10.10    1.60
   2   4  -8   35.50    7.20
   2   4  -8   31.30    3.20
   2   4  -8   28.10    2.70
  -2  -4   8   32.20    2.80
  -2  -4   8   33.30    3.40
  -2  -4   8   30.60    4.50
  -2  -4   8   31.70    6.20
   1   3  -8   55.19    8.00
  -1  -3   8   47.20    3.80
  -1  -3   8   44.90    6.50
  -1  -3   8   45.80    4.50
  -1  -3   8   55.39    5.40
   0   2  -8    5.80    4.00
   0  -2   8    1.90    1.00
   0  -2   8   -0.30    2.80
   0  -2   8    0.90    2.30
   0  -2   8    1.70    1.80
  -1   1  -8  108.29    9.10
  -1   1  -8   98.99    8.90
  -1   1  -8  101.19   10.80
   1  -1   8  110.59    9.50
   1  -1   8   97.59    8.80
   1  -1   8  110.59    8.10
   1  -1   8  107.19    8.40
  -2   0  -8    6.50    2.80
  -2   0  -8    8.20    2.90
  -2   0  -8    9.20    4.30
   2   0   8    9.70    3.10
  -3  -1  -8   31.50    4.60
  -3  -1  -8   40.30    3.40
  -3  -1  -8   36.20    5.60
  -3  -1  -8   43.90    5.50
   3   1   8   35.60    6.10
  -4  -2  -8   62.79    4.90
  -4  -2  -8   57.19    5.60
  -4  -2  -8   63.19    6.60
  -4  -2  -8   62.39    9.30
   4   2   8   62.39    7.60
  -5  -3  -8   34.30    3.10
  -5  -3  -8   33.50    6.10
  -5  -3  -8   34.50    4.10
  -5  -3  -8   34.80    5.70
   5   3   8   42.30    7.70
   5   3   8   43.20    7.60
  -6  -4  -8  106.49    8.40
  -6  -4  -8  118.09    8.80
  -6  -4  -8  115.79   10.00
   6   4   8  107.79   11.50
   6   4   8  108.39    8.30
  -7  -5  -8   17.00    2.40
  -7  -5  -8   11.70    1.80
   7   5   8   12.50    1.70
   7   5   8    5.70    6.00
   7   5   8   11.20    2.00
  -8  -6  -8   13.80    4.00
  -8  -6  -8    6.50    2.00
   8   6   8   11.60    6.00
   8   6   8    6.70    1.50
  -9  -7  -8    1.40    4.80
   9   7   8    2.70    0.80
   9   7   8    4.20    1.30
  10   8   8    7.00    1.20
  10   8   8    2.60    8.30
  11   9   8    5.00    0.90
  12  10   8    0.90    0.50
  13  11   8    2.40    0.50
   9  11  -9    4.90    0.80
  -9 -11   9    4.30    0.60
   8  10  -9    1.90    0.70
  -8 -10   9    2.30    0.60
  -8 -10   9    2.10    0.60
  -8 -10   9    1.60    0.50
   5   7  -9   30.20    2.60
   5   7  -9   25.10    2.80
  -5  -7   9   33.70    3.10
  -5  -7   9   27.70    2.50
  -5  -7   9   30.00    2.50
  -5  -7   9   32.20    2.40
   4   6  -9   11.80    1.90
  -4  -6   9   10.60    2.20
  -4  -6   9   11.40    1.40
  -4  -6   9   11.20    1.80
  -4  -6   9    8.80    3.50
  -4  -6   9   10.90    1.40
   3   5  -9    7.50    1.30
   3   5  -9    7.10    1.30
   3   5  -9    5.30    1.00
  -3  -5   9    5.00    1.20
  -3  -5   9    4.10    1.80
  -3  -5   9    9.60    3.10
  -3  -5   9    4.30    1.00
  -3  -5   9    4.20    1.00
   2   4  -9   21.80    2.00
   2   4  -9   21.70    2.20
   2   4  -9   26.00    4.60
   2   4  -9   20.80    2.50
   2   4  -9   15.20    2.30
  -2  -4   9   21.80    2.00
  -2  -4   9   19.00    3.40
  -2  -4   9   19.20    1.90
  -2  -4   9   15.50    3.90
  -2  -4   9   20.90    2.10
  -2  -4   9   20.20    2.90
   1   3  -9   50.39    7.60
   1   3  -9   46.90    4.10
   1   3  -9   53.89    4.10
  -1  -3   9   57.79    6.90
  -1  -3   9   45.20    4.60
  -1  -3   9   60.79    4.00
  -1  -3   9   48.20    4.00
  -1  -3   9   56.19    5.40
  -1  -3   9   44.70    4.00
   0  -2   9   20.20    3.70
   0  -2   9   14.30    1.70
   0  -2   9   11.70    3.40
  -1   1  -9   53.19    4.80
  -1   1  -9   70.99    8.70
  -1   1  -9   58.99    5.80
  -1   1  -9   55.39    6.40
   1  -1   9   54.39    4.50
   1  -1   9   57.59    5.40
   1  -1   9   60.89    5.40
   1  -1   9   51.49    6.70
  -2   0  -9    0.70    4.10
  -2   0  -9   -0.40    1.30
  -2   0  -9    4.60    2.80
  -2   0  -9   -1.50    2.60
   2   0   9    3.50    3.20
  -3  -1  -9  142.09   11.40
  -3  -1  -9  138.39   13.20
  -3  -1  -9  140.29   10.90
  -3  -1  -9  127.59   10.20
   3   1   9  142.99   11.80
  -4  -2  -9   46.50    6.30
  -4  -2  -9   48.50    5.00
  -4  -2  -9   60.79    9.50
  -4  -2  -9   45.00    4.00
   4   2   9   55.89    6.40
  -5  -3  -9    1.30    5.50
  -5  -3  -9    3.20    1.60
  -5  -3  -9    1.90    1.20
  -5  -3  -9    3.20    2.00
  -5  -3  -9    0.30    3.00
   5   3   9    4.20    3.20
   5   3   9    2.90    1.00
   5   3   9    5.90    5.60
   5   3   9    4.00    1.00
  -6  -4  -9   18.50    2.70
  -6  -4  -9   17.60    2.00
  -6  -4  -9   17.20    3.80
  -6  -4  -9   15.30    3.10
   6   4   9   16.80    1.80
   6   4   9   12.80    5.70
   6   4   9   19.20    3.10
   6   4   9   17.50    3.50
   6   4   9   15.00    1.80
  -7  -5  -9   20.40    2.20
  -7  -5  -9   14.90    4.10
  -7  -5  -9   20.10    3.30
  -7  -5  -9   24.50    2.90
   7   5   9   23.00    2.00
   7   5   9   23.60    3.00
   7   5   9    6.70    6.40
  -8  -6  -9   11.50    2.10
  -8  -6  -9    8.90    1.40
  -8  -6  -9    6.40    4.30
   8   6   9    7.20    1.70
   8   6   9    2.40    6.40
   8   6   9   10.20    1.40
  -9  -7  -9   31.00    3.60
   9   7   9   30.40    3.00
   9   7   9   28.40    8.20
   9   7   9   32.10    2.60
  10   8   9   20.60    1.80
  10   8   9   12.50    9.00
  11   9   9    5.40    0.90
  12  10   9    5.30    0.80
   8  10 -10   10.80    1.10
  -8 -10  10    9.10    0.90
  -8 -10  10   10.00    0.90
  -8 -10  10    7.50    1.00
   7   9 -10    7.80    1.10
  -7  -9  10    8.00    1.00
  -7  -9  10    9.70    1.70
  -7  -9  10   10.70    1.00
   6   8 -10    6.20    1.10
   6   8 -10    5.80    1.80
   6   8 -10    6.50    1.70
  -6  -8  10    4.50    1.90
  -6  -8  10    4.80    1.00
  -6  -8  10    5.30    0.80
   5   7 -10   19.60    1.80
   5   7 -10   17.70    2.00
  -5  -7  10   13.40    1.60
  -5  -7  10   14.60    1.60
  -5  -7  10   18.30    1.60
  -5  -7  10   16.50    2.50
   4   6 -10    0.20    0.80
   4   6 -10    0.40    1.10
   4   6 -10    0.80    1.00
  -4  -6  10    0.20    0.80
  -4  -6  10   -0.80    0.60
  -4  -6  10   -0.70    0.70
  -4  -6  10   -0.60    1.50
  -4  -6  10   -4.30    3.50
   3   5 -10   11.10    1.60
  -3  -5  10    7.70    1.40
  -3  -5  10    8.60    1.20
  -3  -5  10    7.90    1.80
  -3  -5  10   10.00    3.20
   2   4 -10   10.10    1.30
   2   4 -10    8.40    1.50
   2   4 -10   11.60    4.30
   2   4 -10    8.10    1.20
   2   4 -10    7.40    1.30
  -2  -4  10    5.40    1.10
  -2  -4  10    8.80    2.00
  -2  -4  10    6.50    1.30
  -2  -4  10    6.80    1.40
  -2  -4  10    6.70    2.90
   1   3 -10   43.90    3.60
   1   3 -10   46.40    3.50
   1   3 -10   50.59    7.80
  -1  -3  10   44.80    3.50
  -1  -3  10   41.40    5.20
  -1  -3  10   47.70    4.10
  -1  -3  10   39.50    3.50
  -1  -3  10   52.29    6.50
  -1  -3  10   40.70    3.50
  -1  -3  10   41.00    4.20
   0   2 -10   53.59    7.60
   0   2 -10   38.90    3.10
   0  -2  10   33.20    2.90
   0  -2  10   32.10    3.90
   0  -2  10   36.00    3.80
   0  -2  10   41.30    5.80
   0  -2  10   35.50    4.50
   0  -2  10   33.70    3.00
   0  -2  10   33.20    2.90
  -1   1 -10   23.60    2.70
  -1   1 -10   21.50    2.40
  -1   1 -10   19.00    3.20
  -1   1 -10   26.40    2.90
  -1   1 -10   18.50    4.40
  -1   1 -10   16.70    3.90
   1  -1  10   24.40    2.40
   1  -1  10   20.60    3.90
   1  -1  10   25.80    3.70
   1  -1  10   21.30    2.20
   1  -1  10   22.40    2.60
   1  -1  10   30.40    5.30
  -2   0 -10  112.39    9.30
  -2   0 -10  116.09    8.50
  -2   0 -10  127.99   11.80
  -2   0 -10  108.69    8.50
  -2   0 -10  110.19    8.50
  -2   0 -10  108.29    9.60
   2   0  10  119.79    8.40
   2   0  10  110.79    8.40
  -3  -1 -10   47.10    5.90
  -3  -1 -10   50.09    4.10
  -3  -1 -10   48.50    5.10
  -3  -1 -10   46.30    9.50
  -3  -1 -10   46.60    4.00
   3   1  10   52.49    6.60
   3   1  10   50.39    4.00
   3   1  10   41.40    3.80
  -4  -2 -10   51.99    6.30
  -4  -2 -10   55.29   10.20
  -4  -2 -10   48.20    4.20
  -4  -2 -10   54.29    4.10
  -4  -2 -10   44.70    5.00
  -4  -2 -10   44.20    4.10
   4   2  10   50.29    3.90
   4   2  10   47.10    4.20
   4   2  10   52.39    6.70
   4   2  10   54.39    4.00
  -5  -3 -10    4.80    2.30
  -5  -3 -10    8.70    1.70
  -5  -3 -10    5.80    3.60
  -5  -3 -10   10.10    1.90
  -5  -3 -10    9.00    1.60
   5   3  10    8.30    1.40
   5   3  10   10.70    1.60
   5   3  10   10.60    3.40
   5   3  10    9.80    1.80
  -6  -4 -10   45.90    3.90
  -6  -4 -10   52.79    6.90
  -6  -4 -10   48.90    3.90
  -6  -4 -10   47.00    3.70
   6   4  10   36.80    4.50
   6   4  10   46.10    9.20
   6   4  10   45.30    3.60
   6   4  10   48.50    4.30
   6   4  10   44.90    3.60
  -7  -5 -10   36.40    3.20
  -7  -5 -10   42.00    3.90
  -7  -5 -10   35.60    5.50
   7   5  10   20.90    7.30
   7   5  10   39.70    3.00
  -8  -6 -10   11.10    1.80
  -8  -6 -10   15.60    2.10
  -8  -6 -10   15.90    3.00
  -8  -6 -10   13.70    2.00
  -8  -6 -10   12.70    4.90
   8   6  10   16.00    2.30
   8   6  10   16.60    9.90
   8   6  10   16.90    1.60
  -9  -7 -10   31.40    2.80
  -9  -7 -10   26.50    2.50
  -9  -7 -10   30.70    3.60
   9   7  10   28.40    8.50
   9   7  10   31.90    2.40
   9   7  10   25.90    2.80
 -10  -8 -10    7.50    1.30
 -10  -8 -10   11.00    1.50
  11   9  10    0.20    0.50
  12  10  10    0.50    0.40
   8  10 -11   15.90    1.30
  -8 -10  11   13.20    1.20
  -8 -10  11   12.60    1.20
   7   9 -11    5.30    0.90
  -7  -9  11    6.00    1.60
  -7  -9  11    3.80    0.60
  -7  -9  11    3.50    0.60
  -7  -9  11    3.80    0.60
   6   8 -11    1.00    0.60
   6   8 -11    1.00    1.20
  -6  -8  11    2.40    1.60
  -6  -8  11    0.90    0.50
  -6  -8  11    1.60    0.60
   5   7 -11   12.10    1.60
   5   7 -11   12.10    1.30
   5   7 -11   11.40    1.50
   5   7 -11   13.00    1.50
  -5  -7  11   10.90    1.20
  -5  -7  11    9.40    1.20
  -5  -7  11   11.40    1.30
  -5  -7  11   13.90    2.50
   4   6 -11   63.59    4.40
   4   6 -11   53.99    4.30
   4   6 -11   51.29    4.50
   4   6 -11   60.69    4.40
  -4  -6  11   51.69    4.30
  -4  -6  11   62.59    4.30
  -4  -6  11   52.09    4.80
  -4  -6  11   57.19    4.30
   3   5 -11   19.20    1.90
   3   5 -11   18.80    1.80
   3   5 -11   20.50    2.10
  -3  -5  11   15.60    3.60
  -3  -5  11   18.30    1.70
  -3  -5  11   15.30    1.80
  -3  -5  11   18.50    1.80
  -3  -5  11   14.70    2.70
   2   4 -11   12.20    4.40
  -2  -4  11    6.10    2.90
  -2  -4  11    5.60    1.80
  -2  -4  11    3.60    1.10
  -2  -4  11    4.30    1.00
   1   3 -11    8.90    1.40
  -1  -3  11    5.40    1.00
  -1  -3  11    9.70    3.90
  -1  -3  11    3.50    2.00
  -1  -3  11    7.10    1.40
  -1  -3  11    2.90    3.30
  -1  -3  11    5.40    0.90
  -1  -3  11    3.80    1.00
   0   2 -11   47.00    8.10
   0   2 -11   44.60    3.60
   0   2 -11   44.40    3.60
   0  -2  11   41.60    3.80
   0  -2  11   42.80    5.00
   0  -2  11   49.00    3.60
   0  -2  11   54.99    6.90
   0  -2  11   41.40    3.60
   0  -2  11   46.80    4.80
  -1   1 -11  116.09   10.70
  -1   1 -11  133.39   12.50
  -1   1 -11  137.09    9.70
  -1   1 -11  126.09    9.70
  -1   1 -11  121.99    9.70
   1  -1  11  142.69    9.70
   1  -1  11  139.69    9.70
   1  -1  11  111.79    9.70
   1  -1  11  139.99   11.40
   1  -1  11  146.09    9.70
   1  -1  11  131.79    9.70
   1  -1  11  130.99   10.50
  -2   0 -11   -1.70    4.40
  -2   0 -11   -1.10    2.70
  -2   0 -11   -1.40    1.20
  -2   0 -11    1.30    2.80
  -2   0 -11    0.80    1.20
  -2   0 -11    0.60    1.10
  -2   0 -11    1.60    1.30
   2   0  11    1.20    3.00
   2   0  11    1.10    1.10
   2   0  11    0.00    1.00
   2   0  11    0.10    0.90
  -3  -1 -11   19.30    5.30
  -3  -1 -11   19.00    3.80
  -3  -1 -11   22.80    2.20
  -3  -1 -11   21.60    3.80
  -3  -1 -11   23.40    2.40
  -3  -1 -11   20.10    2.30
   3   1  11   19.40    2.10
   3   1  11   23.50    2.40
   3   1  11   20.40    2.10
   3   1  11   16.90    3.70
  -4  -2 -11    3.30    1.10
  -4  -2 -11    2.50    2.40
  -4  -2 -11    4.30    1.20
  -4  -2 -11   -5.60    5.50
  -4  -2 -11    2.50    1.20
   4   2  11    6.50    1.40
   4   2  11    7.30    3.30
   4   2  11    3.20    0.90
   4   2  11    2.50    0.90
  -5  -3 -11   18.10    2.70
  -5  -3 -11   15.50    2.20
  -5  -3 -11   13.90    2.10
  -5  -3 -11   19.20    4.30
  -5  -3 -11   20.60    2.00
   5   3  11   17.10    2.60
   5   3  11   21.20    1.80
   5   3  11   18.90    1.80
   5   3  11   15.10    6.30
  -6  -4 -11    5.90    1.30
  -6  -4 -11    8.10    1.20
  -6  -4 -11    6.30    2.10
  -6  -4 -11    3.70    4.10
   6   4  11    6.60    6.20
   6   4  11    8.20    1.10
   6   4  11    8.60    1.40
   6   4  11    7.30    2.50
   6   4  11    5.30    2.00
  -7  -5 -11    0.70    4.50
  -7  -5 -11    2.50    1.10
  -7  -5 -11    0.80    1.80
  -7  -5 -11    0.60    1.10
  -7  -5 -11    0.70    1.00
   7   5  11    2.40    0.80
   7   5  11    4.10    1.30
   7   5  11    6.50    7.10
  -8  -6 -11   -0.30    1.90
  -8  -6 -11    1.40    1.10
  -8  -6 -11   -0.40    0.80
  -8  -6 -11    0.60    1.00
   8   6  11   -1.50    7.00
   8   6  11    0.40    0.70
   8   6  11    3.90    1.30
  -9  -7 -11    1.80    0.90
  -9  -7 -11    1.70    0.80
   9   7  11    1.00    1.10
   9   7  11   -7.60    8.60
   9   7  11    0.80    0.60
 -10  -8 -11    1.00    0.70
 -10  -8 -11    0.00    0.70
  10   8  11    1.00    0.50
 -11  -9 -11    2.90    0.70
  11   9  11    3.40    0.60
  12  10  11    1.00    0.40
   7   9 -12    5.10    0.80
  -7  -9  12    3.10    0.60
  -7  -9  12    3.40    0.50
  -7  -9  12    3.40    0.50
   6   8 -12    4.50    0.90
   6   8 -12    4.20    1.10
  -6  -8  12    5.50    1.60
  -6  -8  12    3.50    0.60
  -6  -8  12    3.40    0.60
  -6  -8  12    4.10    0.60
   5   7 -12    2.00    1.20
   5   7 -12    5.50    1.50
  -5  -7  12    3.60    1.50
  -5  -7  12    3.30    1.10
   4   6 -12   28.00    2.40
   4   6 -12   29.30    2.40
   4   6 -12   28.20    2.30
  -4  -6  12   32.00    2.30
  -4  -6  12   31.00    3.20
  -4  -6  12   25.90    2.30
  -4  -6  12   25.50    2.30
   3   5 -12   34.30    2.60
  -3  -5  12   27.40    2.40
  -3  -5  12   26.10    2.40
  -3  -5  12   31.60    3.30
   2   4 -12   18.90    2.00
   2   4 -12   22.20    1.90
   2   4 -12   19.90    1.80
  -2  -4  12   17.50    1.80
  -2  -4  12   16.80    3.60
  -2  -4  12   17.40    1.80
  -2  -4  12   16.30    1.80
  -2  -4  12   18.30    3.00
   1   3 -12    0.10    4.90
   1   3 -12    3.70    1.00
   1   3 -12    6.90    1.10
  -1  -3  12    1.70    2.90
  -1  -3  12    2.30    1.00
  -1  -3  12    3.60    3.90
  -1  -3  12    5.50    1.00
  -1  -3  12    6.20    2.10
  -1  -3  12    4.50    1.30
   0   2 -12    6.30    4.70
   0   2 -12    4.10    1.00
   0  -2  12    7.50    1.40
   0  -2  12    4.70    3.50
   0  -2  12    4.70    1.20
   0  -2  12    5.10    1.00
   0  -2  12    2.70    3.10
  -1   1 -12    4.80    1.30
  -1   1 -12    3.40    4.70
  -1   1 -12    5.80    3.50
  -1   1 -12    2.70    1.00
  -1   1 -12    3.30    1.10
   1  -1  12   -1.10    3.20
   1  -1  12    3.00    1.00
   1  -1  12    3.20    1.00
   1  -1  12    0.80    1.00
  -2   0 -12   67.99    5.40
  -2   0 -12   74.89    5.40
  -2   0 -12   76.69   10.20
  -2   0 -12   65.69    5.40
  -2   0 -12   65.29    6.80
  -2   0 -12   68.89    5.30
   2   0  12   66.79    5.30
   2   0  12   71.29    5.40
   2   0  12   72.29    5.30
   2   0  12   79.59    8.20
  -3  -1 -12   27.60    2.90
  -3  -1 -12   38.50    3.10
  -3  -1 -12   32.20    6.20
  -3  -1 -12   30.10    4.50
  -3  -1 -12   31.00    4.50
  -3  -1 -12   37.20    2.90
  -3  -1 -12   29.70    2.80
   3   1  12   44.40    6.70
   3   1  12   30.90    2.70
   3   1  12   28.30    2.90
   3   1  12   32.00    2.70
  -4  -2 -12    2.30    1.00
  -4  -2 -12    2.00    1.10
  -4  -2 -12    6.40    3.60
  -4  -2 -12    3.50    2.20
   4   2  12    0.70    6.40
   4   2  12    7.50    3.60
   4   2  12    4.00    0.80
  -5  -3 -12    3.50    1.00
  -5  -3 -12    1.30    1.00
  -5  -3 -12    8.60    4.10
  -5  -3 -12    0.50    2.00
  -5  -3 -12    2.50    1.00
   5   3  12    3.20    0.70
   5   3  12    9.80    6.30
   5   3  12    2.50    0.80
   5   3  12    3.00    1.90
  -6  -4 -12    5.70    1.10
  -6  -4 -12    4.60    1.10
  -6  -4 -12    6.20    1.20
  -6  -4 -12    0.50    4.40
  -6  -4 -12    3.80    2.10
   6   4  12    4.50    1.80
   6   4  12    8.30    1.10
   6   4  12    5.60    1.00
   6   4  12    7.20    1.50
   6   4  12   10.30    7.60
  -7  -5 -12    9.30    1.60
  -7  -5 -12   10.80    1.40
  -7  -5 -12   13.60    2.30
   7   5  12   14.20    1.40
   7   5  12   14.60    2.20
   7   5  12   11.20    7.10
  -8  -6 -12    5.50    1.10
  -8  -6 -12    5.50    0.90
  -8  -6 -12    6.90    2.00
  -8  -6 -12    6.90    1.30
   8   6  12    5.10    7.60
   8   6  12    5.30    1.00
   8   6  12    7.60    1.40
  -9  -7 -12    1.80    0.80
  -9  -7 -12    2.90    1.80
  -9  -7 -12    1.10    0.70
   9   7  12    1.80    1.00
   9   7  12    1.70    0.50
 -10  -8 -12    7.80    1.10
 -10  -8 -12    6.40    1.00
 -10  -8 -12    5.50    1.80
  10   8  12    6.90    0.90
 -11  -9 -12    1.80    0.60
  -7  -9  13    0.20    0.50
  -7  -9  13   -0.20    0.40
   6   8 -13    0.30    1.20
   6   8 -13    0.70    0.50
  -6  -8  13    0.50    0.40
  -6  -8  13    0.80    0.50
  -6  -8  13    0.80    0.40
   5   7 -13    5.00    1.00
   5   7 -13    5.70    0.90
  -5  -7  13    5.00    0.80
  -5  -7  13    6.00    1.00
  -5  -7  13    4.50    0.80
  -5  -7  13    6.10    0.90
  -5  -7  13    6.10    1.80
   4   6 -13    2.60    0.60
   4   6 -13    2.50    0.90
   4   6 -13    2.20    0.80
  -4  -6  13    2.20    0.60
  -4  -6  13    2.90    0.60
  -4  -6  13    1.10    1.60
  -4  -6  13    2.70    0.60
  -4  -6  13    2.40    0.70
   3   5 -13    4.30    0.90
   3   5 -13    5.60    1.00
  -3  -5  13    4.70    0.90
  -3  -5  13    4.80    0.80
  -3  -5  13    3.90    1.90
  -3  -5  13    6.90    0.80
  -3  -5  13    5.40    1.00
   2   4 -13    7.70    1.20
   2   4 -13    6.70    1.40
   2   4 -13    8.40    1.30
  -2  -4  13    7.60    1.20
  -2  -4  13    5.60    1.20
  -2  -4  13    8.90    2.20
  -2  -4  13    8.10    1.40
  -2  -4  13    7.30    0.90
   1   3 -13   18.60    1.90
   1   3 -13   21.40    1.90
   1   3 -13   17.70    2.20
  -1  -3  13   22.50    2.10
  -1  -3  13   19.60    2.00
  -1  -3  13   19.40    1.90
  -1  -3  13   21.60    1.90
  -1  -3  13   18.20    1.90
   0   2 -13   12.60    5.40
   0   2 -13   13.70    1.60
   0   2 -13   12.00    1.60
   0  -2  13   13.70    1.70
   0  -2  13   10.60    1.70
   0  -2  13   15.80    4.20
   0  -2  13   12.70    1.40
   0  -2  13   13.20    1.60
  -1   1 -13   12.20    1.50
  -1   1 -13   13.10    5.50
  -1   1 -13   11.30    1.60
   1  -1  13    8.70    1.50
   1  -1  13   11.00    3.90
   1  -1  13   11.80    1.50
  -2   0 -13   -1.60    5.50
  -2   0 -13    2.80    2.80
  -2   0 -13   -0.10    1.00
  -2   0 -13   -0.50    0.90
  -2   0 -13    2.10    3.80
  -2   0 -13   -1.10    1.10
  -2   0 -13    1.60    1.10
   2   0  13    1.10    1.00
   2   0  13   -0.90    3.70
   2   0  13   -1.60    0.80
  -3  -1 -13   13.70    2.60
  -3  -1 -13    2.80    3.70
  -3  -1 -13    9.10    1.30
  -3  -1 -13    9.80    1.70
  -3  -1 -13   10.70    1.50
   3   1  13    9.80    1.40
   3   1  13   13.00    1.70
   3   1  13    9.50    1.40
   3   1  13    1.90    3.70
  -4  -2 -13    2.50    1.00
  -4  -2 -13    2.90    1.00
  -4  -2 -13    2.60    1.00
  -4  -2 -13    0.70    3.90
  -4  -2 -13    0.10    2.20
   4   2  13    3.20    0.80
   4   2  13    5.60    6.60
   4   2  13    4.30    0.80
  -5  -3 -13   30.70    5.30
  -5  -3 -13   21.60    2.10
  -5  -3 -13   22.30    2.10
  -5  -3 -13   19.00    2.20
  -5  -3 -13   21.90    3.40
   5   3  13   22.20    1.90
   5   3  13   19.50    6.90
   5   3  13   25.10    2.00
   5   3  13   24.30    2.50
   5   3  13   20.00    2.50
  -6  -4 -13   11.90    2.30
  -6  -4 -13    8.00    1.20
  -6  -4 -13    9.90    1.50
   6   4  13   14.00    2.40
   6   4  13   12.60    1.30
   6   4  13   12.90    1.90
   6   4  13   11.00    1.20
   6   4  13   17.10    7.10
  -7  -5 -13    8.80    2.10
  -7  -5 -13    8.60    1.40
  -7  -5 -13    8.60    1.20
  -7  -5 -13    8.30    1.40
   7   5  13   10.70    1.90
   7   5  13   13.70    7.40
   7   5  13   10.00    1.10
  -8  -6 -13    6.20    1.00
  -8  -6 -13    5.50    1.90
  -8  -6 -13    6.20    1.10
   8   6  13    6.40    1.10
   8   6  13    6.00    1.20
  -9  -7 -13    4.20    1.70
  -9  -7 -13    2.20    0.70
  -9  -7 -13    2.70    0.70
   9   7  13    3.10    0.50
 -10  -8 -13    3.40    0.70
 -10  -8 -13    5.00    1.00
  10   8  13    4.80    0.70
 -11  -9 -13    2.20    0.50
  11   9  13    1.00    0.40
   6   8 -14    3.60    0.70
  -6  -8  14    4.10    0.60
  -6  -8  14    3.60    0.60
  -6  -8  14    3.30    0.50
   5   7 -14    2.00    0.60
  -5  -7  14    1.50    0.60
  -5  -7  14    1.80    0.40
  -5  -7  14    2.10    0.60
  -5  -7  14    1.30    0.50
   4   6 -14    4.90    0.60
   4   6 -14    2.60    0.70
   4   6 -14    3.90    0.80
  -4  -6  14    3.50    0.60
  -4  -6  14    3.70    0.70
  -4  -6  14    7.10    1.80
  -4  -6  14    4.10    0.70
  -4  -6  14    5.50    0.90
   3   5 -14    2.50    0.60
   3   5 -14    2.20    0.80
   3   5 -14    3.80    0.80
  -3  -5  14    2.20    0.60
  -3  -5  14    2.80    0.60
  -3  -5  14    1.90    0.70
  -3  -5  14    1.50    2.10
   2   4 -14   21.00    1.70
   2   4 -14   14.10    1.80
  -2  -4  14   13.40    1.70
  -2  -4  14   18.10    1.50
  -2  -4  14   16.80    1.60
  -2  -4  14   13.20    1.90
  -2  -4  14   19.40    1.60
   1   3 -14   12.00    1.40
   1   3 -14   10.10    1.60
   1   3 -14   11.80    1.40
  -1  -3  14   12.70    1.40
  -1  -3  14   11.60    1.30
  -1  -3  14   11.80    1.60
  -1  -3  14   12.60    1.40
   0   2 -14    3.70    0.80
   0   2 -14   -1.60    6.00
   0   2 -14    6.90    1.20
   0   2 -14    3.80    1.20
   0  -2  14    0.80    4.70
   0  -2  14    2.80    0.90
   0  -2  14    4.80    0.90
  -1   1 -14   25.50    2.10
  -1   1 -14   22.00    6.70
  -1   1 -14   22.10    2.10
   1  -1  14   20.90    2.10
   1  -1  14   23.90    2.20
   1  -1  14   14.20    4.60
   1  -1  14   24.20    2.10
  -2   0 -14    6.20    1.10
  -2   0 -14    6.60    1.20
  -2   0 -14    4.50    1.10
   2   0  14    0.00    4.00
   2   0  14    3.90    0.90
   2   0  14    7.10    1.30
   2   0  14    8.00    1.40
  -3  -1 -14    0.80    1.00
  -3  -1 -14    2.20    1.10
  -3  -1 -14    1.20    2.40
   3   1  14    3.90    1.00
   3   1  14    1.40    0.70
   3   1  14    1.70    3.90
  -4  -2 -14    2.20    2.20
  -4  -2 -14    1.90    0.80
  -4  -2 -14    3.10    0.90
  -4  -2 -14    3.80    0.90
   4   2  14    4.70    1.20
   4   2  14    3.30    0.70
   4   2  14    3.00    0.70
   4   2  14    6.60    6.60
  -5  -3 -14    2.10    0.80
  -5  -3 -14    4.20    0.90
  -5  -3 -14    3.30    0.90
  -5  -3 -14    4.40    2.10
   5   3  14    1.50    6.90
   5   3  14    1.60    1.20
   5   3  14    4.10    0.70
   5   3  14    4.10    0.70
   5   3  14    4.50    1.00
  -6  -4 -14    3.10    0.80
  -6  -4 -14    3.50    0.90
  -6  -4 -14    4.80    2.00
  -6  -4 -14    4.30    0.90
   6   4  14    4.90    7.40
   6   4  14    3.20    0.70
   6   4  14    2.30    0.60
   6   4  14    4.60    1.60
  -7  -5 -14    5.30    1.00
  -7  -5 -14    1.80    1.90
  -7  -5 -14    3.50    0.90
   7   5  14    5.80    1.00
  -8  -6 -14    8.30    1.20
  -8  -6 -14    9.80    1.20
  -8  -6 -14    8.40    1.30
  -8  -6 -14    8.90    2.00
   8   6  14   10.40    1.00
   8   6  14   10.70    1.60
  -9  -7 -14    0.80    0.60
  -9  -7 -14    0.00    0.60
   9   7  14    1.70    0.50
 -10  -8 -14    1.60    0.60
 -10  -8 -14    0.60    0.50
  10   8  14    1.50    0.50
   6   8 -15    7.50    0.90
  -6  -8  15    8.20    0.80
   5   7 -15    1.50    0.50
   5   7 -15    1.50    0.90
  -5  -7  15    1.20    0.60
  -5  -7  15    1.60    0.40
  -5  -7  15    1.00    0.60
  -5  -7  15    1.10    0.40
   4   6 -15    0.40    0.50
   4   6 -15    2.10    0.70
  -4  -6  15    0.20    0.70
  -4  -6  15    0.30    0.50
  -4  -6  15    0.30    0.50
  -4  -6  15    0.80    0.40
   3   5 -15    5.20    0.70
   3   5 -15    6.10    0.90
   3   5 -15    5.30    1.10
  -3  -5  15    3.80    0.70
  -3  -5  15    4.20    0.70
  -3  -5  15    5.60    0.90
  -3  -5  15    4.00    0.80
   2   4 -15    3.00    0.80
  -2  -4  15    4.40    0.80
  -2  -4  15    1.60    0.90
   1   3 -15    7.90    1.10
   1   3 -15    7.20    1.10
  -1  -3  15    6.90    1.20
  -1  -3  15    6.20    1.20
  -1  -3  15    5.60    1.00
   0   2 -15    3.10    1.10
   0   2 -15    3.60    0.80
   0   2 -15    5.80    1.10
   0  -2  15    3.90    0.80
   0  -2  15    5.30    0.90
   0  -2  15    5.10    0.90
  -1   1 -15   25.50    7.90
  -1   1 -15   19.20    1.80
  -1   1 -15   18.90    1.90
   1  -1  15   18.50    1.80
   1  -1  15   20.30    1.90
   1  -1  15   22.70    2.10
  -2   0 -15    2.00    1.00
  -2   0 -15    0.00    0.70
  -2   0 -15   -0.10    0.70
   2   0  15   -0.10    0.60
   2   0  15    0.80    0.90
  -3  -1 -15   14.90    1.80
  -3  -1 -15   13.70    1.80
  -3  -1 -15   18.80    1.70
  -3  -1 -15   17.40    1.80
   3   1  15   17.90    1.70
   3   1  15   18.30    7.10
   3   1  15   17.90    1.60
   3   1  15   17.50    1.80
  -4  -2 -15    6.30    0.90
  -4  -2 -15    5.70    1.00
  -4  -2 -15    9.00    2.30
  -4  -2 -15    6.20    1.20
   4   2  15    6.70    1.00
   4   2  15    8.10    1.20
   4   2  15    6.80    1.00
   4   2  15    2.70    7.00
  -5  -3 -15    3.30    2.20
  -5  -3 -15    5.50    0.90
  -5  -3 -15    6.00    1.10
  -5  -3 -15    6.90    1.10
   5   3  15    5.70    0.90
   5   3  15   10.70    7.60
   5   3  15    5.00    1.30
   5   3  15    5.80    1.00
   5   3  15    5.80    1.00
  -6  -4 -15   13.30    1.40
  -6  -4 -15   10.20    1.30
  -6  -4 -15   10.90    1.30
  -6  -4 -15   12.30    2.30
   6   4  15   13.60    1.20
   6   4  15   14.10    1.60
   6   4  15   12.80    1.20
   6   4  15   12.00    1.70
  -7  -5 -15    6.70    2.10
  -7  -5 -15    7.70    1.10
  -7  -5 -15    6.10    1.10
   7   5  15    8.30    1.10
   7   5  15    7.40    0.90
  -8  -6 -15    8.00    1.10
  -8  -6 -15   10.50    1.20
   8   6  15   11.90    1.00
   8   6  15   11.40    1.50
  -9  -7 -15   -0.40    0.50
  -9  -7 -15    0.70    0.60
   9   7  15    0.80    0.40
   5   7 -16    0.30    0.80
   5   7 -16   -0.20    0.50
  -5  -7  16    0.10    0.50
  -5  -7  16    0.00    0.50
  -5  -7  16    0.90    0.40
   4   6 -16    1.50    0.60
   4   6 -16    1.60    0.60
   4   6 -16    0.10    0.40
  -4  -6  16    1.00    0.40
  -4  -6  16    0.80    0.50
   3   5 -16    5.30    0.60
   3   5 -16    4.90    0.80
   3   5 -16    4.70    0.90
  -3  -5  16    4.50    0.80
  -3  -5  16    4.90    0.90
  -3  -5  16    5.00    0.80
   2   4 -16    1.10    0.60
   2   4 -16    0.50    0.50
   2   4 -16    0.70    0.70
  -2  -4  16    0.50    0.50
  -2  -4  16    0.40    0.70
  -2  -4  16    1.30    0.60
   1   3 -16    8.20    1.00
   1   3 -16    8.70    1.30
   1   3 -16    6.90    1.00
  -1  -3  16    7.80    1.10
  -1  -3  16    7.20    1.10
  -1  -3  16    8.60    1.10
   0   2 -16    6.60    1.00
   0  -2  16    7.60    1.10
   0  -2  16    6.70    1.00
   0  -2  16    4.90    0.90
  -1   1 -16    1.80    0.90
   1  -1  16    1.70    0.90
   1  -1  16    1.80    1.00
  -2   0 -16   16.10    1.50
   2   0  16   11.40    1.40
   2   0  16   13.80    1.60
  -3  -1 -16    0.30    0.80
  -4  -2 -16    3.00    2.80
  -4  -2 -16    2.30    0.90
  -4  -2 -16    1.80    0.70
  -4  -2 -16    1.00    0.60
   4   2  16    0.90    0.60
   4   2  16    1.10    0.90
   4   2  16    0.90    0.50
   4   2  16    0.30    0.70
  -5  -3 -16   12.70    1.50
  -5  -3 -16   17.60    3.50
  -5  -3 -16   15.40    1.40
  -5  -3 -16   14.10    1.40
   5   3  16   16.30    1.60
   5   3  16   13.70    1.30
   5   3  16   14.80    1.30
   5   3  16   14.10    1.80
  -6  -4 -16    2.10    0.70
  -6  -4 -16    0.60    2.20
  -6  -4 -16    1.10    0.60
   6   4  16    1.40    0.80
   6   4  16    0.10    1.20
   6   4  16    1.30    0.40
  -7  -5 -16    3.50    0.70
  -7  -5 -16    1.60    0.60
  -7  -5 -16    1.80    0.60
   7   5  16    3.40    0.80
   7   5  16    1.90    0.50
  -8  -6 -16    0.00    0.40
  -8  -6 -16   -0.70    0.60
   8   6  16    0.90    0.40
   4   6 -17   10.60    1.00
   4   6 -17    6.20    1.10
   4   6 -17    8.20    0.90
  -4  -6  17    8.10    0.90
  -4  -6  17    9.90    0.90
   3   5 -17    3.70    0.70
   3   5 -17    1.90    0.70
   3   5 -17    3.00    0.50
  -3  -5  17    3.30    0.60
  -3  -5  17    3.20    0.60
   2   4 -17    1.50    0.60
  -2  -4  17    2.00    0.60
  -2  -4  17    1.90    0.60
  -2  -4  17    1.20    0.70
   1   3 -17    0.50    0.50
   1   3 -17    0.80    0.60
  -1  -3  17    1.00    0.60
  -1  -3  17    0.80    0.60
  -1  -3  17    1.20    0.70
   0   2 -17    3.10    0.70
   0   2 -17    2.10    0.60
   0  -2  17    3.70    0.60
   0  -2  17    2.50    1.00
   0  -2  17    3.60    0.70
  -1   1 -17    8.70    1.00
  -1   1 -17    7.80    1.10
   1  -1  17    8.40    1.10
   1  -1  17    8.10    0.90
  -2   0 -17   -0.30    0.60
  -2   0 -17    0.30    0.60
   2   0  17   -0.50    0.70
   2   0  17    0.40    0.40
  -3  -1 -17   19.70    1.70
  -3  -1 -17   23.80    1.90
   3   1  17   21.40    1.70
   3   1  17   17.20    1.80
  -4  -2 -17    6.30    0.90
  -4  -2 -17    5.40    1.20
   4   2  17    4.00    1.00
   4   2  17    7.90    1.10
   4   2  17    6.20    0.80
  -5  -3 -17    3.90    0.90
  -5  -3 -17    5.00    0.80
  -5  -3 -17    5.60    1.00
   5   3  17    6.20    1.10
   5   3  17    3.60    0.70
   5   3  17    5.20    1.10
   5   3  17    3.40    0.60
  -6  -4 -17    4.40    0.60
  -6  -4 -17    2.90    0.80
  -6  -4 -17    4.30    0.80
   6   4  17    4.30    0.80
   6   4  17    3.10    0.50
  -7  -5 -17    4.60    0.80
  -7  -5 -17    5.30    0.90
  -7  -5 -17    5.90    0.90
   7   5  17    4.50    0.60
   2   4 -18    1.30    0.70
  -2  -4  18   -0.20    0.70
  -2  -4  18    0.40    0.50
  -2  -4  18    1.30    0.80
   1   3 -18    4.00    0.70
   1   3 -18    4.60    0.70
  -1  -3  18    5.20    0.80
  -1  -3  18    4.80    0.80
  -1  -3  18    6.00    1.00
   0   2 -18    2.10    0.50
   0   2 -18    2.80    0.50
   0  -2  18    2.40    0.50
   0  -2  18    4.00    0.80
  -1   1 -18    2.00    0.50
  -1   1 -18    1.40    0.50
   1  -1  18    1.90    0.60
   1  -1  18    0.90    0.40
  -2   0 -18    0.70    0.50
  -2   0 -18    1.90    0.60
   2   0  18    1.20    0.70
   2   0  18    1.60    0.40
  -3  -1 -18    1.00    0.50
  -3  -1 -18   -0.60    0.90
   3   1  18    0.30    0.40
   3   1  18    0.50    0.70
   3   1  18    0.40    0.50
  -4  -2 -18    3.00    0.50
   4   2  18    1.40    0.60
   4   2  18    2.10    0.50
   4   2  18    0.50    0.80
  -5  -3 -18    1.00    0.60
   5   3  18    1.70    0.90
   5   3  18    1.40    1.00
  -6  -4 -18   -0.50    0.50
   6   4  18    0.70    0.60
   0   2 -19    0.90    0.40
   0   2 -19    2.00    0.40
   0  -2  19    2.00    0.40
   0  -2  19    1.50    0.60
  -1   1 -19   -0.20    0.50
  -1   1 -19    0.40    0.40
   1  -1  19    2.10    0.70
   1  -1  19    0.30    0.50
  -2   0 -19    0.70    0.50
  -2   0 -19   -0.10    0.50
   2   0  19    0.70    0.40
   2   0  19    0.60    0.70
  -3  -1 -19    1.10    0.40
   3   1  19   -0.60    0.70
   3   1  19    0.90    0.40
   3   1  19    1.20    0.50
  -4  -2 -19    2.00    0.50
   4   2  19    2.40    0.80
   4   2  19    2.10    0.40
   4   2  19    1.40    0.50
  -2   2  19    0.20    0.40
  -2   2  19    0.40    0.40
  -2   2  19    2.20    0.70
   2  -2 -19    0.70    0.50
  -3   1  19    6.40    0.90
  -3   1  19    4.50    0.90
   3  -1 -19    5.90    1.00
   3  -1 -19    5.50    0.70
  -4   0  19   -0.50    0.70
  -4   0  19    0.20    0.40
  -4   0  19   -0.80    0.40
   4   0 -19    0.50    0.70
   4   0 -19   -0.30    0.50
  -5  -1  19    4.10    1.20
  -5  -1  19    3.40    0.80
   5   1 -19    3.90    0.70
   5   1 -19    4.70    1.00
  -6  -2  19    0.80    0.60
  -6  -2  19    0.10    0.40
   6   2 -19    0.60    0.40
   6   2 -19    0.50    0.40
   0   4  18    0.50    1.00
   0   4  18    0.40    0.60
   0  -4 -18   -0.60    0.80
  -1   3  18    3.60    0.90
  -1   3  18    3.70    0.60
   1  -3 -18    1.70    1.10
   1  -3 -18    4.10    1.00
  -2   2  18    1.00    0.50
  -2   2  18    1.50    0.80
  -2   2  18    1.20    0.40
   2  -2 -18    0.90    0.50
  -3   1  18    1.50    0.50
  -3   1  18    0.30    0.70
  -3   1  18    0.40    0.40
   3  -1 -18    1.10    0.70
   3  -1 -18    0.40    0.50
  -4   0  18   12.80    1.20
  -4   0  18   15.80    1.40
   4   0 -18   14.10    1.30
   4   0 -18   14.70    1.40
  -5  -1  18    1.10    0.60
  -5  -1  18    0.70    0.50
   5   1 -18    0.50    0.50
   5   1 -18    0.70    0.50
  -6  -2  18    0.90    0.50
  -6  -2  18    1.30    0.50
  -6  -2  18    2.40    1.00
   6   2 -18    1.10    0.50
   6   2 -18    1.40    0.50
  -7  -3  18    1.20    0.50
  -7  -3  18    1.90    0.60
   7   3 -18    1.80    0.50
   7   3 -18    1.40    0.40
  -8  -4  18    1.00    0.60
  -8  -4  18    0.60    0.50
  -8  -4  18    0.50    0.60
   8   4 -18    1.20    0.80
   2   6  17    1.20    0.30
   2   6  17    1.60    0.60
  -2  -6 -17    0.30    0.40
   1   5  17    2.20    1.00
  -1  -5 -17    1.00    0.50
  -1  -5 -17    1.60    0.60
   0   4  17    2.60    0.40
   0   4  17    2.70    0.70
   0   4  17    4.50    1.10
   0  -4 -17    2.60    0.70
   0  -4 -17    1.90    0.60
   0  -4 -17    4.00    0.70
  -1   3  17    1.00    0.40
  -1   3  17    2.10    0.60
  -1   3  17    0.30    0.90
   1  -3 -17   -0.20    0.60
   1  -3 -17    2.20    0.80
   1  -3 -17    0.90    0.60
  -2   2  17    5.50    0.90
  -2   2  17    3.50    0.70
  -2   2  17    4.20    0.70
   2  -2 -17    5.10    0.70
   2  -2 -17    4.60    0.80
  -3   1  17   -0.40    0.40
  -3   1  17    1.10    0.70
   3  -1 -17    1.50    0.80
   3  -1 -17    0.20    0.60
  -4   0  17    0.00    0.50
  -4   0  17    1.40    0.70
   4   0 -17   -0.20    0.60
   4   0 -17    0.90    0.70
  -5  -1  17    4.40    1.10
  -5  -1  17    1.50    0.60
  -5  -1  17    1.40    0.50
   5   1 -17    1.30    0.60
   5   1 -17    1.50    0.60
  -6  -2  17    2.40    0.80
  -6  -2  17    1.80    0.60
  -6  -2  17    1.70    0.50
   6   2 -17    1.30    0.60
   6   2 -17    1.30    0.50
  -7  -3  17    0.10    0.60
  -7  -3  17    1.10    0.60
  -7  -3  17    1.20    0.70
   7   3 -17    1.20    0.60
   7   3 -17    0.20    0.50
  -8  -4  17    3.20    0.60
  -8  -4  17    2.40    0.70
  -8  -4  17    2.90    0.60
   8   4 -17    1.90    0.50
   8   4 -17    2.20    0.50
  -9  -5  17    3.30    1.00
  -9  -5  17    2.50    0.50
   9   5 -17    2.20    0.40
   9   5 -17    2.00    0.50
 -10  -6  17    3.70    0.60
  10   6 -17    3.80    0.70
   3   7  16    0.20    0.60
   3   7  16    1.30    0.30
  -3  -7 -16    0.80    0.40
   2   6  16    1.10    0.70
   2   6  16    1.40    0.40
  -2  -6 -16    1.10    0.50
  -2  -6 -16    0.40    0.60
   1   5  16    2.40    0.80
   1   5  16    1.50    1.20
   1   5  16    0.30    0.40
  -1  -5 -16    0.80    0.60
  -1  -5 -16    0.80    0.50
   0   4  16    0.50    0.40
   0   4  16    0.70    0.70
   0   4  16   -0.20    0.50
   0   4  16    0.20    1.00
   0  -4 -16   -0.20    0.60
   0  -4 -16   -0.80    0.50
   0  -4 -16    0.10    0.60
   0  -4 -16    2.00    2.10
  -1   3  16    7.50    1.10
  -1   3  16    6.80    1.20
  -1   3  16    7.80    0.90
  -1   3  16    7.00    0.90
   1  -3 -16    6.30    1.10
   1  -3 -16    7.30    1.00
   1  -3 -16    8.30    1.10
   1  -3 -16    7.30    2.30
  -2   2  16    2.80    0.80
  -2   2  16    2.60    0.90
  -2   2  16    2.10    0.60
  -2   2  16    1.90    0.50
   2  -2 -16    1.70    0.80
   2  -2 -16    5.40    4.20
   2  -2 -16    3.60    0.70
   2  -2 -16    2.00    0.70
  -3   1  16    0.90    0.60
  -3   1  16    1.60    0.90
   3  -1 -16    1.00    0.80
   3  -1 -16    0.00    1.10
  -4   0  16   16.00    1.60
  -4   0  16   22.00    1.80
   4   0 -16   20.10    1.70
   4   0 -16   19.00    2.10
  -5  -1  16    0.50    0.60
  -5  -1  16    1.70    0.80
   5   1 -16    1.50    0.80
  -6  -2  16    1.00    0.70
  -6  -2  16    0.10    0.60
  -6  -2  16    1.80    0.80
   6   2 -16    0.50    0.70
   6   2 -16    0.40    0.60
  -7  -3  16    2.70    0.70
  -7  -3  16    3.40    0.70
  -7  -3  16    2.90    0.70
   7   3 -16    2.50    0.60
   7   3 -16    2.90    0.60
  -8  -4  16    1.60    0.50
  -8  -4  16    1.60    0.70
  -8  -4  16    2.00    0.60
   8   4 -16    0.90    0.50
   8   4 -16    1.80    0.70
  -9  -5  16    0.80    0.70
  -9  -5  16    0.00    0.60
  -9  -5  16    0.80    0.50
   9   5 -16    0.50    0.40
   9   5 -16    1.30    0.60
 -10  -6  16    1.00    0.40
 -10  -6  16    0.20    0.70
  10   6 -16    0.40    0.50
  10   6 -16    1.70    0.60
  10   6 -16    0.40    0.60
 -11  -7  16    0.30    0.50
 -11  -7  16    1.40    0.40
  11   7 -16    0.20    0.60
  11   7 -16    1.70    0.60
   3   7  15    1.30    0.80
   3   7  15    0.90    0.40
  -3  -7 -15   -0.10    0.60
  -3  -7 -15    0.20    0.40
   2   6  15    3.80    0.50
   2   6  15    3.20    0.90
  -2  -6 -15    3.30    0.70
  -2  -6 -15    3.40    1.90
  -2  -6 -15    2.70    0.60
   1   5  15    2.90    0.80
   1   5  15    3.70    0.70
   1   5  15    4.00    1.40
  -1  -5 -15    3.50    1.90
  -1  -5 -15    1.00    0.80
  -1  -5 -15    2.40    0.70
   0   4  15   18.80    1.70
   0   4  15   15.50    1.50
   0   4  15   15.00    2.00
   0   4  15   17.00    2.20
   0  -4 -15   17.50    1.70
   0  -4 -15   19.70    3.10
   0  -4 -15   21.20    1.70
  -1   3  15    6.80    0.90
  -1   3  15    6.70    1.00
  -1   3  15    6.40    1.20
  -1   3  15    6.70    0.90
  -1   3  15   -0.40    7.30
   1  -3 -15    6.70    1.10
   1  -3 -15    7.00    1.20
   1  -3 -15    6.70    1.00
  -2   2  15   14.40    1.40
  -2   2  15   13.80    1.30
  -2   2  15    9.40    7.00
  -2   2  15   14.20    1.70
   2  -2 -15   12.50    1.60
   2  -2 -15   15.50    1.50
   2  -2 -15   16.60    3.40
   2  -2 -15   14.20    1.60
  -3   1  15   14.90    1.60
  -3   1  15   11.00    7.00
  -3   1  15   12.10    1.30
   3  -1 -15   12.90    1.60
   3  -1 -15    9.80    1.60
   3  -1 -15   15.00    1.50
  -4   0  15   -0.50    0.70
  -4   0  15    0.90    0.80
  -4   0  15    1.30    1.30
   4   0 -15    0.50    1.10
   4   0 -15   -0.10    0.80
  -5  -1  15    8.20    1.30
  -5  -1  15   13.70    1.50
  -5  -1  15   10.80    1.40
   5   1 -15   11.20    1.40
  -6  -2  15   10.40    1.30
  -6  -2  15   10.30    1.40
  -6  -2  15   11.20    1.30
   6   2 -15    8.90    1.30
   6   2 -15   10.10    1.30
  -7  -3  15   15.30    1.50
  -7  -3  15   14.00    1.70
  -7  -3  15   15.10    1.40
   7   3 -15   13.70    1.50
   7   3 -15   16.00    1.50
  -8  -4  15   10.60    1.20
  -8  -4  15   14.60    1.50
  -8  -4  15   12.20    1.40
  -8  -4  15    9.60    1.30
   8   4 -15    9.10    1.50
   8   4 -15   11.70    1.40
  -9  -5  15    7.50    1.00
  -9  -5  15    6.00    0.80
  -9  -5  15    6.50    1.00
  -9  -5  15    7.30    1.10
   9   5 -15    9.00    1.00
   9   5 -15    6.20    0.90
   9   5 -15    5.20    1.10
 -10  -6  15    1.10    0.70
 -10  -6  15    1.00    0.50
 -10  -6  15    2.00    0.40
 -10  -6  15    2.10    0.60
  10   6 -15    1.50    0.60
  10   6 -15    0.90    0.60
  10   6 -15    1.10    0.50
 -11  -7  15    2.40    0.60
 -11  -7  15    4.30    0.60
 -11  -7  15    3.30    0.50
  11   7 -15    5.10    0.90
   4   8  14    3.20    0.60
   4   8  14    3.70    0.80
  -4  -8 -14    4.20    0.80
  -4  -8 -14    5.10    0.80
   3   7  14    6.00    0.90
   3   7  14    6.80    0.80
  -3  -7 -14    2.60    1.90
  -3  -7 -14    4.00    0.70
  -3  -7 -14    5.10    0.90
   2   6  14   17.20    1.90
   2   6  14   19.10    1.50
  -2  -6 -14   15.20    2.30
  -2  -6 -14   15.50    1.60
  -2  -6 -14   18.70    1.60
   1   5  14   15.20    1.80
   1   5  14   16.40    1.30
   1   5  14    2.40    9.50
  -1  -5 -14   12.40    2.20
  -1  -5 -14   13.00    1.50
  -1  -5 -14   12.30    1.40
   0   4  14   21.50    2.30
   0   4  14   16.80    7.40
   0   4  14   15.00    1.40
   0   4  14   15.00    1.50
   0  -4 -14   16.40    1.70
   0  -4 -14   16.00    1.70
   0  -4 -14   16.90    1.60
   0  -4 -14   16.80    3.00
  -1   3  14   10.00    6.90
  -1   3  14   14.60    1.80
  -1   3  14   11.90    1.70
  -1   3  14   11.20    1.20
  -1   3  14   10.20    1.20
   1  -3 -14   12.50    1.40
   1  -3 -14    8.40    1.40
   1  -3 -14   14.30    2.90
   1  -3 -14   10.30    1.40
  -2   2  14   18.40    1.60
  -2   2  14    6.20    6.60
  -2   2  14   20.60    1.90
   2  -2 -14   15.70    1.80
   2  -2 -14   14.30    1.80
   2  -2 -14   17.70    2.70
  -3   1  14   41.10    3.10
  -3   1  14   42.90    3.30
  -3   1  14   41.50    3.10
   3  -1 -14   37.60    4.70
   3  -1 -14   41.20    3.20
   3  -1 -14   37.20    3.30
   3  -1 -14   39.50    3.40
   3  -1 -14   43.50    5.90
   3  -1 -14   36.70    3.30
  -4   0  14    6.90    1.30
  -4   0  14    4.30    1.00
   4   0 -14    8.30    1.30
   4   0 -14    0.80    4.60
   4   0 -14    9.30    1.60
   4   0 -14    6.00    1.10
  -5  -1  14   21.50    2.00
  -5  -1  14   21.90    1.90
  -5  -1  14   18.50    2.00
   5   1 -14   19.10    2.00
   5   1 -14   21.10    2.00
  -6  -2  14    2.30    0.80
  -6  -2  14    2.00    0.80
  -6  -2  14    1.60    0.90
   6   2 -14    0.70    0.90
  -7  -3  14    7.20    1.30
  -7  -3  14    7.90    1.00
  -7  -3  14    8.10    1.50
  -7  -3  14    7.70    1.20
   7   3 -14    6.70    1.20
   7   3 -14    5.80    1.30
   7   3 -14    5.80    1.00
  -8  -4  14    6.60    1.00
  -8  -4  14    6.50    0.90
  -8  -4  14    6.30    1.10
  -8  -4  14    4.70    0.90
   8   4 -14    7.20    1.10
   8   4 -14    4.30    1.10
   8   4 -14    5.00    0.80
  -9  -5  14    3.50    0.70
  -9  -5  14    6.30    2.00
  -9  -5  14    3.00    1.00
  -9  -5  14    3.30    0.60
   9   5 -14    4.40    0.70
 -10  -6  14    1.80    0.50
 -10  -6  14    1.80    0.60
 -10  -6  14    1.50    0.50
 -10  -6  14    1.50    1.80
 -10  -6  14    0.30    0.60
  10   6 -14    1.10    0.50
  10   6 -14    1.30    0.70
  10   6 -14    1.50    0.60
 -11  -7  14    2.10    0.60
 -11  -7  14    2.50    0.40
 -11  -7  14    2.00    0.50
  11   7 -14    2.70    0.60
  11   7 -14    3.30    0.70
 -12  -8  14    2.60    0.50
 -12  -8  14    3.00    0.50
 -12  -8  14    1.80    0.60
  12   8 -14    4.40    0.80
   5   9  13    2.60    0.40
  -5  -9 -13    2.20    0.50
   4   8  13    5.90    0.70
   4   8  13    4.00    0.80
  -4  -8 -13    4.70    0.90
  -4  -8 -13    4.70    0.70
   3   7  13    7.20    0.90
   3   7  13    5.60    1.00
  -3  -7 -13    5.00    1.10
  -3  -7 -13    7.40    1.80
  -3  -7 -13    5.90    1.00
   2   6  13   11.70    9.70
   2   6  13   -0.60    1.10
   2   6  13    1.60    0.60
  -2  -6 -13    0.10    1.70
  -2  -6 -13    1.50    0.80
  -2  -6 -13   -0.30    0.70
   1   5  13    4.80    7.00
   1   5  13    1.70    0.60
   1   5  13    4.50    1.70
   1   5  13    1.90    1.10
  -1  -5 -13    1.10    1.10
  -1  -5 -13    0.80    1.70
  -1  -5 -13    1.90    0.80
  -1  -5 -13    0.70    0.70
   0   4  13   13.20    1.90
   0   4  13    9.50    1.20
   0   4  13   11.80    1.30
   0   4  13   13.80    2.10
   0   4  13   12.00    7.00
   0  -4 -13   12.20    1.60
   0  -4 -13   11.70    2.30
  -1   3  13   22.80    2.30
  -1   3  13   20.00    1.80
  -1   3  13   23.10    2.30
  -1   3  13   23.30    6.90
  -1   3  13   19.50    1.80
   1  -3 -13   22.40    2.10
   1  -3 -13   19.90    2.80
   1  -3 -13   22.30    4.30
   1  -3 -13   17.30    2.10
   1  -3 -13   20.10    2.00
  -2   2  13    4.80    1.10
  -2   2  13    2.90    0.90
  -2   2  13    2.70    0.70
  -2   2  13    9.40    6.30
   2  -2 -13    3.10    1.00
   2  -2 -13   -2.00    3.40
   2  -2 -13    3.10    1.00
   2  -2 -13    0.90    2.10
   2  -2 -13    1.80    1.00
  -3   1  13   15.60    1.40
  -3   1  13   15.00    1.80
  -3   1  13   11.30    1.60
   3  -1 -13   11.50    3.70
   3  -1 -13   15.20    1.70
   3  -1 -13   12.10    1.80
   3  -1 -13   14.10    1.80
   3  -1 -13   17.80    3.50
  -4   0  13   -0.80    1.60
  -4   0  13    1.10    0.70
  -4   0  13    0.80    0.90
  -4   0  13   -1.20    0.90
   4   0 -13    0.70    1.20
   4   0 -13   -0.30    6.00
   4   0 -13    0.70    0.90
   4   0 -13   -0.10    1.10
   4   0 -13   -3.70    3.60
  -5  -1  13   21.70    4.40
  -5  -1  13   26.30    2.30
  -5  -1  13   23.50    2.30
  -5  -1  13   24.10    2.20
   5   1 -13   19.10    4.90
   5   1 -13   25.20    2.30
   5   1 -13   24.20    6.00
   5   1 -13   25.80    2.30
  -6  -2  13   13.80    1.70
  -6  -2  13   16.60    1.90
  -6  -2  13   13.00    1.90
  -6  -2  13    4.30    4.40
  -6  -2  13   14.50    1.50
  -6  -2  13   10.70    3.70
   6   2 -13   16.00    1.70
   6   2 -13   15.90    1.70
  -7  -3  13   15.00    1.80
  -7  -3  13    9.90    1.40
  -7  -3  13   12.30    2.40
  -7  -3  13   11.30    1.30
  -7  -3  13    9.70    1.50
  -7  -3  13    8.90    1.40
   7   3 -13   11.50    1.90
   7   3 -13   12.70    1.50
  -8  -4  13    3.70    0.90
  -8  -4  13    3.30    0.90
  -8  -4  13    6.00    1.90
  -8  -4  13    6.20    1.10
   8   4 -13    4.50    1.10
  -9  -5  13    5.90    1.00
  -9  -5  13    8.30    1.80
  -9  -5  13    4.60    0.90
  -9  -5  13    5.00    0.90
  -9  -5  13    4.50    1.00
   9   5 -13    5.60    1.00
   9   5 -13    5.30    1.00
   9   5 -13    5.20    0.80
 -10  -6  13    1.20    0.60
 -10  -6  13    1.80    0.60
 -10  -6  13    2.80    1.60
 -10  -6  13    1.00    0.60
  10   6 -13    1.30    0.90
  10   6 -13    1.60    1.20
 -11  -7  13    3.20    0.50
 -11  -7  13    3.50    0.60
 -11  -7  13    3.50    1.60
 -11  -7  13    2.40    0.50
  11   7 -13    4.30    0.90
  11   7 -13    2.70    0.80
 -12  -8  13    4.00    0.60
 -12  -8  13    3.30    0.50
 -12  -8  13    3.30    0.60
  12   8 -13    4.80    0.90
  12   8 -13    4.80    0.90
 -13  -9  13    0.60    0.60
 -13  -9  13    0.10    0.30
 -13  -9  13    0.10    0.40
  13   9 -13    1.00    0.50
   5   9  12    1.00    0.40
   4   8  12    0.90    0.40
   4   8  12   -0.20    0.80
  -4  -8 -12    2.00    1.60
  -4  -8 -12    0.80    0.70
  -4  -8 -12    1.10    0.70
   3   7  12   10.50    1.50
  -3  -7 -12    8.30    1.20
  -3  -7 -12   11.30    1.80
  -3  -7 -12    8.70    1.50
   2   6  12   -0.70    7.30
   2   6  12    5.60    1.00
  -2  -6 -12    6.20    1.10
  -2  -6 -12    9.10    1.40
  -2  -6 -12    7.40    1.90
   1   5  12   15.90    2.20
   1   5  12   18.50    2.80
   1   5  12   12.50    1.40
   1   5  12    6.00    6.70
  -1  -5 -12   14.80    1.90
  -1  -5 -12   14.60    1.80
  -1  -5 -12   15.80    2.30
  -1  -5 -12   10.50    1.60
   0   4  12   11.20    6.30
   0   4  12   11.80    1.30
   0   4  12   10.80    1.40
   0  -4 -12   13.50    1.70
   0  -4 -12    8.50    1.50
   0  -4 -12   13.90    2.90
   0  -4 -12   14.00    1.70
  -1   3  12    3.10    0.70
  -1   3  12    3.60    0.90
  -1   3  12    1.30    6.00
   1  -3 -12    1.40    1.00
   1  -3 -12    4.10    2.10
   1  -3 -12   -1.40    3.40
   1  -3 -12    4.70    1.10
  -2   2  12   57.19    7.90
  -2   2  12   55.99    4.20
  -2   2  12   51.99    4.20
  -2   2  12   58.39    4.30
   2  -2 -12   54.19    5.20
   2  -2 -12   56.69    4.30
   2  -2 -12   44.20    6.30
   2  -2 -12   56.19    4.30
   2  -2 -12   52.39    4.30
  -3   1  12    5.80    1.90
  -3   1  12   10.40    1.50
  -3   1  12   11.80    1.30
  -3   1  12   12.80    1.70
   3  -1 -12    7.20    1.40
   3  -1 -12    9.10    1.70
   3  -1 -12    8.80    1.50
   3  -1 -12   11.80    2.70
   3  -1 -12    8.30    1.30
   3  -1 -12    8.60    3.10
  -4   0  12    1.60    0.80
  -4   0  12    3.40    1.10
  -4   0  12    1.50    1.10
  -4   0  12    4.40    3.40
  -4   0  12    0.50    0.90
   4   0 -12    0.40    1.10
   4   0 -12    2.10    1.10
   4   0 -12    1.10    3.00
   4   0 -12    0.20    1.20
   4   0 -12    0.00    2.70
   4   0 -12    2.40    1.10
   4   0 -12    1.50    4.90
  -5  -1  12    2.90    1.10
  -5  -1  12    2.20    3.60
  -5  -1  12    3.60    1.00
  -5  -1  12    3.70    1.00
  -5  -1  12    8.40    3.10
   5   1 -12    3.20    1.10
   5   1 -12    1.30    5.60
   5   1 -12    3.00    1.10
   5   1 -12    7.50    4.90
  -6  -2  12    1.30    1.00
  -6  -2  12   -0.70    3.80
  -6  -2  12    3.30    0.80
  -6  -2  12    3.30    1.10
  -6  -2  12    0.50    2.80
  -6  -2  12    5.20    3.50
  -6  -2  12    2.00    1.00
   6   2 -12    4.90    1.10
   6   2 -12    4.20    1.50
   6   2 -12    8.50    4.60
   6   2 -12    3.40    0.90
  -7  -3  12    1.10    0.80
  -7  -3  12    2.00    2.00
  -7  -3  12    2.20    0.90
  -7  -3  12    3.20    1.30
  -7  -3  12    2.00    0.80
  -7  -3  12    2.80    2.80
  -7  -3  12    1.30    0.90
   7   3 -12    3.50    1.00
   7   3 -12    1.40    0.90
   7   3 -12    0.80    1.30
  -8  -4  12    9.90    1.40
  -8  -4  12    8.50    1.30
  -8  -4  12    9.00    1.40
  -8  -4  12   11.40    2.00
  -8  -4  12    4.00    3.00
   8   4 -12   11.70    1.70
   8   4 -12    8.90    1.40
   8   4 -12   12.40    1.50
  -9  -5  12  107.39    7.90
  -9  -5  12  103.69    7.40
  -9  -5  12  107.29    7.50
  -9  -5  12   98.19    7.40
  -9  -5  12  101.49    7.40
   9   5 -12   99.19    7.40
   9   5 -12   97.49    7.50
   9   5 -12   91.29    7.40
 -10  -6  12   38.40    2.70
 -10  -6  12   31.40    2.80
 -10  -6  12   39.50    2.80
 -10  -6  12   36.10    2.70
 -10  -6  12   39.60    3.50
  10   6 -12   32.50    2.70
  10   6 -12   33.10    2.80
  10   6 -12   31.50    2.90
 -11  -7  12    1.70    0.70
 -11  -7  12    1.20    0.60
  11   7 -12    1.60    0.80
  11   7 -12    1.60    0.70
 -12  -8  12   12.60    1.20
 -12  -8  12   12.70    1.20
 -12  -8  12   12.40    1.10
 -12  -8  12   11.40    2.40
  12   8 -12   11.90    1.30
  12   8 -12   14.00    1.50
 -13  -9  12    9.10    0.90
 -13  -9  12    9.10    0.90
 -13  -9  12    8.50    0.90
  13   9 -12    9.40    1.00
   6  10  11    0.40    0.40
   5   9  11    6.50    0.80
   5   9  11    6.20    1.10
   4   8  11    1.50    0.50
   4   8  11    1.30    0.80
  -4  -8 -11    4.70    1.60
  -4  -8 -11    1.90    0.70
  -4  -8 -11    1.50    0.70
   3   7  11   17.80    1.60
   3   7  11   10.20    8.50
  -3  -7 -11   17.90    2.80
  -3  -7 -11   17.60    1.90
  -3  -7 -11   20.20    1.70
   2   6  11  100.29    7.40
   2   6  11   93.59    7.60
  -2  -6 -11  104.19    7.50
  -2  -6 -11  101.29    7.90
  -2  -6 -11  103.49    7.40
   1   5  11    2.70    1.90
   1   5  11    1.40    0.70
   1   5  11   -2.50    6.40
   1   5  11    1.20    1.30
  -1  -5 -11    1.60    0.90
  -1  -5 -11    3.80    4.10
  -1  -5 -11    2.90    1.20
  -1  -5 -11    1.80    1.00
  -1  -5 -11    1.50    1.80
   0   4  11   32.30    6.90
   0   4  11   37.10    4.10
   0   4  11   37.20    2.90
   0   4  11   39.40    3.50
   0   4  11   32.80    3.10
   0  -4 -11   38.20    3.10
   0  -4 -11   32.70    5.00
   0  -4 -11   35.30    3.70
   0  -4 -11   35.40    3.90
   0  -4 -11   37.90    3.10
  -1   3  11   10.10    2.00
  -1   3  11    7.70    1.40
  -1   3  11    6.70    1.30
  -1   3  11   15.50    5.90
   1  -3 -11   10.10    1.80
   1  -3 -11    9.80    3.60
   1  -3 -11    6.40    1.20
   1  -3 -11   10.10    1.70
  -2   2  11   40.80    3.80
  -2   2  11   47.40    3.70
  -2   2  11   45.40    3.60
   2  -2 -11   48.30    3.80
   2  -2 -11   50.19    3.80
   2  -2 -11   47.30    5.00
   2  -2 -11   46.90    3.90
  -3   1  11   33.00    2.70
  -3   1  11   31.90    6.00
  -3   1  11   30.40    2.80
  -3   1  11   31.30    2.60
  -3   1  11   30.50    3.20
   3  -1 -11   30.00    4.40
   3  -1 -11   22.60    6.80
   3  -1 -11   29.40    4.90
   3  -1 -11   30.20    3.20
   3  -1 -11   35.00    2.90
   3  -1 -11   31.10    2.80
   3  -1 -11   30.20    2.90
  -4   0  11   -4.70    3.20
  -4   0  11    0.20    1.20
  -4   0  11   -1.10    1.00
  -4   0  11    0.40    1.10
  -4   0  11    2.60    3.20
  -4   0  11    0.00    0.80
   4   0 -11    0.50    4.50
   4   0 -11   -0.90    1.20
   4   0 -11    0.50    1.20
   4   0 -11   -0.20    1.30
   4   0 -11   -0.30    2.50
   4   0 -11   -0.90    2.60
   4   0 -11   -0.30    1.10
  -5  -1  11    7.60    3.40
  -5  -1  11    4.30    1.20
  -5  -1  11    2.30    2.40
  -5  -1  11    3.80    1.00
  -5  -1  11    4.10    1.00
  -5  -1  11    1.90    1.20
   5   1 -11    1.30    2.90
   5   1 -11   -2.00    4.20
   5   1 -11    1.50    1.10
   5   1 -11    3.40    1.10
  -6  -2  11   34.60    3.10
  -6  -2  11   40.20    4.30
  -6  -2  11   40.60    3.10
  -6  -2  11   34.70    4.50
  -6  -2  11   37.80    6.60
  -6  -2  11   39.90    3.10
  -6  -2  11   34.80    3.10
  -6  -2  11   41.80    3.40
   6   2 -11   35.20    3.80
   6   2 -11   40.40    3.20
   6   2 -11   34.90    5.60
   6   2 -11   36.40    5.40
   6   2 -11   38.30    3.10
  -7  -3  11   43.80    3.40
  -7  -3  11   36.10    4.80
  -7  -3  11   40.40    4.40
  -7  -3  11   50.09    3.80
  -7  -3  11   42.00    3.40
  -7  -3  11   45.40    3.40
  -7  -3  11   40.80    3.40
   7   3 -11   40.60    3.50
   7   3 -11   47.80    3.50
   7   3 -11   41.20    3.70
  -8  -4  11   13.70    2.70
  -8  -4  11   11.20    3.00
  -8  -4  11   11.10    1.70
  -8  -4  11   14.10    1.80
   8   4 -11   13.30    2.20
   8   4 -11   15.00    2.00
  -9  -5  11   29.60    4.90
  -9  -5  11   28.70    2.50
  -9  -5  11   29.90    2.60
  -9  -5  11   26.20    3.30
   9   5 -11   30.80    2.50
   9   5 -11   30.60    2.70
   9   5 -11   33.60    2.60
 -10  -6  11   25.30    2.20
 -10  -6  11   27.00    2.20
 -10  -6  11   25.60    2.30
 -10  -6  11   25.00    3.00
  10   6 -11   26.60    2.20
  10   6 -11   27.10    2.40
  10   6 -11   27.10    2.30
 -11  -7  11    9.00    1.10
 -11  -7  11   12.40    2.30
 -11  -7  11    9.80    1.10
 -11  -7  11    8.50    1.10
  11   7 -11    9.90    1.30
  11   7 -11    9.50    1.40
 -12  -8  11    0.80    0.50
 -12  -8  11    0.60    0.60
 -12  -8  11    4.00    1.50
 -12  -8  11    0.60    0.50
  12   8 -11    0.90    0.70
  12   8 -11    1.40    0.90
 -13  -9  11    1.30    0.50
 -13  -9  11    0.50    0.50
 -13  -9  11    1.30    0.50
  13   9 -11    1.60    0.60
 -14 -10  11    5.50    0.80
 -14 -10  11    4.50    0.60
 -14 -10  11    3.60    0.60
  14  10 -11    5.20    0.80
   6  10  10    1.00    0.40
   5   9  10    0.60    0.50
   5   9  10   -0.20    0.70
   4   8  10    3.20    0.70
   4   8  10   13.40    9.10
   4   8  10    3.40    1.00
  -4  -8 -10    1.50    0.80
   3   7  10    6.60    7.90
   3   7  10   15.90    2.30
   3   7  10   17.20    1.60
  -3  -7 -10   13.90    1.70
  -3  -7 -10   13.60    2.80
  -3  -7 -10   17.70    2.00
   2   6  10   17.30    1.60
   2   6  10   12.70    6.70
   2   6  10   12.30    2.30
  -2  -6 -10   13.70    2.90
  -2  -6 -10   16.00    1.80
  -2  -6 -10   15.40    2.10
  -2  -6 -10    5.00    4.30
   1   5  10   15.80    3.10
   1   5  10    5.00    6.20
   1   5  10   12.10    2.00
   1   5  10   11.90    1.60
  -1  -5 -10   11.90    4.10
  -1  -5 -10   14.00    2.10
  -1  -5 -10   13.50    1.70
  -1  -5 -10   13.10    2.40
  -1  -5 -10   16.00    2.30
   0   4  10    5.80    1.00
   0   4  10    7.30    5.70
   0   4  10    4.80    1.00
   0   4  10    6.60    1.60
   0   4  10    9.70    1.90
   0  -4 -10    2.60    2.30
   0  -4 -10    3.50    1.10
   0  -4 -10    6.50    1.50
   0  -4 -10    6.70    3.40
   0  -4 -10    6.00    1.30
  -1   3  10   47.70    3.70
  -1   3  10   47.40    3.70
  -1   3  10   44.70    7.10
  -1   3  10   41.30    4.00
   1  -3 -10   45.00    4.00
   1  -3 -10   44.80    4.80
   1  -3 -10   44.20    3.90
   1  -3 -10   54.59    3.90
   1  -3 -10   50.49    6.20
  -2   2  10   43.20    6.10
  -2   2  10   53.89    4.00
  -2   2  10   39.50    3.80
  -2   2  10   44.40    3.80
   2  -2 -10   48.90    6.00
   2  -2 -10   55.79    4.10
   2  -2 -10   47.40    3.90
   2  -2 -10   47.20    4.00
   2  -2 -10   49.60    4.90
  -3   1  10    8.30    1.60
  -3   1  10   10.30    1.80
  -3   1  10    9.90    1.50
  -3   1  10   11.80    3.40
   3  -1 -10   14.40    2.80
   3  -1 -10   14.50    2.00
   3  -1 -10   12.10    2.10
   3  -1 -10   12.70    2.00
   3  -1 -10    9.10    5.00
   3  -1 -10    9.80    2.90
  -4   0  10   20.40    2.30
  -4   0  10   24.20    4.20
  -4   0  10   21.10    2.50
  -4   0  10   19.70    4.50
   4   0 -10   25.70    2.60
   4   0 -10   32.50    4.30
   4   0 -10   42.20    8.10
   4   0 -10   30.20    4.10
  -5  -1  10    7.60    2.40
  -5  -1  10    6.20    3.60
  -5  -1  10    5.30    1.20
  -5  -1  10    5.20    1.20
  -5  -1  10    7.40    2.20
   5   1 -10    5.10    6.50
   5   1 -10    8.40    1.60
   5   1 -10    5.70    1.40
   5   1 -10    8.50    2.60
   5   1 -10    3.90    3.20
  -6  -2  10   16.60    4.10
  -6  -2  10   17.80    1.90
  -6  -2  10   16.20    2.80
  -6  -2  10   16.30    1.90
  -6  -2  10   18.00    2.60
  -6  -2  10   18.30    2.00
  -6  -2  10   15.20    1.90
   6   2 -10   16.60    3.00
   6   2 -10   14.50    1.90
   6   2 -10   15.20    2.00
   6   2 -10   19.60    4.50
  -7  -3  10   40.00    3.40
  -7  -3  10   40.00    3.30
  -7  -3  10   44.00    3.30
  -7  -3  10   38.80    4.20
  -7  -3  10   44.40    4.90
  -7  -3  10   52.69    8.40
   7   3 -10   43.10    3.40
   7   3 -10   42.40    3.70
   7   3 -10   40.50    3.40
  -8  -4  10   -0.50    2.70
  -8  -4  10    0.80    1.70
  -8  -4  10    1.20    1.00
  -8  -4  10    1.20    0.90
  -8  -4  10    0.60    0.80
   8   4 -10    1.30    1.10
   8   4 -10    2.50    1.30
   8   4 -10    2.10    1.00
  -9  -5  10    9.60    1.80
  -9  -5  10    4.80    3.00
  -9  -5  10    7.70    1.10
  -9  -5  10    7.30    1.30
  -9  -5  10    9.30    1.40
 -10  -6  10    7.80    3.50
 -10  -6  10    4.30    1.60
 -10  -6  10    4.20    0.90
 -10  -6  10    2.40    1.00
 -10  -6  10    3.30    0.80
  10   6 -10    4.30    1.10
  10   6 -10    5.70    1.10
  10   6 -10    4.80    0.90
 -11  -7  10   17.00    1.60
 -11  -7  10   16.10    1.60
 -11  -7  10   18.40    2.50
  11   7 -10   14.80    1.70
  11   7 -10   18.60    1.90
 -12  -8  10    1.30    0.90
 -12  -8  10    0.30    0.70
 -12  -8  10    1.20    1.60
 -12  -8  10    1.30    0.60
  12   8 -10    3.20    1.70
  12   8 -10    0.60    0.80
 -13  -9  10    5.00    0.80
 -13  -9  10    3.60    0.70
 -13  -9  10    4.50    0.80
 -13  -9  10    4.90    1.60
  13   9 -10    6.40    1.00
 -14 -10  10    3.60    0.70
 -14 -10  10    2.70    0.60
 -14 -10  10    3.30    0.60
  14  10 -10    5.00    0.80
   7  11   9    0.50    0.40
   6  10   9    0.70    0.50
   5   9   9    0.60    0.50
   4   8   9    2.10    1.00
   4   8   9   -3.40    8.10
   3   7   9    1.50    0.70
   3   7   9   -1.30    7.40
   3   7   9    0.40    1.30
  -3  -7  -9    5.70    7.60
   2   6   9   21.60    2.00
   2   6   9   19.00    3.70
   2   6   9   18.80    6.40
  -2  -6  -9   21.10    4.50
  -2  -6  -9   22.60    2.20
  -2  -6  -9   20.40    3.20
   1   5   9    4.30    2.50
   1   5   9    4.50    0.90
   1   5   9    3.90    1.70
   1   5   9   -1.10    5.90
  -1  -5  -9    5.30    3.60
  -1  -5  -9    0.90    2.10
  -1  -5  -9    4.40    1.10
  -1  -5  -9    6.50    1.60
   0   4   9   12.50    5.70
   0   4   9    8.70    1.50
   0   4   9   14.20    2.30
   0   4   9    8.30    1.50
   0  -4  -9   11.20    1.80
   0  -4  -9    8.40    2.30
   0  -4  -9   10.30    1.90
   0  -4  -9    9.90    1.80
   0  -4  -9   11.40    3.40
  -1   3   9   58.19   10.40
  -1   3   9   56.99    4.60
   1  -3  -9   53.69    5.40
   1  -3  -9   68.39    6.70
   1  -3  -9   62.19    5.30
   2  -2  -9  290.77   20.70
   2  -2  -9  251.37   22.90
   2  -2  -9  297.87   21.60
   2  -2  -9  299.87   21.20
  -3   1   9   56.29    7.90
   3  -1  -9   69.69    6.50
   3  -1  -9   64.29    9.50
   3  -1  -9   76.39    5.60
   3  -1  -9   83.09    7.00
  -4   0   9    1.30    3.30
  -4   0   9   -0.10    2.30
   4   0  -9    0.30    2.70
   4   0  -9   -0.30    1.30
   4   0  -9   -3.30    4.00
   4   0  -9    4.20    2.40
   5   1  -9   42.90    8.10
   5   1  -9   47.30    5.00
  -6  -2   9    5.70    1.10
  -6  -2   9    3.30    2.30
  -6  -2   9    5.80    1.90
  -6  -2   9    6.90    3.40
   6   2  -9   10.90    2.50
   6   2  -9    6.60    4.30
  -7  -3   9   63.09    5.60
  -7  -3   9   62.49    4.60
  -7  -3   9   52.79    4.50
  -7  -3   9   59.99    5.00
  -7  -3   9   54.09    4.40
  -7  -3   9   52.79    7.80
   7   3  -9   59.29    4.40
   7   3  -9   58.19    7.80
   7   3  -9   49.99    4.50
  -8  -4   9    3.70    0.90
  -8  -4   9    5.90    1.00
  -8  -4   9    4.00    2.60
  -8  -4   9    2.50    1.70
  -8  -4   9    4.00    1.10
   8   4  -9    4.90    1.40
   8   4  -9    4.40    1.30
  -9  -5   9    4.10    0.90
  -9  -5   9    6.50    2.90
  -9  -5   9    2.30    1.10
  -9  -5   9    2.10    0.90
 -10  -6   9   -5.10    3.20
 -10  -6   9    2.00    1.20
 -10  -6   9   -0.50    1.40
 -10  -6   9    0.10    0.80
 -10  -6   9    0.40    0.80
  10   6  -9    1.40    1.00
  10   6  -9   -0.10    1.00
  10   6  -9    0.40    1.10
 -11  -7   9    2.30    1.10
 -11  -7   9    1.00    1.50
 -11  -7   9    2.10    0.80
  11   7  -9    2.20    1.10
  11   7  -9    2.20    0.90
 -12  -8   9    9.00    1.20
 -12  -8   9   10.50    1.30
 -12  -8   9   12.40    1.90
  12   8  -9    7.30    1.40
  12   8  -9   10.00    1.70
 -13  -9   9    6.60    1.00
 -13  -9   9    6.50    1.00
 -13  -9   9    9.80    1.70
 -13  -9   9    7.10    1.00
  13   9  -9    6.80    1.10
 -14 -10   9    7.20    0.90
 -14 -10   9    6.90    1.00
 -14 -10   9    8.00    0.90
  14  10  -9    9.90    1.10
   7  11   8    2.70    0.50
   6  10   8    7.70    1.00
   5   9   8    9.50    1.40
   5   9   8    8.00    1.60
   4   8   8    8.50    1.20
   4   8   8    3.90    7.90
   3   7   8   55.09    4.60
   3   7   8   59.39    4.30
   3   7   8   53.09    8.50
  -3  -7  -8   50.59    7.70
   2   6   8   19.50    1.90
   2   6   8   25.50    6.20
  -2  -6  -8   18.40    2.10
  -2  -6  -8   17.30    4.10
   1   5   8   58.69    6.10
   1   5   8   62.49    4.80
   1   5   8   55.89    5.40
   1   5   8   49.50    9.70
  -1  -5  -8   57.99    7.30
  -1  -5  -8   72.29    5.70
  -1  -5  -8   70.09    4.90
   0   4   8   22.90    8.60
   0   4   8   31.20    2.90
   0   4   8   34.80    4.20
   0  -4  -8   38.80    3.90
   0  -4  -8   32.10    3.00
   0  -4  -8   40.80    5.60
  -1   3   8   37.60    8.10
   1  -3  -8   58.09    4.40
   1  -3  -8   63.09    6.40
   1  -3  -8   53.29    5.20
  -2   2   8   70.69    7.50
   2  -2  -8   61.59    6.70
   2  -2  -8   64.59    5.10
   2  -2  -8   65.39    5.90
   2  -2  -8   54.29    9.20
  -3   1   8   16.60    4.00
   3  -1  -8   20.50    4.60
   3  -1  -8   18.20    3.10
   3  -1  -8   22.60    2.60
   3  -1  -8   29.40    4.60
  -4   0   8  105.19    9.90
  -4   0   8  106.09    8.80
   4   0  -8  112.19    9.00
  -5  -1   8  103.49    8.70
  -5  -1   8  110.59    9.30
  -5  -1   8  115.59   10.30
  -5  -1   8  112.29    9.30
   5   1  -8  134.19    9.40
   5   1  -8  132.99    9.70
  -6  -2   8  181.98   14.30
  -6  -2   8  187.78   14.10
  -6  -2   8  176.78   15.00
  -6  -2   8  181.18   13.70
   6   2  -8  198.98   15.50
   6   2  -8  205.68   15.90
  -7  -3   8  128.79   10.30
  -7  -3   8  108.59   11.50
  -7  -3   8  127.89    9.80
  -7  -3   8  128.09    9.30
   7   3  -8  143.59   12.00
  -8  -4   8   29.90    3.20
  -8  -4   8   28.60    2.50
  -8  -4   8   26.50    2.50
   8   4  -8   23.90    3.00
   8   4  -8   30.80    2.90
   8   4  -8   22.60    2.70
  -9  -5   8   12.10    3.60
  -9  -5   8    6.70    1.50
  -9  -5   8   11.10    1.40
  -9  -5   8    7.60    1.90
  -9  -5   8    9.20    1.60
   9   5  -8   16.00    2.40
   9   5  -8   11.60    1.60
   9   5  -8   11.40    1.90
   9   5  -8   10.60    1.90
 -10  -6   8   -4.30    3.00
 -10  -6   8    1.30    0.80
 -10  -6   8   -0.30    1.50
 -10  -6   8    3.30    0.90
  10   6  -8    2.50    1.20
  10   6  -8    3.60    1.00
  10   6  -8    1.70    1.30
 -11  -7   8    5.90    1.00
 -11  -7   8    5.20    1.60
 -11  -7   8    5.50    1.00
 -11  -7   8    4.20    3.70
  11   7  -8    7.30    1.40
  11   7  -8    5.80    1.10
 -12  -8   8   51.59    4.20
 -12  -8   8   45.80    3.50
 -12  -8   8   49.99    3.50
  12   8  -8   40.20    3.50
  12   8  -8   37.40    3.70
 -13  -9   8   10.90    1.20
 -13  -9   8   11.70    1.20
  13   9  -8    8.90    1.50
 -14 -10   8    0.20    0.70
 -14 -10   8    2.00    0.60
 -14 -10   8    3.50    1.90
 -14 -10   8    1.70    0.60
  14  10  -8    2.30    0.70
 -15 -11   8    7.20    0.80
  15  11  -8    6.50    1.10
   7  11   7    3.70    1.00
   6  10   7    8.00    1.00
   5   9   7    6.50    1.10
   5   9   7    6.70    8.00
   4   8   7   13.10    7.70
   4   8   7   12.50    1.50
   4   8   7   14.60    2.00
   3   7   7   44.60    3.50
   3   7   7   47.70    4.20
   3   7   7   38.10    7.90
  -3  -7  -7   40.00    7.00
   2   6   7  127.89    9.50
   2   6   7  123.69   12.70
   2   6   7  120.39    9.70
  -2  -6  -7  149.49   12.10
   1   5   7    7.70    5.70
   1   5   7    0.20    1.80
   1   5   7    1.10    0.80
  -1  -5  -7   -4.90    3.20
   0   4   7  184.08   16.60
   0  -4  -7  200.48   15.90
   0  -4  -7  205.98   14.80
   0  -4  -7  213.98   15.10
  -1   3   7   13.00    4.80
   1  -3  -7   11.30    3.10
   1  -3  -7   10.90    2.10
   1  -3  -7   11.10    2.40
  -2   2   7  220.88   17.70
   2  -2  -7  224.28   16.50
   2  -2  -7  239.78   17.10
   2  -2  -7  213.08   17.30
  -3   1   7  109.69   10.10
   3  -1  -7  109.89    9.30
   3  -1  -7  106.49   10.70
   3  -1  -7  112.19    9.00
  -4   0   7    1.80    2.50
  -4   0   7    3.70    2.30
  -4   0   7    3.20    3.10
   4   0  -7    2.80    2.70
   4   0  -7    0.90    3.90
   4   0  -7   -0.90    2.60
  -5  -1   7   76.89    8.00
  -5  -1   7   80.59    7.00
  -5  -1   7   72.49    6.60
   5   1  -7   93.19    9.60
   5   1  -7   75.49    7.10
   5   1  -7   87.99    7.10
  -6  -2   7    0.30    3.00
  -6  -2   7    5.20    2.40
  -6  -2   7    3.20    1.20
  -6  -2   7    6.20    2.00
   6   2  -7    5.30    2.30
   6   2  -7    7.90    4.00
  -7  -3   7    7.00    2.40
  -7  -3   7    4.20    3.20
  -7  -3   7    6.70    1.90
  -7  -3   7    8.40    1.20
   7   3  -7    5.60    3.90
  -8  -4   7   44.80    3.60
  -8  -4   7   50.59    5.20
  -8  -4   7   45.30    4.30
  -9  -5   7   19.10    2.00
  -9  -5   7   15.20    1.70
  -9  -5   7   14.40    3.00
  -9  -5   7   13.20    2.60
   9   5  -7   16.50    2.00
   9   5  -7   18.00    2.30
   9   5  -7   13.70    2.20
 -10  -6   7    4.20    1.80
 -10  -6   7    2.60    3.10
 -10  -6   7    5.70    1.10
 -10  -6   7    3.80    1.00
  10   6  -7    7.60    1.50
  10   6  -7    6.70    1.30
  10   6  -7    4.70    1.20
 -11  -7   7   11.50    2.20
 -11  -7   7   16.40    3.80
 -11  -7   7   16.60    1.60
 -11  -7   7   14.70    2.40
  11   7  -7   12.20    2.20
  11   7  -7   13.00    1.90
 -13  -9   7   11.50    1.30
  13   9  -7   10.70    1.50
 -14 -10   7    2.10    0.60
  14  10  -7    2.40    0.70
 -15 -11   7    8.60    1.00
  15  11  -7   10.40    1.10
   7  11   6    0.80    0.60
   6  10   6    2.60    0.60
   5   9   6    2.20    0.90
   5   9   6    2.40    0.70
   5   9   6    0.10    7.40
   4   8   6    2.10    1.10
   4   8   6    2.50    7.60
   4   8   6    2.30    0.80
   3   7   6    1.40    0.90
   3   7   6    1.20    6.50
  -3  -7  -6   -1.60    4.00
   2   6   6   20.40    2.10
   2   6   6   21.20    6.00
  -2  -6  -6   17.90    4.00
   1   5   6    9.90    4.60
  -1  -5  -6    5.90    3.10
   0   4   6   20.00    5.10
   0  -4  -6   16.60    3.40
  -1   3   6  352.96   26.20
   1  -3  -6  344.87   25.20
   1  -3  -6  331.67   25.70
  -2   2   6   18.70    3.80
   2  -2  -6   20.00    4.20
   2  -2  -6   19.70    3.70
  -3   1   6   12.00    3.00
  -3   1   6   14.10    3.70
   3  -1  -6   17.30    3.00
   3  -1  -6   13.80    4.00
   3  -1  -6   15.70    3.40
  -4   0   6 1354.56  100.49
  -4   0   6 1379.46  100.39
   4   0  -6 1464.95  100.59
   4   0  -6 1347.77  101.59
   4   0  -6 1418.86  100.59
  -5  -1   6   33.80    4.00
  -5  -1   6   26.10    5.50
  -5  -1   6   31.30    4.40
  -5  -1   6   37.10    6.90
  -6  -2   6   24.40    6.50
  -6  -2   6   26.80    3.60
  -6  -2   6   30.30    5.40
  -7  -3   6    5.60    1.90
  -7  -3   6    4.40    3.10
  -7  -3   6    4.40    1.10
  -7  -3   6    6.80    2.70
   7   3  -6    5.00    3.70
  -8  -4   6   17.30    2.90
  -8  -4   6   21.20    2.00
  -8  -4   6   15.80    3.20
  -9  -5   6   12.00    1.50
  -9  -5   6   11.40    3.00
  -9  -5   6   10.10    2.00
   9   5  -6   10.90    2.10
 -10  -6   6   18.20    1.90
 -10  -6   6   21.20    2.20
 -10  -6   6   14.60    2.80
 -10  -6   6   20.80    3.50
 -11  -7   6    5.60    1.20
 -11  -7   6    6.30    3.50
 -11  -7   6    1.60    1.60
 -11  -7   6    4.00    0.90
  11   7  -6    4.80    1.50
  11   7  -6    6.10    1.70
 -12  -8   6   16.20    1.90
 -12  -8   6   12.90    1.60
 -12  -8   6   14.70    2.10
 -12  -8   6   13.30    4.60
  12   8  -6   13.40    2.30
  12   8  -6   10.50    1.80
 -13  -9   6    4.90    0.80
 -13  -9   6    3.30    1.00
  13   9  -6    2.20    1.00
  14  10  -6    5.60    1.10
  15  11  -6    2.70    0.70
   7  11   5    0.10    0.60
   6  10   5    2.20    0.60
   5   9   5   17.90    7.30
   5   9   5   20.20    1.90
   5   9   5   20.30    2.10
   4   8   5   20.80    2.10
   4   8   5   25.50    2.50
   4   8   5   31.70    7.20
   3   7   5    3.30    1.50
   3   7   5    6.90    6.00
   3   7   5    1.60    0.90
  -3  -7  -5    1.00    3.70
   2   6   5    9.30    2.00
   2   6   5    9.50    1.40
   2   6   5    6.30    5.20
  -2  -6  -5    8.40    3.50
   1   5   5   14.10    4.60
  -1  -5  -5    7.50    3.20
   0   4   5  113.19   10.90
   0  -4  -5  113.59    9.80
  -1   3   5   94.89   11.00
   1  -3  -5  124.99   10.30
   1  -3  -5  122.19    9.20
  -2   2   5   80.39    8.20
   2  -2  -5   76.29    6.90
   2  -2  -5   87.29    7.90
  -3   1   5  319.17   21.60
  -3   1   5  285.87   22.10
   3  -1  -5  282.87   21.50
   3  -1  -5  290.77   21.90
   3  -1  -5  268.77   22.30
  -4   0   5    3.00    2.20
  -4   0   5   -0.30    3.00
   4   0  -5    1.20    2.80
   4   0  -5    3.10    3.90
   4   0  -5    4.10    2.80
  -5  -1   5   88.29    8.20
   5   1  -5   99.29    8.10
   5   1  -5  100.19   10.80
  -6  -2   5  273.97   19.60
  -6  -2   5  257.07   20.00
  -6  -2   5  257.17   21.10
   6   2  -5  273.17   19.80
  -7  -3   5   92.49    8.30
  -7  -3   5  103.09    7.80
  -8  -4   5   26.50    2.50
  -8  -4   5   29.70    3.40
  -8  -4   5   25.00    4.20
  -9  -5   5    6.20    2.70
  -9  -5   5    1.40    1.70
  -9  -5   5    3.10    1.00
 -10  -6   5    5.00    1.80
 -10  -6   5    4.30    3.00
  10   6  -5    6.20    1.50
  10   6  -5    3.10    1.80
  10   6  -5    6.50    1.40
 -11  -7   5   32.80    5.70
  11   7  -5   38.80    3.00
  11   7  -5   35.00    3.40
  11   7  -5   27.00    2.80
 -12  -8   5   46.80    7.10
  12   8  -5   37.30    3.80
  12   8  -5   43.70    3.50
  13   9  -5   13.60    1.70
  14  10  -5   20.90    1.90
  15  11  -5    3.00    0.80
   6  10   4   14.00    8.50
   6  10   4   21.10    2.20
   5   9   4   32.30    2.70
   5   9   4   29.20    2.60
   5   9   4   26.80    7.40
   4   8   4    8.60    6.10
   3   7   4   34.20    6.20
   3   7   4   27.70    2.70
  -3  -7  -4   40.00    6.60
   2   6   4   56.79    8.50
  -2  -6  -4   54.29    6.90
   1   5   4  128.19   11.80
  -1  -5  -4  134.69   11.10
   0   4   4   20.30    5.00
   0  -4  -4    8.70    3.50
   1  -3  -4   14.00    3.50
  -2   2   4   66.09    9.30
   2  -2  -4   93.09    8.40
   2  -2  -4   90.99    7.30
  -3   1   4 4708.73  356.76
  -3   1   4 5473.05  357.06
   3  -1  -4 4877.51  358.16
   3  -1  -4 4814.12  357.06
   4   0  -4  153.58   13.70
  -5  -1   4  116.29   10.00
  -6  -2   4    4.20    2.70
  -6  -2   4    9.90    4.60
  -6  -2   4   10.20    2.30
  -6  -2   4    5.00    2.70
   6   2  -4    6.60    4.20
   6   2  -4    6.00    2.70
  -7  -3   4  256.57   18.70
  -7  -3   4  225.08   21.00
  -7  -3   4  253.97   18.20
  -8  -4   4  600.84   45.50
  -8  -4   4  651.63   45.20
   8   4  -4  618.44   45.50
  -9  -5   4   38.10    5.00
   9   5  -4   42.70    5.80
 -10  -6   4    6.30    2.90
  10   6  -4    8.80    4.10
  10   6  -4    6.80    1.50
  11   7  -4   31.00    3.00
  11   7  -4   28.70    5.10
  11   7  -4   31.90    3.50
  11   7  -4   33.40    3.00
 -12  -8   4    4.30    4.20
  12   8  -4   11.60    3.00
  13   9  -4   24.00    2.30
  14  10  -4    6.50    1.30
  15  11  -4    1.50    0.70
  16  12  -4    2.80    0.60
   6  10   3    5.70    7.70
   6  10   3    7.20    1.40
   6  10   3    9.40    1.30
   5   9   3   85.99    6.40
   5   9   3   81.69   11.30
   5   9   3   87.79    6.50
   4   8   3   18.20    5.90
   4   8   3   18.30    2.30
   4   8   3   15.10    1.90
   3   7   3   14.30    5.10
   3   7   3   16.40    2.20
  -3  -7  -3   16.60    4.60
   2   6   3    7.70    4.40
  -2  -6  -3    1.30    3.20
   1   5   3   76.69    8.20
   0   4   3   15.70    4.00
   0   4   3    2.70    3.00
   0  -4  -3    6.30    3.20
   0  -4  -3    6.40    4.40
  -1   3   3   47.70    6.90
   1  -3  -3   32.90    5.80
   1  -3  -3   40.60    5.20
  -2   2   3  588.74   40.60
   2  -2  -3  513.35   40.40
  -3   1   3 1353.46   88.59
  -3   1   3 1189.28   88.69
   3  -1  -3 1134.09   88.59
  -4   0   3  -12.20    2.70
  -4   0   3  -11.10    2.00
   4   0  -3  -10.30    2.30
   4   0  -3  -12.30    3.40
  -5  -1   3 9311.17  692.43
  -5  -1   3 9508.15  693.43
   5   1  -3 9864.41  692.43
   5   1  -3 9918.01  694.63
  -6  -2   3  516.35   39.10
  -6  -2   3  583.24   38.90
  -6  -2   3  559.44   39.60
   6   2  -3  518.75   39.10
   6   2  -3  492.05   39.00
  -7  -3   3   28.70    6.40
  -7  -3   3   32.00    3.70
  -7  -3   3   37.40    5.10
   7   3  -3   33.20    5.70
  -8  -4   3    8.50    3.50
   8   4  -3    8.50    3.50
  -9  -5   3   39.80    4.80
   9   5  -3   30.80    5.40
 -10  -6   3    8.20    2.80
  10   6  -3    8.50    3.60
 -11  -7   3   -0.10    3.30
  11   7  -3    5.60    4.50
  11   7  -3    7.90    1.50
  11   7  -3    7.10    2.40
  11   7  -3    9.90    2.00
 -12  -8   3   30.10    5.70
  12   8  -3   28.30    6.10
  12   8  -3   36.20    3.30
  12   8  -3   34.00    3.00
  13   9  -3    3.40    6.10
  14  10  -3    6.20    1.70
  15  11  -3    1.10    0.80
  16  12  -3    7.50    1.00
   6  10   2   47.40    3.60
   6  10   2   42.00    8.50
   5   9   2   99.69    7.00
   5   9   2   77.89   11.30
   4   8   2   27.60    2.60
   4   8   2   26.50    2.90
   4   8   2   18.70    5.50
   4   8   2   18.80    2.40
   3   7   2    4.90    1.40
   3   7   2    9.00    1.90
   3   7   2   13.80    4.90
   2   6   2    4.60    3.80
   1   5   2  464.35   33.70
   1   5   2  465.05   33.80
  -1  -5  -2  431.86   33.50
   0   4   2   89.29    8.70
   0  -4  -2   95.69    8.90
   0  -4  -2  112.69   10.00
  -1   3   2  180.28   13.90
  -1   3   2  172.88   14.20
   1  -3  -2  187.38   14.10
   1  -3  -2  160.38   13.80
   3  -1  -2  566.64   41.30
  -4   0   2 1024.50   72.09
  -4   0   2  938.91   72.19
   4   0  -2 1026.70   72.09
  -5  -1   2  250.77   21.20
   5   1  -2  314.77   21.30
   5   1  -2  296.37   21.20
  -6  -2   2 1061.19   76.09
  -6  -2   2  977.70   75.69
   6   2  -2 1103.59   75.99
  -7  -3   2  404.36   30.40
  -7  -3   2  409.26   31.40
   7   3  -2  424.86   30.80
  -8  -4   2  544.55   38.90
   8   4  -2  517.05   39.10
  -9  -5   2  375.36   27.60
   9   5  -2  371.36   28.00
 -10  -6   2   26.10    3.80
 -11  -7   2   99.29    9.20
  11   7  -2  114.99    7.90
  11   7  -2   97.19    8.00
  11   7  -2   84.79    9.90
  11   7  -2  103.39    7.60
  12   8  -2   43.30    6.80
  12   8  -2   54.59    4.40
  12   8  -2   61.79    4.60
  13   9  -2   69.19    5.50
  13   9  -2   75.19    5.50
  13   9  -2   66.79    8.90
  14  10  -2   52.19    4.00
  14  10  -2   45.70    8.70
  15  11  -2    9.90    1.30
  16  12  -2    5.30    0.90
   7  11   1    0.50    1.00
   6  10   1   22.40    2.50
   6  10   1   33.40    7.50
   6  10   1   27.70    2.20
   5   9   1   47.10    3.60
   5   9   1   40.80    3.80
   4   8   1   30.70    3.10
   4   8   1   29.40    3.00
   4   8   1   35.90    2.90
   4   8   1   28.10    5.70
   3   7   1   19.70    2.80
   3   7   1   15.60    2.20
   3   7   1   22.50    4.60
   2   6   1   41.10    6.20
  -2  -6  -1   39.20    6.20
   1   5   1   11.90    3.60
   1   5   1    1.00    3.50
   0   4   1   12.80    3.80
   0   4   1   10.60    3.30
   0  -4  -1   12.20    5.10
  -1   3   1   79.89    7.90
  -1   3   1   71.09    7.60
   1  -3  -1   70.19    8.20
  -2   2   1 4125.59  291.57
  -2   2   1 4276.27  291.47
   2  -2  -1 4196.98  291.57
   2  -2  -1 3617.44  291.37
  -3   1   1 1230.28   97.79
  -3   1   1 1456.55   97.79
   3  -1  -1 1378.06   97.79
  -4   0   1   -0.40    1.10
   4   0  -1   -0.80    1.00
  -5  -1   1  362.86   29.70
   5   1  -1  451.55   30.00
  -7  -3   1  128.69   12.30
  -7  -3   1  126.49   10.40
  -8  -4   1   72.39    7.10
   8   4  -1   82.29    8.20
  -9  -5   1  106.29    8.70
   9   5  -1   79.79    8.80
 -10  -6   1   -0.30    2.80
 -11  -7   1   73.89    7.60
  11   7  -1   64.59    5.60
  11   7  -1   63.39    8.70
  11   7  -1   84.09    5.80
  12   8  -1   54.09    9.10
  12   8  -1   60.79    5.40
  12   8  -1   79.89    5.40
  13   9  -1   13.40    1.90
  13   9  -1    4.00    6.40
  13   9  -1   10.80    1.90
  14  10  -1    1.40    1.00
  14  10  -1   -9.90    7.30
  14  10  -1    1.10    1.30
  15  11  -1    2.30    0.80
  16  12  -1   -0.10    0.70
   7  11   0    3.60    1.00
   6  10   0   60.59    9.90
   5   9   0   15.30    2.00
   5   9   0   14.60    1.80
   4   8   0    6.90    4.70
   4   8   0   11.00    2.10
   4   8   0   15.10    2.00
   3   7   0   52.79    4.50
   3   7   0   54.39    4.50
   3   7   0   55.49    7.00
  -3  -7   0   56.29    7.20
   2   6   0  175.68   13.20
  -2  -6   0  144.09   15.40
  -2  -6   0  167.68   13.40
   1   5   0   27.80    4.60
   1   5   0   25.80    4.30
   0   4   0  128.49   11.70
   0   4   0  163.78   11.70
   0  -4   0  122.79   13.20
  -1   3   0  131.39   11.00
  -1   3   0  117.19   10.90
   1  -3   0  133.59   11.80
  -2   2   0   28.60    4.20
  -2   2   0   42.70    5.40
  -2   2   0   31.50    5.10
   2  -2   0   36.40    6.10
   3  -1   0  269.27   19.80
  -4   0   0  104.59    7.90
  -4   0   0   96.49    8.00
   4   0   0  110.09    7.90
   4   0   0   88.99    8.00
   5   1   0  150.18   12.00
  -6  -2   0   40.50    6.20
   6   2   0   50.29    6.80
  -8  -4   0  614.24   45.80
   8   4   0  616.64   45.30
   9   5   0    3.00    4.30
  11   7   0   51.89    4.00
  11   7   0   43.20    3.90
  11   7   0   38.40    7.40
  12   8   0   18.30    5.90
  12   8   0   23.20    2.50
  13   9   0    3.30    6.70
  13   9   0    6.40    1.20
  13   9   0    9.10    1.70
  14  10   0   -7.30    8.00
  15  11   0   -0.50    0.80
  16  12   0    0.30    0.70
   8  12  -1    7.40    1.10
   7  11  -1    4.60    1.00
   6  10  -1    0.50    6.10
   6  10  -1    3.90    0.70
   5   9  -1    5.20    0.90
   5   9  -1    6.40    7.10
   4   8  -1   14.00    1.90
   4   8  -1    7.10    4.30
   4   8  -1   13.40    2.00
   3   7  -1   12.20    1.80
   3   7  -1   11.50    3.90
   3   7  -1   11.70    2.20
  -3  -7   1    7.50    3.90
   2   6  -1   17.40    3.60
  -2  -6   1   15.40    3.70
  -2  -6   1   16.40    4.60
   1   5  -1   96.29    8.20
  -1  -5   1   82.79    9.90
   0   4  -1   11.70    3.30
   0   4  -1   10.50    3.50
   0  -4   1   10.80    5.80
   0  -4   1    8.90    4.80
  -1   3  -1  136.49   11.70
  -1   3  -1  149.79   12.50
  -1   3  -1  141.39   11.50
   1  -3   1  115.19   13.30
   1  -3   1  144.29   12.70
  -2   2  -1  715.33   51.59
  -2   2  -1  672.33   51.79
   2  -2   1  738.13   51.69
  -3   1  -1 1158.18   88.49
  -3   1  -1 1148.19   88.29
  -3   1  -1 1251.47   88.09
   3  -1   1 1211.88   88.29
   3  -1   1 1343.37   88.39
   5   1   1  232.78   16.70
   5   1   1  202.08   17.00
  -6  -2  -1 5785.92  372.56
   6   2   1 4553.44  372.56
   6   2   1 5206.08  372.46
  -7  -3  -1   60.39    7.80
   7   3   1   54.79    7.60
  -8  -4  -1  473.35   34.40
   8   4   1  436.46   34.00
   9   5   1  141.59   12.50
  11   7   1   51.39    4.30
  11   7   1   54.19    4.30
  11   7   1   45.70    8.30
  12   8   1    6.50    5.60
  12   8   1   16.00    3.10
  13   9   1   33.70    2.90
  13   9   1   33.70    3.00
  13   9   1   36.80    7.90
  14  10   1   27.40    8.80
  14  10   1   15.70    1.90
  14  10   1   15.80    2.00
  15  11   1    7.90    1.40
  15  11   1    5.90    1.20
  16  12   1    2.00    0.70
   8  12  -2    2.90    0.80
   7  11  -2    8.80    1.40
   6  10  -2    9.00    1.20
   5   9  -2   16.80    1.80
   5   9  -2   24.70    5.80
   4   8  -2   39.70    5.50
   4   8  -2   27.30    2.60
   4   8  -2   27.20    2.80
  -4  -8   2   28.10    5.30
   3   7  -2   44.70    4.00
   3   7  -2   49.00    3.90
   3   7  -2   47.20    5.90
  -3  -7   2   42.50    6.50
   2   6  -2   13.60    3.30
  -2  -6   2   22.10    3.90
   1   5  -2  149.88   11.30
  -1  -5   2  125.79   11.40
   0   4  -2  127.69   10.30
   0   4  -2  108.89    9.50
   0  -4   2  100.39   10.50
  -1   3  -2  675.63   52.39
  -1   3  -2  682.93   52.19
  -1   3  -2  767.72   52.19
   1  -3   2  713.63   51.99
   1  -3   2  720.03   52.49
  -2   2  -2  311.17   25.10
  -2   2  -2  289.37   25.70
  -2   2  -2  365.46   24.90
   2  -2   2  322.07   25.40
   2  -2   2  385.46   25.30
  -3   1  -2  288.37   21.50
  -3   1  -2  275.97   22.40
   3  -1   2  283.17   21.50
   3  -1   2  293.57   21.60
  -4   0  -2 1742.63  126.79
   4   0   2 1759.22  126.39
  -5  -1  -2   17.20    3.50
   5   1   2   18.70    3.20
  -6  -2  -2  225.18   18.60
   6   2   2  228.48   18.90
   6   2   2  250.07   18.20
  -7  -3  -2   29.20    5.20
   7   3   2   29.90    6.00
  -8  -4  -2   62.39    9.20
   8   4   2   57.79    8.10
   9   5   2   44.30    6.70
 -10  -6  -2   34.50    5.20
  10   6   2   26.60    5.90
 -11  -7  -2   24.30    4.40
 -11  -7  -2   22.40    4.40
  11   7   2   18.30    2.70
  11   7   2   23.60    2.40
  11   7   2   16.90    6.00
  12   8   2   16.20    6.00
  12   8   2    5.90    1.50
  12   8   2    4.10    1.20
  13   9   2    6.60    7.50
  13   9   2   12.20    1.60
  13   9   2    9.30    1.70
  14  10   2   -1.60    8.60
  15  11   2    3.80    0.80
  15  11   2    5.20    0.80
   8  12  -3    6.20    1.10
   7  11  -3    1.40    0.90
   6  10  -3    3.10    0.60
   6  10  -3    3.90    1.10
   5   9  -3    7.60    1.60
   5   9  -3    4.60    0.80
   4   8  -3   33.20    5.00
   4   8  -3   30.70    2.60
  -4  -8   3   26.00    5.10
   3   7  -3   11.70    2.10
   3   7  -3   13.60    2.00
   3   7  -3   14.90    4.00
  -3  -7   3   14.60    3.80
  -2  -6   3    9.90    3.40
   1   5  -3  505.25   34.80
  -1  -5   3  471.85   35.00
  -1  -5   3  443.16   34.80
   0   4  -3   10.80    4.00
   0  -4   3    8.00    3.40
   0  -4   3    5.20    3.40
  -1   3  -3  373.06   26.10
  -1   3  -3  304.77   26.70
  -1   3  -3  364.36   25.60
   1  -3   3  365.06   25.80
   1  -3   3  318.97   25.30
   1  -3   3  355.36   26.60
  -2   2  -3 1295.37   99.49
  -2   2  -3 1379.56   99.09
   2  -2   3 1330.07   99.09
   2  -2   3 1466.25   98.89
  -3   1  -3    2.80    2.70
  -4   0  -3   -3.30    3.60
   4   0   3   -0.70    2.60
  -5  -1  -3  344.97   25.00
   5   1   3  315.27   24.70
  -6  -2  -3  697.43   48.00
   6   2   3  592.34   48.10
   6   2   3  674.23   47.90
  -7  -3  -3   62.49    8.50
   7   3   3   79.69    8.90
   8   4   3   11.30    4.70
  -9  -5  -3   13.80    3.80
   9   5   3   13.80    4.90
 -10  -6  -3   57.29    7.70
  10   6   3   53.09    8.90
  10   6   3   60.19    4.80
 -11  -7  -3    0.70    3.90
  11   7   3    3.80    5.30
  11   7   3    3.20    1.10
  11   7   3    4.00    1.60
  12   8   3    5.10    1.30
  12   8   3    1.60    6.50
  12   8   3    2.40    1.00
  13   9   3    9.50    1.50
  13   9   3   24.40    7.60
  14  10   3    3.00    0.90
  14  10   3    3.70    0.80
  15  11   3    4.00    0.80
  15  11   3    2.80    0.70
   8  12  -4    2.00    0.70
   7  11  -4    2.20    0.80
   6  10  -4    4.70    0.70
   5   9  -4    7.30    1.20
   4   8  -4   34.80    3.10
   3   7  -4   17.00    1.90
   3   7  -4   20.30    2.30
  -3  -7   4   10.70    3.80
   2   6  -4   16.10    2.30
   2   6  -4   15.90    3.30
  -2  -6   4   15.20    3.50
   1   5  -4  163.88   12.30
  -1  -5   4  168.98   12.90
  -1  -5   4  144.69   12.90
   0   4  -4   13.90    4.30
   0  -4   4   11.20    3.10
   0  -4   4   10.80    3.20
   0  -4   4   11.30    2.00
  -1   3  -4   89.99   10.30
   1  -3   4   91.99    8.10
   1  -3   4   79.99    7.10
   1  -3   4   98.69   10.40
   1  -3   4   92.99    8.50
  -2   2  -4   73.79    9.90
   2  -2   4   79.39    8.50
   2  -2   4   91.29    7.80
   2  -2   4   76.89    7.90
   2  -2   4   73.19    6.60
  -3   1  -4   77.79   10.20
   3  -1   4   91.39    8.20
  -4   0  -4  451.35   34.00
  -4   0  -4  450.65   33.20
  -5  -1  -4  429.96   32.30
  -5  -1  -4  411.16   31.50
   5   1   4  449.66   31.80
  -6  -2  -4 1243.88   88.19
  -6  -2  -4 1229.58   87.59
   6   2   4 1171.58   87.79
   6   2   4 1209.68   87.79
  -7  -3  -4  181.88   15.70
   7   3   4  195.28   16.20
   7   3   4  206.18   15.70
  -8  -4  -4  138.09   11.30
   8   4   4  110.29   11.60
  -9  -5  -4  105.79    9.60
   9   5   4   79.99    9.90
 -10  -6  -4   44.00    7.80
  10   6   4   26.90    6.30
 -11  -7  -4   33.60    6.00
  11   7   4   50.49    3.80
  11   7   4   33.90    7.30
  11   7   4   49.00    3.90
  12   8   4   67.89    5.40
  12   8   4   50.09    9.30
  12   8   4   76.29    5.30
  13   9   4   21.40    1.90
  13   9   4   27.90    7.90
  13   9   4   18.40    2.00
  14  10   4    3.80    0.90
  14  10   4    3.50    0.70
  15  11   4    1.30    0.70
   8  12  -5    2.10    0.70
   7  11  -5    3.30    0.80
   6  10  -5   46.70    3.70
   5   9  -5    1.50    0.60
   5   9  -5    4.20    1.10
   4   8  -5   37.20    3.40
   4   8  -5   42.50    3.10
  -4  -8   5   36.80    7.20
   3   7  -5   51.39    4.10
   3   7  -5   56.89    4.00
  -3  -7   5   44.80    4.60
  -3  -7   5   44.70    6.40
   2   6  -5   35.40    3.20
   2   6  -5   34.70    3.50
  -2  -6   5   42.10    3.20
  -2  -6   5   38.70    5.60
  -2  -6   5   44.60    3.70
  -1  -5   5    5.50    3.40
  -1  -5   5    2.90    1.00
  -1  -5   5    2.40    1.60
  -1  -5   5    5.50    2.90
   0   4  -5  104.09   10.70
   0  -4   5  103.19    7.70
   0  -4   5   93.09    7.40
   0  -4   5   96.49    8.60
   0  -4   5  101.09    8.90
  -1   3  -5  191.98   15.70
   1  -3   5  187.08   16.30
   1  -3   5  169.08   14.30
   1  -3   5  191.78   13.70
   1  -3   5  175.78   15.20
  -2   2  -5  449.95   35.30
   2  -2   5  458.45   34.50
   2  -2   5  485.15   34.50
   2  -2   5  480.35   34.90
   2  -2   5  471.15   34.10
  -3   1  -5   17.30    4.80
  -3   1  -5   15.60    3.20
   3  -1   5   22.30    3.70
   3  -1   5   24.40    4.60
   3  -1   5   12.00    3.50
  -4   0  -5    2.30    3.00
  -4   0  -5    1.50    3.00
   4   0   5    0.60    2.90
  -5  -1  -5  604.64   42.70
  -5  -1  -5  574.04   42.30
   5   1   5  564.54   42.50
  -6  -2  -5    2.50    3.50
  -6  -2  -5    4.80    2.30
  -7  -3  -5   20.40    4.20
  -7  -3  -5   27.00    3.50
   7   3   5   33.70    6.20
   7   3   5   29.00    5.60
  -8  -4  -5   13.00    3.80
   8   4   5   11.80    4.80
  -9  -5  -5    7.30    4.10
  -9  -5  -5    8.20    3.40
 -10  -6  -5  208.38   16.50
  10   6   5  188.08   17.70
  10   6   5  210.68   15.40
  10   6   5  224.38   15.30
 -11  -7  -5   39.50    7.10
  11   7   5   52.89    4.00
  11   7   5   48.40    4.10
  11   7   5   54.29    9.90
  12   8   5    8.60    1.40
  12   8   5    9.60    1.80
  13   9   5   16.30    1.80
  13   9   5   17.00    1.70
  13   9   5   24.70    8.20
  14  10   5    2.80    0.60
  15  11   5    0.40    0.60
   7  11  -6    2.00    0.70
   5   9  -6    1.40    0.90
  -5  -9   6    1.00    0.70
  -5  -9   6    3.10    1.70
   4   8  -6   10.90    1.40
   4   8  -6   12.00    1.70
  -4  -8   6    7.10    4.50
  -4  -8   6   11.50    1.50
  -4  -8   6   16.60    2.10
  -4  -8   6   11.80    1.70
   3   7  -6   10.20    1.80
   3   7  -6   10.40    1.40
  -3  -7   6   11.20    1.40
  -3  -7   6    7.80    3.50
  -3  -7   6    8.60    1.60
  -3  -7   6    7.40    1.70
   2   6  -6   22.90    2.10
   2   6  -6   22.60    2.40
  -2  -6   6   23.00    2.00
  -2  -6   6   18.90    2.80
  -2  -6   6   25.60    3.80
  -2  -6   6   16.80    2.20
  -1  -5   6   37.30    3.50
  -1  -5   6   31.60    2.80
  -1  -5   6   30.50    5.00
  -1  -5   6   35.60    6.90
   0   4  -6    6.70    4.10
   0  -4   6   12.80    3.40
   0  -4   6   16.20    1.70
   0  -4   6   14.90    3.20
   0  -4   6   10.40    2.10
  -1   3  -6   43.80    7.80
   1  -3   6   26.80    5.50
   1  -3   6   29.60    4.90
  -2   2  -6   44.10    8.00
   2  -2   6   43.80    7.90
   2  -2   6   50.09    5.80
   2  -2   6   49.30    4.70
   2  -2   6   50.19    6.30
  -3   1  -6   11.50    4.30
  -3   1  -6    6.40    2.80
  -3   1  -6   14.00    3.60
   3  -1   6    9.50    2.40
   3  -1   6   11.00    2.80
  -4   0  -6   38.20    7.80
  -4   0  -6   30.10    5.70
  -4   0  -6   41.40    5.20
   4   0   6   48.50    6.00
  -5  -1  -6    7.00    3.10
  -5  -1  -6    4.30    4.10
  -6  -2  -6  302.37   24.60
  -6  -2  -6  324.07   24.10
  -6  -2  -6  335.57   23.60
   6   2   6  320.77   24.30
  -7  -3  -6    8.60    1.60
  -7  -3  -6    7.80    3.10
  -7  -3  -6   11.70    3.80
  -7  -3  -6    8.00    2.20
   7   3   6    9.00    3.50
   7   3   6   15.20    4.90
  -8  -4  -6   50.39    6.60
  -8  -4  -6   61.99    8.20
   8   4   6   57.09    8.20
  -9  -5  -6   29.30    5.50
  -9  -5  -6   32.20    5.70
   9   5   6   29.10    6.20
   9   5   6   36.90    3.00
 -10  -6  -6   21.60    4.30
  10   6   6   20.80    6.40
  10   6   6   27.90    2.40
 -11  -7  -6    3.70    4.20
  11   7   6   -2.70    6.90
  11   7   6    3.30    1.30
  11   7   6    3.00    0.90
  12   8   6    8.60    1.80
  12   8   6   18.60    7.70
  12   8   6   12.60    1.40
  13   9   6   14.50    1.50
  13   9   6    9.30    8.30
  14  10   6    1.70    0.60
  15  11   6    5.70    0.90
   7  11  -7    1.60    0.60
   4   8  -7   82.59    5.90
  -4  -8   7   78.29    6.20
  -4  -8   7   79.09    5.70
  -4  -8   7   68.99    5.70
   3   7  -7    9.10    1.70
  -3  -7   7    9.60    1.40
  -3  -7   7   14.40    3.80
  -3  -7   7   11.30    1.80
  -3  -7   7   10.70    1.60
  -3  -7   7    9.20    1.50
   2   6  -7   75.29    5.70
   2   6  -7   69.79    5.50
   2   6  -7   63.79    5.40
  -2  -6   7   73.59    5.30
  -2  -6   7   66.19    7.00
  -2  -6   7   75.79    5.80
  -2  -6   7   68.39    5.30
   1   5  -7    3.80    1.30
   1   5  -7    9.10    3.60
   1   5  -7    3.50    1.10
  -1  -5   7    0.10    1.60
  -1  -5   7    2.10    1.00
  -1  -5   7    3.90    2.70
   0  -4   7  172.98   13.40
   0  -4   7  169.48   12.50
   0  -4   7  178.38   12.90
   0  -4   7  164.18   13.80
  -1   3  -7   12.90    4.50
   1  -3   7   12.70    2.20
   1  -3   7   13.90    2.90
   1  -3   7   12.60    1.70
   1  -3   7   15.40    3.40
  -2   2  -7   36.00    7.20
   2  -2   7   26.40    4.20
   2  -2   7   27.80    5.50
   2  -2   7   27.40    2.60
   2  -2   7   26.10    3.50
  -3   1  -7   20.10    3.50
  -3   1  -7   23.30    4.80
  -3   1  -7   28.80    4.00
   3  -1   7   25.20    5.40
   3  -1   7   24.50    3.50
   3  -1   7   20.90    4.20
  -4   0  -7    0.30    4.10
  -4   0  -7    1.40    2.80
  -4   0  -7    3.60    2.80
   4   0   7    0.70    2.80
   4   0   7    6.50    3.70
  -5  -1  -7    4.40    1.60
  -5  -1  -7    4.10    3.00
  -5  -1  -7    5.50    4.20
  -5  -1  -7    2.80    2.40
   5   1   7    4.20    3.00
  -6  -2  -7    3.70    2.20
  -6  -2  -7    6.90    3.00
  -6  -2  -7    4.20    4.30
  -6  -2  -7    5.20    1.40
   6   2   7   12.40    3.30
  -7  -3  -7   24.40    3.40
  -7  -3  -7   25.10    3.90
  -7  -3  -7   23.20    4.80
  -7  -3  -7   18.40    2.30
   7   3   7   20.50    4.20
   7   3   7   18.10    5.20
  -8  -4  -7    0.40    1.10
  -8  -4  -7    2.60    3.10
  -8  -4  -7    2.50    4.60
  -8  -4  -7    2.90    1.90
  -9  -5  -7   13.30    3.70
  -9  -5  -7   15.10    3.10
   9   5   7    9.10    5.70
   9   5   7   13.80    1.80
 -10  -6  -7   11.20    4.00
  10   6   7   14.30    1.60
  10   6   7   11.30    1.90
  10   6   7    6.80    6.00
 -11  -7  -7   -3.40    4.30
  11   7   7    0.00    6.80
  12   8   7    7.20    8.10
  13   9   7   15.70   10.40
  13   9   7   14.10    1.60
  14  10   7   16.50    1.50
  15  11   7    1.70    0.50
   7  11  -8    2.40    0.60
  -7 -11   8    2.00    0.60
  -7 -11   8    3.00    0.60
  -7 -11   8    2.20    0.50
   6  10  -8    5.50    1.00
  -6 -10   8    4.80    0.90
  -6 -10   8    4.40    0.90
   3   7  -8   40.00    3.10
  -3  -7   8   35.00    3.00
  -3  -7   8   36.40    3.50
  -3  -7   8   36.70    6.30
  -3  -7   8   38.20    3.00
  -3  -7   8   34.90    2.90
   2   6  -8   66.19    4.80
  -2  -6   8   62.79    4.60
  -2  -6   8   55.09    4.60
  -2  -6   8   60.29    4.60
  -2  -6   8   63.99    5.10
  -2  -6   8   50.09    6.60
   1   5  -8   26.60    2.60
   1   5  -8   26.80    2.40
   1   5  -8   35.00    6.70
   1   5  -8   27.10    2.80
  -1  -5   8   24.10    2.40
  -1  -5   8   21.20    3.10
  -1  -5   8   23.20    2.40
  -1  -5   8   35.40    4.70
  -1  -5   8   29.50    2.30
   0   4  -8   33.30    6.70
   0   4  -8   23.90    3.30
   0   4  -8   25.20    2.70
   0   4  -8   32.80    3.10
   0  -4   8   31.10    5.80
   0  -4   8   29.60    4.60
   0  -4   8   33.70    2.80
   0  -4   8   29.00    3.30
   0  -4   8   34.80    2.70
  -1   3  -8   78.49    9.10
   1  -3   8   68.69    5.80
   1  -3   8   67.69    6.50
   1  -3   8   64.89    7.40
   1  -3   8   67.69    5.20
  -2   2  -8    5.20    4.10
   2  -2   8    9.80    3.10
   2  -2   8    6.30    2.00
   2  -2   8    8.10    1.20
   2  -2   8    4.10    2.50
  -3   1  -8   30.90    5.20
  -3   1  -8   38.60    5.30
  -3   1  -8   36.80    5.50
   3  -1   8   42.40    3.40
   3  -1   8   30.40    4.10
   3  -1   8   39.50    5.90
  -4   0  -8   15.10    2.40
  -4   0  -8   20.30    3.90
  -4   0  -8    9.40    4.50
  -4   0  -8   17.30    3.30
  -5  -1  -8   48.20    5.20
  -5  -1  -8   50.69    8.30
  -5  -1  -8   61.19    6.00
  -5  -1  -8   45.80    4.20
  -6  -2  -8  130.59   11.00
  -6  -2  -8  127.29   10.00
  -6  -2  -8  115.89   12.60
  -6  -2  -8  125.69    9.50
   6   2   8  137.19   11.30
  -7  -3  -8   34.80    3.20
  -7  -3  -8   51.59    9.10
  -7  -3  -8   37.00    4.10
  -7  -3  -8   38.60    6.00
   7   3   8   46.70    7.50
  -8  -4  -8   37.70    6.40
  -8  -4  -8   37.00    3.50
  -8  -4  -8   40.70    6.10
  -8  -4  -8   40.40    4.10
   8   4   8   37.80    3.30
   8   4   8   46.30    7.90
  -9  -5  -8    4.30    1.10
  -9  -5  -8    4.40    2.10
  -9  -5  -8    5.80    3.60
   9   5   8    5.50    1.00
   9   5   8    7.20    1.80
   9   5   8   -2.90    5.60
 -10  -6  -8   12.10    4.10
 -10  -6  -8    5.70    1.20
  10   6   8    6.50    1.60
  10   6   8    8.10    1.40
  10   6   8    9.50    6.00
 -11  -7  -8   -0.10    4.80
  11   7   8    8.50    7.70
  11   7   8    3.70    0.80
  12   8   8   -5.60    8.30
  13   9   8    2.80    0.60
  14  10   8    1.10    0.50
  15  11   8    0.00    0.40
   7  11  -9    5.40    0.80
  -7 -11   9    4.80    0.70
  -7 -11   9    5.40    0.80
   6  10  -9    1.50    0.60
  -6 -10   9    1.20    0.50
  -6 -10   9    1.10    0.50
   2   6  -9    7.30    1.40
   2   6  -9    4.90    1.10
  -2  -6   9    3.30    0.90
  -2  -6   9    2.60    1.50
  -2  -6   9    0.20    3.30
  -2  -6   9    4.10    0.90
   1   5  -9    4.20    1.30
   1   5  -9    2.00    1.10
   1   5  -9   -1.30    1.50
   1   5  -9    0.90    0.80
  -1  -5   9    0.00    0.90
  -1  -5   9    2.10    2.90
  -1  -5   9    0.10    1.70
  -1  -5   9   -0.50    0.80
  -1  -5   9    1.20    1.00
   0   4  -9    6.10    1.30
   0   4  -9   11.60    2.00
   0   4  -9    8.00    1.40
   0   4  -9   12.80    4.00
   0  -4   9    5.60    1.90
   0  -4   9    9.10    1.50
   0  -4   9    7.80    3.50
   0  -4   9    6.20    1.10
   0  -4   9    8.10    2.90
   0  -4   9    7.70    1.40
  -1   3  -9   24.40    2.30
  -1   3  -9   26.60    4.60
  -1   3  -9   25.70    2.50
   1  -3   9   24.00    2.30
   1  -3   9   19.60    3.80
   1  -3   9   25.80    2.20
   1  -3   9   19.50    2.20
   1  -3   9   22.30    4.20
   1  -3   9   19.60    3.10
   2  -2   9    4.80    1.90
   2  -2   9    7.00    1.10
   2  -2   9    4.10    2.40
   2  -2   9    4.70    3.00
  -3   1  -9  114.49    9.90
  -3   1  -9  110.19    9.10
  -3   1  -9  135.09   10.10
  -3   1  -9  133.79   12.00
   3  -1   9  113.99    9.60
   3  -1   9  121.29   10.50
   3  -1   9  114.09    8.90
   3  -1   9  128.99    9.60
  -4   0  -9    0.70    4.20
  -4   0  -9    0.10    2.60
  -4   0  -9    0.10    2.70
  -4   0  -9   -0.80    1.30
   4   0   9   -1.70    2.90
  -5  -1  -9   29.20    5.50
  -5  -1  -9   31.80    3.10
  -5  -1  -9   34.90    5.50
  -5  -1  -9   37.90    4.40
   5   1   9   44.90    7.20
  -6  -2  -9  131.89   10.00
  -6  -2  -9  133.09   13.40
  -6  -2  -9  130.99   10.50
  -6  -2  -9  134.99   11.30
   6   2   9  144.79   11.60
  -7  -3  -9   16.90    5.30
  -7  -3  -9    6.00    1.30
  -7  -3  -9    6.10    3.10
  -7  -3  -9    7.40    2.20
  -7  -3  -9    8.20    1.70
   7   3   9    9.90    1.50
   7   3   9    5.60    3.30
   7   3   9    5.80    1.10
   7   3   9   13.20    5.50
  -8  -4  -9   19.00    3.20
  -8  -4  -9   16.40    2.60
  -8  -4  -9   16.60    2.00
   8   4   9   18.40    1.80
   8   4   9   17.10    1.90
   8   4   9   18.10    3.10
   8   4   9   11.80    5.70
  -9  -5  -9   13.30    1.80
  -9  -5  -9    9.60    4.00
  -9  -5  -9    8.90    1.70
  -9  -5  -9   12.90    2.20
   9   5   9    5.90    6.20
   9   5   9   16.80    2.60
   9   5   9   11.20    1.50
 -10  -6  -9   28.70    2.60
 -10  -6  -9   30.30    3.00
 -10  -6  -9   28.60    5.00
 -10  -6  -9   28.70    3.40
  10   6   9   28.30    2.50
  10   6   9   26.40    3.10
  10   6   9   31.50    7.10
  11   7   9    3.20    7.80
  11   7   9    4.50    0.90
  12   8   9   -6.50    8.70
  13   9   9    8.70    1.10
  14  10   9    3.00    0.50
  -6 -10  10    8.30    0.90
  -6 -10  10    8.10    1.00
  -6 -10  10    8.90    0.90
   5   9 -10   54.59    3.90
   5   9 -10   48.40    3.80
  -5  -9  10   50.19    3.80
  -5  -9  10   53.09    3.80
  -5  -9  10   46.50    4.40
   4   8 -10   18.50    1.90
  -4  -8  10   19.50    1.80
  -4  -8  10   18.60    3.20
  -4  -8  10   22.40    1.70
  -4  -8  10   19.60    1.70
   3   7 -10   18.20    2.10
   3   7 -10   19.10    1.90
  -3  -7  10   18.00    1.70
  -3  -7  10   19.10    1.60
  -3  -7  10   17.70    2.50
  -3  -7  10   16.50    1.70
   2   6 -10    1.60    1.10
   2   6 -10    0.60    1.00
  -2  -6  10   -0.40    1.40
  -2  -6  10   -0.40    0.70
  -2  -6  10   -0.30    0.70
  -2  -6  10    1.50    0.80
  -2  -6  10   -1.50    3.60
  -1  -5  10    0.30    0.80
  -1  -5  10   -0.80    3.10
  -1  -5  10    2.20    1.50
  -1  -5  10    1.10    0.90
   0   4 -10    1.90    1.00
   0   4 -10    4.10    0.90
   0   4 -10    4.00    1.40
   0   4 -10   10.60    4.50
   0  -4  10    3.20    1.00
   0  -4  10    3.70    1.80
   0  -4  10    0.80    3.00
   0  -4  10    2.50    0.80
   0  -4  10    3.30    0.90
  -1   3 -10    5.40    1.20
  -1   3 -10   10.00    4.00
  -1   3 -10    3.90    1.10
   1  -3  10    4.70    2.70
   1  -3  10    4.30    1.10
   1  -3  10    4.20    1.60
   1  -3  10    2.50    3.10
   1  -3  10    3.60    1.90
   1  -3  10    3.90    0.90
  -2   2 -10   59.89    4.80
  -2   2 -10   69.69    8.30
  -2   2 -10   64.69    4.80
   2  -2  10   63.59    7.00
   2  -2  10   61.29    4.90
   2  -2  10   60.39    5.40
   2  -2  10   58.79    4.70
   2  -2  10   58.89    4.70
   2  -2  10   61.49    6.10
   2  -2  10   60.99    4.70
  -3   1 -10   50.39    7.70
  -3   1 -10   42.80    3.50
  -3   1 -10   41.50    3.60
  -3   1 -10   39.30    5.10
  -3   1 -10   41.30    5.80
  -3   1 -10   32.10    3.80
   3  -1  10   46.20    3.50
   3  -1  10   39.00    3.50
   3  -1  10   37.60    3.50
   3  -1  10   54.39    5.90
   3  -1  10   50.89    6.00
   3  -1  10   35.00    4.70
  -4   0 -10  103.69    7.30
  -4   0 -10   83.49    7.20
  -4   0 -10   91.99    7.20
  -4   0 -10   99.49    8.60
  -4   0 -10  104.89    8.10
   4   0  10   87.49    7.10
   4   0  10   94.89    7.10
   4   0  10  102.09    9.00
  -5  -1 -10   20.70    4.00
  -5  -1 -10   14.00    5.40
  -5  -1 -10   26.30    2.60
  -5  -1 -10   20.10    2.70
   5   1  10   35.10    5.40
   5   1  10   26.90    2.50
   5   1  10   30.40    2.70
  -6  -2 -10   94.39    7.00
  -6  -2 -10   92.79    7.70
  -6  -2 -10  108.09   12.20
  -6  -2 -10  106.19    7.10
  -6  -2 -10   86.59    8.80
  -6  -2 -10   88.79    7.00
   6   2  10   88.19    6.90
   6   2  10  100.29    8.90
   6   2  10   85.69    6.90
   6   2  10   85.79    7.10
  -7  -3 -10   37.20    3.40
  -7  -3 -10   34.90    4.30
  -7  -3 -10   39.10    3.50
  -7  -3 -10   38.40    3.30
   7   3  10   49.30    6.50
   7   3  10   39.70    3.20
   7   3  10   36.10    3.10
   7   3  10   40.70    6.90
  -8  -4 -10   12.00    4.00
  -8  -4 -10    9.00    1.80
  -8  -4 -10   17.10    2.10
  -8  -4 -10   14.50    2.90
   8   4  10   12.50    1.50
   8   4  10   14.00    5.90
   8   4  10   13.60    1.60
  -9  -5 -10   15.30    1.90
  -9  -5 -10   21.10    4.70
  -9  -5 -10   16.50    2.40
  -9  -5 -10   14.90    2.40
   9   5  10   17.70    1.80
   9   5  10   23.30    3.80
   9   5  10   14.20    6.70
 -10  -6 -10   42.10    4.30
 -10  -6 -10   48.00    3.70
 -10  -6 -10   40.10    3.50
  10   6  10   43.70    3.90
  10   6  10   46.30    3.40
  10   6  10   27.60    7.70
 -11  -7 -10   34.70    3.00
 -11  -7 -10   41.60    3.30
 -11  -7 -10   40.20    4.00
 -11  -7 -10   34.60    3.30
  11   7  10   23.90    8.70
  11   7  10   39.80    3.00
 -12  -8 -10    2.10    0.80
 -12  -8 -10    2.60    0.90
  12   8  10    2.90    0.60
  13   9  10    0.60    0.50
  14  10  10    0.00    0.60
  -6 -10  11    6.00    0.80
  -6 -10  11    6.40    0.90
  -6 -10  11    7.20    0.90
   5   9 -11    8.40    1.10
  -5  -9  11    9.80    1.80
  -5  -9  11    7.10    0.90
  -5  -9  11    9.80    1.00
   4   8 -11    0.80    1.00
   4   8 -11    3.20    0.70
  -4  -8  11    4.80    1.50
  -4  -8  11    3.30    0.70
  -4  -8  11    3.10    0.60
  -4  -8  11    3.40    0.60
   3   7 -11   12.20    1.30
   3   7 -11   13.00    1.50
   3   7 -11   14.50    1.70
   3   7 -11    8.60    1.50
  -3  -7  11   12.00    1.20
  -3  -7  11   12.10    1.30
  -3  -7  11   10.20    1.20
  -3  -7  11   13.20    2.40
   2   6 -11    6.30    1.20
   2   6 -11    6.70    1.40
   2   6 -11    8.50    1.40
   2   6 -11    8.70    1.50
  -2  -6  11    4.90    1.60
  -2  -6  11    5.20    1.10
  -2  -6  11    5.60    1.10
   1   5 -11    5.40    1.10
   1   5 -11    3.90    1.10
   1   5 -11    3.10    0.80
  -1  -5  11    3.40    1.60
  -1  -5  11    1.20    0.70
  -1  -5  11   -1.90    3.40
  -1  -5  11    2.20    0.90
  -1  -5  11    1.10    0.80
   0   4 -11   37.50    3.50
   0   4 -11   39.90    5.80
   0   4 -11   26.50    3.70
   0   4 -11   39.30    2.90
   0  -4  11   32.30    2.80
   0  -4  11   34.00    3.60
   0  -4  11   28.30    5.10
  -1   3 -11    3.30    1.00
  -1   3 -11    5.10    4.40
   1  -3  11    5.10    1.40
   1  -3  11    5.90    2.10
   1  -3  11    6.30    4.60
   1  -3  11    8.40    3.50
   1  -3  11    2.60    1.00
   1  -3  11    5.20    0.90
   1  -3  11    5.80    1.00
  -2   2 -11   19.30    4.70
  -2   2 -11   21.10    2.10
  -2   2 -11   21.50    2.10
   2  -2  11   21.70    3.70
   2  -2  11   21.00    2.00
   2  -2  11   18.20    2.20
   2  -2  11   20.70    2.00
   2  -2  11   21.80    3.40
   2  -2  11   15.10    2.00
   2  -2  11   19.90    3.80
  -3   1 -11   21.30    2.90
  -3   1 -11   19.50    2.10
  -3   1 -11   17.90    3.40
  -3   1 -11   16.70    4.60
   3  -1  11   19.20    2.00
   3  -1  11   13.30    3.40
   3  -1  11   17.60    3.60
   3  -1  11   16.90    2.10
  -4   0 -11    1.10    1.20
  -4   0 -11    0.30    1.10
  -4   0 -11    1.10    1.20
  -4   0 -11    3.10    1.40
  -4   0 -11    0.90    4.50
  -4   0 -11    1.20    2.50
  -4   0 -11   -1.10    3.00
   4   0  11    0.60    1.10
   4   0  11   -1.00    0.90
   4   0  11   -0.10    3.10
   4   0  11    1.60    1.00
  -5  -1 -11    4.10    1.20
  -5  -1 -11    3.30    3.30
  -5  -1 -11    3.20    2.50
  -5  -1 -11    5.00    1.30
  -5  -1 -11    6.00    4.80
   5   1  11    5.00    1.00
   5   1  11    5.10    3.30
   5   1  11    3.00    1.00
   5   1  11    6.50    1.40
  -6  -2 -11   13.80    3.70
  -6  -2 -11   12.40    1.80
  -6  -2 -11   10.90    2.70
  -6  -2 -11   10.90    1.80
  -6  -2 -11    9.60    5.60
  -6  -2 -11   10.90    1.60
   6   2  11    9.80    1.50
   6   2  11   12.20    1.60
   6   2  11   10.10    3.80
   6   2  11   15.70    2.20
  -7  -3 -11   11.40    2.00
  -7  -3 -11   13.70    1.80
  -7  -3 -11    7.30    4.00
  -7  -3 -11   13.20    2.50
  -7  -3 -11   12.60    1.90
   7   3  11   14.10    2.00
   7   3  11   14.00    1.50
   7   3  11   19.40    6.20
   7   3  11   14.70    3.80
  -8  -4 -11    5.50    2.00
  -8  -4 -11    5.70    1.30
  -8  -4 -11    5.50    4.30
  -8  -4 -11    5.10    1.10
  -8  -4 -11    4.30    1.20
   8   4  11    5.70    1.00
   8   4  11   -1.20    2.80
   8   4  11   13.10    6.10
  -9  -5 -11    0.00    1.10
  -9  -5 -11    0.60    0.90
  -9  -5 -11   -0.30    1.00
  -9  -5 -11   -1.70    1.90
  -9  -5 -11   -7.00    4.60
   9   5  11    1.70    0.80
   9   5  11    2.00    1.30
 -10  -6 -11   -0.80    1.80
 -10  -6 -11    0.60    1.10
 -10  -6 -11    1.40    0.80
 -10  -6 -11    0.30    1.00
  10   6  11    0.70    0.70
  10   6  11    2.30    1.30
  10   6  11   -1.50    7.10
 -11  -7 -11   -1.50    0.90
 -11  -7 -11   -0.80    0.80
 -11  -7 -11    1.90    1.90
  11   7  11    5.40    8.60
  11   7  11    0.50    0.60
 -12  -8 -11    2.10    1.80
 -12  -8 -11    2.50    0.70
 -12  -8 -11    1.80    0.70
 -13  -9 -11    1.30    0.80
  13   9  11    0.40    0.40
   5   9 -12    1.40    0.50
  -5  -9  12    0.50    0.40
  -5  -9  12   -0.20    0.50
  -5  -9  12    0.30    0.40
   4   8 -12    2.70    0.60
  -4  -8  12    3.00    1.50
  -4  -8  12    2.90    0.60
  -4  -8  12    1.80    0.70
   3   7 -12    0.60    0.80
   3   7 -12    4.90    1.60
  -3  -7  12    0.70    0.60
  -3  -7  12    3.50    1.50
   2   6 -12   32.80    2.50
   2   6 -12   29.00    2.40
   2   6 -12   32.60    2.60
   2   6 -12   29.30    2.50
  -2  -6  12   28.00    3.30
  -2  -6  12   29.70    2.40
  -2  -6  12   30.00    2.40
  -2  -6  12   24.60    2.30
   1   5 -12   19.80    1.80
   1   5 -12   23.00    2.10
   1   5 -12   24.10    2.00
  -1  -5  12   18.20    2.90
  -1  -5  12   19.00    1.80
  -1  -5  12   19.90    1.90
   0   4 -12   12.30    1.50
   0   4 -12   16.70    5.20
   0   4 -12   13.20    1.80
   0  -4  12   10.70    3.70
   0  -4  12   12.40    2.10
   0  -4  12   10.00    1.40
   0  -4  12   13.90    1.40
  -1   3 -12    1.30    0.90
  -1   3 -12    2.40    1.00
  -1   3 -12    0.70    1.50
  -1   3 -12    7.50    4.80
   1  -3  12    2.40    0.90
   1  -3  12    3.90    1.30
   1  -3  12    1.30    3.20
   1  -3  12   -0.30    3.90
   1  -3  12    0.50    0.90
   1  -3  12    1.20    0.90
   1  -3  12    3.30    2.00
  -2   2 -12    5.60    1.10
  -2   2 -12    4.30    4.70
   2  -2  12    8.80    1.50
   2  -2  12    4.00    1.60
   2  -2  12    1.60    3.20
   2  -2  12    7.40    1.40
   2  -2  12    7.30    3.70
   2  -2  12    5.70    1.20
   2  -2  12    8.20    1.10
  -3   1 -12   29.60    2.90
  -3   1 -12   28.10    2.60
  -3   1 -12   31.30    4.90
  -3   1 -12   31.30    5.50
  -3   1 -12   31.60    2.70
   3  -1  12   31.50    2.60
   3  -1  12   28.00    2.50
   3  -1  12   25.50    2.60
   3  -1  12   27.80    4.40
  -4   0 -12   10.80    4.10
  -4   0 -12   10.60    2.00
  -4   0 -12   17.60    2.00
  -4   0 -12   15.40    3.30
  -4   0 -12   19.00    5.10
  -4   0 -12   14.20    2.00
  -4   0 -12   15.10    1.80
   4   0  12   12.40    3.60
   4   0  12   17.80    1.80
   4   0  12   12.10    1.80
   4   0  12   12.80    1.70
  -5  -1 -12    3.60    1.10
  -5  -1 -12    0.90    3.50
  -5  -1 -12   -0.10    1.70
  -5  -1 -12    1.50    2.60
  -5  -1 -12    2.90    1.10
  -5  -1 -12    4.80    5.30
  -5  -1 -12    2.40    1.10
   5   1  12    4.30    3.40
   5   1  12    5.80    1.30
   5   1  12    2.50    0.90
   5   1  12    2.90    0.90
  -6  -2 -12   10.60    3.90
  -6  -2 -12    7.30    2.30
  -6  -2 -12    8.20    1.30
   6   2  12   11.20    6.70
   6   2  12   10.10    1.40
   6   2  12    9.00    1.50
   6   2  12    8.40    3.70
  -7  -3 -12   22.40    3.70
  -7  -3 -12   28.00    5.20
  -7  -3 -12   31.50    2.60
  -7  -3 -12   24.40    2.70
  -7  -3 -12   28.60    2.50
   7   3  12   23.10    3.10
   7   3  12   31.10    2.40
   7   3  12   32.20    2.40
   7   3  12   30.10    7.00
  -8  -4 -12   26.10    2.30
  -8  -4 -12   18.50    3.50
  -8  -4 -12   25.00    2.40
  -8  -4 -12   25.10    2.30
  -8  -4 -12   25.80    5.30
   8   4  12   28.20    2.20
   8   4  12   28.10    2.80
   8   4  12   26.40    2.10
   8   4  12   20.10    3.10
  -9  -5 -12    7.90    1.40
  -9  -5 -12    6.10    1.00
  -9  -5 -12    6.80    1.10
  -9  -5 -12   10.00    2.20
   9   5  12    2.30    7.10
   9   5  12    6.50    1.40
 -10  -6 -12    0.80    0.80
 -10  -6 -12    1.00    0.90
 -10  -6 -12    0.60    1.90
 -10  -6 -12   -0.20    0.70
  10   6  12   -0.90    7.50
  10   6  12    1.10    0.60
  10   6  12    0.60    1.20
 -11  -7 -12    1.00    0.70
 -11  -7 -12    0.20    0.70
 -11  -7 -12   -0.10    1.80
  11   7  12    0.10    0.50
 -12  -8 -12    3.50    0.70
 -12  -8 -12    2.50    0.70
  12   8  12    2.30    0.50
 -13  -9 -12    1.80    0.60
  13   9  12    0.90    0.40
   5   9 -13    2.40    0.70
  -5  -9  13    1.00    0.50
  -5  -9  13    1.00    0.50
  -5  -9  13    0.90    0.40
   4   8 -13    0.80    0.50
  -4  -8  13    0.70    0.40
  -4  -8  13    0.90    0.50
  -4  -8  13    1.30    0.60
   3   7 -13    1.00    0.90
   3   7 -13    2.20    0.60
   3   7 -13    2.30    0.70
  -3  -7  13    2.40    0.60
  -3  -7  13    2.10    0.60
  -3  -7  13    1.70    1.60
  -3  -7  13    1.40    0.50
  -3  -7  13    0.80    0.50
   2   6 -13    1.70    0.80
   2   6 -13    1.40    0.60
   2   6 -13    1.10    0.80
  -2  -6  13    2.10    1.70
  -2  -6  13    1.50    0.70
  -2  -6  13    0.30    0.60
  -2  -6  13    1.90    0.60
   1   5 -13    7.20    1.30
   1   5 -13    6.70    1.20
  -1  -5  13    5.50    0.80
  -1  -5  13    5.70    1.90
  -1  -5  13    5.30    0.90
  -1  -5  13    6.10    1.00
   0   4 -13    9.10    1.50
   0   4 -13    9.60    1.20
   0  -4  13   10.60    1.30
   0  -4  13   10.00    1.20
   0  -4  13    6.40    2.20
   0  -4  13    7.50    1.30
   0  -4  13    8.90    1.70
  -1   3 -13    8.50    1.80
  -1   3 -13    5.40    1.00
  -1   3 -13   12.70    8.50
   1  -3  13    6.70    1.20
   1  -3  13   -2.20    5.00
   1  -3  13    5.40    1.10
   1  -3  13    6.10    1.20
   1  -3  13    8.20    1.20
   1  -3  13    6.10    1.00
   1  -3  13    5.00    4.50
  -2   2 -13    4.10    1.00
  -2   2 -13    5.60    5.20
  -2   2 -13    4.80    1.00
   2  -2  13    4.90    1.00
   2  -2  13    4.40    1.10
   2  -2  13    5.60    0.90
   2  -2  13    9.60    4.00
  -3   1 -13   10.80    1.50
  -3   1 -13    8.70    1.50
  -3   1 -13   10.30    5.30
   3  -1  13    8.60    3.90
   3  -1  13   10.50    1.50
   3  -1  13   10.50    1.50
  -4   0 -13   -0.30    1.00
  -4   0 -13    1.70    1.00
  -4   0 -13   -0.30    1.00
  -4   0 -13   -5.50    4.10
  -4   0 -13    1.30    2.90
  -4   0 -13    0.50    1.10
  -4   0 -13   -1.70    5.20
   4   0  13   -0.60    3.60
   4   0  13   -0.10    0.80
   4   0  13   -0.60    1.00
  -5  -1 -13   21.90    2.10
  -5  -1 -13   16.70    2.80
  -5  -1 -13   26.40    6.50
  -5  -1 -13   23.70    3.20
  -5  -1 -13   23.10    2.30
  -5  -1 -13   16.80    4.20
  -5  -1 -13   19.70    2.30
   5   1  13   22.90    2.00
   5   1  13   26.60    2.30
   5   1  13   33.60    7.00
   5   1  13   20.10    2.00
  -6  -2 -13    3.50    2.20
  -6  -2 -13    4.40    1.10
  -6  -2 -13    2.00    1.10
  -6  -2 -13    4.70    1.00
  -6  -2 -13   -5.00    4.20
   6   2  13    5.40    6.70
   6   2  13    3.90    0.80
   6   2  13    3.80    1.20
  -7  -3 -13   13.00    1.60
  -7  -3 -13   12.00    2.40
  -7  -3 -13    9.00    1.70
  -7  -3 -13   13.00    1.70
   7   3  13   14.40    1.40
   7   3  13   17.60    2.10
   7   3  13    6.90    6.60
   7   3  13   14.40    2.10
   7   3  13   12.10    1.40
  -8  -4 -13    1.60    0.90
  -8  -4 -13    2.00    0.80
  -8  -4 -13    1.40    0.90
  -8  -4 -13    1.90    2.00
   8   4  13    2.70    0.70
   8   4  13    4.50    7.10
   8   4  13    5.70    1.70
   8   4  13    3.00    0.70
   8   4  13    4.00    1.10
  -9  -5 -13    2.60    0.90
  -9  -5 -13    5.00    2.00
  -9  -5 -13    1.70    0.70
  -9  -5 -13    2.90    0.90
   9   5  13    3.60    0.70
   9   5  13    8.00    7.40
   9   5  13    3.90    1.10
 -10  -6 -13    4.50    0.80
 -10  -6 -13    4.50    0.80
 -10  -6 -13    4.60    2.00
 -10  -6 -13    6.00    1.00
  10   6  13    3.00    1.10
  10   6  13    5.30    0.90
 -11  -7 -13   12.00    2.00
 -11  -7 -13    9.70    1.20
 -11  -7 -13    9.40    1.30
  11   7  13   12.80    1.10
 -12  -8 -13    6.50    1.00
 -12  -8 -13    6.00    0.90
  12   8  13    6.10    0.80
   4   8 -14    4.40    0.80
  -4  -8  14    2.80    0.60
  -4  -8  14    2.60    0.60
  -4  -8  14    3.10    0.40
  -4  -8  14    3.20    0.50
   3   7 -14    0.90    0.60
   3   7 -14    2.00    0.80
  -3  -7  14    0.80    0.40
  -3  -7  14    0.90    0.60
  -3  -7  14    0.10    0.40
  -3  -7  14    1.00    0.60
   2   6 -14    2.40    0.80
   2   6 -14    4.10    0.70
   2   6 -14    3.50    0.60
  -2  -6  14    3.50    0.60
  -2  -6  14    4.10    0.70
  -2  -6  14    3.00    1.90
  -2  -6  14    4.30    0.60
  -2  -6  14    4.50    0.70
   1   5 -14   16.30    1.60
   1   5 -14   17.30    1.80
   1   5 -14   16.10    1.80
  -1  -5  14   18.90    1.70
  -1  -5  14   18.90    1.60
  -1  -5  14   24.00    3.60
  -1  -5  14   20.00    1.70
  -1  -5  14   21.20    1.60
   0   4 -14   17.00    1.80
   0   4 -14   19.40    1.60
   0   4 -14   19.70    1.70
   0  -4  14   15.00    1.60
   0  -4  14   16.90    2.00
   0  -4  14   14.20    1.70
   0  -4  14   16.10    1.50
   0  -4  14   15.40    1.60
  -1   3 -14   17.70    1.60
  -1   3 -14   17.30    1.70
  -1   3 -14    4.30    6.10
  -1   3 -14   13.60    1.90
   1  -3  14   14.60    1.70
   1  -3  14   16.90    1.70
   1  -3  14   19.10    1.80
   1  -3  14   16.30    1.50
  -2   2 -14   19.20    1.80
  -2   2 -14    8.60    6.20
  -2   2 -14   17.50    1.80
  -2   2 -14   19.90    2.20
   2  -2  14   17.10    1.80
   2  -2  14   15.80    4.80
   2  -2  14   16.70    1.70
   2  -2  14   18.20    1.80
  -3   1 -14   -3.30    6.00
  -3   1 -14    2.70    0.90
   3  -1  14    1.20    4.20
   3  -1  14    4.10    1.10
   3  -1  14    1.00    0.80
   3  -1  14    4.30    0.90
  -4   0 -14    3.00    0.90
  -4   0 -14    1.70    1.00
  -4   0 -14   -3.00    8.60
  -4   0 -14    0.30    0.90
   4   0  14    1.50    0.90
   4   0  14    0.70    4.00
   4   0  14    1.30    0.80
  -5  -1 -14    7.80    1.40
  -5  -1 -14    8.60    1.60
  -5  -1 -14   11.70    2.60
  -5  -1 -14    6.60    1.10
  -5  -1 -14    7.20    1.10
   5   1  14    6.00    1.20
   5   1  14    9.70    4.30
   5   1  14    8.40    1.50
   5   1  14    6.30    1.10
  -6  -2 -14    2.80    0.90
  -6  -2 -14    4.20    0.90
  -6  -2 -14    3.90    0.90
  -6  -2 -14    5.50    2.30
   6   2  14    4.20    0.80
   6   2  14    3.20    0.80
   6   2  14    3.30    1.20
   6   2  14   -4.30    6.60
  -7  -3 -14    0.90    0.80
  -7  -3 -14    2.70    2.10
  -7  -3 -14    0.90    0.80
  -7  -3 -14   -0.20    0.70
   7   3  14    2.30    6.90
   7   3  14    2.30    1.30
   7   3  14    1.00    0.60
   7   3  14    0.00    0.60
   7   3  14    0.40    1.00
  -8  -4 -14   11.70    1.50
  -8  -4 -14   10.40    2.40
  -8  -4 -14   11.70    1.40
  -8  -4 -14    9.40    1.50
   8   4  14   13.30    1.90
   8   4  14   13.90    1.30
   8   4  14   18.40    7.70
   8   4  14   11.20    1.20
   8   4  14   13.10    2.50
  -9  -5 -14   44.30    3.60
  -9  -5 -14   50.29    3.60
  -9  -5 -14   43.50    4.60
  -9  -5 -14   45.00    3.70
   9   5  14   49.40    3.80
   9   5  14   50.49    3.60
 -10  -6 -14    6.70    2.00
 -10  -6 -14    9.20    1.20
 -10  -6 -14    7.30    1.10
  10   6  14    8.30    1.00
 -11  -7 -14    5.20    1.00
 -11  -7 -14    5.40    1.00
  11   7  14    7.40    0.80
 -12  -8 -14    1.80    0.50
  12   8  14    1.30    0.40
   4   8 -15    5.20    0.80
  -4  -8  15    5.70    0.70
  -4  -8  15    5.60    0.60
   3   7 -15    2.40    1.60
   3   7 -15    1.60    0.50
  -3  -7  15    1.80    0.40
  -3  -7  15    0.70    0.40
  -3  -7  15    1.20    0.50
  -3  -7  15    0.60    0.70
   2   6 -15    1.10    0.70
   2   6 -15    0.90    0.60
   2   6 -15    0.40    0.50
  -2  -6  15    0.50    0.50
  -2  -6  15    0.40    0.50
  -2  -6  15    1.30    0.50
  -2  -6  15    1.30    0.70
   1   5 -15    2.80    0.80
   1   5 -15    2.90    0.70
  -1  -5  15    2.50    0.60
  -1  -5  15    3.50    0.70
  -1  -5  15    2.90    0.60
   0   4 -15   17.70    1.90
   0   4 -15   17.80    1.80
   0  -4  15   19.10    1.70
   0  -4  15   21.30    1.80
   0  -4  15   18.90    1.70
   0  -4  15   16.40    2.20
  -1   3 -15    3.00    0.70
  -1   3 -15    1.20    0.80
  -1   3 -15    2.00    0.90
   1  -3  15    2.60    0.70
   1  -3  15    3.60    0.80
   1  -3  15    2.40    0.80
  -2   2 -15    7.80    1.20
  -2   2 -15    8.20    1.60
  -2   2 -15    6.60    6.90
  -2   2 -15    7.40    1.10
   2  -2  15   10.40    1.30
   2  -2  15    7.60    1.20
   2  -2  15    8.40    1.30
   2  -2  15    6.10    5.30
  -3   1 -15   15.70    7.70
  -3   1 -15   17.10    1.70
  -3   1 -15   20.00    1.80
   3  -1  15   18.90    1.70
   3  -1  15   13.70    5.00
   3  -1  15   16.10    1.60
  -4   0 -15   -0.60    1.00
  -4   0 -15    0.80    0.70
  -4   0 -15    0.60    0.80
   4   0  15   -0.80    0.60
   4   0  15    1.90    4.40
   4   0  15    0.90    0.80
  -5  -1 -15   22.30    2.00
  -5  -1 -15   20.80    2.00
  -5  -1 -15   17.80    2.00
  -5  -1 -15   22.20    1.90
   5   1  15   12.40    7.20
   5   1  15   20.00    1.80
   5   1  15   19.30    1.90
   5   1  15   18.80    2.00
  -6  -2 -15    1.40    0.80
  -6  -2 -15    2.20    0.80
  -6  -2 -15    2.20    0.80
  -6  -2 -15   -0.30    2.30
   6   2  15    9.50    7.20
   6   2  15    1.40    1.10
   6   2  15    1.90    0.60
   6   2  15    0.70    0.60
  -7  -3 -15    5.70    1.00
  -7  -3 -15    5.40    1.10
  -7  -3 -15    4.40    2.10
  -7  -3 -15    5.50    0.90
   7   3  15    4.00    1.90
   7   3  15    6.00    1.10
   7   3  15    5.60    1.00
   7   3  15    5.20    0.80
   7   3  15    3.70    8.80
  -8  -4 -15    3.10    0.70
  -8  -4 -15    4.20    0.80
  -8  -4 -15    3.40    0.80
  -8  -4 -15    0.30    2.00
   8   4  15    5.50    0.90
   8   4  15    4.30    0.80
   8   4  15    4.70    0.90
   8   4  15    3.40    1.50
  -9  -5 -15    1.80    1.90
  -9  -5 -15    0.80    0.60
  -9  -5 -15    0.80    0.70
  -9  -5 -15    1.60    0.70
   9   5  15    1.70    0.50
   9   5  15    2.90    0.90
 -10  -6 -15   11.40    1.20
 -10  -6 -15    9.80    1.20
 -10  -6 -15   10.80    1.20
  10   6  15   11.40    1.10
 -11  -7 -15    0.80    0.50
  11   7  15    1.00    0.60
   3   7 -16   -0.20    0.50
   3   7 -16    0.60    0.80
  -3  -7  16    1.20    0.50
  -3  -7  16   -0.40    0.50
   2   6 -16    1.00    0.60
   2   6 -16    0.60    0.40
   2   6 -16    0.80    0.60
  -2  -6  16    1.40    0.50
  -2  -6  16    1.60    0.40
   1   5 -16    2.70    0.60
   1   5 -16    4.40    0.70
   1   5 -16    3.70    0.80
  -1  -5  16    4.40    0.80
  -1  -5  16    4.30    0.60
   0   4 -16    0.30    0.60
   0   4 -16    0.30    0.50
   0   4 -16    0.60    0.70
   0  -4  16    1.00    0.50
   0  -4  16    0.30    0.60
   0  -4  16    1.10    0.70
  -1   3 -16    4.80    0.90
  -1   3 -16    6.30    1.20
   1  -3  16    6.50    1.00
   1  -3  16    4.80    0.80
   1  -3  16    4.70    0.70
  -2   2 -16    2.50    0.60
  -2   2 -16    2.50    0.90
  -2   2 -16    2.50    0.70
   2  -2  16    2.80    0.80
   2  -2  16    1.60    0.90
   3  -1  16    1.10    1.40
  -4   0 -16    6.50    1.00
  -4   0 -16    9.40    1.50
  -5  -1 -16    1.60    0.70
  -5  -1 -16    0.90    0.80
  -5  -1 -16    1.90    0.80
   5   1  16   -0.20    0.90
  -6  -2 -16    3.90    0.80
  -6  -2 -16    4.90    3.00
  -6  -2 -16    4.60    0.80
  -6  -2 -16    4.10    0.90
   6   2  16    3.70    0.80
   6   2  16    4.00    0.70
   6   2  16    4.10    0.70
   6   2  16    3.20    1.00
  -7  -3 -16    1.90    0.70
  -7  -3 -16    0.90    0.80
  -7  -3 -16    0.80    0.60
  -7  -3 -16    3.90    2.30
   7   3  16    2.50    0.80
   7   3  16    1.90    1.10
   7   3  16    0.90    0.50
  -8  -4 -16    1.40    1.00
  -8  -4 -16    1.10    0.60
  -8  -4 -16    4.30    2.20
  -8  -4 -16    0.60    0.60
   8   4  16    0.70    0.50
   8   4  16    2.30    0.80
  -9  -5 -16    0.60    0.60
  -9  -5 -16    0.70    0.70
   9   5  16    0.70    0.80
   9   5  16   -0.40    0.40
 -10  -6 -16    2.20    0.70
 -10  -6 -16    1.70    0.50
  10   6  16    2.00    0.60
   2   6 -17    4.30    0.70
   2   6 -17    6.30    0.90
   2   6 -17    4.70    0.90
  -2  -6  17    4.70    0.80
  -2  -6  17    6.60    0.70
   1   5 -17    1.70    0.50
   1   5 -17    2.90    0.60
   1   5 -17    3.20    0.60
  -1  -5  17    2.80    0.50
  -1  -5  17    2.70    0.60
   0   4 -17    2.30    0.70
   0   4 -17    2.50    0.60
   0   4 -17    2.30    0.50
   0  -4  17    3.60    0.70
   0  -4  17    2.70    0.70
  -1   3 -17    0.20    0.50
  -1   3 -17    1.50    0.60
   1  -3  17   -0.20    0.50
   1  -3  17    1.00    0.60
   1  -3  17   -1.00    0.70
  -2   2 -17    3.10    0.60
  -2   2 -17    3.10    0.70
   2  -2  17    3.70    0.60
   2  -2  17    5.60    1.00
  -3   1 -17   20.20    1.70
   3  -1  17   18.60    1.80
   3  -1  17   20.30    1.60
  -4   0 -17    0.70    0.60
   4   0  17    0.90    0.70
   4   0  17   -0.10    0.40
  -5  -1 -17    3.60    0.70
   5   1  17    2.60    0.80
   5   1  17    2.10    0.50
  -6  -2 -17    4.80    0.80
  -6  -2 -17    3.60    0.80
   6   2  17    3.90    0.70
   6   2  17    3.00    0.50
   6   2  17    3.30    0.90
  -7  -3 -17    0.00    0.80
  -7  -3 -17    1.50    0.60
  -7  -3 -17    0.70    0.60
   7   3  17    0.60    1.00
   7   3  17    1.70    0.70
   7   3  17    0.80    0.40
   7   3  17   -0.40    0.50
  -8  -4 -17    0.40    0.70
  -8  -4 -17    0.20    0.50
  -8  -4 -17    0.20    0.50
   8   4  17    0.20    0.40
   8   4  17    1.00    0.80
  -9  -5 -17    3.80    0.70
  -9  -5 -17    2.30    0.70
   9   5  17    2.40    0.40
   0   4 -18    0.40    0.50
   0  -4  18    1.70    1.00
   0  -4  18    1.30    0.80
   0  -4  18    1.40    0.60
  -1   3 -18    4.20    0.70
  -1   3 -18    4.50    0.60
   1  -3  18    4.70    0.80
   1  -3  18    5.50    0.80
  -2   2 -18    1.30    0.50
  -2   2 -18    1.30    0.50
   2  -2  18    1.80    0.50
   2  -2  18    1.90    0.60
  -3   1 -18    0.50    0.50
  -3   1 -18    0.20    0.50
   3  -1  18    0.30    0.40
   3  -1  18    0.30    0.60
  -4   0 -18   14.90    1.40
  -4   0 -18   18.60    1.50
   4   0  18   17.30    1.40
   4   0  18   14.40    1.50
  -5  -1 -18    7.20    0.90
   5   1  18    5.80    0.90
   5   1  18    7.10    1.00
   5   1  18    7.40    0.80
  -6  -2 -18    4.10    0.80
   6   2  18    4.00    0.70
   6   2  18    2.90    0.90
   6   2  18    4.70    0.60
  -7  -3 -18   -0.30    0.60
  -7  -3 -18    1.00    0.70
   7   3  18    0.10    0.60
   7   3  18    0.60    1.10
  -8  -4 -18    0.70    0.50
  -8  -4 -18   -0.10    0.50
   8   4  18    1.10    0.70
  -2   2 -19    3.30    0.60
  -2   2 -19    2.70    0.50
   2  -2  19    3.90    0.70
  -3   1 -19    0.00    0.50
  -3   1 -19    0.50    0.40
   3  -1  19    0.70    0.60
   3  -1  19    0.30    0.40
  -4   0 -19   -0.30    0.50
  -4   0 -19    0.20    0.40
   4   0  19    0.30    0.40
   4   0  19   -0.50    0.60
   4   0  19   -0.10    0.40
  -5  -1 -19    0.50    0.40
   5   1  19    0.10    0.40
   5   1  19    0.00    0.40
   5   1  19    0.40    0.70
  -4   2  19   -0.10    0.40
  -4   2  19    1.00    0.40
  -4   2  19    0.40    0.70
   4  -2 -19    0.10    0.50
  -5   1  19    6.30    1.10
   5  -1 -19    3.90    0.60
   5  -1 -19    4.60    0.70
  -6   0  19    0.20    0.40
  -6   0  19    0.20    0.70
   6   0 -19    0.70    0.50
   6   0 -19    0.10    0.50
   7   1 -19    6.10    0.80
   7   1 -19    5.50    0.80
  -8  -2  19    1.30    0.40
  -8  -2  19    2.60    0.60
   8   2 -19    1.70    0.40
   8   2 -19    1.70    0.40
  -2   4  18    0.90    0.50
  -2   4  18    0.40    0.90
   2  -4 -18   -0.70    0.50
  -3   3  18    2.40    0.80
  -3   3  18    1.60    0.50
   3  -3 -18    0.20    0.70
  -4   2  18    2.50    0.50
  -4   2  18    2.00    0.80
  -4   2  18    1.60    0.50
   4  -2 -18    3.30    0.60
  -5   1  18    0.70    0.50
  -5   1  18    2.20    0.70
   5  -1 -18    1.70    0.50
   5  -1 -18    2.00    0.70
  -6   0  18    5.60    0.80
  -6   0  18    6.00    1.00
   6   0 -18    8.10    1.00
   6   0 -18    7.80    0.90
  -7  -1  18    1.10    0.50
  -7  -1  18    1.40    0.60
   7   1 -18    1.20    0.50
   7   1 -18    1.00    0.60
  -8  -2  18    3.00    0.90
  -8  -2  18    4.10    0.60
  -8  -2  18    2.80    0.60
   8   2 -18    4.00    0.70
   8   2 -18    3.10    0.60
  -9  -3  18    0.80    0.50
  -9  -3  18    0.30    0.70
  -9  -3  18    0.90    0.90
   9   3 -18    0.20    0.40
   9   3 -18   -0.60    0.50
 -10  -4  18    1.00    0.50
 -10  -4  18    1.30    0.60
 -10  -4  18    0.50    0.50
  10   4 -18    2.30    0.70
   0   6  17    1.70    0.30
   0   6  17    1.80    0.60
   0  -6 -17    1.70    0.40
  -1   5  17    2.40    0.70
  -1   5  17    3.00    1.10
  -1   5  17    2.40    0.40
   1  -5 -17    3.10    0.60
   1  -5 -17    1.80    0.50
  -2   4  17    1.40    1.00
  -2   4  17    0.30    0.60
  -2   4  17    0.80    0.40
   2  -4 -17    0.40    0.60
   2  -4 -17    2.00    0.70
   2  -4 -17    1.00    0.60
  -3   3  17    0.00    0.40
  -3   3  17    0.50    0.80
  -3   3  17    1.10    0.50
   3  -3 -17    0.30    0.60
   3  -3 -17    0.10    0.80
   3  -3 -17   -0.10    0.60
  -4   2  17    0.10    0.50
  -4   2  17    0.80    0.40
  -4   2  17    0.70    0.70
   4  -2 -17    1.00    0.70
   4  -2 -17    0.20    0.60
  -5   1  17    1.70    0.70
  -5   1  17    2.50    0.60
  -5   1  17    1.40    0.50
   5  -1 -17    2.00    0.60
   5  -1 -17    1.60    0.70
  -6   0  17   -0.40    0.50
  -6   0  17    0.30    0.70
   6   0 -17    0.30    0.50
   6   0 -17    1.00    0.70
  -7  -1  17    5.50    1.00
  -7  -1  17    4.80    0.80
  -7  -1  17    5.20    1.10
   7   1 -17    6.40    0.80
   7   1 -17    5.10    0.80
  -8  -2  17    2.00    0.80
  -8  -2  17    1.00    0.60
   8   2 -17    1.10    0.60
  -9  -3  17    0.60    0.60
  -9  -3  17    0.00    0.70
  -9  -3  17    0.60    0.60
   9   3 -17    0.50    0.50
   9   3 -17    0.30    0.50
 -10  -4  17    1.60    0.50
 -10  -4  17    1.40    0.60
 -10  -4  17    1.10    0.60
  10   4 -17    1.50    0.50
  10   4 -17    0.30    0.40
 -11  -5  17    2.20    0.60
 -11  -5  17    1.50    0.50
  11   5 -17   -0.10    0.40
  11   5 -17    0.90    0.50
   1   7  16   -0.60    0.60
   1   7  16    0.90    0.30
  -1  -7 -16    0.60    0.40
   0   6  16    1.90    0.70
   0   6  16    2.20    0.40
   0  -6 -16    2.00    0.60
   0  -6 -16    1.40    0.50
  -1   5  16    2.90    1.20
  -1   5  16    3.00    0.60
  -1   5  16    2.60    0.80
   1  -5 -16    3.70    0.60
   1  -5 -16    3.20    0.70
  -2   4  16    0.30    0.40
  -2   4  16    0.30    0.50
  -2   4  16    2.30    1.00
  -2   4  16    0.30    0.70
   2  -4 -16    0.20    0.60
   2  -4 -16   -0.40    0.70
   2  -4 -16    0.60    2.00
   2  -4 -16    0.50    0.60
  -3   3  16    9.70    1.20
  -3   3  16    9.90    0.90
  -3   3  16    8.70    1.40
  -3   3  16    8.50    0.90
   3  -3 -16    7.80    1.10
   3  -3 -16    9.30    2.30
   3  -3 -16    8.40    1.10
   3  -3 -16    6.40    1.20
  -4   2  16    1.50    0.80
  -4   2  16    1.90    0.90
  -4   2  16    1.70    0.60
   4  -2 -16    1.20    0.60
   4  -2 -16    2.30    0.80
   4  -2 -16    1.90    0.70
  -5   1  16    2.20    0.80
  -5   1  16    1.00    0.60
   5  -1 -16    1.60    0.90
  -6   0  16   39.10    3.20
  -6   0  16   42.10    3.10
   6   0 -16   39.80    3.10
   6   0 -16   38.10    3.40
  -7  -1  16    6.30    1.00
  -7  -1  16    5.30    1.10
   7   1 -16    5.20    1.00
  -8  -2  16    4.00    0.80
  -8  -2  16    2.80    0.70
  -8  -2  16    2.70    0.70
   8   2 -16    3.30    0.70
   8   2 -16    2.90    0.70
  -9  -3  16   11.20    1.20
  -9  -3  16   10.50    1.20
  -9  -3  16   13.00    1.30
   9   3 -16   10.10    1.20
   9   3 -16   10.20    1.10
 -10  -4  16    2.20    0.60
 -10  -4  16    2.20    0.80
 -10  -4  16    1.10    0.60
  10   4 -16    1.30    0.50
  10   4 -16    0.50    0.50
 -11  -5  16    3.80    0.60
 -11  -5  16    2.70    0.80
 -11  -5  16    4.00    0.70
  11   5 -16    4.10    0.60
  11   5 -16    4.10    0.70
 -12  -6  16    2.50    0.60
 -12  -6  16    2.10    0.60
 -12  -6  16    2.00    0.40
  12   6 -16    0.90    0.60
   2   8  15    1.70    0.40
   1   7  15    3.50    0.80
   1   7  15    4.70    0.60
  -1  -7 -15    4.20    0.60
  -1  -7 -15    4.40    0.70
   0   6  15    2.00    0.80
   0   6  15    2.20    0.40
   0  -6 -15    1.70    0.50
   0  -6 -15    2.00    0.80
   0  -6 -15    0.70    1.90
  -1   5  15    1.70    0.40
  -1   5  15    2.20    1.30
  -1   5  15    2.10    0.80
   1  -5 -15    1.90    0.60
   1  -5 -15    0.50    0.70
   1  -5 -15    3.50    1.90
  -2   4  15    2.00    0.60
  -2   4  15    3.40    1.30
   2  -4 -15    0.70    1.90
   2  -4 -15    3.20    0.80
   2  -4 -15    2.30    0.70
  -3   3  15    3.40    1.10
  -3   3  15    3.50    0.80
  -3   3  15    0.60    0.50
  -3   3  15   -2.80    7.40
  -3   3  15    1.10    0.60
   3  -3 -15    1.50    0.70
   3  -3 -15    1.40    0.80
   3  -3 -15    1.40    0.70
  -4   2  15    3.00    0.60
  -4   2  15   10.80    7.00
  -4   2  15    5.20    1.00
  -4   2  15    2.90    0.70
   4  -2 -15    4.70    0.90
   4  -2 -15    3.00    0.80
   4  -2 -15    3.10    0.80
   4  -2 -15    4.50    2.30
  -5   1  15   11.40    1.40
  -5   1  15    6.30    6.90
  -5   1  15    9.00    1.10
   5  -1 -15   10.10    1.30
   5  -1 -15    8.40    1.50
   5  -1 -15   10.30    1.70
   5  -1 -15    9.60    1.40
  -6   0  15   -0.50    0.60
  -6   0  15   -0.50    1.20
  -6   0  15    0.40    0.80
   6   0 -15   -0.30    0.80
   6   0 -15   -0.10    0.90
  -7  -1  15   28.30    2.50
  -7  -1  15   27.40    2.30
  -7  -1  15   29.10    2.40
   7   1 -15   28.00    2.40
   7   1 -15   27.90    2.40
  -8  -2  15   10.80    1.40
  -8  -2  15    9.20    1.30
  -8  -2  15   11.70    1.30
   8   2 -15   11.20    1.30
   8   2 -15   10.20    1.30
  -9  -3  15   17.80    1.70
  -9  -3  15   13.80    1.50
  -9  -3  15   13.40    1.40
   9   3 -15   15.00    1.50
   9   3 -15   14.90    1.50
 -10  -4  15    8.80    1.10
 -10  -4  15    8.70    1.20
 -10  -4  15   10.70    1.10
  10   4 -15   10.70    1.20
  10   4 -15    8.50    1.20
 -11  -5  15    3.50    0.70
 -11  -5  15    3.60    0.70
 -11  -5  15    3.80    0.70
 -11  -5  15    3.90    0.90
  11   5 -15    4.30    0.80
  11   5 -15    5.50    0.90
  11   5 -15    3.60    0.80
 -12  -6  15    1.30    0.50
 -12  -6  15    2.00    0.40
 -12  -6  15    2.00    0.60
 -12  -6  15    1.10    0.60
  12   6 -15    2.00    0.50
  12   6 -15    1.30    0.60
  12   6 -15    1.00    0.60
 -13  -7  15    8.80    1.20
 -13  -7  15   12.90    1.00
 -13  -7  15   12.20    1.10
  13   7 -15   11.20    1.20
  13   7 -15   11.50    1.20
   2   8  14    5.80    0.80
   2   8  14    5.40    0.70
  -2  -8 -14    4.90    0.80
  -2  -8 -14    5.10    0.80
   1   7  14    1.50    0.80
  -1  -7 -14    1.10    0.60
  -1  -7 -14    3.30    1.70
  -1  -7 -14    2.10    0.60
   0   6  14    8.10    1.50
   0   6  14   10.00    1.00
   0   6  14    8.00    1.70
   0  -6 -14   14.50    2.70
   0  -6 -14    9.50    1.20
   0  -6 -14    8.70    1.10
  -1   5  14   14.60    2.60
  -1   5  14   17.20    1.50
  -1   5  14   15.10    1.90
  -1   5  14   26.80    9.00
   1  -5 -14   18.40    1.60
   1  -5 -14   19.20    3.00
   1  -5 -14   14.80    1.60
  -2   4  14   14.60    1.40
  -2   4  14   16.80    1.50
  -2   4  14   12.20    7.30
   2  -4 -14   16.60    1.60
   2  -4 -14   17.30    1.70
   2  -4 -14   14.10    2.90
  -3   3  14   16.60    1.50
  -3   3  14   15.90    1.50
  -3   3  14   18.10    2.00
  -3   3  14   17.60    1.90
  -3   3  14   20.60    6.90
   3  -3 -14   15.30    1.70
   3  -3 -14   16.70    3.10
   3  -3 -14   15.70    1.70
   3  -3 -14   18.80    1.80
  -4   2  14   35.80    7.40
  -4   2  14   46.80    3.50
  -4   2  14   47.00    3.50
  -4   2  14   47.60    3.70
   4  -2 -14   46.30    3.60
   4  -2 -14   42.70    3.60
   4  -2 -14   43.70    4.70
  -5   1  14   18.70    3.20
  -5   1  14   21.20    1.80
  -5   1  14   22.70    2.00
  -5   1  14   20.20    1.90
   5  -1 -14   21.90    5.50
   5  -1 -14   21.30    3.10
   5  -1 -14   18.10    2.00
   5  -1 -14   18.60    2.10
   5  -1 -14   22.60    2.00
  -6   0  14   36.50    2.80
  -6   0  14   27.50    2.70
  -6   0  14   35.00    2.90
   6   0 -14   33.90    2.80
   6   0 -14   34.50    2.90
   6   0 -14   22.10    5.10
  -7  -1  14   17.40    1.70
  -7  -1  14   14.80    1.80
  -7  -1  14   18.00    1.70
   7   1 -14   18.80    1.80
  -8  -2  14    6.50    1.20
  -8  -2  14    6.60    1.10
  -8  -2  14    5.80    1.00
   8   2 -14    5.70    1.00
   8   2 -14    4.10    1.00
  -9  -3  14    7.00    1.20
  -9  -3  14    7.40    1.20
  -9  -3  14    9.60    1.30
  -9  -3  14    7.70    1.10
   9   3 -14    8.80    1.20
 -10  -4  14    8.30    1.00
 -10  -4  14   10.10    1.20
 -10  -4  14    7.90    1.20
 -10  -4  14    9.80    1.40
 -10  -4  14    7.80    1.20
  10   4 -14    6.20    1.20
  10   4 -14    5.70    1.10
  10   4 -14    7.40    1.50
 -11  -5  14   10.80    2.10
 -11  -5  14    8.00    1.00
 -11  -5  14    7.40    1.10
  11   5 -14    7.20    1.30
  11   5 -14    8.20    1.30
  11   5 -14    7.30    1.20
 -12  -6  14    4.70    2.00
 -12  -6  14    7.10    1.00
 -12  -6  14    9.10    0.90
 -12  -6  14    8.70    1.00
 -12  -6  14    9.50    1.10
  12   6 -14   11.10    1.10
  12   6 -14    9.00    1.10
  12   6 -14    7.40    1.00
 -13  -7  14    0.70    0.50
 -13  -7  14    1.20    0.60
 -13  -7  14    1.10    0.40
  13   7 -14    1.80    0.60
  13   7 -14    1.50    0.70
 -14  -8  14    5.20    0.80
 -14  -8  14    6.80    0.70
 -14  -8  14    6.20    0.70
  14   8 -14    5.40    0.90
  14   8 -14    5.40    1.00
   3   9  13    1.80    0.60
   2   8  13   -0.90    0.70
   2   8  13    1.20    0.40
  -2  -8 -13    1.50    0.60
  -2  -8 -13    0.30    0.60
   1   7  13    1.80    0.50
   1   7  13    1.20    0.90
  -1  -7 -13    2.70    1.60
  -1  -7 -13    1.00    0.60
  -1  -7 -13    0.80    0.60
   0   6  13    5.30    8.40
   0   6  13    0.20    0.50
   0   6  13    1.30    1.10
   0  -6 -13   -0.20    0.70
   0  -6 -13    1.00    0.80
   0  -6 -13    0.30    1.70
  -1   5  13    5.20    1.20
  -1   5  13    6.30    1.00
  -1   5  13   -2.40    6.80
  -1   5  13    7.20    1.70
   1  -5 -13    6.00    1.20
   1  -5 -13    6.90    1.80
   1  -5 -13    5.90    0.90
  -2   4  13    7.00    1.00
  -2   4  13    7.90    6.80
  -2   4  13   11.20    2.00
  -2   4  13    6.60    1.10
   2  -4 -13    5.70    1.00
   2  -4 -13    3.60    1.90
   2  -4 -13    6.50    1.00
  -3   3  13   14.80    1.90
  -3   3  13   11.00    1.30
  -3   3  13    3.20    6.30
  -3   3  13   13.80    1.30
  -3   3  13   16.80    1.80
   3  -3 -13   10.90    1.60
   3  -3 -13   12.00    1.60
   3  -3 -13   13.30    2.40
   3  -3 -13    8.60    1.60
   3  -3 -13   15.30    4.00
  -4   2  13   11.80    6.30
  -4   2  13   16.50    2.00
  -4   2  13   16.00    1.60
  -4   2  13   17.80    1.50
   4  -2 -13   17.40    3.20
   4  -2 -13   14.10    1.90
   4  -2 -13   17.10    1.90
   4  -2 -13   15.50    1.80
   4  -2 -13    9.20    3.70
  -5   1  13   23.60    2.20
  -5   1  13   25.50    2.20
  -5   1  13   23.70    2.90
  -5   1  13   23.10    2.00
   5  -1 -13   21.50    2.30
   5  -1 -13   24.20    2.30
   5  -1 -13   26.00    2.20
   5  -1 -13   17.10    3.80
   5  -1 -13   23.10    3.90
  -6   0  13   -0.20    0.90
  -6   0  13    0.00    0.90
   6   0 -13   -2.00    3.50
   6   0 -13   -1.40    0.90
   6   0 -13   -0.80    1.10
   6   0 -13   -0.70    1.20
   6   0 -13    0.30    1.60
  -7  -1  13   13.60    1.60
  -7  -1  13   10.50    1.70
  -7  -1  13   12.70    1.60
   7   1 -13   13.70    1.70
   7   1 -13   14.90    1.70
   7   1 -13    5.40    4.20
  -8  -2  13   22.80    2.30
  -8  -2  13   23.20    2.00
  -8  -2  13   23.70    2.20
  -8  -2  13   27.10    5.00
  -8  -2  13   22.70    2.20
   8   2 -13   23.60    2.20
  -9  -3  13   33.90    2.80
  -9  -3  13   39.40    3.90
  -9  -3  13   37.30    3.00
  -9  -3  13   36.10    2.80
  -9  -3  13   35.90    2.70
  -9  -3  13   32.00    2.80
  -9  -3  13   25.10    5.30
   9   3 -13   33.40    3.10
   9   3 -13   33.50    2.80
   9   3 -13   30.20    2.80
 -10  -4  13   48.50    3.70
 -10  -4  13   46.70    4.60
 -10  -4  13   40.90    3.70
 -10  -4  13   52.59    3.70
 -10  -4  13   48.40    3.60
  10   4 -13   49.70    3.80
  10   4 -13   45.70    3.70
  10   4 -13   50.79    3.70
 -11  -5  13    1.30    0.60
 -11  -5  13    1.20    0.60
 -11  -5  13    1.90    0.80
 -11  -5  13    2.00    0.70
  11   5 -13    1.90    0.70
  11   5 -13    1.70    0.90
  11   5 -13    2.20    0.80
 -12  -6  13    1.50    0.70
 -12  -6  13    1.70    0.70
 -12  -6  13    1.60    0.60
 -12  -6  13    1.50    1.60
 -13  -7  13    4.30    0.70
 -13  -7  13    2.70    0.60
 -13  -7  13    2.70    1.80
 -13  -7  13    3.30    0.50
  13   7 -13    2.60    0.80
  13   7 -13    3.30    0.70
 -14  -8  13    3.60    0.60
 -14  -8  13    3.30    0.70
 -14  -8  13    3.50    0.60
  14   8 -13    4.00    0.60
  14   8 -13    6.10    1.00
 -15  -9  13    0.80    0.40
 -15  -9  13    1.30    0.40
  15   9 -13    1.70    0.50
   3   9  12    1.70    0.80
   3   9  12    3.20    0.60
  -3  -9 -12    2.40    0.60
   2   8  12    0.80    0.80
   2   8  12    0.70    0.50
  -2  -8 -12    0.00    0.60
  -2  -8 -12   -1.00    1.60
  -2  -8 -12    1.10    0.60
   1   7  12    2.50    0.70
   1   7  12    3.60    1.70
  -1  -7 -12    1.90    0.70
  -1  -7 -12    2.70    1.60
   0   6  12    7.80    1.10
   0   6  12   15.00    2.80
   0   6  12   18.50    7.40
   0   6  12    9.90    1.80
   0  -6 -12    6.50    1.20
   0  -6 -12    9.10    1.80
  -1   5  12   12.60    6.70
  -1   5  12   25.90    3.00
  -1   5  12   22.80    2.60
  -1   5  12   22.20    2.00
   1  -5 -12   25.90    3.10
   1  -5 -12   25.50    2.30
  -2   4  12   19.10    1.80
  -2   4  12   16.60    1.80
  -2   4  12   22.00    2.40
  -2   4  12   23.20    2.60
  -2   4  12   26.70    6.60
   2  -4 -12   21.10    2.20
   2  -4 -12   20.90    3.20
   2  -4 -12   22.40    2.10
   2  -4 -12   22.70    4.40
   2  -4 -12   19.90    2.00
  -3   3  12    3.40    0.80
  -3   3  12    8.40    6.10
   3  -3 -12    3.70    3.50
   3  -3 -12    2.10    1.00
   3  -3 -12    1.40    1.90
   3  -3 -12    3.90    1.10
   3  -3 -12    3.10    1.20
  -4   2  12   24.50    2.20
  -4   2  12   29.80    2.30
  -4   2  12   25.60    2.50
  -4   2  12   30.70    6.40
   4  -2 -12   27.80    2.50
   4  -2 -12   27.80    5.00
   4  -2 -12   24.20    2.40
   4  -2 -12   20.40    2.40
   4  -2 -12   25.80    3.60
  -5   1  12    3.60    1.10
  -5   1  12    3.60    1.00
  -5   1  12    3.60    0.70
  -5   1  12    5.30    1.70
   5  -1 -12    2.90    1.10
   5  -1 -12    0.60    1.40
   5  -1 -12    2.20    1.20
   5  -1 -12    3.60    2.40
   5  -1 -12    3.20    1.10
   5  -1 -12   -0.10    2.90
  -6   0  12    6.30    1.10
  -6   0  12    7.50    1.20
  -6   0  12    6.70    1.20
  -6   0  12    6.50    1.10
   6   0 -12    7.00    1.30
   6   0 -12    4.40    5.20
   6   0 -12    3.90    1.20
   6   0 -12    6.10    3.20
   6   0 -12    6.80    1.20
   6   0 -12    6.40    1.20
   6   0 -12   11.20    2.90
  -7  -1  12    3.50    3.50
  -7  -1  12    4.20    1.10
  -7  -1  12    3.20    1.00
  -7  -1  12    4.80    1.20
   7   1 -12    4.60    1.20
   7   1 -12    2.30    1.10
   7   1 -12    4.30    4.70
  -8  -2  12   40.30    3.40
  -8  -2  12   30.70    5.20
  -8  -2  12   42.70    3.40
  -8  -2  12   44.00    5.50
  -8  -2  12   39.60    3.30
  -8  -2  12   45.90    3.60
  -8  -2  12   46.80    3.40
  -8  -2  12   32.80    5.00
   8   2 -12   46.30    3.70
   8   2 -12   41.80    3.40
  -9  -3  12    2.30    0.90
  -9  -3  12    2.90    0.80
  -9  -3  12    3.30    1.90
  -9  -3  12    2.70    1.00
  -9  -3  12    0.40    2.70
  -9  -3  12    3.90    1.40
  -9  -3  12    1.30    0.90
   9   3 -12    2.10    1.00
   9   3 -12    2.80    1.40
 -10  -4  12   22.70    2.10
 -10  -4  12   23.80    2.10
 -10  -4  12   24.20    3.20
 -10  -4  12   23.20    2.10
 -10  -4  12   18.70    3.60
 -10  -4  12   22.80    2.00
  10   4 -12   24.10    2.40
  10   4 -12   24.30    2.20
  10   4 -12   23.20    2.20
 -11  -5  12   20.10    1.70
 -11  -5  12   18.50    1.80
 -11  -5  12   15.40    1.70
 -11  -5  12   17.00    1.70
 -11  -5  12   17.80    2.80
  11   5 -12   20.00    1.80
  11   5 -12   18.90    1.80
  11   5 -12   21.90    2.00
 -12  -6  12   13.70    1.70
 -12  -6  12   15.50    1.40
 -12  -6  12   14.70    1.40
 -12  -6  12   14.00    1.30
  12   6 -12   12.40    1.50
  12   6 -12   13.10    1.60
  12   6 -12   13.90    1.40
 -13  -7  12    2.50    1.60
 -13  -7  12    0.80    0.60
 -13  -7  12    0.90    0.50
 -13  -7  12    0.00    0.50
  13   7 -12    0.40    0.70
  13   7 -12   -0.20    0.80
 -14  -8  12    2.30    0.50
 -14  -8  12    3.50    0.70
 -14  -8  12    3.70    1.70
 -14  -8  12    3.60    0.70
  14   8 -12    4.70    1.00
  14   8 -12    4.20    0.90
 -15  -9  12    5.80    0.90
 -15  -9  12    6.80    0.80
 -15  -9  12    6.90    0.80
  15   9 -12    7.80    0.90
  15   9 -12    6.40    1.40
   4  10  11    0.90    0.40
   3   9  11   10.20    1.10
   3   9  11   14.80    1.40
  -3  -9 -11   13.50    1.40
   2   8  11    8.10    1.40
   2   8  11    7.00    0.90
  -2  -8 -11    8.10    1.70
  -2  -8 -11    7.70    1.10
   1   7  11    9.80    1.20
   1   7  11   -1.20    8.30
  -1  -7 -11   10.80    1.50
  -1  -7 -11    9.80    1.30
  -1  -7 -11   12.40    2.40
   0   6  11   32.90    7.60
   0   6  11   41.70    4.10
   0   6  11   43.50    3.50
   0   6  11   35.80    3.00
   0  -6 -11   33.20    3.80
   0  -6 -11   37.20    3.20
   0  -6 -11   39.70    3.10
  -1   5  11    2.40    1.30
  -1   5  11    4.80    6.10
  -1   5  11    6.80    1.90
  -1   5  11    2.00    0.70
   1  -5 -11    2.70    1.10
   1  -5 -11    0.80    1.80
   1  -5 -11    0.90    0.90
   1  -5 -11    4.50    4.00
  -2   4  11    0.60    5.90
  -2   4  11    8.00    1.60
  -2   4  11    6.80    1.30
   2  -4 -11    3.40    2.10
   2  -4 -11    8.60    1.50
   2  -4 -11    7.40    1.40
   2  -4 -11    7.80    3.70
   2  -4 -11    7.80    1.40
  -3   3  11   29.00    6.30
  -3   3  11   24.10    2.30
  -3   3  11   31.50    2.70
  -3   3  11   26.30    2.30
   3  -3 -11   21.70    3.70
   3  -3 -11   29.10    2.60
   3  -3 -11   27.10    2.60
   3  -3 -11   19.90    3.90
   3  -3 -11   23.30    2.50
  -4   2  11    7.60    1.30
  -4   2  11    8.40    1.50
  -4   2  11    8.80    1.60
   4  -2 -11    5.90    1.30
   4  -2 -11    4.50    2.40
   4  -2 -11    9.80    1.80
  -5   1  11    6.00    1.10
  -5   1  11    4.40    1.00
  -5   1  11    3.70    1.60
   5  -1 -11    4.90    5.50
   5  -1 -11    1.40    1.20
   5  -1 -11    0.90    1.40
   5  -1 -11   -0.50    2.60
   5  -1 -11    3.30    1.30
   5  -1 -11    3.20    2.30
  -6   0  11   -1.60    1.20
  -6   0  11   -0.50    1.00
  -6   0  11    0.10    3.10
  -6   0  11   -0.60    1.00
  -6   0  11   -0.30    0.80
  -6   0  11    4.90    3.20
   6   0 -11   -0.40    1.10
   6   0 -11   -1.40    1.20
   6   0 -11    0.00    2.50
   6   0 -11   -1.30    4.30
   6   0 -11   -1.70    1.40
   6   0 -11   -3.60    2.50
   6   0 -11    0.50    1.20
  -7  -1  11   11.80    2.80
  -7  -1  11   14.10    1.90
  -7  -1  11   15.50    1.70
  -7  -1  11   13.00    2.00
  -7  -1  11   12.30    1.60
  -7  -1  11    8.80    3.50
   7   1 -11    7.30    3.00
   7   1 -11   14.10    1.90
   7   1 -11   16.20    2.40
   7   1 -11    4.90    4.40
  -8  -2  11   35.30    4.10
  -8  -2  11   34.40    2.90
  -8  -2  11   42.40    3.20
  -8  -2  11   33.90    2.90
  -8  -2  11   27.50    4.20
  -8  -2  11   26.90    4.70
  -8  -2  11   36.90    2.90
  -8  -2  11   33.80    2.90
   8   2 -11   33.60    5.30
   8   2 -11   31.90    4.10
   8   2 -11   37.40    3.00
   8   2 -11   36.00    3.00
  -9  -3  11   21.10    2.00
  -9  -3  11   21.20    2.00
  -9  -3  11   26.00    2.60
  -9  -3  11   17.50    2.00
  -9  -3  11   19.20    2.00
  -9  -3  11   17.90    3.30
  -9  -3  11   20.30    3.80
   9   3 -11   22.90    2.10
   9   3 -11   22.30    2.40
 -10  -4  11   14.70    2.00
 -10  -4  11   11.50    1.60
 -10  -4  11   12.70    1.50
 -10  -4  11   11.60    1.50
 -10  -4  11   21.00    4.00
 -10  -4  11   14.50    2.20
  10   4 -11   15.80    1.70
  10   4 -11   13.30    2.00
  10   4 -11   14.40    1.70
 -11  -5  11   28.10    2.30
 -11  -5  11   24.00    2.40
 -11  -5  11   23.40    3.20
 -11  -5  11   25.90    2.30
 -11  -5  11   27.30    4.10
 -11  -5  11   31.10    2.30
  11   5 -11   28.10    2.50
  11   5 -11   26.10    2.40
  11   5 -11   28.80    2.40
 -12  -6  11   11.90    1.40
 -12  -6  11   13.00    1.40
 -12  -6  11   16.50    2.50
 -12  -6  11   11.70    1.60
  12   6 -11    9.70    1.50
  12   6 -11   13.40    1.40
  12   6 -11   12.70    1.60
 -13  -7  11   26.60    3.20
 -13  -7  11   19.20    1.70
 -13  -7  11   19.60    1.70
  13   7 -11   19.80    1.90
  13   7 -11   16.60    1.90
 -14  -8  11    0.30    1.60
 -14  -8  11    0.30    0.50
 -14  -8  11    1.80    0.60
 -14  -8  11    1.40    0.50
  14   8 -11    1.00    0.80
  14   8 -11    1.20    0.70
 -15  -9  11    0.30    0.50
 -15  -9  11    1.40    0.50
 -15  -9  11    0.80    0.50
  15   9 -11    3.30    0.90
  15   9 -11    0.70    0.60
 -16 -10  11    1.60    0.50
 -16 -10  11    2.10    0.40
  16  10 -11    1.90    0.50
   4  10  10    2.30    0.50
   3   9  10    3.30    0.60
   3   9  10    4.50    0.80
   2   8  10    7.20    1.00
   2   8  10    6.40    1.10
   2   8  10   15.90    8.80
  -2  -8 -10    6.40    1.20
   1   7  10    7.50    7.70
   1   7  10    9.10    1.20
   1   7  10   12.00    1.50
  -1  -7 -10    8.10    1.40
  -1  -7 -10   13.50    2.50
   0   6  10   -4.80    6.20
   0   6  10    3.30    2.20
   0   6  10    1.50    0.70
   0   6  10   -0.90    1.20
   0  -6 -10    0.80    1.10
   0  -6 -10    0.30    4.10
   0  -6 -10    2.00    1.80
   0  -6 -10    1.30    1.00
  -1   5  10   -4.20    5.80
  -1   5  10    3.60    1.50
  -1   5  10    5.90    2.10
   1  -5 -10    1.00    1.90
   1  -5 -10    4.90    1.20
   1  -5 -10    0.60    3.70
   1  -5 -10    2.10    1.00
  -2   4  10    8.10    1.20
  -2   4  10   11.70    1.80
  -2   4  10   10.90    1.40
  -2   4  10   10.30    5.60
  -2   4  10    9.70    1.60
   2  -4 -10    7.10    1.30
   2  -4 -10    8.60    1.60
   2  -4 -10   10.70    1.90
   2  -4 -10    7.10    3.50
   2  -4 -10    8.50    2.30
  -3   3  10   13.60    1.70
  -3   3  10    7.70    5.60
  -3   3  10   12.20    2.10
  -3   3  10   11.40    1.50
   3  -3 -10   11.50    1.80
   3  -3 -10   16.10    2.50
   3  -3 -10    9.30    3.40
   3  -3 -10   10.50    2.10
   3  -3 -10   11.40    1.70
  -4   2  10  235.68   17.20
  -4   2  10  224.38   17.20
  -4   2  10  237.58   17.20
   4  -2 -10  217.68   17.20
   4  -2 -10  245.38   17.20
   4  -2 -10  253.37   17.80
   4  -2 -10  243.38   18.10
   4  -2 -10  239.18   17.20
  -5   1  10    6.30    1.10
  -5   1  10    4.80    3.00
  -5   1  10   10.40    1.70
  -5   1  10    5.90    1.30
  -5   1  10   13.50    4.30
   5  -1 -10    6.90    1.30
   5  -1 -10    6.30    2.80
   5  -1 -10    6.10    2.40
   5  -1 -10   15.40    5.30
  -6   0  10   41.40    4.60
  -6   0  10   31.10    2.80
  -6   0  10   27.10    2.90
   6   0 -10   33.50    4.20
   6   0 -10   25.90    5.30
   6   0 -10   30.70    4.50
   6   0 -10   35.30    3.00
  -7  -1  10   75.69    6.10
  -7  -1  10   72.69    6.50
  -7  -1  10   76.89    5.70
  -7  -1  10   71.69    5.70
  -7  -1  10   81.89    8.40
  -7  -1  10   78.89    5.70
  -7  -1  10   79.59    6.50
   7   1 -10   80.09    5.80
   7   1 -10   75.29    6.90
   7   1 -10   63.39    5.70
   7   1 -10   67.49   12.10
  -8  -2  10    2.40    1.00
  -8  -2  10    3.50    1.70
  -8  -2  10    3.70    1.10
  -8  -2  10    3.60    2.30
  -8  -2  10    2.50    3.80
  -8  -2  10    3.00    1.10
  -8  -2  10    5.10    1.00
  -8  -2  10    1.20    2.00
   8   2 -10    3.30    1.20
   8   2 -10    3.20    2.60
   8   2 -10    1.70    1.00
   8   2 -10   -3.70    3.80
  -9  -3  10   10.70    2.80
  -9  -3  10   19.00    1.90
  -9  -3  10   18.40    1.90
  -9  -3  10   14.50    1.80
  -9  -3  10   18.10    3.10
   9   3 -10   21.30    1.90
   9   3 -10   16.40    2.40
   9   3 -10   14.60    1.80
 -10  -4  10   29.40    4.30
 -10  -4  10   25.30    3.30
 -10  -4  10   28.00    2.40
 -10  -4  10   26.20    2.30
 -10  -4  10   27.80    2.40
  10   4 -10   26.40    2.50
  10   4 -10   24.90    2.70
  10   4 -10   26.30    2.40
 -11  -5  10   14.50    1.50
 -11  -5  10   10.90    1.50
 -11  -5  10   15.80    3.20
 -11  -5  10   12.40    1.70
 -11  -5  10   14.80    2.00
  11   5 -10   11.70    1.70
  11   5 -10   11.90    2.10
  11   5 -10   13.00    1.70
 -12  -6  10    0.60    1.50
 -12  -6  10   -0.90    3.40
 -12  -6  10    2.00    0.80
 -12  -6  10    3.00    0.80
  12   6 -10    3.60    0.80
  12   6 -10    3.30    1.00
  12   6 -10    2.50    1.00
 -13  -7  10    6.70    1.10
 -13  -7  10    9.20    1.20
 -13  -7  10    7.80    1.70
  13   7 -10    8.70    1.30
  13   7 -10   11.20    1.50
 -14  -8  10    1.80    0.70
 -14  -8  10    1.70    1.60
 -14  -8  10    1.70    0.80
  14   8 -10    2.60    1.00
 -15  -9  10    6.70    1.10
 -15  -9  10    9.80    1.00
 -15  -9  10   10.10    1.90
 -15  -9  10    8.60    1.00
  15   9 -10   10.20    1.10
  15   9 -10   10.10    1.40
 -16 -10  10    1.80    0.60
 -16 -10  10    3.30    0.60
 -16 -10  10    2.80    0.50
  16  10 -10    2.80    0.60
   5  11   9    2.60    0.50
   4  10   9    4.50    0.80
   3   9   9    1.50    0.50
   3   9   9    1.00    0.70
   2   8   9   11.00    8.30
   2   8   9   14.10    1.40
   2   8   9   13.30    1.90
   1   7   9    3.00    1.30
   1   7   9   -1.90    9.60
  -1  -7  -9   -1.90    1.80
  -1  -7  -9   -3.30    4.80
   0   6   9   19.10    6.20
   0   6   9   14.70    2.90
   0   6   9   14.90    2.90
   0   6   9   18.00    1.70
   0  -6  -9   15.10    2.90
   0  -6  -9   14.90    4.10
   0  -6  -9   17.80    2.00
   0  -6  -9   13.90    2.60
  -1   5   9    2.40    5.60
  -1   5   9    2.80    1.50
   1  -5  -9    6.90    3.40
   1  -5  -9    0.10    2.10
   1  -5  -9    4.50    1.50
   1  -5  -9    2.70    1.10
  -2   4   9   25.50    3.00
  -2   4   9   25.70    3.10
  -2   4   9   22.90    2.20
  -2   4   9   19.00    2.20
  -2   4   9   23.80    5.90
   2  -4  -9   24.30    2.40
   2  -4  -9   27.40    2.80
   2  -4  -9   22.70    3.90
   2  -4  -9   21.50    3.60
  -3   3   9   16.60    2.00
  -3   3   9   26.70    5.80
  -3   3   9   18.30    2.50
   3  -3  -9   19.40    3.40
   3  -3  -9   20.80    3.60
   4  -2  -9  111.09    9.80
   4  -2  -9  133.09    9.30
   4  -2  -9  131.19   10.50
   5  -1  -9   36.10    5.10
   5  -1  -9   37.80    4.70
   5  -1  -9   56.39    8.30
  -6   0   9   -0.40    2.30
  -6   0   9   -0.70    3.30
   6   0  -9   -0.40    4.10
   6   0  -9   -0.50    1.30
   6   0  -9   -0.30    2.30
   6   0  -9   -0.80    2.30
  -7  -1   9  323.47   23.50
  -7  -1   9  308.17   22.40
  -7  -1   9  319.87   22.80
   7   1  -9  307.07   24.10
   7   1  -9  304.07   23.00
   7   1  -9  296.17   22.90
  -8  -2   9   90.89    9.50
  -8  -2   9  100.29    8.00
  -8  -2   9  103.29    7.20
  -8  -2   9   96.09    7.80
   8   2  -9   91.29    8.10
   8   2  -9   98.09   10.50
  -9  -3   9    4.70    2.00
  -9  -3   9    5.30    1.00
  -9  -3   9    4.50    2.40
  -9  -3   9    6.70    1.30
   9   3  -9    7.30    1.20
 -10  -4   9   12.10    2.90
 -10  -4   9   11.30    1.60
 -10  -4   9   15.20    2.20
 -10  -4   9   12.60    1.60
 -10  -4   9   12.30    1.80
  10   4  -9   12.40    1.80
  10   4  -9   14.10    2.10
 -11  -5   9   89.19    6.30
 -11  -5   9   79.49    6.30
 -11  -5   9   79.29    7.80
 -11  -5   9   88.09    6.30
 -11  -5   9   92.69    6.80
  11   5  -9   82.59    6.40
  11   5  -9   78.19    6.60
  11   5  -9   84.29    6.30
  11   5  -9   86.79    6.40
 -12  -6   9    0.50    1.50
 -12  -6   9    3.20    0.80
 -12  -6   9    1.70    0.90
 -12  -6   9    1.60    3.20
  12   6  -9    2.50    1.10
  12   6  -9    1.60    1.10
  12   6  -9    3.40    0.90
 -13  -7   9    2.30    1.60
 -13  -7   9    4.10    0.80
 -13  -7   9    3.10    0.80
  13   7  -9    3.50    1.00
  13   7  -9    4.70    1.20
 -14  -8   9    5.60    1.10
 -14  -8   9    4.30    0.80
 -14  -8   9    5.20    1.70
 -14  -8   9    4.70    0.80
  14   8  -9    5.50    1.20
  14   8  -9    4.10    1.00
 -15  -9   9    8.70    1.10
 -15  -9   9    8.70    1.00
 -15  -9   9    9.30    1.10
 -15  -9   9   10.00    1.90
  15   9  -9    7.60    1.20
  15   9  -9   10.00    1.50
 -16 -10   9    3.70    0.60
 -16 -10   9    3.40    0.60
   5  11   8    4.50    0.60
   4  10   8   10.00    1.30
   4  10   8   12.40    1.20
   3   9   8   10.80    8.80
   2   8   8   18.70    2.10
   2   8   8   30.50    8.00
   2   8   8   14.60    1.60
   1   7   8   22.30    7.20
   1   7   8   18.20    2.40
   1   7   8   14.70    1.60
  -1  -7  -8   11.50    4.50
   0   6   8   62.19    4.90
   0   6   8   54.79    4.40
   0   6   8   49.90    9.50
   0   6   8   58.19    5.70
   0  -6  -8   58.99    7.10
  -1   5   8   30.00    2.60
  -1   5   8   38.20    6.50
  -1   5   8   26.30    3.50
  -1   5   8   25.10    4.30
   1  -5  -8   36.50    2.80
   1  -5  -8   27.30    3.80
   1  -5  -8   35.80    5.60
  -2   4   8   47.10    7.50
  -2   4   8   27.80    2.90
  -2   4   8   34.20    3.70
   2  -4  -8   39.10    3.90
   2  -4  -8   33.50    3.00
   2  -4  -8   41.40    5.40
  -3   3   8    5.30    4.70
   3  -3  -8   13.70    2.50
   3  -3  -8   12.60    2.00
   3  -3  -8   13.10    3.10
   4  -2  -8   30.10    4.20
   4  -2  -8   36.80    3.20
   4  -2  -8   29.50    5.10
  -5   1   8  135.29   11.90
  -5   1   8  121.09   11.20
   5  -1  -8  150.58   12.60
   5  -1  -8  137.69   10.20
   5  -1  -8  144.89   10.90
   5  -1  -8  137.49   11.20
  -7  -1   8  143.59   10.60
  -7  -1   8  123.89   11.60
  -7  -1   8  121.59   10.60
   7   1  -8  144.09   10.80
   7   1  -8  156.08   12.60
   7   1  -8  137.89   10.90
  -8  -2   8  106.49    7.50
  -8  -2   8   85.99    9.30
  -8  -2   8  102.79    8.30
  -8  -2   8  102.09    8.00
   8   2  -8  101.99   10.50
   8   2  -8   98.99    8.20
  -9  -3   8   56.39    5.80
  -9  -3   8   60.19    5.20
  -9  -3   8   60.79    4.60
 -10  -4   8    8.70    1.20
 -10  -4   8    8.40    1.90
 -10  -4   8    7.60    2.70
 -10  -4   8   11.10    1.60
  10   4  -8    5.80    1.90
  10   4  -8    7.30    1.50
  10   4  -8    9.80    1.70
 -11  -5   8    2.60    1.70
 -11  -5   8    2.80    1.00
 -11  -5   8    4.50    1.00
 -11  -5   8    3.90    2.00
  11   5  -8    3.90    1.10
  11   5  -8    4.90    1.30
  11   5  -8   -1.20    2.10
  11   5  -8    4.10    1.40
 -12  -6   8    1.90    1.50
 -12  -6   8    5.00    1.00
 -12  -6   8    4.30    0.90
 -12  -6   8    0.40    3.10
  12   6  -8    6.10    2.40
  12   6  -8    2.40    1.20
  12   6  -8    5.20    1.00
 -13  -7   8   -1.90    1.40
 -13  -7   8   -1.10    3.60
 -13  -7   8    1.40    0.80
 -13  -7   8   -0.90    0.80
  13   7  -8    0.50    1.20
  13   7  -8    0.10    0.90
 -14  -8   8   25.30    3.00
 -14  -8   8   30.50    2.30
 -14  -8   8   25.80    2.20
  14   8  -8   27.60    2.40
  14   8  -8   22.60    2.60
 -15  -9   8   15.80    1.60
 -15  -9   8   16.90    2.60
 -15  -9   8   16.10    1.60
 -15  -9   8   18.10    1.50
  15   9  -8   12.90    1.90
  15   9  -8   20.60    1.70
 -16 -10   8    0.50    0.60
 -16 -10   8    0.50    0.50
  16  10  -8    0.90    0.60
 -17 -11   8    3.00    0.50
   4  10   7    2.50    0.60
   4  10   7    2.30    0.70
   3   9   7    2.30    0.70
   3   9   7    2.10    7.70
   2   8   7   29.30    7.80
   2   8   7   40.60    3.40
   1   7   7   30.40    2.60
   1   7   7   41.00    7.50
  -1  -7  -7   24.60    4.90
   0   6   7   48.50    8.90
   0   6   7   49.90    6.60
   0   6   7   54.09    4.60
   0   6   7   51.19    4.10
   0  -6  -7   54.69    6.70
  -1   5   7   15.60    5.60
  -1   5   7    3.10    1.00
   1  -5  -7    1.50    3.00
   1  -5  -7    4.60    2.00
  -2   4   7  373.76   29.60
   2  -4  -7  386.16   28.60
   2  -4  -7  399.96   29.20
   2  -4  -7  405.96   28.40
  -3   3   7    1.50    4.30
   3  -3  -7    0.70    1.20
   3  -3  -7    4.20    2.60
   3  -3  -7    1.20    2.10
   4  -2  -7  607.84   44.40
   4  -2  -7  603.84   44.30
   4  -2  -7  611.14   43.80
  -5   1   7   84.39    8.00
  -5   1   7   75.39    8.90
   5  -1  -7   88.89    7.40
   5  -1  -7   98.19    8.00
   5  -1  -7   76.69    9.30
   5  -1  -7   97.39    7.10
  -6   0   7    4.20    2.30
  -6   0   7    1.20    2.10
  -6   0   7    1.70    3.10
   6   0  -7   -0.90    2.40
   6   0  -7   -0.70    3.80
   6   0  -7    0.00    2.60
  -7  -1   7  156.48   11.50
  -7  -1   7  147.69   12.30
   7   1  -7  153.58   11.80
   7   1  -7  148.09   11.70
   7   1  -7  142.49   13.20
  -8  -2   7  126.19   12.00
  -8  -2   7  136.89   11.40
   8   2  -7  173.08   13.20
   8   2  -7  154.38   11.50
  -9  -3   7    1.40    2.40
  -9  -3   7    0.50    1.80
  -9  -3   7    3.20    1.00
 -10  -4   7   12.70    1.70
 -10  -4   7   13.20    2.80
 -10  -4   7   11.90    2.00
 -11  -5   7   18.70    3.30
 -11  -5   7   17.70    2.00
 -11  -5   7   17.30    1.80
 -11  -5   7   14.00    2.70
  11   5  -7   13.10    2.30
  11   5  -7   24.20    3.60
  11   5  -7   16.40    2.20
  11   5  -7   17.40    2.00
 -12  -6   7   32.00    5.00
 -12  -6   7   29.00    2.70
 -12  -6   7   31.90    2.80
  12   6  -7   33.40    3.00
  12   6  -7   36.70    3.00
 -13  -7   7    6.30    1.70
 -13  -7   7    7.10    1.10
 -13  -7   7    6.40    1.10
 -13  -7   7    4.20    3.80
  13   7  -7    6.00    1.50
  13   7  -7    9.90    1.60
 -14  -8   7   17.30    1.60
 -14  -8   7   15.30    2.70
 -14  -8   7   18.10    1.80
  14   8  -7   14.70    1.90
 -15  -9   7    7.00    1.10
 -15  -9   7    6.50    1.70
  15   9  -7    5.60    1.00
 -16 -10   7    4.90    1.80
 -16 -10   7    5.70    1.00
 -16 -10   7    3.50    1.10
  16  10  -7    6.80    1.10
 -17 -11   7    9.10    1.40
 -17 -11   7    9.80    1.00
  17  11  -7    9.50    1.10
   5  11   6    0.40    0.60
   4  10   6    3.50    0.70
   4  10   6    2.10    0.60
   3   9   6    5.80    1.10
   3   9   6    1.90    7.10
   3   9   6    5.20    1.10
   2   8   6   12.40    2.00
   2   8   6    7.40    1.30
   2   8   6    7.70    6.70
   1   7   6   16.30    1.90
   1   7   6   22.20    6.50
   1   7   6   21.20    2.70
  -1  -7  -6   20.40    4.40
   0   6   6   12.30    5.50
   0   6   6   15.40    2.80
   0   6   6   15.10    1.90
   0  -6  -6   16.80    3.70
  -1   5   6   53.09    7.40
   1  -5  -6   41.30    5.90
  -2   4   6   46.10    6.00
   2  -4  -6   32.90    5.50
  -3   3   6  739.83   53.99
   3  -3  -6  751.52   53.49
   3  -3  -6  721.83   53.79
   4  -2  -6    2.30    2.20
   5  -1  -6   60.89    6.60
  -6   0   6  113.19    9.10
  -7  -1   6 1161.58   81.59
  -7  -1   6 1151.88   81.49
  -7  -1   6 1148.79   81.59
   7   1  -6 1072.29   82.29
   7   1  -6 1107.39   81.29
  -8  -2   6  824.72   63.59
  -8  -2   6  929.01   63.99
  -8  -2   6  845.62   64.69
  -8  -2   6  911.81   63.79
   8   2  -6  900.81   64.69
   8   2  -6  869.31   63.59
  -9  -3   6    7.60    1.90
  -9  -3   6    7.40    2.40
  -9  -3   6    7.70    1.30
   9   3  -6   12.50    4.20
 -10  -4   6  257.17   18.80
 -10  -4   6  257.07   18.50
 -10  -4   6  254.17   19.20
 -11  -5   6    3.50    1.00
 -11  -5   6    5.70    2.50
 -11  -5   6    3.90    1.60
  11   5  -6    5.30    1.40
 -12  -6   6   16.40    3.90
 -12  -6   6   19.30    2.20
 -12  -6   6   17.60    2.80
 -12  -6   6   16.70    1.90
  12   6  -6   16.30    3.20
  12   6  -6   19.40    2.20
  12   6  -6   16.70    2.30
  12   6  -6   23.50    2.60
 -13  -7   6    8.70    3.50
 -13  -7   6    9.40    1.80
 -13  -7   6    8.70    1.40
  13   7  -6   12.80    2.10
  13   7  -6   11.10    1.80
 -14  -8   6    7.40    1.80
 -14  -8   6    6.40    1.10
  14   8  -6    6.70    1.70
  14   8  -6    9.80    1.60
 -15  -9   6   29.60    2.40
 -15  -9   6   20.40    3.30
  15   9  -6   25.00    2.90
  15   9  -6   30.30    2.40
 -16 -10   6    6.30    1.10
  16  10  -6    5.50    1.10
  17  11  -6    4.40    0.90
   4  10   5   15.20    1.40
   4  10   5   12.00    1.50
   3   9   5    8.70    1.60
   3   9   5    1.40    6.70
   3   9   5    5.90    1.20
   2   8   5   24.10    2.20
   2   8   5   34.00    6.90
   2   8   5   23.90    2.60
   1   7   5    5.70    1.60
   1   7   5    4.20    5.60
   1   7   5    1.80    0.90
  -1  -7  -5   -1.60    3.90
   0   6   5   29.60    5.60
   0   6   5   18.50    2.20
   0  -6  -5   31.70    5.70
  -1   5   5   13.50    4.30
   1  -5  -5    5.90    3.20
   2  -4  -5   99.49    8.80
   3  -3  -5    9.60    3.30
   3  -3  -5   16.00    3.20
   4  -2  -5    9.90    3.10
   4  -2  -5   10.70    2.40
  -5   1   5   65.49    7.50
   5  -1  -5   63.49    6.10
   5  -1  -5   58.29    7.80
  -6   0   5    2.50    3.20
  -6   0   5    4.10    2.40
   6   0  -5   -2.30    3.90
   6   0  -5   -0.10    2.70
   6   0  -5    2.10    2.70
  -7  -1   5 1061.99   74.89
  -7  -1   5  984.70   74.79
  -7  -1   5 1069.19   74.79
   7   1  -5 1038.40   75.59
   7   1  -5 1022.80   74.69
  -8  -2   5  698.83   47.50
  -8  -2   5  547.75   47.20
  -8  -2   5  709.23   47.30
  -8  -2   5  639.74   48.20
   8   2  -5  653.63   47.30
   8   2  -5  660.13   48.30
  -9  -3   5   81.09    7.30
  -9  -3   5   86.39    6.60
   9   3  -5   71.39    8.70
 -10  -4   5   23.90    3.20
 -10  -4   5   25.70    4.30
 -10  -4   5   24.40    2.40
 -11  -5   5   85.29    7.50
 -11  -5   5   85.69    6.20
 -11  -5   5   80.19    6.60
 -12  -6   5   14.30    2.80
 -12  -6   5   15.20    3.20
 -12  -6   5   18.20    1.80
  12   6  -5   18.40    3.10
 -13  -7   5   16.00    3.60
 -13  -7   5   13.50    1.70
  13   7  -5   15.90    2.00
  13   7  -5   14.50    2.50
 -14  -8   5   64.99    4.80
 -14  -8   5   48.70    8.10
  14   8  -5   64.49    4.90
  14   8  -5   65.29    5.10
  15   9  -5    8.60    1.50
  16  10  -5   14.10    1.50
  17  11  -5    2.90    0.80
   4  10   4   47.10    3.40
   4  10   4   36.90    3.40
   4  10   4   72.29   11.70
   3   9   4   36.50    3.10
   3   9   4   52.99    9.70
   3   9   4   35.80    3.00
   2   8   4    4.10    5.80
   1   7   4   73.29    5.70
   1   7   4   77.19    9.10
   1   7   4   74.99    6.00
  -1  -7  -4   78.09    8.30
   0  -6  -4   48.40    6.50
  -1   5   4  185.08   14.40
   1  -5  -4  164.08   13.80
   2  -4  -4   10.90    3.30
   3  -3  -4    9.40    3.00
  -4   2   4  351.66   25.30
   4  -2  -4  339.57   24.50
   4  -2  -4  311.07   24.90
  -6   0   4 7962.40  554.04
  -6   0   4 7337.47  552.94
   6   0  -4 7606.24  554.24
   6   0  -4 7934.81  555.14
  -7  -1   4 3904.11  286.97
  -7  -1   4 3654.03  286.27
   7   1  -4 4266.17  287.77
   7   1  -4 4129.19  286.37
  -8  -2   4  117.39    9.70
  -8  -2   4  118.19    9.20
  -9  -3   4 1559.04  108.09
  -9  -3   4 1503.85  107.99
   9   3  -4 1428.36  107.89
 -10  -4   4  246.68   20.40
  10   4  -4  298.37   20.70
 -11  -5   4   38.60    5.10
 -11  -5   4   45.00    4.10
  11   5  -4   41.30    6.10
 -12  -6   4    7.00    2.80
  12   6  -4   14.90    2.60
  12   6  -4    9.40    2.00
  12   6  -4    8.20    4.20
 -13  -7   4    5.00    4.20
  13   7  -4    5.70    1.30
  13   7  -4    8.20    1.90
  13   7  -4    3.80    1.90
  13   7  -4    7.20    4.40
 -14  -8   4   27.90    5.50
  14   8  -4   46.40    3.60
  14   8  -4   41.00    3.40
  14   8  -4   38.40    3.70
  15   9  -4   20.90    2.10
  16  10  -4   15.00    1.70
  17  11  -4    1.20    0.70
   4  10   3    9.20    7.30
   3   9   3   18.50    6.40
   3   9   3    7.70    1.50
   3   9   3   11.90    1.60
   2   8   3   24.70    2.60
   2   8   3   21.10    5.70
   1   7   3   43.70    3.60
   1   7   3   50.39    7.80
   1   7   3   39.00    4.00
   0   6   3   74.69    8.30
   0  -6  -3   76.49    7.80
  -1   5   3  445.26   33.40
  -1   5   3  451.65   33.30
   1  -5  -3  451.15   33.70
  -2   4   3  163.38   12.30
  -2   4   3  144.59   12.60
   2  -4  -3  154.58   12.40
   2  -4  -3  142.99   12.70
  -3   3   3  882.21   61.09
   3  -3  -3  799.42   61.09
  -4   2   3 4967.90  329.77
  -4   2   3 4439.06  329.67
   4  -2  -3 4348.17  329.67
  -5   1   3 9535.85  701.83
   5  -1  -3 9999.00  701.53
  -6   0   3   -0.70    2.10
  -6   0   3    0.40    2.90
   6   0  -3   -2.20    3.50
   6   0  -3   -2.40    2.20
  -7  -1   3   27.80    5.40
  -7  -1   3   33.30    4.50
   7   1  -3   29.30    4.40
  -8  -2   3   71.79    7.00
   8   2  -3   70.19    7.50
   8   2  -3   80.29    8.30
  -9  -3   3   60.79    9.00
  -9  -3   3   58.09    5.00
   9   3  -3   49.10    6.90
  10   4  -3   17.80    4.10
 -11  -5   3   42.50    4.90
  11   5  -3   33.50    5.80
 -12  -6   3   57.29    6.10
  12   6  -3   61.19    4.80
  12   6  -3   53.29    7.00
 -13  -7   3   -2.80    3.30
  13   7  -3   -0.30    4.60
  13   7  -3    4.90    1.70
  13   7  -3    1.50    2.00
  13   7  -3    1.70    1.20
  14   8  -3   12.60    5.50
  14   8  -3   10.10    1.70
  14   8  -3    1.90    3.00
  14   8  -3    9.00    1.60
  15   9  -3   14.70    2.10
  15   9  -3   12.80    1.80
  15   9  -3    7.60    6.40
  16  10  -3    3.50    1.00
  17  11  -3    2.10    0.70
  18  12  -3    4.70    0.80
   4  10   2   22.40    2.10
   4  10   2   32.40    7.50
   3   9   2   55.89    4.40
   3   9   2   41.90    3.80
   3   9   2   48.00    9.50
   2   8   2   73.69    7.00
   2   8   2  113.09    9.80
   2   8   2   96.19    6.80
   1   7   2   91.19    6.50
   1   7   2   70.19    6.40
   1   7   2   88.59    9.00
   0   6   2    9.60    3.80
  -1   5   2  168.58   13.40
   1  -5  -2  159.58   13.30
  -2   4   2   20.60    3.90
  -2   4   2   29.30    5.30
   2  -4  -2   32.10    5.70
   2  -4  -2   21.60    3.70
  -3   3   2  383.36   29.60
  -3   3   2  439.26   29.70
   3  -3  -2  372.76   29.50
   3  -3  -2  403.66   29.60
  -4   2   2  741.53   57.89
  -4   2   2  875.61   57.89
   4  -2  -2  771.92   57.89
  -5   1   2  252.07   18.50
   5  -1  -2  229.88   18.00
  -6   0   2   81.59    6.20
   6   0  -2   58.29    6.30
  -7  -1   2  101.59    8.20
   7   1  -2  107.69    8.70
   7   1  -2   94.29    8.80
  -8  -2   2   68.89    6.30
   8   2  -2   50.49    7.60
   8   2  -2   58.19    7.90
  -9  -3   2  428.76   30.40
  -9  -3   2  417.36   31.30
   9   3  -2  393.36   30.80
 -10  -4   2  222.28   16.40
  10   4  -2  204.98   17.00
 -11  -5   2  102.59    8.20
  11   5  -2   87.99    9.10
 -12  -6   2   40.10    5.00
  12   6  -2   35.20    3.30
  12   6  -2   33.30    6.60
 -13  -7   2    3.60    3.40
  13   7  -2    0.90    1.20
  13   7  -2   -2.30    1.80
  13   7  -2   -1.70    4.30
  13   7  -2    3.50    1.60
  14   8  -2   11.80    2.10
  14   8  -2   14.50    5.30
  14   8  -2   13.50    1.90
  15   9  -2   37.80    7.40
  15   9  -2   38.00    3.50
  15   9  -2   45.00    3.40
  16  10  -2    8.70    1.70
  17  11  -2    5.30    1.10
  18  12  -2    2.90    0.60
   4  10   1   41.50    3.30
   4  10   1   46.30    7.60
   3   9   1   57.49    5.00
   3   9   1   66.09    4.80
   2   8   1   11.40    1.80
   2   8   1   10.50    1.90
   2   8   1    7.30    4.80
   1   7   1   18.30    4.50
   1   7   1   16.60    2.70
   1   7   1   18.60    2.80
  -1  -7  -1   24.00    4.60
   0   6   1   18.10    4.10
  -1   5   1  106.39    9.50
  -1   5   1   97.39    9.10
  -2   4   1   12.10    3.50
  -2   4   1   13.00    3.90
   2  -4  -1   15.20    5.20
   3  -3  -1    3.30    3.70
  -4   2   1  253.97   18.70
  -4   2   1  236.18   18.50
  -5   1   1  416.86   28.30
   5  -1  -1  347.07   27.90
   6   0  -1   -2.40    2.90
  -7  -1   1  133.99   10.80
   7   1  -1  125.49   11.70
   7   1  -1  165.38   11.70
  -8  -2   1  469.05   35.10
   8   2  -1  522.05   35.60
   8   2  -1  450.85   35.40
  -9  -3   1    7.00    2.60
  -9  -3   1    3.30    4.20
   9   3  -1    6.90    4.70
  10   4  -1   10.30    4.30
 -11  -5   1    4.20    4.50
  11   5  -1    9.30    3.90
 -12  -6   1    4.10    2.80
  12   6  -1    9.10    4.80
  12   6  -1    4.40    1.50
  13   7  -1   23.30    2.80
  13   7  -1   23.40    2.50
  13   7  -1   19.20    3.10
  13   7  -1   26.30    5.60
  14   8  -1    6.00    5.50
  14   8  -1    9.50    1.80
  15   9  -1   37.70    7.90
  15   9  -1   46.90    3.80
  15   9  -1   49.10    3.90
  16  10  -1    6.10    8.80
  16  10  -1    4.70    1.60
  17  11  -1    2.60    0.80
  18  12  -1    1.50    0.60
   5  11   0    1.00    0.90
   4  10   0    0.80    5.90
   4  10   0    2.40    0.80
   4  10   0    3.20    1.20
   3   9   0   29.30    2.60
   3   9   0   29.20    2.90
   2   8   0   23.80    5.00
   2   8   0   20.90    2.30
   2   8   0   14.60    2.30
   1   7   0  160.58   11.20
   1   7   0  136.39   11.20
   1   7   0  149.29   12.60
  -1  -7   0  159.58   12.80
   0   6   0    2.00    3.10
   0  -6   0    5.20    5.40
  -1   5   0   25.00    4.50
  -1   5   0   24.70    4.20
  -2   4   0  354.26   25.70
  -2   4   0  315.17   25.30
   2  -4   0  351.86   26.30
  -3   3   0  968.60   71.59
  -3   3   0  994.50   71.29
   3  -3   0  991.90   71.69
  -4   2   0 1395.16   98.79
  -4   2   0 1277.37   98.99
  -4   2   0 1348.67   99.09
   4  -2   0 1454.05   99.09
  -5   1   0  139.59   10.80
  -6   0   0 2637.24  178.98
   6   0   0 2337.97  178.98
  -7  -1   0  179.48   13.90
   7   1   0  211.68   14.80
   7   1   0  172.68   14.80
   8   2   0   37.50    5.70
  -9  -3   0 1474.85  102.59
   9   3   0 1353.86  102.69
 -10  -4   0  177.98   17.10
  10   4   0  158.38   13.90
  11   5   0    2.20    4.40
  12   6   0   74.29    9.40
  13   7   0    0.80    2.00
  13   7   0    0.30    1.30
  13   7   0    2.50    4.70
  14   8   0   16.60    2.20
  14   8   0   20.00    6.20
  14   8   0   18.90    3.00
  15   9   0    0.40    7.00
  16  10   0    9.10    9.60
  17  11   0    6.00    1.10
  18  12   0    2.10    0.70
   5  11  -1    4.70    1.00
   5  11  -1    6.10    0.90
   4  10  -1    6.10    5.80
   4  10  -1    9.60    1.30
   3   9  -1   25.50    2.50
   3   9  -1   20.80    2.20
   2   8  -1   10.20    2.00
   2   8  -1   10.20    4.10
   2   8  -1   14.40    1.90
  -2  -8   1    7.10    5.80
   1   7  -1   20.70    2.60
   1   7  -1   19.30    4.10
   1   7  -1   20.20    2.60
  -1  -7   1   17.50    4.40
   0   6  -1   16.60    3.50
   0  -6   1   11.80    3.70
   0  -6   1   17.50    4.50
  -1   5  -1    5.00    4.00
  -1   5  -1   10.60    3.20
   1  -5   1   11.20    4.30
  -2   4  -1   19.90    4.10
  -2   4  -1   17.50    3.60
   2  -4   1   20.10    6.00
  -3   3  -1   13.00    4.00
  -3   3  -1   17.80    4.30
  -3   3  -1   18.60    3.90
   3  -3   1   17.00    4.70
   3  -3   1   16.40    5.30
  -4   2  -1    0.90    3.70
  -4   2  -1    0.70    3.10
  -4   2  -1    9.90    3.10
   4  -2   1    5.30    4.00
   4  -2   1    2.70    3.50
  -5   1  -1  227.38   16.90
  -5   1  -1  220.68   17.60
   5  -1   1  248.48   16.80
   5  -1   1  191.68   17.60
  -6   0  -1    5.70    2.80
   6   0   1    0.70    2.30
  -7  -1  -1  109.09   10.80
   7   1   1  118.19    9.70
   7   1   1  118.59   10.40
   8   2   1  220.98   17.90
   8   2   1  223.98   17.10
  -9  -3  -1  114.59   10.00
   9   3   1   83.49   10.00
 -10  -4  -1  314.67   24.90
  10   4   1  321.37   24.40
  11   5   1  325.17   24.90
  12   6   1  166.78   14.60
  13   7   1  132.89    9.30
  13   7   1   99.19   12.00
  13   7   1  128.09    9.20
 -14  -8  -1    3.50    4.80
  14   8   1    7.20    5.90
  14   8   1    1.50    1.30
  14   8   1    3.30    1.10
  15   9   1   22.80    2.40
  15   9   1   26.50    2.30
  15   9   1   23.80    7.70
  17  11   1    3.10    0.80
  17  11   1    4.40    0.90
  18  12   1    4.30    0.90
   6  12  -2    0.60    0.80
   5  11  -2    7.10    1.40
   5  11  -2    8.00    1.00
   4  10  -2    2.40    0.70
   3   9  -2    5.40    0.90
   3   9  -2    5.90    5.90
   3   9  -2    5.90    1.20
   2   8  -2   26.70    2.50
   2   8  -2   26.70    2.80
   2   8  -2   39.20    6.20
  -2  -8   2   19.80    4.90
   1   7  -2   56.99    4.70
   1   7  -2   56.19    6.20
   1   7  -2   60.09    4.60
  -1  -7   2   48.60    7.20
   0   6  -2    6.70    2.80
   0  -6   2   12.00    4.00
   0  -6   2    7.40    3.40
  -1   5  -2  472.95   34.00
  -1   5  -2  458.85   33.30
   1  -5   2  427.96   33.70
  -2   4  -2  110.79   10.30
  -2   4  -2   96.39    8.40
  -2   4  -2   82.39    9.00
  -3   3  -2 1120.49   76.79
  -3   3  -2 1012.80   76.49
  -3   3  -2 1020.90   76.19
   3  -3   2 1116.79   76.39
   3  -3   2  989.80   76.59
  -4   2  -2   -0.30    3.90
  -4   2  -2   -2.40    3.30
   4  -2   2   -0.80    3.70
  -5   1  -2   14.00    4.20
  -5   1  -2   20.70    3.30
   5  -1   2   16.80    3.00
   5  -1   2   20.20    3.30
  -6   0  -2  145.19   13.50
   6   0   2  175.28   13.00
   7   1   2   27.60    5.20
  -8  -2  -2   18.60    4.40
   8   2   2   18.00    3.80
   8   2   2   26.50    5.60
  -9  -3  -2   14.40    4.10
   9   3   2   25.00    5.50
 -10  -4  -2  121.49   12.10
  10   4   2  106.29   11.00
  11   5   2  146.39   13.10
 -12  -6  -2   24.90    4.40
  12   6   2   18.60    2.50
  12   6   2   13.40    5.40
  12   6   2   17.30    2.90
 -13  -7  -2   28.20    4.50
  13   7   2   30.90    2.80
  13   7   2   25.80    3.00
  13   7   2   26.20    6.40
  14   8   2    8.70    1.70
  14   8   2   19.80    6.40
  14   8   2    9.30    1.60
  15   9   2   18.30    8.10
  15   9   2   27.10    2.50
  15   9   2   28.10    2.50
  16  10   2    3.00    0.90
  16  10   2    3.60    0.80
  17  11   2    2.70    0.80
  17  11   2    2.30    0.80
   6  12  -3    5.30    0.90
   5  11  -3    2.40    0.90
   4  10  -3    2.10    0.60
   4  10  -3    3.50    1.10
   3   9  -3   15.20    1.60
   3   9  -3   16.00    2.00
  -3  -9   3   13.80    6.70
   2   8  -3   18.50    4.00
   2   8  -3   18.40    2.20
   2   8  -3   13.30    1.80
  -2  -8   3   13.70    4.50
   1   7  -3   19.60    2.30
   1   7  -3   23.90    4.20
  -1  -7   3   19.90    4.20
   0   6  -3   68.79    6.90
   0  -6   3   67.59    7.30
   0  -6   3   70.99    8.00
  -1   5  -3   85.29    7.00
   1  -5   3   62.69    7.40
  -2   4  -3   39.10    6.50
  -2   4  -3   39.50    5.10
   2  -4   3   46.50    6.20
  -3   3  -3  291.17   22.50
  -3   3  -3  277.47   21.70
   3  -3   3  284.67   20.90
   3  -3   3  267.97   22.20
   3  -3   3  303.97   21.60
  -4   2  -3  238.38   19.60
  -4   2  -3  255.27   20.70
   4  -2   3  281.87   18.90
   4  -2   3  245.78   19.70
  -5   1  -3  356.36   27.70
   5  -1   3  363.36   26.80
  -6   0  -3   -0.20    3.40
   6   0   3    2.60    2.80
  -7  -1  -3  691.03   48.60
   7   1   3  631.24   48.20
  -8  -2  -3  120.29   10.40
   8   2   3   86.09   12.20
   8   2   3  111.09    9.90
  -9  -3  -3  102.89    9.90
   9   3   3  109.99   10.80
 -10  -4  -3    6.80    3.30
  10   4   3    7.00    4.60
 -11  -5  -3    9.50    3.60
  11   5   3   12.50    4.80
 -12  -6  -3   75.79    8.60
  12   6   3   84.89   10.10
 -13  -7  -3   34.50    7.20
 -13  -7  -3   44.40    6.80
  13   7   3   40.70    3.60
  13   7   3   39.70    6.80
  14   8   3    5.70    1.30
  14   8   3    3.50    6.60
  15   9   3   64.59    4.60
  15   9   3   55.29    4.60
  15   9   3   59.19   11.00
  16  10   3    5.50    1.00
  16  10   3    7.40    1.20
  17  11   3    0.90    0.70
  17  11   3    0.70    0.70
   6  12  -4    4.80    0.90
   4  10  -4   11.30    1.50
   4  10  -4    8.00    1.10
   3   9  -4    5.10    1.20
   3   9  -4    2.80    0.70
   2   8  -4   10.60    1.80
  -2  -8   4    4.80    4.20
   1   7  -4   11.40    1.70
   1   7  -4   13.90    2.00
  -1  -7   4   11.70    3.90
   0   6  -4   43.20    3.90
   0  -6   4   47.20    5.90
   1  -5   4  130.09   10.30
   1  -5   4  152.98   11.40
   1  -5   4  128.59   11.40
  -2   4  -4  195.18   17.00
   2  -4   4  192.98   15.90
   2  -4   4  225.38   16.00
   2  -4   4  200.78   15.00
  -3   3  -4  104.29   10.00
  -3   3  -4  108.99   11.50
   3  -3   4  113.49    8.70
   3  -3   4  101.99   11.20
   3  -3   4  129.39    9.90
  -4   2  -4   25.10    5.00
  -4   2  -4   19.50    4.80
   4  -2   4   26.20    3.70
   4  -2   4   30.40    5.90
   4  -2   4   31.30    5.90
  -5   1  -4  415.56   34.10
   5  -1   4  483.95   33.40
  -6   0  -4  681.03   51.49
   6   0   4  715.83   50.89
  -7  -1  -4  338.37   25.20
  -7  -1  -4  320.57   24.20
  -8  -2  -4  118.19    9.30
   8   2   4  131.09   10.60
   8   2   4  108.29   11.20
  -9  -3  -4   53.29    7.90
   9   3   4   70.59    7.90
   9   3   4   77.09    8.80
 -10  -4  -4  116.59   10.70
  10   4   4  115.49   11.30
 -11  -5  -4   -0.60    3.60
  11   5   4    1.00    4.60
  12   6   4   47.40    8.80
  12   6   4   40.50    4.20
  12   6   4   58.09    4.10
 -13  -7  -4   39.30    7.20
  13   7   4   55.79    4.20
  13   7   4   55.39    9.60
  13   7   4   52.59    4.30
  14   8   4   16.60    1.90
  14   8   4   13.80    7.30
  15   9   4    5.70    7.50
  15   9   4    4.20    1.00
  15   9   4    3.70    0.90
  16  10   4    9.30    1.20
  16  10   4    8.10    1.20
  17  11   4    2.00    0.70
   6  12  -5    6.00    1.10
   4  10  -5   24.10    2.20
   3   9  -5    3.20    1.10
   2   8  -5   29.70    2.30
   2   8  -5   26.80    2.60
  -2  -8   5   20.40    4.60
  -2  -8   5   25.80    2.40
   1   7  -5    6.60    1.30
  -1  -7   5    3.20    3.50
  -1  -7   5    3.90    1.70
  -1  -7   5    4.60    1.00
   0   6  -5   27.70    2.60
   0   6  -5   30.20    2.90
   0  -6   5   28.70    3.20
  -1   5  -5   12.50    4.10
   1  -5   5    4.40    2.90
   1  -5   5   12.60    2.40
   1  -5   5    9.60    3.20
   1  -5   5    9.00    1.50
  -2   4  -5   68.99    9.00
   2  -4   5   62.09    7.20
   2  -4   5   76.19    7.00
   2  -4   5   66.89    5.30
   2  -4   5   70.39    5.70
  -3   3  -5  139.49   13.20
   3  -3   5  137.39   13.50
   3  -3   5  150.48   11.70
   3  -3   5  141.59   10.80
  -4   2  -5   61.39    8.80
   4  -2   5   50.19    6.30
   4  -2   5   38.60    7.20
   4  -2   5   57.09    6.50
   4  -2   5   59.49    5.00
  -5   1  -5  558.84   43.30
  -5   1  -5  582.84   42.30
   5  -1   5  587.04   42.40
   5  -1   5  572.24   42.30
   5  -1   5  605.14   42.60
  -6   0  -5   -3.30    3.00
  -6   0  -5    1.60    4.10
  -6   0  -5   -1.50    2.90
   6   0   5   -0.80    3.00
  -7  -1  -5  240.28   17.70
  -7  -1  -5  226.98   18.80
   7   1   5  240.88   18.30
  -8  -2  -5    3.10    3.60
  -8  -2  -5    3.60    2.20
   8   2   5    0.90    3.10
  -9  -3  -5  237.68   16.70
  -9  -3  -5  225.78   17.80
   9   3   5  211.28   18.20
   9   3   5  222.18   17.70
 -10  -4  -5  379.16   27.70
  10   4   5  351.96   27.70
 -11  -5  -5    6.10    4.30
  11   5   5    0.60    5.20
  11   5   5    5.50    1.50
 -12  -6  -5  242.78   21.70
 -12  -6  -5  270.47   20.40
  12   6   5  266.17   19.30
  12   6   5  301.57   19.40
  12   6   5  235.68   21.30
 -13  -7  -5    5.30    4.20
  13   7   5   13.80    1.90
  13   7   5    9.70    6.70
  14   8   5    7.00    1.30
  14   8   5   -3.30    7.10
  15   9   5    5.50    8.00
  15   9   5    4.10    1.00
  15   9   5    2.60    0.80
  16  10   5    0.80    0.60
  16  10   5    1.50    0.80
  17  11   5    1.60    0.60
   6  12  -6    4.70    0.90
   3   9  -6   11.20    1.60
  -3  -9   6   10.90    1.30
  -3  -9   6   13.10    2.00
  -3  -9   6    8.20    1.40
   2   8  -6   21.90    2.00
   2   8  -6   23.60    2.30
  -2  -8   6   21.20    2.10
  -2  -8   6   23.70    2.10
  -2  -8   6   26.50    4.80
  -2  -8   6   21.00    3.00
   1   7  -6   10.10    1.40
   1   7  -6    9.90    1.80
  -1  -7   6    9.60    1.70
  -1  -7   6    9.50    1.40
  -1  -7   6    5.40    3.50
  -1  -7   6   11.40    1.60
   0   6  -6   19.40    1.90
   0   6  -6   15.30    2.20
   0  -6   6   13.60    3.70
   0  -6   6   18.90    1.80
   0  -6   6   17.50    2.60
   0  -6   6   16.50    2.10
  -1   5  -6    2.50    4.00
   1  -5   6    4.60    3.40
   1  -5   6    3.40    1.50
   1  -5   6    2.90    2.90
  -2   4  -6  209.38   16.90
   2  -4   6  199.78   15.10
   2  -4   6  212.88   15.90
   2  -4   6  203.48   14.80
   2  -4   6  194.18   15.70
  -3   3  -6   55.79    8.50
   3  -3   6   59.69    6.80
   3  -3   6   62.99    6.30
   3  -3   6   59.79    4.70
  -4   2  -6   50.99    8.00
   4  -2   6   41.90    5.50
   4  -2   6   36.90    4.30
  -5   1  -6    3.60    3.30
  -5   1  -6   11.60    4.20
  -5   1  -6    7.90    2.80
   5  -1   6    6.50    2.70
  -6   0  -6   38.10    7.70
  -7  -1  -6  313.47   23.10
  -7  -1  -6  309.57   23.80
  -7  -1  -6  300.27   22.60
   7   1   6  297.47   23.00
  -8  -2  -6   39.80    5.70
  -8  -2  -6   39.40    4.50
   8   2   6   47.90    6.50
  -9  -3  -6   28.70    3.40
  -9  -3  -6   28.00    5.00
  -9  -3  -6   17.40    2.50
  -9  -3  -6   16.40    4.30
   9   3   6   32.80    5.30
 -10  -4  -6   43.40    6.00
 -10  -4  -6   39.50    7.80
 -10  -4  -6   45.70    4.40
  10   4   6   49.99    7.70
 -11  -5  -6  149.79   11.50
 -11  -5  -6  130.39   12.90
  11   5   6  135.99    9.90
  11   5   6  113.99   12.40
 -12  -6  -6   25.80    5.20
  12   6   6   16.90    2.40
  12   6   6   19.00    6.10
 -13  -7  -6   14.70    4.70
  13   7   6   11.10    1.60
  13   7   6    8.10    7.10
  14   8   6   13.90    7.60
  14   8   6    9.00    1.30
  14   8   6    9.60    1.70
  15   9   6    1.80    1.10
  15   9   6    4.10    8.20
  15   9   6    1.70    0.70
  16  10   6    3.00    0.70
  17  11   6    6.30    1.20
   2   8  -7   97.99    7.40
  -2  -8   7   92.49    7.40
  -2  -8   7  105.89    7.80
  -2  -8   7   98.49    7.40
  -2  -8   7  104.29    7.30
   1   7  -7   33.70    3.20
   1   7  -7   39.80    3.10
  -1  -7   7   38.90    6.00
  -1  -7   7   37.00    2.90
  -1  -7   7   34.10    2.90
  -1  -7   7   36.60    3.50
   0   6  -7   48.90    4.00
   0   6  -7   51.19    3.90
   0  -6   7   49.00    4.40
   0  -6   7   46.50    5.90
   0  -6   7   49.70    3.80
   0  -6   7   47.40    3.80
  -1   5  -7    1.30    1.30
  -1   5  -7    0.90    3.70
  -1   5  -7   -0.20    1.00
   1  -5   7   -0.10    0.80
   1  -5   7   -0.20    1.50
   1  -5   7   -0.40    3.50
   1  -5   7   -2.20    2.70
   1  -5   7    1.60    0.90
  -2   4  -7    5.70    4.10
   2  -4   7    7.00    3.20
   2  -4   7    3.70    2.80
   2  -4   7    3.10    1.60
   2  -4   7    2.20    0.90
  -3   3  -7   25.10    4.80
   3  -3   7   27.20    3.30
   3  -3   7   29.10    4.60
   3  -3   7   34.60    5.50
   3  -3   7   26.40    2.50
  -4   2  -7   41.70    7.60
   4  -2   7   34.20    2.90
   4  -2   7   33.10    3.80
   4  -2   7   28.70    4.50
   4  -2   7   34.20    5.60
  -5   1  -7    4.80    4.10
  -5   1  -7   -1.80    2.80
  -5   1  -7    5.80    3.20
   5  -1   7    1.20    2.50
   5  -1   7    4.70    3.00
   5  -1   7    4.40    2.20
  -6   0  -7    0.60    2.60
  -6   0  -7    3.80    3.10
  -6   0  -7   -3.10    4.00
   6   0   7    1.30    3.60
   6   0   7    0.20    2.90
  -7  -1  -7    4.40    1.40
  -7  -1  -7    4.30    2.70
  -7  -1  -7    1.30    4.20
  -7  -1  -7    4.40    3.00
   7   1   7    6.50    3.00
  -8  -2  -7   31.40    5.20
  -8  -2  -7   42.70    5.60
  -8  -2  -7   33.10    3.30
  -8  -2  -7   37.40    4.30
   8   2   7   46.00    6.40
  -9  -3  -7   76.49    6.90
  -9  -3  -7   84.19    8.30
  -9  -3  -7   84.59    6.40
  -9  -3  -7   78.19    9.90
   9   3   7  104.59    9.20
   9   3   7   84.89    8.80
 -10  -4  -7    9.00    4.50
 -10  -4  -7    2.80    3.20
  10   4   7    8.90    1.80
  10   4   7   19.90    5.10
 -11  -5  -7   21.50    3.40
 -11  -5  -7   23.50    9.20
 -11  -5  -7   18.60    2.20
 -11  -5  -7   21.10    4.00
  11   5   7   22.20    2.10
  11   5   7   16.70    2.30
  11   5   7   25.20    6.30
 -12  -6  -7    6.40    3.80
  12   6   7    2.70    1.40
  12   6   7    3.50    1.00
  12   6   7    5.70    5.90
 -13  -7  -7    0.30    4.40
  13   7   7    5.60    6.90
  13   7   7    2.10    1.30
  13   7   7    3.50    0.90
  14   8   7    6.30    8.00
  14   8   7    6.60    1.20
  14   8   7    7.50    1.30
  15   9   7    8.60    1.40
  16  10   7    9.60    1.10
  17  11   7    4.20    0.80
   5  11  -8    2.10    0.60
  -5 -11   8    2.50    0.60
  -1  -7   8   10.10    1.40
  -1  -7   8    9.00    1.30
  -1  -7   8    8.80    3.80
  -1  -7   8    9.90    1.80
  -1  -7   8   11.70    1.40
   0   6  -8   56.49    4.20
   0   6  -8   49.50    4.00
   0  -6   8   52.69    4.00
   0  -6   8   52.49    4.10
   0  -6   8   50.79    4.50
   0  -6   8   47.20    6.20
   0  -6   8   54.89    4.00
  -1   5  -8   60.09    4.70
  -1   5  -8   58.69    4.80
  -1   5  -8   54.49    4.50
  -1   5  -8   43.70    8.30
   1  -5   8   60.59    4.50
   1  -5   8   61.59    4.50
   1  -5   8   51.89    9.00
   1  -5   8   63.59    6.30
   1  -5   8   59.79    4.60
   1  -5   8   58.79    5.00
  -2   4  -8  156.78   11.80
  -2   4  -8  165.18   13.80
  -2   4  -8  162.18   11.80
   2  -4   8  168.48   12.10
   2  -4   8  158.68   12.70
   2  -4   8  156.88   11.80
   2  -4   8  156.18   13.20
   2  -4   8  163.68   11.70
  -3   3  -8   48.90    7.90
   3  -3   8   36.00    3.10
   3  -3   8   36.20    3.80
   3  -3   8   37.90    4.90
   3  -3   8   39.50    6.00
  -4   2  -8   58.29    8.20
   4  -2   8   53.79    5.10
   4  -2   8   55.39    5.70
   4  -2   8   59.39    4.40
   4  -2   8   55.39    6.80
  -5   1  -8   38.10    8.30
  -5   1  -8   51.89    6.00
  -5   1  -8   53.99    6.00
   5  -1   8   58.29    5.10
   5  -1   8   52.09    4.20
   5  -1   8   48.90    6.10
   5  -1   8   56.09    6.50
  -6   0  -8   69.99    6.70
  -6   0  -8   57.69    8.90
  -6   0  -8   62.09    5.20
  -7  -1  -8  113.59    8.30
  -7  -1  -8  112.19   11.20
  -7  -1  -8  103.99    8.90
  -7  -1  -8  115.79    9.70
   7   1   8  103.09    9.90
  -8  -2  -8   43.30    8.50
  -8  -2  -8   34.00    3.20
  -8  -2  -8   38.20    4.30
  -8  -2  -8   37.70    5.80
  -9  -3  -8   72.29    7.70
  -9  -3  -8   68.99    5.60
  -9  -3  -8   70.59    6.30
   9   3   8   86.79    8.30
   9   3   8   71.79   10.80
 -10  -4  -8   72.49    8.00
 -10  -4  -8   75.49    5.90
 -10  -4  -8   77.89    6.60
 -10  -4  -8   86.69   10.50
 -10  -4  -8   82.29    6.70
  10   4   8   75.59    5.90
  10   4   8   77.29    9.70
 -11  -5  -8    8.10    1.90
 -11  -5  -8    4.30    2.20
 -11  -5  -8    8.60    1.70
 -11  -5  -8    6.40    3.70
  11   5   8    9.70    1.60
  11   5   8    9.10    1.70
  11   5   8   16.70    5.90
 -12  -6  -8    2.80    1.10
 -12  -6  -8    2.30    1.80
 -12  -6  -8    4.80    4.00
  12   6   8    4.50    0.90
  12   6   8    3.30    6.00
  12   6   8    4.40    1.30
  13   7   8    4.10    0.90
  13   7   8    6.30    7.40
  13   7   8    6.80    1.80
  14   8   8   -6.00    8.30
  14   8   8    0.90    0.70
  15   9   8    2.70    0.60
  16  10   8   -0.70    0.50
   5  11  -9    4.00    0.80
  -5 -11   9    2.20    0.40
  -5 -11   9    1.90    0.50
  -4 -10   9    5.20    2.60
   0   6  -9   13.50    2.10
   0   6  -9   13.30    1.80
   0  -6   9   14.50    1.50
   0  -6   9   11.20    1.90
   0  -6   9   11.10    1.50
   0  -6   9   11.20    2.00
   0  -6   9   12.30    3.60
  -1   5  -9    2.50    1.40
  -1   5  -9   -1.80    4.10
  -1   5  -9    3.10    1.50
  -1   5  -9    2.30    0.90
  -1   5  -9    2.40    1.20
   1  -5   9    4.40    0.90
   1  -5   9    2.80    1.00
   1  -5   9    3.10    1.80
   1  -5   9    0.70    0.90
   1  -5   9    0.20    2.90
  -2   4  -9   64.19    8.10
  -2   4  -9   55.49    4.60
  -2   4  -9   58.39    4.40
  -2   4  -9   49.00    4.50
   2  -4   9   62.89    6.00
   2  -4   9   61.69    4.40
   2  -4   9   57.59    4.40
   2  -4   9   64.89    7.10
   2  -4   9   54.19    4.40
   2  -4   9   54.39    5.00
  -3   3  -9   13.60    4.10
  -3   3  -9    9.60    1.70
  -3   3  -9    9.00    1.60
   3  -3   9   11.70    1.50
   3  -3   9    7.10    2.70
   3  -3   9    8.30    2.00
   3  -3   9   10.50    3.30
   3  -3   9    9.70    1.60
   3  -3   9   11.70    1.60
  -4   2  -9   48.70    9.60
   4  -2   9   36.80    6.20
   4  -2   9   44.30    4.30
   4  -2   9   45.40    5.00
   4  -2   9   43.20    3.50
  -5   1  -9   42.70    5.90
  -5   1  -9   34.80    5.10
  -5   1  -9   32.40    3.40
   5  -1   9   37.70    4.30
   5  -1   9   46.00    5.90
   5  -1   9   32.60    3.10
   5  -1   9   32.70    4.50
  -6   0  -9    0.00    1.20
  -6   0  -9   -0.40    2.50
  -6   0  -9    0.20    3.00
  -6   0  -9   -1.60    4.20
   6   0   9    0.80    2.90
  -7  -1  -9   11.50    3.30
  -7  -1  -9    9.90    1.50
  -7  -1  -9    2.50    4.50
  -7  -1  -9    9.30    2.60
  -8  -2  -9   66.79    9.50
  -8  -2  -9   60.19    5.50
  -8  -2  -9   55.89    4.70
  -8  -2  -9   65.49    6.80
  -8  -2  -9   61.59    4.90
   8   2   9   64.29    7.00
   8   2   9   49.80    4.60
  -9  -3  -9   29.90    3.90
  -9  -3  -9   40.60    5.90
  -9  -3  -9   30.70    3.50
  -9  -3  -9   37.70    3.10
  -9  -3  -9   35.00    6.30
   9   3   9   34.30    3.00
   9   3   9   36.20    3.10
   9   3   9   43.70    6.40
   9   3   9   41.90    6.60
 -10  -4  -9   41.60    3.80
 -10  -4  -9   39.70    4.30
 -10  -4  -9   42.20    6.40
 -10  -4  -9   45.50    3.50
  10   4   9   42.50    8.40
  10   4   9   38.80    3.80
  10   4   9   42.60    3.40
  10   4   9   41.40    3.30
  10   4   9   42.70    4.20
 -11  -5  -9    5.30    3.80
 -11  -5  -9   -1.50    1.40
 -11  -5  -9    1.40    1.00
 -11  -5  -9    1.60    1.70
  11   5   9    4.10    2.10
  11   5   9    2.90    1.60
  11   5   9    2.60    5.90
  11   5   9    1.90    1.00
 -12  -6  -9    9.90    4.50
 -12  -6  -9   11.20    2.20
 -12  -6  -9    9.20    1.60
 -12  -6  -9   11.60    1.70
  12   6   9   11.10    1.50
  12   6   9    2.40    6.20
 -13  -7  -9    7.40    1.20
 -13  -7  -9    4.70    2.00
  13   7   9    6.90    1.20
  13   7   9   11.10    7.70
  14   8   9   16.50    9.10
  15   9   9    0.20    0.50
  16  10   9    0.00    0.50
  -4 -10  10    5.30    0.70
  -4 -10  10    4.80    0.80
  -3  -9  10   13.10    2.50
  -3  -9  10   14.60    1.20
  -3  -9  10   12.00    1.30
   1   7 -10    8.40    1.40
   1   7 -10    7.70    1.20
   1   7 -10    7.70    1.40
  -1  -7  10    4.90    1.00
  -1  -7  10    8.00    1.20
  -1  -7  10    5.00    1.60
  -1  -7  10    5.40    0.80
   0   6 -10    2.30    1.00
   0   6 -10    1.30    1.30
   0  -6  10    0.90    0.80
   0  -6  10    1.60    3.60
   0  -6  10   -1.90    1.40
   0  -6  10    0.80    0.80
   0  -6  10    0.00    0.70
  -1   5 -10    9.40    1.80
  -1   5 -10   11.10    4.50
   1  -5  10    9.40    1.30
   1  -5  10    8.90    1.80
   1  -5  10   10.50    1.90
   1  -5  10    7.10    3.50
  -2   4 -10   11.70    2.00
  -2   4 -10   10.00    1.60
  -2   4 -10    5.50    1.20
  -2   4 -10   11.90    4.30
  -2   4 -10    9.70    1.40
   2  -4  10    9.00    1.20
   2  -4  10    9.20    3.30
   2  -4  10    7.60    3.10
   2  -4  10    7.20    1.40
   2  -4  10    8.30    2.00
   2  -4  10    8.20    1.40
  -3   3 -10    4.70    3.90
  -3   3 -10    6.00    1.30
  -3   3 -10    3.50    1.10
   3  -3  10    2.90    1.00
   3  -3  10    8.10    2.90
   3  -3  10    4.90    1.00
   3  -3  10    6.50    1.90
   3  -3  10    0.20    2.70
   3  -3  10    5.50    1.50
   3  -3  10    6.70    1.10
  -4   2 -10   46.60    3.80
  -4   2 -10   48.90    3.90
  -4   2 -10   50.49    7.50
   4  -2  10   43.70    3.80
   4  -2  10   52.39    4.00
   4  -2  10   47.80    3.70
   4  -2  10   42.70    3.80
   4  -2  10   47.20    4.60
   4  -2  10   52.09    6.30
   4  -2  10   45.80    5.40
  -5   1 -10   18.50    4.50
  -5   1 -10   24.90    2.50
  -5   1 -10   17.90    2.80
   5  -1  10   25.90    2.30
  -6   0 -10   74.19    6.10
  -6   0 -10   80.29    7.20
  -6   0 -10   75.89    6.30
  -6   0 -10   74.69    6.20
  -6   0 -10   82.19    7.80
  -6   0 -10   85.89    9.50
   6   0  10   89.99    7.90
   6   0  10   84.79    6.10
   6   0  10   83.39    6.10
  -7  -1 -10   76.49    6.30
  -7  -1 -10   85.39    8.20
  -7  -1 -10   89.79    6.40
  -7  -1 -10   80.99    6.30
  -7  -1 -10   77.29   10.40
  -7  -1 -10   92.19    7.20
   7   1  10   80.69    6.20
   7   1  10   79.19    6.40
   7   1  10   82.59    8.20
  -8  -2 -10   29.20    3.90
  -8  -2 -10   28.60    2.70
  -8  -2 -10   30.60    2.90
  -8  -2 -10   24.90    2.60
  -8  -2 -10   35.70    5.80
  -8  -2 -10   26.50    5.40
   8   2  10   25.40    3.20
   8   2  10   24.90    2.40
   8   2  10   26.60    2.60
  -9  -3 -10    3.80    4.00
  -9  -3 -10    1.90    2.00
  -9  -3 -10    6.30    5.40
  -9  -3 -10    5.00    1.40
  -9  -3 -10    2.20    1.10
   9   3  10    4.50    1.00
   9   3  10    5.50    5.50
   9   3  10    2.80    3.30
   9   3  10    5.50    1.90
   9   3  10    3.80    1.00
   9   3  10    7.30    1.60
 -10  -4 -10    5.30    3.90
 -10  -4 -10    6.60    1.50
 -10  -4 -10    6.10    2.00
 -10  -4 -10    6.60    1.30
  10   4  10   15.10    5.70
  10   4  10    9.00    1.40
 -11  -5 -10   20.40    3.10
 -11  -5 -10   23.00    2.60
 -11  -5 -10   23.10    2.30
 -11  -5 -10   22.50    4.70
  11   5  10   12.50    6.80
  11   5  10   24.70    2.10
 -12  -6 -10   33.30    3.80
 -12  -6 -10   37.70    3.30
  12   6  10   31.60    7.60
  12   6  10   37.50    3.00
 -13  -7 -10   17.50    1.90
 -13  -7 -10   18.30    3.20
 -13  -7 -10   22.10    2.20
  13   7  10   20.90    8.20
  13   7  10   22.40    1.80
 -14  -8 -10    3.00    0.90
  14   8  10    3.60    0.70
  15   9  10    1.60    0.50
  16  10  10    1.50    0.50
  -4 -10  11    4.40    0.70
   3   9 -11   23.70    1.90
  -3  -9  11   22.30    1.90
  -3  -9  11   20.50    2.70
  -3  -9  11   23.40    1.80
   2   8 -11    3.70    0.70
   2   8 -11    5.70    1.10
  -2  -8  11    3.80    0.70
  -2  -8  11    3.40    0.60
  -2  -8  11    2.90    0.70
  -2  -8  11    6.40    1.60
   1   7 -11   61.89    4.50
   1   7 -11   55.19    4.40
   1   7 -11   56.29    4.50
  -1  -7  11   54.99    4.90
  -1  -7  11   59.19    4.30
  -1  -7  11   57.19    4.30
  -1  -7  11   57.79    4.30
   0   6 -11   37.00    2.70
   0  -6  11   30.60    3.30
   0  -6  11   27.90    2.50
   0  -6  11   33.30    2.50
   0  -6  11   28.60    2.50
  -1   5 -11    1.70    0.80
  -1   5 -11    1.20    1.00
  -1   5 -11    2.30    1.10
   1  -5  11   -4.30    3.50
   1  -5  11    1.30    0.80
   1  -5  11    0.00    0.70
   1  -5  11    2.00    1.50
  -2   4 -11   13.10    1.80
  -2   4 -11   21.00    5.10
  -2   4 -11   17.20    2.40
  -2   4 -11   15.70    1.70
   2  -4  11   12.00    3.90
   2  -4  11   15.90    2.20
   2  -4  11   14.90    3.50
   2  -4  11   11.50    2.10
   2  -4  11   12.00    1.50
  -3   3 -11   15.60    4.50
  -3   3 -11   10.90    1.60
  -3   3 -11   11.20    1.70
   3  -3  11   15.40    2.40
   3  -3  11   12.00    1.50
   3  -3  11   10.50    1.50
   3  -3  11    8.20    3.60
   3  -3  11    9.70    3.40
   3  -3  11   12.70    1.60
   3  -3  11   14.70    2.00
  -4   2 -11    3.10    1.10
  -4   2 -11    3.20    4.30
  -4   2 -11    3.70    1.10
   4  -2  11    2.70    3.00
   4  -2  11    1.60    1.10
   4  -2  11    5.00    1.00
   4  -2  11    2.50    2.30
   4  -2  11    7.50    3.10
   4  -2  11    4.70    1.20
   4  -2  11    4.00    1.00
  -5   1 -11    4.90    1.20
  -5   1 -11    4.50    1.30
  -5   1 -11    2.70    4.30
  -5   1 -11    5.30    1.90
  -5   1 -11    5.00    3.20
   5  -1  11    9.90    1.80
   5  -1  11    4.80    3.00
   5  -1  11    6.20    1.10
   5  -1  11    4.80    1.20
  -6   0 -11   -0.50    1.10
  -6   0 -11    1.10    3.30
  -6   0 -11    0.50    1.20
  -6   0 -11    1.40    1.40
  -6   0 -11   -0.30    1.20
  -6   0 -11    3.30    4.50
  -6   0 -11   -2.40    2.50
   6   0  11   -1.10    1.00
   6   0  11   -0.30    1.00
   6   0  11    0.40    1.10
   6   0  11    6.10    3.20
  -7  -1 -11    7.80    5.00
  -7  -1 -11   11.80    2.80
  -7  -1 -11   12.20    3.70
  -7  -1 -11   12.20    2.10
  -7  -1 -11    9.80    1.90
  -7  -1 -11   14.40    1.80
   7   1  11   16.30    3.70
   7   1  11   13.60    1.60
   7   1  11   13.90    1.80
  -8  -2 -11    5.10    5.40
  -8  -2 -11   -0.10    1.00
  -8  -2 -11   -2.20    3.70
  -8  -2 -11   -3.60    2.20
  -8  -2 -11    0.80    1.10
  -8  -2 -11    2.30    1.20
   8   2  11    1.90    0.90
   8   2  11    1.00    0.90
   8   2  11    3.10    1.50
   8   2  11    0.40    3.40
  -9  -3 -11   12.20    1.70
  -9  -3 -11   12.80    1.90
  -9  -3 -11   14.00    1.80
  -9  -3 -11    8.20    4.20
  -9  -3 -11   16.00    2.90
   9   3  11    4.20    6.10
   9   3  11   16.30    4.00
   9   3  11   13.50    1.70
   9   3  11   11.20    2.10
   9   3  11   11.40    1.50
 -10  -4 -11   15.40    4.80
 -10  -4 -11   18.00    2.30
 -10  -4 -11   18.80    2.00
 -10  -4 -11   16.90    2.10
 -10  -4 -11   15.30    3.00
  10   4  11   19.80    1.80
  10   4  11   22.40    1.90
  10   4  11   22.50    3.10
  10   4  11   20.30    6.40
 -11  -5 -11    1.10    1.80
 -11  -5 -11   -1.00    0.90
 -11  -5 -11   -1.00    1.10
 -11  -5 -11   -0.60    1.10
  11   5  11    0.20    0.70
  11   5  11    0.90    1.30
  11   5  11   -0.90    6.70
 -12  -6 -11   -0.50    0.80
 -12  -6 -11    0.50    1.00
 -12  -6 -11    0.50    2.00
 -12  -6 -11    1.10    1.00
  12   6  11    3.60    7.00
  12   6  11    0.90    0.70
 -13  -7 -11   -0.60    0.80
 -13  -7 -11    0.30    1.30
 -13  -7 -11    2.40    1.90
  13   7  11   -0.60    9.90
  13   7  11    1.50    0.70
 -14  -8 -11    1.80    0.70
 -14  -8 -11    5.20    1.80
 -14  -8 -11    0.60    0.70
  14   8  11    0.40    0.60
 -15  -9 -11    3.00    0.90
  15   9  11    1.70    0.50
   3   9 -12    1.50    0.50
  -3  -9  12    1.00    0.40
  -3  -9  12    0.40    0.50
  -3  -9  12    0.30    0.40
   2   8 -12    3.10    0.60
  -2  -8  12    1.70    0.60
  -2  -8  12    2.10    1.70
  -2  -8  12    2.20    0.70
  -2  -8  12    2.30    0.50
   1   7 -12    3.60    1.10
   1   7 -12    2.80    0.90
  -1  -7  12    5.80    1.60
  -1  -7  12    1.90    0.60
  -1  -7  12    1.30    0.60
   0   6 -12    9.20    1.30
   0  -6  12    6.20    1.00
   0  -6  12    9.80    1.80
   0  -6  12    6.60    1.00
   0  -6  12    5.60    0.90
  -1   5 -12   13.30    1.70
  -1   5 -12   13.90    1.70
  -1   5 -12   12.10    1.30
   1  -5  12   12.00    2.10
   1  -5  12   10.60    1.40
  -2   4 -12   47.10    6.50
  -2   4 -12   34.70    2.80
  -2   4 -12   34.80    3.00
  -2   4 -12   31.90    2.80
   2  -4  12   34.80    2.70
   2  -4  12   33.50    2.70
   2  -4  12   32.20    3.80
   2  -4  12   31.60    2.80
   2  -4  12   30.20    4.70
  -3   3 -12   37.70    3.00
  -3   3 -12   36.90    3.00
  -3   3 -12   39.90    6.00
   3  -3  12   38.70    2.90
   3  -3  12   32.80    5.60
   3  -3  12   36.40    2.90
   3  -3  12   33.10    4.10
   3  -3  12   31.30    5.00
   3  -3  12   34.60    3.00
  -4   2 -12    3.40    1.40
  -4   2 -12    3.00    1.30
  -4   2 -12    3.10    4.60
   4  -2  12    8.80    3.60
   4  -2  12    5.80    1.10
   4  -2  12    3.60    1.10
  -5   1 -12    2.70    1.00
  -5   1 -12    2.60    1.30
  -5   1 -12   -1.30    4.70
  -5   1 -12    2.20    1.00
   5  -1  12    4.30    1.10
   5  -1  12    2.00    0.90
   5  -1  12    5.10    3.40
  -6   0 -12    7.00    1.40
  -6   0 -12    3.40    5.10
  -6   0 -12    5.80    1.30
  -6   0 -12    6.90    1.30
  -6   0 -12    3.80    3.50
  -6   0 -12    5.80    1.20
  -6   0 -12    5.30    3.10
   6   0  12    5.60    1.30
   6   0  12    9.50    1.60
   6   0  12    6.80    3.30
   6   0  12    6.50    1.10
  -7  -1 -12    2.10    1.10
  -7  -1 -12    2.30    1.10
  -7  -1 -12    5.80    3.90
  -7  -1 -12    8.90    5.50
  -7  -1 -12    1.70    1.10
   7   1  12    1.80    1.00
   7   1  12    2.10    0.90
   7   1  12    4.60    3.50
  -8  -2 -12   33.50    3.00
  -8  -2 -12   32.40    2.90
  -8  -2 -12   37.00    3.00
  -8  -2 -12   42.00    6.50
  -8  -2 -12   34.10    6.80
  -8  -2 -12   34.70    4.10
   8   2  12   35.90    5.10
   8   2  12   38.80    7.40
   8   2  12   35.00    3.00
   8   2  12   33.50    2.70
   8   2  12   27.70    3.10
  -9  -3 -12   24.40    5.00
  -9  -3 -12   25.60    2.40
  -9  -3 -12   27.30    2.50
  -9  -3 -12   23.50    2.40
  -9  -3 -12   26.50    3.60
   9   3  12   24.60    2.90
   9   3  12   25.20    6.90
   9   3  12   27.20    2.30
   9   3  12   25.90    2.20
  10   4  12   12.70    1.40
  10   4  12   15.60    2.20
  10   4  12   14.40    6.60
  10   4  12   11.50    1.50
 -11  -5 -12    4.00    2.00
 -11  -5 -12    1.40    0.80
 -11  -5 -12    4.00    1.10
 -11  -5 -12    1.40    0.90
  11   5  12   -6.00    6.90
 -12  -6 -12    2.30    0.80
 -12  -6 -12    2.10    0.90
 -12  -6 -12    0.70    0.90
  12   6  12    1.70    0.70
  12   6  12    6.10    7.70
 -13  -7 -12    0.60    0.70
 -13  -7 -12    2.60    1.90
 -13  -7 -12    2.00    0.90
 -13  -7 -12    0.80    0.70
  13   7  12    1.00    0.50
 -14  -8 -12    1.10    0.70
 -14  -8 -12    1.90    0.60
  14   8  12    2.00    0.50
 -15  -9 -12    1.20    0.60
   3   9 -13    8.40    1.00
  -3  -9  13    8.40    0.90
  -3  -9  13    8.50    0.90
  -3  -9  13    9.00    0.90
   2   8 -13    2.80    0.60
  -2  -8  13    2.70    0.50
  -2  -8  13    3.20    0.60
  -2  -8  13    2.70    0.60
  -2  -8  13    1.60    0.50
   1   7 -13    1.30    0.90
   1   7 -13    1.40    0.60
  -1  -7  13    1.30    0.60
  -1  -7  13   -0.20    1.70
  -1  -7  13    1.30    0.50
  -1  -7  13    1.70    0.60
   0   6 -13    0.60    0.60
   0   6 -13   -0.20    0.70
   0   6 -13    1.10    0.90
   0  -6  13    0.40    0.70
   0  -6  13    0.20    1.70
   0  -6  13    0.30    0.60
   0  -6  13    0.00    0.60
  -1   5 -13    1.70    0.70
  -1   5 -13    1.90    0.90
  -1   5 -13    4.60    1.00
   1  -5  13    2.20    0.70
   1  -5  13    1.90    1.90
   1  -5  13    1.60    0.70
   1  -5  13    0.70    0.70
  -2   4 -13    3.20    0.80
  -2   4 -13    2.80    0.90
  -2   4 -13    3.60    1.00
  -2   4 -13   -0.50    5.50
   2  -4  13    5.00    0.90
   2  -4  13    2.80    0.80
   2  -4  13    6.10    1.20
   2  -4  13    4.70    2.10
  -3   3 -13    1.70    0.90
  -3   3 -13    3.30    1.00
  -3   3 -13    1.80    1.10
  -3   3 -13   -7.50    5.80
   3  -3  13    2.50    1.00
   3  -3  13    3.10    1.00
   3  -3  13    5.40    5.00
  -4   2 -13    1.30    5.20
  -4   2 -13    3.20    0.90
  -4   2 -13    4.30    1.00
   4  -2  13    7.00    3.90
   4  -2  13    3.90    1.00
  -5   1 -13   21.00    2.20
  -5   1 -13   23.70    5.90
  -5   1 -13   21.60    2.10
   5  -1  13   21.10    4.30
   5  -1  13   21.50    2.10
   5  -1  13   26.30    2.20
  -6   0 -13   -0.50    1.00
  -6   0 -13    0.90    1.20
  -6   0 -13    0.60    0.90
  -6   0 -13    0.50    1.10
  -6   0 -13    0.00    5.70
  -6   0 -13    4.00    2.90
  -6   0 -13    1.30    4.30
   6   0  13   -0.60    1.00
   6   0  13   -0.10    0.80
   6   0  13    4.50    3.70
  -7  -1 -13   36.60    6.80
  -7  -1 -13   35.00    3.10
  -7  -1 -13   35.30    2.90
  -7  -1 -13   38.40    7.00
  -7  -1 -13   27.80    4.40
  -7  -1 -13   33.80    3.10
  -7  -1 -13   40.30    3.20
   7   1  13   33.40    2.90
   7   1  13   37.70    3.10
   7   1  13   36.10    7.50
   7   1  13   35.30    2.90
  -8  -2 -13    7.50    1.20
  -8  -2 -13    5.50    1.10
  -8  -2 -13    4.80    4.60
  -8  -2 -13    7.50    2.30
  -8  -2 -13    7.60    1.20
   8   2  13    5.30    0.90
   8   2  13    6.40    1.30
   8   2  13    2.70    7.10
   8   2  13    7.90    1.30
  -9  -3 -13   -0.30    0.90
  -9  -3 -13    1.60    0.90
  -9  -3 -13    0.10    2.10
   9   3  13    1.50    0.70
   9   3  13    2.80    1.10
   9   3  13    2.00    0.70
   9   3  13    1.60    6.50
   9   3  13    2.90    1.40
 -10  -4 -13   10.70    2.30
 -10  -4 -13    7.20    1.20
 -10  -4 -13    7.50    1.40
 -10  -4 -13    8.90    1.40
  10   4  13    8.70    1.10
  10   4  13   10.50    7.10
  10   4  13   10.10    1.20
 -11  -5 -13    2.80    2.40
 -11  -5 -13    2.90    0.90
 -11  -5 -13    2.80    0.90
 -11  -5 -13    2.20    0.80
  11   5  13    2.60    0.70
  11   5  13   16.20    7.60
  11   5  13    2.00    1.20
 -12  -6 -13    2.40    1.90
 -12  -6 -13    0.60    0.70
 -12  -6 -13   -0.10    0.70
  12   6  13    0.90    0.50
 -13  -7 -13    2.20    1.90
 -13  -7 -13    4.10    0.80
  13   7  13    5.70    0.80
 -14  -8 -13   -0.10    0.60
 -14  -8 -13    0.70    0.60
  14   8  13    0.30    0.40
   2   8 -14    3.80    0.80
  -2  -8  14    2.90    0.50
  -2  -8  14    3.10    0.40
  -2  -8  14    1.60    0.60
  -2  -8  14    2.70    0.60
   1   7 -14    1.80    0.60
   1   7 -14    1.60    0.80
  -1  -7  14    2.00    0.60
  -1  -7  14    1.40    0.50
  -1  -7  14    1.20    0.60
   0   6 -14    8.90    1.10
   0   6 -14    7.90    1.00
   0   6 -14    7.90    1.20
   0  -6  14   10.30    2.20
   0  -6  14    7.60    0.90
   0  -6  14    7.60    1.00
   0  -6  14    8.90    1.10
   0  -6  14    9.10    1.10
  -1   5 -14   14.30    1.50
  -1   5 -14   14.10    1.60
   1  -5  14   19.00    3.40
   1  -5  14   12.70    1.40
   1  -5  14   15.20    1.40
   1  -5  14   12.50    1.40
   1  -5  14   13.50    1.30
  -2   4 -14   85.89    7.00
  -2   4 -14   92.89    7.00
  -2   4 -14   95.39    6.90
   2  -4  14   94.79    6.90
   2  -4  14  101.29    7.00
   2  -4  14   96.69    6.90
   2  -4  14   93.39    6.90
   2  -4  14   91.79    6.90
  -3   3 -14    2.40    1.10
  -3   3 -14    4.10    5.90
  -3   3 -14    3.60    0.90
  -3   3 -14    3.00    0.80
   3  -3  14    2.00    0.90
   3  -3  14    3.00    0.80
   3  -3  14   -4.70    7.70
   3  -3  14    4.00    0.90
   3  -3  14    2.50    0.80
  -4   2 -14    8.30    5.90
  -4   2 -14    4.00    0.90
  -4   2 -14    4.70    0.90
   4  -2  14    4.30    0.90
   4  -2  14    4.30    0.90
   4  -2  14    6.90    4.50
   4  -2  14    3.70    0.90
  -5   1 -14    7.30    6.00
  -5   1 -14    7.10    1.30
  -5   1 -14    7.50    1.30
   5  -1  14    7.20    1.20
   5  -1  14    6.50    4.20
   5  -1  14    7.40    1.10
  -6   0 -14   11.80    1.90
  -6   0 -14    5.10    6.60
  -6   0 -14   16.80    1.80
  -6   0 -14   17.30    1.70
   6   0  14   16.50    4.50
   6   0  14   16.20    1.60
   6   0  14   17.30    1.90
  -7  -1 -14    0.50    0.90
  -7  -1 -14    3.70    0.90
  -7  -1 -14    4.40    2.70
  -7  -1 -14    2.60    1.00
   7   1  14    1.90    4.40
   7   1  14    0.00    0.80
   7   1  14    1.60    1.10
  -8  -2 -14   10.70    1.40
  -8  -2 -14   11.40    2.50
  -8  -2 -14   11.10    1.30
  -8  -2 -14    9.00    1.50
   8   2  14    9.20    1.30
   8   2  14   16.40    6.80
   8   2  14    9.50    1.20
   8   2  14    8.50    1.40
  -9  -3 -14    1.10    0.80
  -9  -3 -14    0.20    0.80
  -9  -3 -14    0.90    2.10
  -9  -3 -14    0.50    0.80
   9   3  14    1.00    0.60
   9   3  14    1.00    0.60
   9   3  14   -0.10    1.00
   9   3  14    2.00    1.30
   9   3  14   -1.80    7.00
 -10  -4 -14    7.30    1.30
 -10  -4 -14    9.10    1.30
 -10  -4 -14    5.20    0.90
  10   4  14    7.10    1.00
  10   4  14    7.70    1.10
  10   4  14   15.50    7.60
 -11  -5 -14   21.20    1.90
 -11  -5 -14   18.40    3.30
 -11  -5 -14   18.40    1.80
  11   5  14   18.50    1.70
  11   5  14   23.80    2.10
 -12  -6 -14    1.10    0.80
 -12  -6 -14   -0.60    1.90
 -12  -6 -14    0.50    0.60
 -12  -6 -14    0.50    0.60
  12   6  14   -0.10    0.50
 -13  -7 -14    6.30    1.00
 -13  -7 -14    8.10    1.10
  13   7  14    6.90    0.90
 -14  -8 -14    0.40    0.50
  14   8  14   -0.10    0.40
   2   8 -15    2.90    0.50
  -2  -8  15    2.90    0.50
  -2  -8  15    3.40    0.50
  -2  -8  15    2.30    0.60
   1   7 -15    3.80    0.60
   1   7 -15    3.80    1.00
  -1  -7  15    4.20    0.80
  -1  -7  15    4.10    0.80
  -1  -7  15    3.60    0.60
  -1  -7  15    3.50    0.50
   0   6 -15    4.00    0.80
   0   6 -15    1.10    0.60
   0   6 -15    2.20    0.50
   0  -6  15    1.80    0.50
   0  -6  15    3.30    0.60
   0  -6  15    1.90    0.80
   0  -6  15    2.20    0.50
  -1   5 -15    5.10    0.90
  -1   5 -15    1.90    0.70
  -1   5 -15    3.20    0.60
   1  -5  15    2.90    0.60
   1  -5  15    3.10    0.60
   1  -5  15    3.70    0.70
  -2   4 -15    4.30    0.90
  -2   4 -15    5.80    1.10
   2  -4  15    4.80    0.70
   2  -4  15    7.40    1.20
   2  -4  15    5.20    1.00
   2  -4  15    5.10    1.10
  -3   3 -15   10.40    1.30
  -3   3 -15    9.80    1.30
  -3   3 -15    9.20    1.50
   3  -3  15    9.60    1.20
   3  -3  15   12.10    1.40
   3  -3  15   11.80    1.40
  -4   2 -15    6.10    1.10
  -4   2 -15    6.00    1.00
  -4   2 -15    2.80    7.10
  -4   2 -15    7.20    1.20
   4  -2  15    7.20    1.00
   4  -2  15    7.50    1.00
   4  -2  15    3.90    5.30
  -5   1 -15   20.60    1.90
  -5   1 -15   19.40    1.90
  -5   1 -15   21.80    7.40
   5  -1  15   19.10    1.80
   5  -1  15   22.40    2.00
   5  -1  15   16.90    5.10
  -6   0 -15    1.90    0.80
  -6   0 -15    1.20    1.00
  -6   0 -15   -0.60    0.70
   6   0  15   -1.90    4.40
   6   0  15   -0.80    0.60
   6   0  15    0.80    0.90
  -7  -1 -15    2.80    0.90
  -7  -1 -15    4.20    1.00
  -7  -1 -15    3.90    0.90
  -7  -1 -15    2.80    1.00
   7   1  15   11.20    7.10
   7   1  15    3.70    1.00
   7   1  15    3.30    0.90
   7   1  15    2.60    0.70
  -8  -2 -15   13.20    1.50
  -8  -2 -15   13.50    1.40
  -8  -2 -15   15.10    1.50
   8   2  15   10.00    1.40
   8   2  15    9.10    1.80
   8   2  15   13.30    1.20
   8   2  15   14.60    7.30
  -9  -3 -15    7.30    1.40
  -9  -3 -15    7.00    2.30
  -9  -3 -15    6.20    1.10
  -9  -3 -15    7.00    1.00
   9   3  15    9.40    1.40
   9   3  15    4.70    1.60
   9   3  15    7.50    1.00
 -10  -4 -15    5.70    2.20
 -10  -4 -15    4.80    1.00
 -10  -4 -15    6.20    0.90
 -10  -4 -15    6.60    1.00
  10   4  15    5.90    1.00
  10   4  15    9.70    1.40
 -11  -5 -15    0.20    0.70
 -11  -5 -15   -0.20    0.60
 -11  -5 -15    1.00    0.70
 -11  -5 -15    4.50    2.00
  11   5  15    3.20    0.90
  11   5  15    0.70    0.50
 -12  -6 -15    5.70    1.00
 -12  -6 -15    9.10    1.00
 -12  -6 -15    5.60    1.00
  12   6  15    8.30    0.90
 -13  -7 -15    0.90    0.60
 -13  -7 -15   -0.70    0.60
  13   7  15   -0.30    0.40
   1   7 -16    0.20    0.50
  -1  -7  16    1.10    0.50
  -1  -7  16    0.60    0.40
   0   6 -16    2.50    0.60
   0   6 -16    3.00    0.80
   0   6 -16    1.90    0.50
   0  -6  16    1.90    0.50
   0  -6  16    2.10    0.60
  -1   5 -16    1.90    0.60
  -1   5 -16    0.50    0.60
  -1   5 -16    0.70    0.50
   1  -5  16    1.20    0.50
   1  -5  16    1.20    0.60
  -2   4 -16    3.20    0.70
  -2   4 -16    2.70    0.60
  -2   4 -16    3.70    0.70
   2  -4  16    3.10    0.70
   2  -4  16    4.60    0.80
   2  -4  16    5.10    0.90
  -3   3 -16   19.80    2.00
  -3   3 -16   22.80    1.90
   3  -3  16   24.10    1.90
   3  -3  16   20.40    1.90
   3  -3  16   24.70    1.90
  -4   2 -16    2.20    0.60
  -4   2 -16    0.80    0.80
  -4   2 -16    0.60    0.70
   4  -2  16    1.30    0.70
   4  -2  16    0.80    0.60
  -5   1 -16    0.70    0.60
  -5   1 -16    1.10    0.90
   5  -1  16    1.00    0.60
   5  -1  16    1.10    0.80
  -6   0 -16   18.60    2.20
  -6   0 -16   21.80    1.90
   6   0  16   24.50    2.50
  -7  -1 -16    1.60    0.70
  -7  -1 -16    1.70    0.80
  -7  -1 -16    2.00    0.80
   7   1  16    1.40    0.50
   7   1  16    2.70    0.90
  -8  -2 -16   20.50    1.70
  -8  -2 -16   20.10    2.00
  -8  -2 -16   20.10    1.80
   8   2  16   18.10    2.00
   8   2  16   22.60    1.90
   8   2  16   17.90    1.60
  -9  -3 -16    7.60    1.00
  -9  -3 -16    5.60    0.80
  -9  -3 -16    6.70    2.40
  -9  -3 -16    5.80    0.80
   9   3  16    5.20    0.80
   9   3  16    6.80    1.20
   9   3  16    3.90    0.80
   9   3  16    7.10    1.20
 -10  -4 -16   14.00    1.40
 -10  -4 -16   14.60    1.30
 -10  -4 -16    7.80    2.80
 -10  -4 -16   12.50    1.30
  10   4  16   14.00    1.60
 -11  -5 -16    1.00    0.70
 -11  -5 -16   -0.60    0.50
 -11  -5 -16   -0.20    0.60
  11   5  16   -0.80    0.40
 -12  -6 -16    3.10    0.70
  12   6  16    2.20    0.50
   0   6 -17    3.00    0.70
   0   6 -17    1.90    0.60
   0   6 -17    1.80    0.40
   0  -6  17    3.70    0.70
   0  -6  17    2.90    0.50
  -1   5 -17    1.00    0.60
  -1   5 -17    1.40    0.40
  -1   5 -17    2.70    0.80
  -2   4 -17    4.10    0.60
  -2   4 -17    4.30    0.70
  -2   4 -17    4.20    0.70
   2  -4  17    3.40    0.70
   2  -4  17    5.10    0.90
   2  -4  17    3.20    0.70
  -3   3 -17    6.80    1.00
  -3   3 -17    6.90    0.90
  -3   3 -17    5.40    1.20
   3  -3  17    8.00    1.00
   3  -3  17    8.10    1.00
   3  -3  17    6.80    1.00
  -4   2 -17    6.80    0.90
   4  -2  17    8.00    1.10
   4  -2  17    6.60    0.90
  -5   1 -17    3.10    0.60
   5  -1  17    1.90    0.50
  -6   0 -17    0.40    0.60
   6   0  17   -0.30    0.40
   6   0  17    0.10    0.70
  -7  -1 -17    1.30    0.60
   7   1  17    0.10    0.40
   7   1  17   -0.80    0.80
  -8  -2 -17    1.60    0.60
   8   2  17    1.30    0.50
   8   2  17    2.30    0.70
   8   2  17    1.10    0.90
  -9  -3 -17    2.90    0.90
  -9  -3 -17    0.40    0.60
  -9  -3 -17    1.20    0.60
   9   3  17    1.70    1.10
   9   3  17    1.90    0.70
   9   3  17    1.70    0.50
 -10  -4 -17    4.10    0.70
 -10  -4 -17    3.70    0.70
 -10  -4 -17    3.70    0.80
  10   4  17    3.80    0.80
 -11  -5 -17   -0.70    0.60
 -11  -5 -17    0.00    0.50
  11   5  17   -0.60    0.30
  -2   4 -18    1.10    0.50
   2  -4  18    1.50    0.60
   2  -4  18    1.30    0.90
   2  -4  18    1.10    0.80
  -3   3 -18    0.80    0.40
  -3   3 -18    0.40    0.50
   3  -3  18    1.40    0.60
   3  -3  18    2.00    0.60
  -4   2 -18    2.50    0.50
  -4   2 -18    1.30    0.60
   4  -2  18    2.70    0.60
   4  -2  18    1.90    0.50
  -5   1 -18    7.50    0.90
  -5   1 -18    7.10    0.80
   5  -1  18    6.70    0.80
   5  -1  18    5.60    0.80
  -6   0 -18   18.90    1.60
  -6   0 -18   22.00    1.70
   6   0  18   19.70    1.50
   6   0  18   15.30    1.70
  -7  -1 -18    3.50    0.80
  -7  -1 -18    1.90    0.60
   7   1  18    2.60    0.80
   7   1  18    2.70    0.50
   7   1  18    2.40    0.60
  -8  -2 -18    1.00    0.50
   8   2  18    1.00    0.70
   8   2  18    0.50    0.40
   8   2  18    0.70    1.00
  -9  -3 -18    9.60    1.00
   9   3  18    8.30    1.10
  -4   2 -19    2.40    0.50
  -4   2 -19    1.50    0.40
   4  -2  19    3.70    0.60
   4  -2  19    2.60    0.60
  -5   1 -19    0.30    0.40
  -5   1 -19    0.80    0.50
   5  -1  19    0.10    0.60
   5  -1  19    0.50    0.40
  -6   0 -19   -0.20    0.40
  -6   0 -19   -0.80    0.50
   6   0  19    0.60    0.40
   6   0  19    0.30    0.60
  -7  -1 -19    1.50    0.40
   7   1  19    1.30    0.50
   7   1  19    1.30    0.40
   7   1  19    1.80    0.70
  -6   2  19    1.80    0.70
  -6   2  19    0.80    0.40
  -6   2  19   -0.10    0.40
   6  -2 -19    0.40    0.50
  -7   1  19    5.60    1.20
   7  -1 -19    4.90    0.90
   7  -1 -19    6.50    0.80
  -8   0  19   -0.70    0.50
  -8   0  19    0.10    0.60
  -8   0  19    1.00    0.70
   8   0 -19    0.00    0.50
   8   0 -19    0.40    0.40
  -9  -1  19    4.30    1.00
  -9  -1  19    5.50    0.90
  -9  -1  19    4.50    0.70
   9   1 -19    4.40    0.60
   9   1 -19    3.50    0.70
 -10  -2  19    2.60    0.90
 -10  -2  19    2.90    0.60
 -10  -2  19    2.70    0.50
  10   2 -19    3.10    0.50
  10   2 -19    2.10    0.50
  -4   4  18    0.80    0.60
  -4   4  18    0.50    0.80
  -5   3  18    4.20    0.80
   5  -3 -18    3.50    0.70
  -6   2  18    2.00    0.70
  -6   2  18    0.40    0.50
  -6   2  18    0.80    0.40
   6  -2 -18    1.20    0.60
  -7   1  18    0.30    0.40
  -7   1  18    0.80    0.40
  -7   1  18    2.20    0.70
   7  -1 -18    0.90    0.50
   7  -1 -18    0.90    0.70
  -8   0  18    0.60    0.40
  -8   0  18    0.80    0.40
  -8   0  18    0.30    0.60
   8   0 -18    0.80    0.50
   8   0 -18    1.50    0.60
  -9  -1  18    2.40    0.60
  -9  -1  18    2.80    0.50
  -9  -1  18    2.40    1.00
   9   1 -18    2.80    0.60
   9   1 -18    2.70    0.60
 -10  -2  18    1.80    0.60
 -10  -2  18    1.80    0.50
 -10  -2  18    3.50    0.80
  10   2 -18    0.90    0.50
  10   2 -18    2.60    0.50
 -11  -3  18    0.70    0.50
 -11  -3  18   -0.10    0.80
  11   3 -18    0.40    0.40
  11   3 -18    0.00    0.40
 -12  -4  18    0.00    0.60
 -12  -4  18    0.60    0.60
 -12  -4  18    0.70    0.60
  12   4 -18    0.60    0.40
  12   4 -18    0.30    0.40
  -2   6  17    6.00    0.90
  -2   6  17    4.20    0.60
   2  -6 -17    4.50    0.70
  -3   5  17    2.20    0.40
  -3   5  17    3.90    0.70
  -3   5  17    2.50    1.10
   3  -5 -17    2.20    0.50
   3  -5 -17    2.60    0.60
  -4   4  17    2.60    0.60
  -4   4  17    3.40    0.90
   4  -4 -17    3.10    0.70
   4  -4 -17    3.40    0.60
  -5   3  17    0.30    0.40
  -5   3  17    0.70    0.80
  -5   3  17    0.30    0.50
   5  -3 -17    0.40    0.60
   5  -3 -17    0.60    0.60
   5  -3 -17   -0.80    0.70
  -6   2  17    0.70    0.40
  -6   2  17    0.90    0.50
  -6   2  17    2.60    0.70
   6  -2 -17    0.30    0.60
   6  -2 -17    1.00    0.70
  -7   1  17    4.60    0.90
  -7   1  17    5.80    0.90
  -7   1  17    4.10    0.80
   7  -1 -17    6.70    0.90
   7  -1 -17    5.30    0.90
  -8   0  17    0.10    0.50
  -8   0  17    1.50    1.20
  -8   0  17   -0.40    0.60
   8   0 -17    0.00    0.60
   8   0 -17    1.40    0.70
  -9  -1  17    0.30    0.50
  -9  -1  17    2.00    0.90
  -9  -1  17    1.10    0.60
   9   1 -17    1.20    0.60
   9   1 -17    1.00    0.60
 -10  -2  17    0.40    0.50
 -10  -2  17    1.10    0.80
 -10  -2  17    0.20    0.60
  10   2 -17   -0.20    0.50
  10   2 -17    0.80    0.60
 -11  -3  17    2.30    0.60
 -11  -3  17    4.10    0.70
 -11  -3  17    2.50    0.60
  11   3 -17    2.60    0.60
  11   3 -17    1.90    0.50
 -12  -4  17    4.10    0.80
 -12  -4  17    5.20    0.90
 -12  -4  17    4.50    0.70
  12   4 -17    3.40    0.70
  12   4 -17    3.50    0.60
 -13  -5  17    1.40    0.60
 -13  -5  17    0.60    0.50
  13   5 -17    1.30    0.50
  13   5 -17    0.00    0.50
  -1   7  16    0.70    0.60
  -1   7  16    0.70    0.30
   1  -7 -16    0.00    0.40
  -2   6  16    2.00    0.70
  -2   6  16    1.40    0.40
   2  -6 -16    2.00    0.60
  -3   5  16    5.80    0.70
  -3   5  16    5.30    1.20
  -3   5  16    4.90    0.80
   3  -5 -16    5.20    0.90
   3  -5 -16    4.10    0.60
  -4   4  16   -0.40    0.40
  -4   4  16    0.20    0.50
  -4   4  16    1.40    1.00
  -4   4  16    0.30    0.60
   4  -4 -16    1.50    2.20
   4  -4 -16    0.60    0.60
   4  -4 -16   -1.20    0.70
   4  -4 -16    0.00    0.50
  -5   3  16    1.90    0.50
  -5   3  16    3.90    0.90
  -5   3  16    2.40    0.60
  -5   3  16    2.10    0.50
   5  -3 -16    2.40    0.70
   5  -3 -16    2.30    0.60
   5  -3 -16    2.50    0.70
   5  -3 -16    4.40    2.50
  -6   2  16    1.50    0.80
  -6   2  16    1.00    0.60
  -6   2  16    1.90    0.60
   6  -2 -16    1.40    0.80
   6  -2 -16    0.20    0.60
   6  -2 -16    0.10    0.70
  -7   1  16    6.00    0.80
  -7   1  16    6.20    1.20
   7  -1 -16    4.80    1.20
   7  -1 -16    7.10    1.30
  -8   0  16    5.00    0.90
  -8   0  16    4.80    0.70
   8   0 -16    4.00    0.90
  -9  -1  16    1.40    0.80
   9   1 -16    0.90    1.00
 -10  -2  16    5.00    1.00
 -10  -2  16    3.70    0.80
 -10  -2  16    3.70    0.70
  10   2 -16    3.30    0.70
  10   2 -16    4.00    0.70
 -11  -3  16    7.90    1.10
 -11  -3  16    8.50    1.10
 -11  -3  16    9.40    1.20
  11   3 -16    7.30    1.00
  11   3 -16    7.40    1.00
 -12  -4  16    1.30    0.80
 -12  -4  16    2.20    0.60
 -12  -4  16    1.60    0.60
  12   4 -16    1.10    0.50
  12   4 -16    2.20    0.60
 -13  -5  16    1.80    0.50
 -13  -5  16    1.10    0.60
 -13  -5  16    1.00    0.80
  13   5 -16    1.90    0.60
  13   5 -16    1.40    0.50
 -14  -6  16    0.00    0.60
 -14  -6  16    1.10    0.40
  14   6 -16    1.50    0.60
   0   8  15    1.30    0.30
   0   8  15    2.50    0.60
   0  -8 -15    1.80    0.40
  -1   7  15    4.00    0.80
  -1   7  15    4.00    0.60
   1  -7 -15    3.90    0.60
   1  -7 -15    4.10    0.60
  -2   6  15    1.30    0.70
  -2   6  15    1.40    1.30
  -2   6  15    1.30    0.40
   2  -6 -15    0.10    0.50
   2  -6 -15   -1.20    1.80
  -3   5  15    6.50    1.30
  -3   5  15    5.60    0.80
  -3   5  15    7.40    1.20
   3  -5 -15    4.80    0.80
   3  -5 -15    4.60    0.70
   3  -5 -15    5.30    1.90
  -4   4  15    8.70    1.70
  -4   4  15    5.80    0.80
   4  -4 -15    6.50    2.00
   4  -4 -15    4.40    0.90
   4  -4 -15    4.60    0.80
  -5   3  15    2.70    1.00
  -5   3  15    3.40    0.80
  -5   3  15    1.40    0.60
  -5   3  15    2.50    0.50
  -5   3  15    0.30    7.50
   5  -3 -15    2.00    0.90
   5  -3 -15    3.50    0.80
   5  -3 -15    3.10    0.70
  -6   2  15   10.20    1.10
  -6   2  15   11.10    1.40
  -6   2  15   11.90    1.50
  -6   2  15    9.40    1.20
  -6   2  15   -0.30    7.00
   6  -2 -15   11.20    1.40
   6  -2 -15    9.20    1.40
   6  -2 -15   11.70    1.40
   6  -2 -15   10.60    2.50
  -7   1  15   25.00    3.00
  -7   1  15   29.60    2.40
  -7   1  15   26.10    2.20
  -7   1  15   15.00    7.40
   7  -1 -15   27.30    2.40
   7  -1 -15   26.00    2.40
   7  -1 -15   26.80    2.50
   7  -1 -15   27.90    2.30
  -8   0  15   -1.20    1.10
  -8   0  15   -0.70    0.60
  -8   0  15    0.80    0.80
   8   0 -15    1.40    0.80
   8   0 -15    0.60    0.80
  -9  -1  15   30.80    2.80
  -9  -1  15   30.50    2.70
  -9  -1  15   37.50    2.70
   9   1 -15   34.50    2.70
   9   1 -15   33.20    2.70
 -10  -2  15    2.30    0.80
 -10  -2  15    1.20    0.80
 -10  -2  15    1.20    0.80
  10   2 -15    1.50    0.80
  10   2 -15    0.30    0.70
 -11  -3  15    0.70    0.70
 -11  -3  15    0.20    0.90
 -11  -3  15    1.00    0.60
  11   3 -15    0.00    0.70
  11   3 -15    0.20    0.70
 -12  -4  15    4.40    0.80
 -12  -4  15    5.20    0.90
 -12  -4  15    2.70    0.70
 -12  -4  15    3.80    0.80
  12   4 -15    3.10    0.80
  12   4 -15    3.60    0.70
 -13  -5  15    7.50    0.90
 -13  -5  15    5.80    1.00
 -13  -5  15    7.70    1.10
  13   5 -15    8.70    0.90
  13   5 -15    8.50    1.00
 -14  -6  15    2.00    0.50
  14   6 -15    1.90    0.60
  14   6 -15    1.70    0.70
 -15  -7  15    5.80    0.90
 -15  -7  15    5.60    0.80
 -15  -7  15    5.90    0.70
  15   7 -15    6.50    1.20
  15   7 -15    4.50    1.00
   0   8  14    6.10    0.70
   0   8  14    4.90    1.10
   0  -8 -14    4.30    0.80
  -1   7  14    1.10    0.40
  -1   7  14    1.70    0.70
   1  -7 -14    1.60    0.70
   1  -7 -14    2.30    1.70
   1  -7 -14    1.50    0.50
  -2   6  14    3.80    0.70
  -2   6  14    3.60    0.90
  -2   6  14    4.90    1.40
   2  -6 -14    3.30    0.70
   2  -6 -14    3.80    0.80
   2  -6 -14    3.50    1.80
  -3   5  14    2.80    0.60
  -3   5  14   -1.00    7.80
  -3   5  14    4.10    1.50
  -3   5  14    2.40    0.90
   3  -5 -14    2.40    0.70
   3  -5 -14    2.20    0.70
   3  -5 -14    3.40    1.80
  -4   4  14   66.89    5.00
  -4   4  14   50.19    8.80
  -4   4  14   64.79    5.00
  -4   4  14   73.49    5.30
  -4   4  14   61.89    5.20
   4  -4 -14   70.59    5.10
   4  -4 -14   73.89    5.80
   4  -4 -14   66.99    5.10
   4  -4 -14   73.39    5.10
  -5   3  14   29.00    2.40
  -5   3  14   27.20    2.50
  -5   3  14   27.40    2.20
  -5   3  14   22.50    7.10
  -5   3  14   26.70    2.20
   5  -3 -14   27.30    3.60
   5  -3 -14   27.80    2.30
   5  -3 -14   24.60    2.30
   5  -3 -14   25.70    2.30
  -6   2  14    2.00    0.70
  -6   2  14    1.60    0.60
  -6   2  14    2.40    1.00
  -6   2  14    9.80    6.50
   6  -2 -14    1.00    0.90
   6  -2 -14    0.90    0.80
   6  -2 -14    0.80    2.20
  -7   1  14   15.30    2.50
  -7   1  14   19.50    1.80
  -7   1  14   15.60    1.50
  -7   1  14   15.70    1.60
   7  -1 -14   16.90    2.10
   7  -1 -14   20.30    3.90
   7  -1 -14   14.90    1.90
   7  -1 -14   16.10    1.80
  -8   0  14   53.59    3.90
  -8   0  14   44.70    4.00
  -8   0  14   49.40    3.90
   8   0 -14   55.69    4.00
   8   0 -14   54.89    4.00
   8   0 -14   47.30    4.00
   8   0 -14   40.60    7.70
  -9  -1  14   12.10    1.50
  -9  -1  14   11.40    1.50
  -9  -1  14   11.40    1.50
   9   1 -14   12.50    1.60
   9   1 -14   11.30    1.50
 -10  -2  14    3.10    0.80
 -10  -2  14    1.00    0.90
 -10  -2  14    2.20    0.70
  10   2 -14    1.00    0.80
  10   2 -14    1.50    0.90
 -11  -3  14   25.30    2.20
 -11  -3  14   24.60    2.10
 -11  -3  14   24.60    2.20
 -11  -3  14   26.40    2.40
  11   3 -14   25.90    2.20
  11   3 -14   27.50    2.20
 -12  -4  14    4.90    1.00
 -12  -4  14    6.30    1.30
 -12  -4  14    4.40    0.70
 -12  -4  14    4.30    0.80
 -12  -4  14    3.70    0.80
  12   4 -14    4.80    0.90
  12   4 -14    4.70    0.80
  12   4 -14    3.60    1.10
 -13  -5  14   10.20    1.70
 -13  -5  14   13.80    1.30
 -13  -5  14   12.80    1.30
 -13  -5  14   17.90    3.00
  13   5 -14   13.50    1.40
  13   5 -14   11.90    1.80
 -14  -6  14    9.50    1.10
 -14  -6  14   14.10    2.10
 -14  -6  14   11.10    1.10
 -14  -6  14   10.50    1.30
 -14  -6  14    9.70    1.00
  14   6 -14    7.80    1.20
  14   6 -14   10.30    1.10
  14   6 -14    9.60    1.10
 -15  -7  14    1.70    0.50
 -15  -7  14    1.10    0.40
 -15  -7  14   -0.10    0.50
  15   7 -14    0.80    0.70
  15   7 -14    1.00    0.60
 -16  -8  14    3.50    0.60
 -16  -8  14    3.80    0.80
 -16  -8  14    2.00    0.70
  16   8 -14    2.60    0.60
  16   8 -14    2.10    0.70
   1   9  13    0.20    0.60
  -1  -9 -13    1.30    0.60
   0   8  13    1.80    0.70
   0   8  13    0.50    0.40
   0  -8 -13    0.30    0.60
   0  -8 -13    0.90    0.50
  -1   7  13    1.60    0.80
  -1   7  13    1.60    0.50
   1  -7 -13    1.90    0.70
   1  -7 -13    4.10    1.70
   1  -7 -13    1.60    0.60
  -2   6  13   -4.60    8.70
  -2   6  13    2.40    1.70
  -2   6  13    0.20    1.00
   2  -6 -13   -0.10    0.70
   2  -6 -13    1.50    0.70
   2  -6 -13    1.40    1.70
  -3   5  13    5.00    1.10
  -3   5  13    1.00    6.80
  -3   5  13    5.80    1.60
   3  -5 -13    5.80    1.10
   3  -5 -13    6.60    1.90
   3  -5 -13    4.60    0.90
  -4   4  13   11.60    1.20
  -4   4  13   10.40    6.90
  -4   4  13   11.40    2.00
  -4   4  13    8.80    1.20
  -4   4  13   13.60    1.70
   4  -4 -13    8.70    2.10
   4  -4 -13    7.10    1.30
   4  -4 -13   10.30    1.60
   4  -4 -13    8.70    1.50
  -5   3  13   24.70    2.10
  -5   3  13   28.00    2.60
[truncated: 1,781,871 more chars]
